# Supplementary material for: Sequence-based identification of amyloidogenic β-hairpins reveals a prostatic acid phosphatase fragment promoting semen amyloid formation
Source: Comput Struct Biotechnol J. 2023 Dec 21;23:417–30. doi: 10.1016/j.csbj.2023.12.023 (PMC10787225; doi:10.1016/j.csbj.2023.12.023)
Supplement: Supplementary file 2 — Supplementary material [file mmc2.zip]

Archive with 3 entries (3 files):
- AS10-CYP2W1_176-204.pdb
- AS10-NDUFS7_104-129.pdb
- AS10-PAP_185-208.pdb
