# Supplementary material for: Sequence-based identification of amyloidogenic β-hairpins reveals a prostatic acid phosphatase fragment promoting semen amyloid formation
Source: Comput Struct Biotechnol J. 2023 Dec 21;23:417–30. doi: 10.1016/j.csbj.2023.12.023 (PMC10787225; doi:10.1016/j.csbj.2023.12.023)
Supplement: Supplementary file 2 — Supplementary material [file mmc2.zip › AS10-CYP2W1_176-204.pdb]

ATOM      1  CAY SER X   1      15.529 -10.686   4.381  1.00  0.00      PROA    
ATOM      2  HY1 SER X   1      14.883 -11.576   4.224  1.00  0.00      PROA    
ATOM      3  HY2 SER X   1      16.184 -10.814   5.269  1.00  0.00      PROA    
ATOM      4  HY3 SER X   1      16.135 -10.557   3.458  1.00  0.00      PROA    
ATOM      5  CY  SER X   1      14.717  -9.451   4.454  1.00  0.00      PROA    
ATOM      6  OY  SER X   1      15.201  -8.464   4.913  1.00  0.00      PROA    
ATOM      7  N   SER X   1      13.481  -9.470   4.091  1.00  0.00      PROA    
ATOM      8  HN  SER X   1      13.145 -10.301   3.654  1.00  0.00      PROA    
ATOM      9  CA  SER X   1      12.730  -8.251   3.877  1.00  0.00      PROA    
ATOM     10  HA  SER X   1      13.216  -7.663   3.112  1.00  0.00      PROA    
ATOM     11  CB  SER X   1      11.275  -8.578   3.248  1.00  0.00      PROA    
ATOM     12  HB1 SER X   1      10.592  -9.033   3.997  1.00  0.00      PROA    
ATOM     13  HB2 SER X   1      11.321  -9.230   2.349  1.00  0.00      PROA    
ATOM     14  OG  SER X   1      10.624  -7.354   2.796  1.00  0.00      PROA    
ATOM     15  HG1 SER X   1       9.779  -7.544   2.382  1.00  0.00      PROA    
ATOM     16  C   SER X   1      12.440  -7.335   4.951  1.00  0.00      PROA    
ATOM     17  O   SER X   1      11.980  -7.816   6.004  1.00  0.00      PROA    
ATOM     18  N   ASN X   2      12.627  -6.045   4.748  1.00  0.00      PROA    
ATOM     19  HN  ASN X   2      12.795  -5.735   3.815  1.00  0.00      PROA    
ATOM     20  CA  ASN X   2      12.375  -5.051   5.745  1.00  0.00      PROA    
ATOM     21  HA  ASN X   2      12.329  -5.548   6.702  1.00  0.00      PROA    
ATOM     22  CB  ASN X   2      13.440  -3.939   5.638  1.00  0.00      PROA    
ATOM     23  HB1 ASN X   2      13.202  -3.023   6.219  1.00  0.00      PROA    
ATOM     24  HB2 ASN X   2      13.666  -3.666   4.584  1.00  0.00      PROA    
ATOM     25  CG  ASN X   2      14.657  -4.621   6.313  1.00  0.00      PROA    
ATOM     26  OD1 ASN X   2      14.479  -5.317   7.281  1.00  0.00      PROA    
ATOM     27  ND2 ASN X   2      15.864  -4.307   5.802  1.00  0.00      PROA    
ATOM     28 HD21 ASN X   2      16.674  -4.724   6.214  1.00  0.00      PROA    
ATOM     29 HD22 ASN X   2      15.973  -3.717   5.002  1.00  0.00      PROA    
ATOM     30  C   ASN X   2      10.979  -4.525   5.695  1.00  0.00      PROA    
ATOM     31  O   ASN X   2      10.552  -3.752   6.593  1.00  0.00      PROA    
ATOM     32  N   ILE X   3      10.219  -4.942   4.633  1.00  0.00      PROA    
ATOM     33  HN  ILE X   3      10.621  -5.641   4.048  1.00  0.00      PROA    
ATOM     34  CA  ILE X   3       8.967  -4.307   4.181  1.00  0.00      PROA    
ATOM     35  HA  ILE X   3       8.676  -3.559   4.902  1.00  0.00      PROA    
ATOM     36  CB  ILE X   3       9.218  -3.725   2.720  1.00  0.00      PROA    
ATOM     37  HB  ILE X   3       9.316  -4.583   2.022  1.00  0.00      PROA    
ATOM     38  CG2 ILE X   3       7.882  -2.998   2.281  1.00  0.00      PROA    
ATOM     39 HG21 ILE X   3       7.661  -2.269   3.090  1.00  0.00      PROA    
ATOM     40 HG22 ILE X   3       6.919  -3.523   2.097  1.00  0.00      PROA    
ATOM     41 HG23 ILE X   3       8.042  -2.486   1.308  1.00  0.00      PROA    
ATOM     42  CG1 ILE X   3      10.419  -2.702   2.625  1.00  0.00      PROA    
ATOM     43 HG11 ILE X   3      10.448  -2.446   1.545  1.00  0.00      PROA    
ATOM     44 HG12 ILE X   3      11.414  -3.123   2.885  1.00  0.00      PROA    
ATOM     45  CD  ILE X   3      10.403  -1.548   3.622  1.00  0.00      PROA    
ATOM     46  HD1 ILE X   3      10.478  -1.941   4.658  1.00  0.00      PROA    
ATOM     47  HD2 ILE X   3       9.419  -1.033   3.604  1.00  0.00      PROA    
ATOM     48  HD3 ILE X   3      11.273  -0.857   3.571  1.00  0.00      PROA    
ATOM     49  C   ILE X   3       7.760  -5.249   4.145  1.00  0.00      PROA    
ATOM     50  O   ILE X   3       7.773  -6.361   3.643  1.00  0.00      PROA    
ATOM     51  N   THR X   4       6.677  -4.713   4.789  1.00  0.00      PROA    
ATOM     52  HN  THR X   4       6.760  -3.866   5.307  1.00  0.00      PROA    
ATOM     53  CA  THR X   4       5.380  -5.406   4.844  1.00  0.00      PROA    
ATOM     54  HA  THR X   4       5.437  -6.282   4.214  1.00  0.00      PROA    
ATOM     55  CB  THR X   4       4.892  -5.869   6.274  1.00  0.00      PROA    
ATOM     56  HB  THR X   4       4.908  -5.006   6.974  1.00  0.00      PROA    
ATOM     57  OG1 THR X   4       5.884  -6.816   6.823  1.00  0.00      PROA    
ATOM     58  HG1 THR X   4       6.649  -6.352   7.171  1.00  0.00      PROA    
ATOM     59  CG2 THR X   4       3.566  -6.578   6.314  1.00  0.00      PROA    
ATOM     60 HG21 THR X   4       3.374  -6.758   7.394  1.00  0.00      PROA    
ATOM     61 HG22 THR X   4       3.517  -7.468   5.649  1.00  0.00      PROA    
ATOM     62 HG23 THR X   4       2.774  -5.965   5.836  1.00  0.00      PROA    
ATOM     63  C   THR X   4       4.282  -4.495   4.252  1.00  0.00      PROA    
ATOM     64  O   THR X   4       4.111  -3.426   4.800  1.00  0.00      PROA    
ATOM     65  N   PHE X   5       3.544  -4.821   3.227  1.00  0.00      PROA    
ATOM     66  HN  PHE X   5       3.642  -5.696   2.761  1.00  0.00      PROA    
ATOM     67  CA  PHE X   5       2.658  -3.805   2.601  1.00  0.00      PROA    
ATOM     68  HA  PHE X   5       2.944  -2.811   2.909  1.00  0.00      PROA    
ATOM     69  CB  PHE X   5       2.750  -3.891   1.062  1.00  0.00      PROA    
ATOM     70  HB1 PHE X   5       1.961  -3.240   0.626  1.00  0.00      PROA    
ATOM     71  HB2 PHE X   5       2.432  -4.899   0.723  1.00  0.00      PROA    
ATOM     72  CG  PHE X   5       4.130  -3.564   0.538  1.00  0.00      PROA    
ATOM     73  CD1 PHE X   5       4.625  -2.288   0.152  1.00  0.00      PROA    
ATOM     74  HD1 PHE X   5       4.098  -1.351   0.260  1.00  0.00      PROA    
ATOM     75  CE1 PHE X   5       5.906  -2.149  -0.418  1.00  0.00      PROA    
ATOM     76  HE1 PHE X   5       6.249  -1.134  -0.549  1.00  0.00      PROA    
ATOM     77  CZ  PHE X   5       6.619  -3.218  -0.895  1.00  0.00      PROA    
ATOM     78  HZ  PHE X   5       7.587  -3.049  -1.344  1.00  0.00      PROA    
ATOM     79  CD2 PHE X   5       4.953  -4.645   0.200  1.00  0.00      PROA    
ATOM     80  HD2 PHE X   5       4.568  -5.629   0.420  1.00  0.00      PROA    
ATOM     81  CE2 PHE X   5       6.137  -4.513  -0.564  1.00  0.00      PROA    
ATOM     82  HE2 PHE X   5       6.752  -5.355  -0.845  1.00  0.00      PROA    
ATOM     83  C   PHE X   5       1.222  -3.935   3.118  1.00  0.00      PROA    
ATOM     84  O   PHE X   5       0.752  -4.982   3.469  1.00  0.00      PROA    
ATOM     85  N   ALA X   6       0.481  -2.753   3.213  1.00  0.00      PROA    
ATOM     86  HN  ALA X   6       0.838  -1.930   2.777  1.00  0.00      PROA    
ATOM     87  CA  ALA X   6      -0.861  -2.598   3.745  1.00  0.00      PROA    
ATOM     88  HA  ALA X   6      -1.413  -3.509   3.566  1.00  0.00      PROA    
ATOM     89  CB  ALA X   6      -0.864  -2.077   5.256  1.00  0.00      PROA    
ATOM     90  HB1 ALA X   6      -1.795  -2.440   5.740  1.00  0.00      PROA    
ATOM     91  HB2 ALA X   6      -0.836  -0.966   5.290  1.00  0.00      PROA    
ATOM     92  HB3 ALA X   6       0.008  -2.519   5.784  1.00  0.00      PROA    
ATOM     93  C   ALA X   6      -1.724  -1.495   3.009  1.00  0.00      PROA    
ATOM     94  O   ALA X   6      -1.192  -0.572   2.446  1.00  0.00      PROA    
ATOM     95  N   LEU X   7      -3.042  -1.685   3.158  1.00  0.00      PROA    
ATOM     96  HN  LEU X   7      -3.348  -2.485   3.668  1.00  0.00      PROA    
ATOM     97  CA  LEU X   7      -4.098  -0.777   2.696  1.00  0.00      PROA    
ATOM     98  HA  LEU X   7      -3.680   0.070   2.171  1.00  0.00      PROA    
ATOM     99  CB  LEU X   7      -5.130  -1.590   1.878  1.00  0.00      PROA    
ATOM    100  HB1 LEU X   7      -5.798  -0.831   1.417  1.00  0.00      PROA    
ATOM    101  HB2 LEU X   7      -5.776  -2.280   2.464  1.00  0.00      PROA    
ATOM    102  CG  LEU X   7      -4.577  -2.399   0.686  1.00  0.00      PROA    
ATOM    103  HG  LEU X   7      -3.853  -3.170   1.024  1.00  0.00      PROA    
ATOM    104  CD1 LEU X   7      -5.625  -3.217  -0.096  1.00  0.00      PROA    
ATOM    105 HD11 LEU X   7      -6.213  -3.855   0.597  1.00  0.00      PROA    
ATOM    106 HD12 LEU X   7      -5.177  -3.916  -0.835  1.00  0.00      PROA    
ATOM    107 HD13 LEU X   7      -6.392  -2.592  -0.600  1.00  0.00      PROA    
ATOM    108  CD2 LEU X   7      -3.877  -1.444  -0.284  1.00  0.00      PROA    
ATOM    109 HD21 LEU X   7      -2.945  -1.048   0.174  1.00  0.00      PROA    
ATOM    110 HD22 LEU X   7      -4.434  -0.521  -0.554  1.00  0.00      PROA    
ATOM    111 HD23 LEU X   7      -3.605  -1.975  -1.220  1.00  0.00      PROA    
ATOM    112  C   LEU X   7      -4.828  -0.290   3.938  1.00  0.00      PROA    
ATOM    113  O   LEU X   7      -5.044  -1.023   4.947  1.00  0.00      PROA    
ATOM    114  N   LEU X   8      -5.013   1.046   3.982  1.00  0.00      PROA    
ATOM    115  HN  LEU X   8      -4.604   1.614   3.271  1.00  0.00      PROA    
ATOM    116  CA  LEU X   8      -5.564   1.671   5.150  1.00  0.00      PROA    
ATOM    117  HA  LEU X   8      -6.037   0.955   5.806  1.00  0.00      PROA    
ATOM    118  CB  LEU X   8      -4.521   2.486   5.887  1.00  0.00      PROA    
ATOM    119  HB1 LEU X   8      -3.773   2.920   5.190  1.00  0.00      PROA    
ATOM    120  HB2 LEU X   8      -4.067   1.651   6.463  1.00  0.00      PROA    
ATOM    121  CG  LEU X   8      -4.998   3.544   6.868  1.00  0.00      PROA    
ATOM    122  HG  LEU X   8      -6.030   3.240   7.141  1.00  0.00      PROA    
ATOM    123  CD1 LEU X   8      -4.108   3.584   8.124  1.00  0.00      PROA    
ATOM    124 HD11 LEU X   8      -4.359   4.498   8.704  1.00  0.00      PROA    
ATOM    125 HD12 LEU X   8      -3.038   3.691   7.843  1.00  0.00      PROA    
ATOM    126 HD13 LEU X   8      -4.193   2.645   8.711  1.00  0.00      PROA    
ATOM    127  CD2 LEU X   8      -5.041   4.937   6.256  1.00  0.00      PROA    
ATOM    128 HD21 LEU X   8      -5.632   5.618   6.904  1.00  0.00      PROA    
ATOM    129 HD22 LEU X   8      -5.548   4.847   5.271  1.00  0.00      PROA    
ATOM    130 HD23 LEU X   8      -4.017   5.312   6.046  1.00  0.00      PROA    
ATOM    131  C   LEU X   8      -6.698   2.567   4.648  1.00  0.00      PROA    
ATOM    132  O   LEU X   8      -6.623   3.206   3.590  1.00  0.00      PROA    
ATOM    133  N   PHE X   9      -7.830   2.560   5.296  1.00  0.00      PROA    
ATOM    134  HN  PHE X   9      -7.938   1.973   6.095  1.00  0.00      PROA    
ATOM    135  CA  PHE X   9      -8.993   3.432   5.027  1.00  0.00      PROA    
ATOM    136  HA  PHE X   9      -9.262   3.327   3.987  1.00  0.00      PROA    
ATOM    137  CB  PHE X   9     -10.196   2.894   5.848  1.00  0.00      PROA    
ATOM    138  HB1 PHE X   9     -10.101   3.031   6.946  1.00  0.00      PROA    
ATOM    139  HB2 PHE X   9     -10.228   1.790   5.730  1.00  0.00      PROA    
ATOM    140  CG  PHE X   9     -11.477   3.490   5.433  1.00  0.00      PROA    
ATOM    141  CD1 PHE X   9     -12.045   3.029   4.206  1.00  0.00      PROA    
ATOM    142  HD1 PHE X   9     -11.587   2.235   3.634  1.00  0.00      PROA    
ATOM    143  CE1 PHE X   9     -13.322   3.433   3.901  1.00  0.00      PROA    
ATOM    144  HE1 PHE X   9     -13.751   3.224   2.932  1.00  0.00      PROA    
ATOM    145  CZ  PHE X   9     -14.041   4.370   4.737  1.00  0.00      PROA    
ATOM    146  HZ  PHE X   9     -15.017   4.810   4.595  1.00  0.00      PROA    
ATOM    147  CD2 PHE X   9     -12.158   4.437   6.207  1.00  0.00      PROA    
ATOM    148  HD2 PHE X   9     -11.648   4.890   7.043  1.00  0.00      PROA    
ATOM    149  CE2 PHE X   9     -13.430   4.866   5.847  1.00  0.00      PROA    
ATOM    150  HE2 PHE X   9     -13.939   5.570   6.490  1.00  0.00      PROA    
ATOM    151  C   PHE X   9      -8.795   4.876   5.284  1.00  0.00      PROA    
ATOM    152  O   PHE X   9      -8.430   5.233   6.382  1.00  0.00      PROA    
ATOM    153  N   GLY X  10      -9.205   5.770   4.359  1.00  0.00      PROA    
ATOM    154  HN  GLY X  10      -9.578   5.441   3.496  1.00  0.00      PROA    
ATOM    155  CA  GLY X  10      -8.904   7.151   4.503  1.00  0.00      PROA    
ATOM    156  HA1 GLY X  10      -9.001   7.550   5.503  1.00  0.00      PROA    
ATOM    157  HA2 GLY X  10      -9.479   7.700   3.772  1.00  0.00      PROA    
ATOM    158  C   GLY X  10      -7.466   7.380   4.188  1.00  0.00      PROA    
ATOM    159  O   GLY X  10      -6.891   6.639   3.449  1.00  0.00      PROA    
ATOM    160  N   ARG X  11      -6.946   8.409   4.743  1.00  0.00      PROA    
ATOM    161  HN  ARG X  11      -7.391   8.846   5.521  1.00  0.00      PROA    
ATOM    162  CA  ARG X  11      -5.723   8.971   4.420  1.00  0.00      PROA    
ATOM    163  HA  ARG X  11      -5.106   8.185   4.010  1.00  0.00      PROA    
ATOM    164  CB  ARG X  11      -5.967  10.057   3.365  1.00  0.00      PROA    
ATOM    165  HB1 ARG X  11      -6.166   9.465   2.446  1.00  0.00      PROA    
ATOM    166  HB2 ARG X  11      -5.134  10.688   2.989  1.00  0.00      PROA    
ATOM    167  CG  ARG X  11      -7.146  10.978   3.581  1.00  0.00      PROA    
ATOM    168  HG1 ARG X  11      -7.103  11.320   4.637  1.00  0.00      PROA    
ATOM    169  HG2 ARG X  11      -8.118  10.445   3.514  1.00  0.00      PROA    
ATOM    170  CD  ARG X  11      -7.233  12.324   2.783  1.00  0.00      PROA    
ATOM    171  HD1 ARG X  11      -7.656  12.132   1.774  1.00  0.00      PROA    
ATOM    172  HD2 ARG X  11      -6.217  12.764   2.687  1.00  0.00      PROA    
ATOM    173  NE  ARG X  11      -8.116  13.312   3.481  1.00  0.00      PROA    
ATOM    174  HE  ARG X  11      -8.462  13.145   4.403  1.00  0.00      PROA    
ATOM    175  CZ  ARG X  11      -8.068  14.576   3.256  1.00  0.00      PROA    
ATOM    176  NH1 ARG X  11      -7.612  14.997   2.061  1.00  0.00      PROA    
ATOM    177 HH11 ARG X  11      -7.731  14.297   1.357  1.00  0.00      PROA    
ATOM    178 HH12 ARG X  11      -7.608  15.959   1.787  1.00  0.00      PROA    
ATOM    179  NH2 ARG X  11      -8.616  15.539   3.936  1.00  0.00      PROA    
ATOM    180 HH21 ARG X  11      -8.950  15.299   4.848  1.00  0.00      PROA    
ATOM    181 HH22 ARG X  11      -8.717  16.469   3.580  1.00  0.00      PROA    
ATOM    182  C   ARG X  11      -4.819   9.480   5.550  1.00  0.00      PROA    
ATOM    183  O   ARG X  11      -5.105   9.181   6.685  1.00  0.00      PROA    
ATOM    184  N   ARG X  12      -3.783  10.349   5.271  1.00  0.00      PROA    
ATOM    185  HN  ARG X  12      -3.651  10.554   4.304  1.00  0.00      PROA    
ATOM    186  CA  ARG X  12      -2.933  10.948   6.247  1.00  0.00      PROA    
ATOM    187  HA  ARG X  12      -2.899  10.448   7.204  1.00  0.00      PROA    
ATOM    188  CB  ARG X  12      -1.417  10.904   5.897  1.00  0.00      PROA    
ATOM    189  HB1 ARG X  12      -1.198   9.836   6.111  1.00  0.00      PROA    
ATOM    190  HB2 ARG X  12      -0.838  11.614   6.525  1.00  0.00      PROA    
ATOM    191  CG  ARG X  12      -1.120  11.242   4.446  1.00  0.00      PROA    
ATOM    192  HG1 ARG X  12      -1.878  11.944   4.033  1.00  0.00      PROA    
ATOM    193  HG2 ARG X  12      -1.232  10.240   3.978  1.00  0.00      PROA    
ATOM    194  CD  ARG X  12       0.309  11.699   4.147  1.00  0.00      PROA    
ATOM    195  HD1 ARG X  12       0.986  10.961   4.628  1.00  0.00      PROA    
ATOM    196  HD2 ARG X  12       0.402  12.724   4.567  1.00  0.00      PROA    
ATOM    197  NE  ARG X  12       0.515  11.767   2.645  1.00  0.00      PROA    
ATOM    198  HE  ARG X  12      -0.223  11.776   1.971  1.00  0.00      PROA    
ATOM    199  CZ  ARG X  12       1.707  12.097   2.174  1.00  0.00      PROA    
ATOM    200  NH1 ARG X  12       2.728  12.392   2.866  1.00  0.00      PROA    
ATOM    201 HH11 ARG X  12       2.710  12.344   3.864  1.00  0.00      PROA    
ATOM    202 HH12 ARG X  12       3.526  12.656   2.323  1.00  0.00      PROA    
ATOM    203  NH2 ARG X  12       1.809  12.015   0.840  1.00  0.00      PROA    
ATOM    204 HH21 ARG X  12       0.961  12.004   0.311  1.00  0.00      PROA    
ATOM    205 HH22 ARG X  12       2.689  12.441   0.631  1.00  0.00      PROA    
ATOM    206  C   ARG X  12      -3.377  12.359   6.621  1.00  0.00      PROA    
ATOM    207  O   ARG X  12      -2.745  13.040   7.482  1.00  0.00      PROA    
ATOM    208  N   PHE X  13      -4.411  12.880   5.985  1.00  0.00      PROA    
ATOM    209  HN  PHE X  13      -4.953  12.132   5.610  1.00  0.00      PROA    
ATOM    210  CA  PHE X  13      -5.101  14.106   6.381  1.00  0.00      PROA    
ATOM    211  HA  PHE X  13      -4.557  14.488   7.232  1.00  0.00      PROA    
ATOM    212  CB  PHE X  13      -5.227  15.139   5.195  1.00  0.00      PROA    
ATOM    213  HB1 PHE X  13      -5.900  15.972   5.492  1.00  0.00      PROA    
ATOM    214  HB2 PHE X  13      -5.704  14.597   4.350  1.00  0.00      PROA    
ATOM    215  CG  PHE X  13      -3.873  15.592   4.717  1.00  0.00      PROA    
ATOM    216  CD1 PHE X  13      -3.279  15.213   3.490  1.00  0.00      PROA    
ATOM    217  HD1 PHE X  13      -3.884  14.579   2.859  1.00  0.00      PROA    
ATOM    218  CE1 PHE X  13      -1.944  15.561   3.272  1.00  0.00      PROA    
ATOM    219  HE1 PHE X  13      -1.355  15.313   2.402  1.00  0.00      PROA    
ATOM    220  CZ  PHE X  13      -1.283  16.438   4.093  1.00  0.00      PROA    
ATOM    221  HZ  PHE X  13      -0.258  16.642   3.823  1.00  0.00      PROA    
ATOM    222  CD2 PHE X  13      -3.212  16.492   5.555  1.00  0.00      PROA    
ATOM    223  HD2 PHE X  13      -3.705  16.901   6.423  1.00  0.00      PROA    
ATOM    224  CE2 PHE X  13      -1.906  16.997   5.230  1.00  0.00      PROA    
ATOM    225  HE2 PHE X  13      -1.386  17.685   5.881  1.00  0.00      PROA    
ATOM    226  C   PHE X  13      -6.528  13.679   6.919  1.00  0.00      PROA    
ATOM    227  O   PHE X  13      -6.948  12.536   6.662  1.00  0.00      PROA    
ATOM    228  N   ASP X  14      -7.248  14.521   7.702  1.00  0.00      PROA    
ATOM    229  HN  ASP X  14      -6.856  15.437   7.733  1.00  0.00      PROA    
ATOM    230  CA  ASP X  14      -8.587  14.289   8.296  1.00  0.00      PROA    
ATOM    231  HA  ASP X  14      -8.483  13.540   9.069  1.00  0.00      PROA    
ATOM    232  CB  ASP X  14      -9.205  15.571   9.020  1.00  0.00      PROA    
ATOM    233  HB1 ASP X  14      -8.518  15.883   9.835  1.00  0.00      PROA    
ATOM    234  HB2 ASP X  14     -10.123  15.191   9.517  1.00  0.00      PROA    
ATOM    235  CG  ASP X  14      -9.519  16.797   8.159  1.00  0.00      PROA    
ATOM    236  OD1 ASP X  14     -10.161  17.765   8.642  1.00  0.00      PROA    
ATOM    237  OD2 ASP X  14      -9.050  16.861   6.965  1.00  0.00      PROA    
ATOM    238  C   ASP X  14      -9.621  13.698   7.259  1.00  0.00      PROA    
ATOM    239  O   ASP X  14      -9.439  13.929   6.046  1.00  0.00      PROA    
ATOM    240  N   TYR X  15     -10.682  12.997   7.636  1.00  0.00      PROA    
ATOM    241  HN  TYR X  15     -10.921  12.875   8.597  1.00  0.00      PROA    
ATOM    242  CA  TYR X  15     -11.542  12.276   6.709  1.00  0.00      PROA    
ATOM    243  HA  TYR X  15     -11.065  12.153   5.748  1.00  0.00      PROA    
ATOM    244  CB  TYR X  15     -11.964  10.875   7.040  1.00  0.00      PROA    
ATOM    245  HB1 TYR X  15     -12.435  10.957   8.043  1.00  0.00      PROA    
ATOM    246  HB2 TYR X  15     -11.111  10.162   7.060  1.00  0.00      PROA    
ATOM    247  CG  TYR X  15     -12.835  10.228   6.080  1.00  0.00      PROA    
ATOM    248  CD1 TYR X  15     -13.969   9.567   6.500  1.00  0.00      PROA    
ATOM    249  HD1 TYR X  15     -14.262   9.619   7.539  1.00  0.00      PROA    
ATOM    250  CE1 TYR X  15     -14.797   8.885   5.628  1.00  0.00      PROA    
ATOM    251  HE1 TYR X  15     -15.722   8.452   5.979  1.00  0.00      PROA    
ATOM    252  CZ  TYR X  15     -14.434   8.728   4.302  1.00  0.00      PROA    
ATOM    253  OH  TYR X  15     -15.255   8.036   3.493  1.00  0.00      PROA    
ATOM    254  HH  TYR X  15     -16.076   7.946   3.984  1.00  0.00      PROA    
ATOM    255  CD2 TYR X  15     -12.428  10.091   4.718  1.00  0.00      PROA    
ATOM    256  HD2 TYR X  15     -11.549  10.584   4.331  1.00  0.00      PROA    
ATOM    257  CE2 TYR X  15     -13.194   9.287   3.852  1.00  0.00      PROA    
ATOM    258  HE2 TYR X  15     -12.785   9.140   2.863  1.00  0.00      PROA    
ATOM    259  C   TYR X  15     -12.809  13.107   6.487  1.00  0.00      PROA    
ATOM    260  O   TYR X  15     -13.706  13.171   7.363  1.00  0.00      PROA    
ATOM    261  N   ARG X  16     -13.033  13.727   5.368  1.00  0.00      PROA    
ATOM    262  HN  ARG X  16     -12.398  13.481   4.639  1.00  0.00      PROA    
ATOM    263  CA  ARG X  16     -14.107  14.666   5.153  1.00  0.00      PROA    
ATOM    264  HA  ARG X  16     -14.439  14.949   6.140  1.00  0.00      PROA    
ATOM    265  CB  ARG X  16     -13.503  15.940   4.509  1.00  0.00      PROA    
ATOM    266  HB1 ARG X  16     -14.277  16.731   4.408  1.00  0.00      PROA    
ATOM    267  HB2 ARG X  16     -13.100  15.707   3.500  1.00  0.00      PROA    
ATOM    268  CG  ARG X  16     -12.301  16.608   5.287  1.00  0.00      PROA    
ATOM    269  HG1 ARG X  16     -11.513  15.863   5.527  1.00  0.00      PROA    
ATOM    270  HG2 ARG X  16     -12.630  16.939   6.295  1.00  0.00      PROA    
ATOM    271  CD  ARG X  16     -11.754  17.935   4.649  1.00  0.00      PROA    
ATOM    272  HD1 ARG X  16     -12.619  18.628   4.727  1.00  0.00      PROA    
ATOM    273  HD2 ARG X  16     -11.489  17.783   3.581  1.00  0.00      PROA    
ATOM    274  NE  ARG X  16     -10.622  18.396   5.426  1.00  0.00      PROA    
ATOM    275  HE  ARG X  16     -10.032  17.712   5.856  1.00  0.00      PROA    
ATOM    276  CZ  ARG X  16     -10.259  19.633   5.794  1.00  0.00      PROA    
ATOM    277  NH1 ARG X  16     -10.671  20.707   5.237  1.00  0.00      PROA    
ATOM    278 HH11 ARG X  16     -10.228  21.551   5.539  1.00  0.00      PROA    
ATOM    279 HH12 ARG X  16     -11.392  20.674   4.544  1.00  0.00      PROA    
ATOM    280  NH2 ARG X  16      -9.166  19.688   6.567  1.00  0.00      PROA    
ATOM    281 HH21 ARG X  16      -9.055  18.871   7.133  1.00  0.00      PROA    
ATOM    282 HH22 ARG X  16      -8.649  20.522   6.758  1.00  0.00      PROA    
ATOM    283  C   ARG X  16     -15.172  14.089   4.233  1.00  0.00      PROA    
ATOM    284  O   ARG X  16     -16.387  14.121   4.509  1.00  0.00      PROA    
ATOM    285  N   ASP X  17     -14.700  13.500   3.122  1.00  0.00      PROA    
ATOM    286  HN  ASP X  17     -13.753  13.607   2.829  1.00  0.00      PROA    
ATOM    287  CA  ASP X  17     -15.466  13.141   1.954  1.00  0.00      PROA    
ATOM    288  HA  ASP X  17     -16.390  12.706   2.307  1.00  0.00      PROA    
ATOM    289  CB  ASP X  17     -15.733  14.280   0.950  1.00  0.00      PROA    
ATOM    290  HB1 ASP X  17     -16.543  14.958   1.295  1.00  0.00      PROA    
ATOM    291  HB2 ASP X  17     -16.159  13.911  -0.008  1.00  0.00      PROA    
ATOM    292  CG  ASP X  17     -14.591  15.237   0.545  1.00  0.00      PROA    
ATOM    293  OD1 ASP X  17     -13.423  14.945   0.765  1.00  0.00      PROA    
ATOM    294  OD2 ASP X  17     -14.863  16.231  -0.187  1.00  0.00      PROA    
ATOM    295  C   ASP X  17     -14.663  11.973   1.369  1.00  0.00      PROA    
ATOM    296  O   ASP X  17     -13.452  11.966   1.664  1.00  0.00      PROA    
ATOM    297  N   PRO X  18     -15.311  11.055   0.583  1.00  0.00      PROA    
ATOM    298  CD  PRO X  18     -16.699  11.141   0.245  1.00  0.00      PROA    
ATOM    299  HD1 PRO X  18     -16.820  11.896  -0.560  1.00  0.00      PROA    
ATOM    300  HD2 PRO X  18     -17.345  11.372   1.118  1.00  0.00      PROA    
ATOM    301  CA  PRO X  18     -14.715   9.884   0.003  1.00  0.00      PROA    
ATOM    302  HA  PRO X  18     -14.697   9.066   0.707  1.00  0.00      PROA    
ATOM    303  CB  PRO X  18     -15.736   9.413  -1.068  1.00  0.00      PROA    
ATOM    304  HB1 PRO X  18     -15.559   8.342  -1.307  1.00  0.00      PROA    
ATOM    305  HB2 PRO X  18     -15.651  10.024  -1.992  1.00  0.00      PROA    
ATOM    306  CG  PRO X  18     -17.080   9.746  -0.351  1.00  0.00      PROA    
ATOM    307  HG1 PRO X  18     -17.882   9.785  -1.120  1.00  0.00      PROA    
ATOM    308  HG2 PRO X  18     -17.247   9.077   0.520  1.00  0.00      PROA    
ATOM    309  C   PRO X  18     -13.336  10.019  -0.566  1.00  0.00      PROA    
ATOM    310  O   PRO X  18     -13.013  10.963  -1.303  1.00  0.00      PROA    
ATOM    311  N   VAL X  19     -12.519   9.003  -0.344  1.00  0.00      PROA    
ATOM    312  HN  VAL X  19     -12.789   8.255   0.256  1.00  0.00      PROA    
ATOM    313  CA  VAL X  19     -11.215   8.940  -1.005  1.00  0.00      PROA    
ATOM    314  HA  VAL X  19     -11.246   9.375  -1.994  1.00  0.00      PROA    
ATOM    315  CB  VAL X  19     -10.112   9.560  -0.049  1.00  0.00      PROA    
ATOM    316  HB  VAL X  19     -10.528  10.405   0.539  1.00  0.00      PROA    
ATOM    317  CG1 VAL X  19      -9.552   8.655   1.002  1.00  0.00      PROA    
ATOM    318 HG11 VAL X  19      -8.997   9.250   1.760  1.00  0.00      PROA    
ATOM    319 HG12 VAL X  19      -8.856   7.922   0.541  1.00  0.00      PROA    
ATOM    320 HG13 VAL X  19     -10.445   8.142   1.418  1.00  0.00      PROA    
ATOM    321  CG2 VAL X  19      -9.002  10.066  -0.950  1.00  0.00      PROA    
ATOM    322 HG21 VAL X  19      -9.342  10.650  -1.832  1.00  0.00      PROA    
ATOM    323 HG22 VAL X  19      -8.314   9.341  -1.435  1.00  0.00      PROA    
ATOM    324 HG23 VAL X  19      -8.299  10.771  -0.459  1.00  0.00      PROA    
ATOM    325  C   VAL X  19     -10.929   7.551  -1.283  1.00  0.00      PROA    
ATOM    326  O   VAL X  19     -11.522   6.602  -0.744  1.00  0.00      PROA    
ATOM    327  N   PHE X  20     -10.000   7.269  -2.159  1.00  0.00      PROA    
ATOM    328  HN  PHE X  20      -9.639   8.053  -2.658  1.00  0.00      PROA    
ATOM    329  CA  PHE X  20      -9.383   5.980  -2.418  1.00  0.00      PROA    
ATOM    330  HA  PHE X  20     -10.177   5.251  -2.353  1.00  0.00      PROA    
ATOM    331  CB  PHE X  20      -8.800   5.997  -3.812  1.00  0.00      PROA    
ATOM    332  HB1 PHE X  20      -7.877   6.614  -3.806  1.00  0.00      PROA    
ATOM    333  HB2 PHE X  20      -9.529   6.512  -4.475  1.00  0.00      PROA    
ATOM    334  CG  PHE X  20      -8.621   4.596  -4.307  1.00  0.00      PROA    
ATOM    335  CD1 PHE X  20      -9.704   3.857  -4.804  1.00  0.00      PROA    
ATOM    336  HD1 PHE X  20     -10.637   4.357  -5.022  1.00  0.00      PROA    
ATOM    337  CE1 PHE X  20      -9.532   2.473  -5.073  1.00  0.00      PROA    
ATOM    338  HE1 PHE X  20     -10.338   1.835  -5.402  1.00  0.00      PROA    
ATOM    339  CZ  PHE X  20      -8.281   1.905  -4.726  1.00  0.00      PROA    
ATOM    340  HZ  PHE X  20      -8.246   0.863  -5.007  1.00  0.00      PROA    
ATOM    341  CD2 PHE X  20      -7.419   4.034  -3.995  1.00  0.00      PROA    
ATOM    342  HD2 PHE X  20      -6.580   4.622  -3.654  1.00  0.00      PROA    
ATOM    343  CE2 PHE X  20      -7.249   2.655  -4.213  1.00  0.00      PROA    
ATOM    344  HE2 PHE X  20      -6.311   2.193  -3.943  1.00  0.00      PROA    
ATOM    345  C   PHE X  20      -8.437   5.542  -1.363  1.00  0.00      PROA    
ATOM    346  O   PHE X  20      -7.629   6.309  -0.832  1.00  0.00      PROA    
ATOM    347  N   VAL X  21      -8.449   4.237  -0.912  1.00  0.00      PROA    
ATOM    348  HN  VAL X  21      -8.978   3.539  -1.389  1.00  0.00      PROA    
ATOM    349  CA  VAL X  21      -7.624   3.771   0.252  1.00  0.00      PROA    
ATOM    350  HA  VAL X  21      -8.008   4.360   1.071  1.00  0.00      PROA    
ATOM    351  CB  VAL X  21      -7.847   2.236   0.636  1.00  0.00      PROA    
ATOM    352  HB  VAL X  21      -7.319   2.068   1.599  1.00  0.00      PROA    
ATOM    353  CG1 VAL X  21      -9.400   2.044   0.867  1.00  0.00      PROA    
ATOM    354 HG11 VAL X  21      -9.904   1.991  -0.122  1.00  0.00      PROA    
ATOM    355 HG12 VAL X  21      -9.702   2.878   1.536  1.00  0.00      PROA    
ATOM    356 HG13 VAL X  21      -9.730   1.124   1.395  1.00  0.00      PROA    
ATOM    357  CG2 VAL X  21      -7.334   1.222  -0.402  1.00  0.00      PROA    
ATOM    358 HG21 VAL X  21      -7.550   0.147  -0.219  1.00  0.00      PROA    
ATOM    359 HG22 VAL X  21      -6.229   1.330  -0.432  1.00  0.00      PROA    
ATOM    360 HG23 VAL X  21      -7.545   1.480  -1.463  1.00  0.00      PROA    
ATOM    361  C   VAL X  21      -6.147   4.058   0.138  1.00  0.00      PROA    
ATOM    362  O   VAL X  21      -5.574   4.008  -0.953  1.00  0.00      PROA    
ATOM    363  N   SER X  22      -5.423   4.277   1.310  1.00  0.00      PROA    
ATOM    364  HN  SER X  22      -5.852   4.239   2.209  1.00  0.00      PROA    
ATOM    365  CA  SER X  22      -3.944   4.474   1.262  1.00  0.00      PROA    
ATOM    366  HA  SER X  22      -3.765   5.193   0.477  1.00  0.00      PROA    
ATOM    367  CB  SER X  22      -3.435   5.213   2.483  1.00  0.00      PROA    
ATOM    368  HB1 SER X  22      -2.357   5.403   2.287  1.00  0.00      PROA    
ATOM    369  HB2 SER X  22      -3.508   4.572   3.387  1.00  0.00      PROA    
ATOM    370  OG  SER X  22      -4.230   6.415   2.731  1.00  0.00      PROA    
ATOM    371  HG1 SER X  22      -5.127   6.091   2.622  1.00  0.00      PROA    
ATOM    372  C   SER X  22      -3.185   3.143   1.187  1.00  0.00      PROA    
ATOM    373  O   SER X  22      -3.346   2.291   2.014  1.00  0.00      PROA    
ATOM    374  N   LEU X  23      -2.300   2.934   0.174  1.00  0.00      PROA    
ATOM    375  HN  LEU X  23      -2.393   3.423  -0.689  1.00  0.00      PROA    
ATOM    376  CA  LEU X  23      -1.150   2.005   0.214  1.00  0.00      PROA    
ATOM    377  HA  LEU X  23      -1.438   1.032   0.580  1.00  0.00      PROA    
ATOM    378  CB  LEU X  23      -0.662   1.661  -1.151  1.00  0.00      PROA    
ATOM    379  HB1 LEU X  23      -0.422   2.532  -1.798  1.00  0.00      PROA    
ATOM    380  HB2 LEU X  23      -1.595   1.369  -1.677  1.00  0.00      PROA    
ATOM    381  CG  LEU X  23       0.368   0.523  -1.500  1.00  0.00      PROA    
ATOM    382  HG  LEU X  23       0.340   0.281  -2.584  1.00  0.00      PROA    
ATOM    383  CD1 LEU X  23       0.304  -0.780  -0.677  1.00  0.00      PROA    
ATOM    384 HD11 LEU X  23       0.457  -0.562   0.401  1.00  0.00      PROA    
ATOM    385 HD12 LEU X  23       1.071  -1.545  -0.926  1.00  0.00      PROA    
ATOM    386 HD13 LEU X  23      -0.558  -1.456  -0.863  1.00  0.00      PROA    
ATOM    387  CD2 LEU X  23       1.744   1.183  -1.364  1.00  0.00      PROA    
ATOM    388 HD21 LEU X  23       1.859   2.036  -2.066  1.00  0.00      PROA    
ATOM    389 HD22 LEU X  23       2.520   0.404  -1.526  1.00  0.00      PROA    
ATOM    390 HD23 LEU X  23       1.891   1.478  -0.303  1.00  0.00      PROA    
ATOM    391  C   LEU X  23       0.000   2.578   1.058  1.00  0.00      PROA    
ATOM    392  O   LEU X  23       0.404   3.720   0.817  1.00  0.00      PROA    
ATOM    393  N   LEU X  24       0.421   1.792   2.091  1.00  0.00      PROA    
ATOM    394  HN  LEU X  24      -0.009   0.893   2.133  1.00  0.00      PROA    
ATOM    395  CA  LEU X  24       1.462   2.059   3.065  1.00  0.00      PROA    
ATOM    396  HA  LEU X  24       1.966   2.966   2.766  1.00  0.00      PROA    
ATOM    397  CB  LEU X  24       1.002   2.227   4.540  1.00  0.00      PROA    
ATOM    398  HB1 LEU X  24       1.803   2.142   5.305  1.00  0.00      PROA    
ATOM    399  HB2 LEU X  24       0.307   1.414   4.841  1.00  0.00      PROA    
ATOM    400  CG  LEU X  24       0.357   3.589   5.019  1.00  0.00      PROA    
ATOM    401  HG  LEU X  24       1.098   4.415   5.050  1.00  0.00      PROA    
ATOM    402  CD1 LEU X  24      -0.687   3.977   4.023  1.00  0.00      PROA    
ATOM    403 HD11 LEU X  24      -1.198   4.878   4.426  1.00  0.00      PROA    
ATOM    404 HD12 LEU X  24      -1.471   3.238   3.751  1.00  0.00      PROA    
ATOM    405 HD13 LEU X  24      -0.287   4.422   3.087  1.00  0.00      PROA    
ATOM    406  CD2 LEU X  24      -0.258   3.524   6.426  1.00  0.00      PROA    
ATOM    407 HD21 LEU X  24      -0.384   4.577   6.758  1.00  0.00      PROA    
ATOM    408 HD22 LEU X  24       0.399   2.980   7.138  1.00  0.00      PROA    
ATOM    409 HD23 LEU X  24      -1.225   2.979   6.457  1.00  0.00      PROA    
ATOM    410  C   LEU X  24       2.483   0.916   2.827  1.00  0.00      PROA    
ATOM    411  O   LEU X  24       2.224  -0.282   2.700  1.00  0.00      PROA    
ATOM    412  N   GLY X  25       3.732   1.258   2.887  1.00  0.00      PROA    
ATOM    413  HN  GLY X  25       3.899   2.241   2.888  1.00  0.00      PROA    
ATOM    414  CA  GLY X  25       4.878   0.433   3.275  1.00  0.00      PROA    
ATOM    415  HA1 GLY X  25       5.715   0.864   2.746  1.00  0.00      PROA    
ATOM    416  HA2 GLY X  25       4.748  -0.594   2.971  1.00  0.00      PROA    
ATOM    417  C   GLY X  25       5.185   0.393   4.750  1.00  0.00      PROA    
ATOM    418  O   GLY X  25       5.659   1.412   5.264  1.00  0.00      PROA    
ATOM    419  N   LEU X  26       5.017  -0.817   5.443  1.00  0.00      PROA    
ATOM    420  HN  LEU X  26       4.508  -1.538   4.979  1.00  0.00      PROA    
ATOM    421  CA  LEU X  26       5.301  -0.931   6.894  1.00  0.00      PROA    
ATOM    422  HA  LEU X  26       5.279   0.030   7.387  1.00  0.00      PROA    
ATOM    423  CB  LEU X  26       4.231  -1.875   7.608  1.00  0.00      PROA    
ATOM    424  HB1 LEU X  26       4.182  -2.832   7.047  1.00  0.00      PROA    
ATOM    425  HB2 LEU X  26       3.265  -1.362   7.802  1.00  0.00      PROA    
ATOM    426  CG  LEU X  26       4.618  -2.201   9.101  1.00  0.00      PROA    
ATOM    427  HG  LEU X  26       5.611  -2.699   9.083  1.00  0.00      PROA    
ATOM    428  CD1 LEU X  26       4.710  -0.914   9.906  1.00  0.00      PROA    
ATOM    429 HD11 LEU X  26       4.942  -1.085  10.979  1.00  0.00      PROA    
ATOM    430 HD12 LEU X  26       3.700  -0.453   9.854  1.00  0.00      PROA    
ATOM    431 HD13 LEU X  26       5.526  -0.202   9.657  1.00  0.00      PROA    
ATOM    432  CD2 LEU X  26       3.698  -3.224   9.686  1.00  0.00      PROA    
ATOM    433 HD21 LEU X  26       3.428  -4.106   9.066  1.00  0.00      PROA    
ATOM    434 HD22 LEU X  26       2.726  -2.778   9.988  1.00  0.00      PROA    
ATOM    435 HD23 LEU X  26       4.110  -3.642  10.630  1.00  0.00      PROA    
ATOM    436  C   LEU X  26       6.723  -1.459   7.005  1.00  0.00      PROA    
ATOM    437  O   LEU X  26       7.113  -2.563   6.643  1.00  0.00      PROA    
ATOM    438  N   ILE X  27       7.621  -0.566   7.511  1.00  0.00      PROA    
ATOM    439  HN  ILE X  27       7.346   0.336   7.835  1.00  0.00      PROA    
ATOM    440  CA  ILE X  27       9.085  -0.926   7.696  1.00  0.00      PROA    
ATOM    441  HA  ILE X  27       9.364  -1.678   6.973  1.00  0.00      PROA    
ATOM    442  CB  ILE X  27      10.136   0.313   7.433  1.00  0.00      PROA    
ATOM    443  HB  ILE X  27       9.961   1.033   8.261  1.00  0.00      PROA    
ATOM    444  CG2 ILE X  27      11.593  -0.140   7.567  1.00  0.00      PROA    
ATOM    445 HG21 ILE X  27      11.681  -0.994   6.863  1.00  0.00      PROA    
ATOM    446 HG22 ILE X  27      11.740  -0.516   8.603  1.00  0.00      PROA    
ATOM    447 HG23 ILE X  27      12.301   0.698   7.384  1.00  0.00      PROA    
ATOM    448  CG1 ILE X  27       9.810   0.903   6.041  1.00  0.00      PROA    
ATOM    449 HG11 ILE X  27       8.898   1.536   6.076  1.00  0.00      PROA    
ATOM    450 HG12 ILE X  27       9.593   0.033   5.385  1.00  0.00      PROA    
ATOM    451  CD  ILE X  27      10.837   1.785   5.392  1.00  0.00      PROA    
ATOM    452  HD1 ILE X  27      10.432   2.209   4.448  1.00  0.00      PROA    
ATOM    453  HD2 ILE X  27      11.763   1.249   5.093  1.00  0.00      PROA    
ATOM    454  HD3 ILE X  27      11.212   2.607   6.038  1.00  0.00      PROA    
ATOM    455  C   ILE X  27       9.260  -1.419   9.148  1.00  0.00      PROA    
ATOM    456  O   ILE X  27       8.630  -0.865  10.034  1.00  0.00      PROA    
ATOM    457  N   ASP X  28       9.949  -2.516   9.406  1.00  0.00      PROA    
ATOM    458  HN  ASP X  28      10.266  -2.996   8.592  1.00  0.00      PROA    
ATOM    459  CA  ASP X  28      10.405  -2.991  10.700  1.00  0.00      PROA    
ATOM    460  HA  ASP X  28       9.610  -3.447  11.270  1.00  0.00      PROA    
ATOM    461  CB  ASP X  28      11.485  -4.146  10.485  1.00  0.00      PROA    
ATOM    462  HB1 ASP X  28      12.097  -4.280  11.402  1.00  0.00      PROA    
ATOM    463  HB2 ASP X  28      12.126  -3.755   9.665  1.00  0.00      PROA    
ATOM    464  CG  ASP X  28      10.761  -5.453   9.957  1.00  0.00      PROA    
ATOM    465  OD1 ASP X  28       9.537  -5.390   9.684  1.00  0.00      PROA    
ATOM    466  OD2 ASP X  28      11.451  -6.500   9.745  1.00  0.00      PROA    
ATOM    467  C   ASP X  28      11.015  -2.058  11.757  1.00  0.00      PROA    
ATOM    468  O   ASP X  28      11.767  -1.098  11.434  1.00  0.00      PROA    
ATOM    469  N   GLU X  29      10.830  -2.381  13.043  1.00  0.00      PROA    
ATOM    470  HN  GLU X  29      10.298  -3.161  13.364  1.00  0.00      PROA    
ATOM    471  CA  GLU X  29      11.249  -1.488  14.082  1.00  0.00      PROA    
ATOM    472  HA  GLU X  29      11.019  -0.462  13.837  1.00  0.00      PROA    
ATOM    473  CB  GLU X  29      10.685  -1.834  15.444  1.00  0.00      PROA    
ATOM    474  HB1 GLU X  29      10.723  -2.938  15.563  1.00  0.00      PROA    
ATOM    475  HB2 GLU X  29       9.632  -1.481  15.455  1.00  0.00      PROA    
ATOM    476  CG  GLU X  29      11.391  -1.172  16.634  1.00  0.00      PROA    
ATOM    477  HG1 GLU X  29      11.393  -0.079  16.433  1.00  0.00      PROA    
ATOM    478  HG2 GLU X  29      12.473  -1.419  16.688  1.00  0.00      PROA    
ATOM    479  CD  GLU X  29      10.686  -1.453  17.929  1.00  0.00      PROA    
ATOM    480  OE1 GLU X  29       9.555  -1.919  17.977  1.00  0.00      PROA    
ATOM    481  OE2 GLU X  29      11.236  -1.241  19.095  1.00  0.00      PROA    
ATOM    482  C   GLU X  29      12.798  -1.463  14.191  1.00  0.00      PROA    
ATOM    483  O   GLU X  29      13.545  -0.517  14.096  1.00  0.00      PROA    
ATOM    484  NT  GLU X  29      13.330  -2.722  14.509  1.00  0.00      PROA    
ATOM    485  HT1 GLU X  29      12.753  -3.535  14.582  1.00  0.00      PROA    
ATOM    486  HT2 GLU X  29      14.306  -2.877  14.361  1.00  0.00      PROA    
ATOM    487  CAY ALA X   1       1.795  -3.228  17.301  1.00  0.00      LIGA    
ATOM    488  HY1 ALA X   1       1.280  -4.027  17.875  1.00  0.00      LIGA    
ATOM    489  HY2 ALA X   1       1.108  -2.552  16.749  1.00  0.00      LIGA    
ATOM    490  HY3 ALA X   1       2.447  -2.611  17.956  1.00  0.00      LIGA    
ATOM    491  CY  ALA X   1       2.769  -3.830  16.313  1.00  0.00      LIGA    
ATOM    492  OY  ALA X   1       3.673  -4.525  16.711  1.00  0.00      LIGA    
ATOM    493  N   ALA X   1       2.536  -3.566  15.013  1.00  0.00      LIGA    
ATOM    494  HN  ALA X   1       1.790  -3.001  14.669  1.00  0.00      LIGA    
ATOM    495  CA  ALA X   1       3.261  -4.264  13.971  1.00  0.00      LIGA    
ATOM    496  HA  ALA X   1       3.619  -5.243  14.258  1.00  0.00      LIGA    
ATOM    497  CB  ALA X   1       2.258  -4.421  12.870  1.00  0.00      LIGA    
ATOM    498  HB1 ALA X   1       2.719  -4.990  12.035  1.00  0.00      LIGA    
ATOM    499  HB2 ALA X   1       1.947  -3.482  12.364  1.00  0.00      LIGA    
ATOM    500  HB3 ALA X   1       1.416  -5.035  13.257  1.00  0.00      LIGA    
ATOM    501  C   ALA X   1       4.493  -3.383  13.590  1.00  0.00      LIGA    
ATOM    502  O   ALA X   1       4.573  -2.182  13.823  1.00  0.00      LIGA    
ATOM    503  N   GLY X   2       5.591  -4.002  13.007  1.00  0.00      LIGA    
ATOM    504  HN  GLY X   2       5.428  -4.942  12.716  1.00  0.00      LIGA    
ATOM    505  CA  GLY X   2       6.771  -3.321  12.461  1.00  0.00      LIGA    
ATOM    506  HA1 GLY X   2       6.618  -2.826  11.513  1.00  0.00      LIGA    
ATOM    507  HA2 GLY X   2       7.564  -4.048  12.357  1.00  0.00      LIGA    
ATOM    508  C   GLY X   2       7.255  -2.231  13.297  1.00  0.00      LIGA    
ATOM    509  O   GLY X   2       7.319  -2.340  14.515  1.00  0.00      LIGA    
ATOM    510  N   GLY X   3       7.719  -1.125  12.643  1.00  0.00      LIGA    
ATOM    511  HN  GLY X   3       7.728  -1.207  11.650  1.00  0.00      LIGA    
ATOM    512  CA  GLY X   3       8.043   0.180  13.338  1.00  0.00      LIGA    
ATOM    513  HA1 GLY X   3       9.052   0.553  13.249  1.00  0.00      LIGA    
ATOM    514  HA2 GLY X   3       7.816   0.071  14.388  1.00  0.00      LIGA    
ATOM    515  C   GLY X   3       7.105   1.195  12.705  1.00  0.00      LIGA    
ATOM    516  O   GLY X   3       5.909   1.220  12.805  1.00  0.00      LIGA    
ATOM    517  N   GLU X   4       7.714   2.109  11.897  1.00  0.00      LIGA    
ATOM    518  HN  GLU X   4       8.660   1.859  11.708  1.00  0.00      LIGA    
ATOM    519  CA  GLU X   4       7.026   3.272  11.313  1.00  0.00      LIGA    
ATOM    520  HA  GLU X   4       6.148   3.515  11.893  1.00  0.00      LIGA    
ATOM    521  CB  GLU X   4       7.979   4.518  11.265  1.00  0.00      LIGA    
ATOM    522  HB1 GLU X   4       8.235   4.889  12.281  1.00  0.00      LIGA    
ATOM    523  HB2 GLU X   4       7.266   5.301  10.928  1.00  0.00      LIGA    
ATOM    524  CG  GLU X   4       9.316   4.481  10.504  1.00  0.00      LIGA    
ATOM    525  HG1 GLU X   4       9.220   3.927   9.546  1.00  0.00      LIGA    
ATOM    526  HG2 GLU X   4      10.008   3.802  11.045  1.00  0.00      LIGA    
ATOM    527  CD  GLU X   4       9.893   5.846  10.316  1.00  0.00      LIGA    
ATOM    528  OE1 GLU X   4      10.240   6.492  11.323  1.00  0.00      LIGA    
ATOM    529  OE2 GLU X   4       9.919   6.378   9.145  1.00  0.00      LIGA    
ATOM    530  C   GLU X   4       6.473   2.915   9.911  1.00  0.00      LIGA    
ATOM    531  O   GLU X   4       7.084   2.182   9.061  1.00  0.00      LIGA    
ATOM    532  N   ILE X   5       5.291   3.415   9.678  1.00  0.00      LIGA    
ATOM    533  HN  ILE X   5       4.828   4.015  10.325  1.00  0.00      LIGA    
ATOM    534  CA  ILE X   5       4.703   3.348   8.364  1.00  0.00      LIGA    
ATOM    535  HA  ILE X   5       4.868   2.331   8.044  1.00  0.00      LIGA    
ATOM    536  CB  ILE X   5       3.195   3.531   8.467  1.00  0.00      LIGA    
ATOM    537  HB  ILE X   5       2.854   3.772   7.438  1.00  0.00      LIGA    
ATOM    538  CG2 ILE X   5       2.543   2.261   9.106  1.00  0.00      LIGA    
ATOM    539 HG21 ILE X   5       1.435   2.339   9.107  1.00  0.00      LIGA    
ATOM    540 HG22 ILE X   5       2.804   2.045  10.164  1.00  0.00      LIGA    
ATOM    541 HG23 ILE X   5       2.760   1.336   8.530  1.00  0.00      LIGA    
ATOM    542  CG1 ILE X   5       2.754   4.791   9.232  1.00  0.00      LIGA    
ATOM    543 HG11 ILE X   5       2.938   5.662   8.568  1.00  0.00      LIGA    
ATOM    544 HG12 ILE X   5       3.408   4.798  10.131  1.00  0.00      LIGA    
ATOM    545  CD  ILE X   5       1.243   4.929   9.562  1.00  0.00      LIGA    
ATOM    546  HD1 ILE X   5       0.782   5.288   8.616  1.00  0.00      LIGA    
ATOM    547  HD2 ILE X   5       1.143   5.726  10.329  1.00  0.00      LIGA    
ATOM    548  HD3 ILE X   5       0.679   4.027   9.883  1.00  0.00      LIGA    
ATOM    549  C   ILE X   5       5.365   4.352   7.310  1.00  0.00      LIGA    
ATOM    550  O   ILE X   5       5.878   5.378   7.700  1.00  0.00      LIGA    
ATOM    551  N   VAL X   6       5.282   4.069   5.987  1.00  0.00      LIGA    
ATOM    552  HN  VAL X   6       5.014   3.193   5.593  1.00  0.00      LIGA    
ATOM    553  CA  VAL X   6       5.604   5.026   4.992  1.00  0.00      LIGA    
ATOM    554  HA  VAL X   6       5.708   6.009   5.429  1.00  0.00      LIGA    
ATOM    555  CB  VAL X   6       6.887   4.572   4.385  1.00  0.00      LIGA    
ATOM    556  HB  VAL X   6       6.761   3.562   3.941  1.00  0.00      LIGA    
ATOM    557  CG1 VAL X   6       7.369   5.594   3.301  1.00  0.00      LIGA    
ATOM    558 HG11 VAL X   6       8.398   5.354   2.957  1.00  0.00      LIGA    
ATOM    559 HG12 VAL X   6       7.334   6.592   3.788  1.00  0.00      LIGA    
ATOM    560 HG13 VAL X   6       6.687   5.842   2.460  1.00  0.00      LIGA    
ATOM    561  CG2 VAL X   6       8.024   4.450   5.420  1.00  0.00      LIGA    
ATOM    562 HG21 VAL X   6       8.298   5.438   5.845  1.00  0.00      LIGA    
ATOM    563 HG22 VAL X   6       8.927   4.039   4.920  1.00  0.00      LIGA    
ATOM    564 HG23 VAL X   6       7.854   3.631   6.153  1.00  0.00      LIGA    
ATOM    565  C   VAL X   6       4.516   5.158   4.014  1.00  0.00      LIGA    
ATOM    566  O   VAL X   6       4.151   4.236   3.305  1.00  0.00      LIGA    
ATOM    567  N   TYR X   7       4.072   6.373   3.931  1.00  0.00      LIGA    
ATOM    568  HN  TYR X   7       4.398   7.060   4.576  1.00  0.00      LIGA    
ATOM    569  CA  TYR X   7       2.974   6.780   3.112  1.00  0.00      LIGA    
ATOM    570  HA  TYR X   7       2.162   6.082   3.254  1.00  0.00      LIGA    
ATOM    571  CB  TYR X   7       2.389   8.203   3.542  1.00  0.00      LIGA    
ATOM    572  HB1 TYR X   7       1.510   8.456   2.910  1.00  0.00      LIGA    
ATOM    573  HB2 TYR X   7       3.315   8.813   3.602  1.00  0.00      LIGA    
ATOM    574  CG  TYR X   7       1.758   8.061   4.885  1.00  0.00      LIGA    
ATOM    575  CD1 TYR X   7       2.385   8.599   6.016  1.00  0.00      LIGA    
ATOM    576  HD1 TYR X   7       3.301   9.159   5.892  1.00  0.00      LIGA    
ATOM    577  CE1 TYR X   7       1.717   8.598   7.201  1.00  0.00      LIGA    
ATOM    578  HE1 TYR X   7       2.157   9.099   8.051  1.00  0.00      LIGA    
ATOM    579  CZ  TYR X   7       0.400   7.969   7.332  1.00  0.00      LIGA    
ATOM    580  OH  TYR X   7      -0.464   8.031   8.515  1.00  0.00      LIGA    
ATOM    581  HH  TYR X   7      -1.351   7.856   8.190  1.00  0.00      LIGA    
ATOM    582  CD2 TYR X   7       0.538   7.365   4.987  1.00  0.00      LIGA    
ATOM    583  HD2 TYR X   7       0.251   6.807   4.108  1.00  0.00      LIGA    
ATOM    584  CE2 TYR X   7      -0.139   7.323   6.208  1.00  0.00      LIGA    
ATOM    585  HE2 TYR X   7      -1.064   6.770   6.276  1.00  0.00      LIGA    
ATOM    586  C   TYR X   7       3.381   6.769   1.622  1.00  0.00      LIGA    
ATOM    587  O   TYR X   7       4.191   7.618   1.253  1.00  0.00      LIGA    
ATOM    588  N   LEU X   8       2.846   5.802   0.774  1.00  0.00      LIGA    
ATOM    589  HN  LEU X   8       2.356   4.989   1.079  1.00  0.00      LIGA    
ATOM    590  CA  LEU X   8       3.088   5.802  -0.655  1.00  0.00      LIGA    
ATOM    591  HA  LEU X   8       3.815   6.563  -0.895  1.00  0.00      LIGA    
ATOM    592  CB  LEU X   8       3.804   4.573  -1.149  1.00  0.00      LIGA    
ATOM    593  HB1 LEU X   8       4.032   4.597  -2.235  1.00  0.00      LIGA    
ATOM    594  HB2 LEU X   8       3.087   3.738  -0.998  1.00  0.00      LIGA    
ATOM    595  CG  LEU X   8       5.118   4.183  -0.515  1.00  0.00      LIGA    
ATOM    596  HG  LEU X   8       4.974   4.187   0.586  1.00  0.00      LIGA    
ATOM    597  CD1 LEU X   8       5.608   2.752  -0.909  1.00  0.00      LIGA    
ATOM    598 HD11 LEU X   8       5.793   2.633  -1.997  1.00  0.00      LIGA    
ATOM    599 HD12 LEU X   8       4.837   2.056  -0.514  1.00  0.00      LIGA    
ATOM    600 HD13 LEU X   8       6.592   2.448  -0.495  1.00  0.00      LIGA    
ATOM    601  CD2 LEU X   8       6.237   5.261  -0.736  1.00  0.00      LIGA    
ATOM    602 HD21 LEU X   8       5.840   6.276  -0.519  1.00  0.00      LIGA    
ATOM    603 HD22 LEU X   8       6.571   5.198  -1.794  1.00  0.00      LIGA    
ATOM    604 HD23 LEU X   8       7.101   5.171  -0.043  1.00  0.00      LIGA    
ATOM    605  C   LEU X   8       1.852   6.047  -1.542  1.00  0.00      LIGA    
ATOM    606  O   LEU X   8       1.959   5.647  -2.683  1.00  0.00      LIGA    
ATOM    607  N   PRO X   9       0.653   6.554  -1.200  1.00  0.00      LIGA    
ATOM    608  CD  PRO X   9       0.440   7.512  -0.101  1.00  0.00      LIGA    
ATOM    609  HD1 PRO X   9       1.140   8.374  -0.066  1.00  0.00      LIGA    
ATOM    610  HD2 PRO X   9       0.226   6.893   0.796  1.00  0.00      LIGA    
ATOM    611  CA  PRO X   9      -0.530   6.431  -2.119  1.00  0.00      LIGA    
ATOM    612  HA  PRO X   9      -0.607   5.392  -2.403  1.00  0.00      LIGA    
ATOM    613  CB  PRO X   9      -1.633   6.979  -1.264  1.00  0.00      LIGA    
ATOM    614  HB1 PRO X   9      -1.987   6.198  -0.557  1.00  0.00      LIGA    
ATOM    615  HB2 PRO X   9      -2.484   7.284  -1.910  1.00  0.00      LIGA    
ATOM    616  CG  PRO X   9      -0.991   8.116  -0.440  1.00  0.00      LIGA    
ATOM    617  HG1 PRO X   9      -0.917   8.947  -1.173  1.00  0.00      LIGA    
ATOM    618  HG2 PRO X   9      -1.589   8.321   0.474  1.00  0.00      LIGA    
ATOM    619  C   PRO X   9      -0.488   7.202  -3.423  1.00  0.00      LIGA    
ATOM    620  O   PRO X   9      -1.530   7.015  -4.107  1.00  0.00      LIGA    
ATOM    621  N   ASN X  10       0.540   7.996  -3.739  1.00  0.00      LIGA    
ATOM    622  HN  ASN X  10       1.340   8.074  -3.149  1.00  0.00      LIGA    
ATOM    623  CA  ASN X  10       0.416   8.875  -4.904  1.00  0.00      LIGA    
ATOM    624  HA  ASN X  10      -0.595   8.924  -5.280  1.00  0.00      LIGA    
ATOM    625  CB  ASN X  10       1.184  10.215  -4.496  1.00  0.00      LIGA    
ATOM    626  HB1 ASN X  10       1.081  11.006  -5.269  1.00  0.00      LIGA    
ATOM    627  HB2 ASN X  10       2.283  10.085  -4.396  1.00  0.00      LIGA    
ATOM    628  CG  ASN X  10       0.567  10.694  -3.258  1.00  0.00      LIGA    
ATOM    629  OD1 ASN X  10       1.193  11.011  -2.215  1.00  0.00      LIGA    
ATOM    630  ND2 ASN X  10      -0.808  10.905  -3.287  1.00  0.00      LIGA    
ATOM    631 HD21 ASN X  10      -1.170  11.306  -2.446  1.00  0.00      LIGA    
ATOM    632 HD22 ASN X  10      -1.329  10.531  -4.054  1.00  0.00      LIGA    
ATOM    633  C   ASN X  10       1.231   8.225  -6.066  1.00  0.00      LIGA    
ATOM    634  O   ASN X  10       1.359   8.802  -7.114  1.00  0.00      LIGA    
ATOM    635  N   LEU X  11       1.867   7.003  -5.828  1.00  0.00      LIGA    
ATOM    636  HN  LEU X  11       1.786   6.633  -4.906  1.00  0.00      LIGA    
ATOM    637  CA  LEU X  11       2.617   6.236  -6.804  1.00  0.00      LIGA    
ATOM    638  HA  LEU X  11       3.228   6.943  -7.345  1.00  0.00      LIGA    
ATOM    639  CB  LEU X  11       3.562   5.175  -6.249  1.00  0.00      LIGA    
ATOM    640  HB1 LEU X  11       4.048   4.692  -7.124  1.00  0.00      LIGA    
ATOM    641  HB2 LEU X  11       2.948   4.421  -5.712  1.00  0.00      LIGA    
ATOM    642  CG  LEU X  11       4.658   5.659  -5.289  1.00  0.00      LIGA    
ATOM    643  HG  LEU X  11       4.139   6.128  -4.425  1.00  0.00      LIGA    
ATOM    644  CD1 LEU X  11       5.597   4.524  -4.796  1.00  0.00      LIGA    
ATOM    645 HD11 LEU X  11       5.036   3.636  -4.433  1.00  0.00      LIGA    
ATOM    646 HD12 LEU X  11       6.381   4.932  -4.122  1.00  0.00      LIGA    
ATOM    647 HD13 LEU X  11       6.047   4.098  -5.718  1.00  0.00      LIGA    
ATOM    648  CD2 LEU X  11       5.572   6.656  -5.966  1.00  0.00      LIGA    
ATOM    649 HD21 LEU X  11       6.069   6.148  -6.821  1.00  0.00      LIGA    
ATOM    650 HD22 LEU X  11       6.384   6.904  -5.248  1.00  0.00      LIGA    
ATOM    651 HD23 LEU X  11       5.035   7.546  -6.354  1.00  0.00      LIGA    
ATOM    652  C   LEU X  11       1.726   5.643  -7.802  1.00  0.00      LIGA    
ATOM    653  O   LEU X  11       0.658   5.180  -7.443  1.00  0.00      LIGA    
ATOM    654  N   ASN X  12       2.100   5.713  -9.083  1.00  0.00      LIGA    
ATOM    655  HN  ASN X  12       2.918   6.251  -9.270  1.00  0.00      LIGA    
ATOM    656  CA  ASN X  12       1.292   5.216 -10.205  1.00  0.00      LIGA    
ATOM    657  HA  ASN X  12       0.311   5.458  -9.822  1.00  0.00      LIGA    
ATOM    658  CB  ASN X  12       1.870   6.065 -11.400  1.00  0.00      LIGA    
ATOM    659  HB1 ASN X  12       1.306   5.716 -12.291  1.00  0.00      LIGA    
ATOM    660  HB2 ASN X  12       2.934   5.850 -11.639  1.00  0.00      LIGA    
ATOM    661  CG  ASN X  12       1.511   7.557 -11.285  1.00  0.00      LIGA    
ATOM    662  OD1 ASN X  12       0.350   7.844 -11.072  1.00  0.00      LIGA    
ATOM    663  ND2 ASN X  12       2.411   8.546 -11.520  1.00  0.00      LIGA    
ATOM    664 HD21 ASN X  12       2.018   9.465 -11.525  1.00  0.00      LIGA    
ATOM    665 HD22 ASN X  12       3.401   8.412 -11.558  1.00  0.00      LIGA    
ATOM    666  C   ASN X  12       1.368   3.722 -10.399  1.00  0.00      LIGA    
ATOM    667  O   ASN X  12       2.460   3.162 -10.116  1.00  0.00      LIGA    
ATOM    668  N   PRO X  13       0.265   3.044 -10.822  1.00  0.00      LIGA    
ATOM    669  CD  PRO X  13      -1.057   3.644 -10.852  1.00  0.00      LIGA    
ATOM    670  HD1 PRO X  13      -1.193   4.473 -11.578  1.00  0.00      LIGA    
ATOM    671  HD2 PRO X  13      -1.282   4.169  -9.899  1.00  0.00      LIGA    
ATOM    672  CA  PRO X  13       0.150   1.603 -10.932  1.00  0.00      LIGA    
ATOM    673  HA  PRO X  13       0.049   1.323  -9.894  1.00  0.00      LIGA    
ATOM    674  CB  PRO X  13      -1.158   1.321 -11.585  1.00  0.00      LIGA    
ATOM    675  HB1 PRO X  13      -1.531   0.326 -11.261  1.00  0.00      LIGA    
ATOM    676  HB2 PRO X  13      -1.038   1.425 -12.685  1.00  0.00      LIGA    
ATOM    677  CG  PRO X  13      -2.004   2.504 -11.148  1.00  0.00      LIGA    
ATOM    678  HG1 PRO X  13      -2.761   2.840 -11.890  1.00  0.00      LIGA    
ATOM    679  HG2 PRO X  13      -2.498   2.111 -10.234  1.00  0.00      LIGA    
ATOM    680  C   PRO X  13       1.365   0.836 -11.432  1.00  0.00      LIGA    
ATOM    681  O   PRO X  13       1.754  -0.083 -10.764  1.00  0.00      LIGA    
ATOM    682  N   ASP X  14       2.021   1.175 -12.572  1.00  0.00      LIGA    
ATOM    683  HN  ASP X  14       1.613   1.721 -13.300  1.00  0.00      LIGA    
ATOM    684  CA  ASP X  14       3.222   0.410 -12.996  1.00  0.00      LIGA    
ATOM    685  HA  ASP X  14       3.240  -0.665 -12.885  1.00  0.00      LIGA    
ATOM    686  CB  ASP X  14       3.573   0.628 -14.498  1.00  0.00      LIGA    
ATOM    687  HB1 ASP X  14       4.511   0.060 -14.678  1.00  0.00      LIGA    
ATOM    688  HB2 ASP X  14       3.641   1.713 -14.729  1.00  0.00      LIGA    
ATOM    689  CG  ASP X  14       2.496   0.066 -15.391  1.00  0.00      LIGA    
ATOM    690  OD1 ASP X  14       2.528   0.437 -16.647  1.00  0.00      LIGA    
ATOM    691  OD2 ASP X  14       1.631  -0.738 -14.935  1.00  0.00      LIGA    
ATOM    692  C   ASP X  14       4.505   0.691 -12.205  1.00  0.00      LIGA    
ATOM    693  O   ASP X  14       5.322  -0.193 -11.973  1.00  0.00      LIGA    
ATOM    694  N   GLN X  15       4.642   1.962 -11.807  1.00  0.00      LIGA    
ATOM    695  HN  GLN X  15       3.987   2.604 -12.199  1.00  0.00      LIGA    
ATOM    696  CA  GLN X  15       5.742   2.473 -10.950  1.00  0.00      LIGA    
ATOM    697  HA  GLN X  15       6.636   2.107 -11.430  1.00  0.00      LIGA    
ATOM    698  CB  GLN X  15       5.768   3.994 -11.003  1.00  0.00      LIGA    
ATOM    699  HB1 GLN X  15       6.205   4.382 -10.058  1.00  0.00      LIGA    
ATOM    700  HB2 GLN X  15       4.690   4.257 -10.942  1.00  0.00      LIGA    
ATOM    701  CG  GLN X  15       6.446   4.580 -12.221  1.00  0.00      LIGA    
ATOM    702  HG1 GLN X  15       6.359   5.687 -12.228  1.00  0.00      LIGA    
ATOM    703  HG2 GLN X  15       6.145   4.138 -13.195  1.00  0.00      LIGA    
ATOM    704  CD  GLN X  15       7.971   4.269 -12.254  1.00  0.00      LIGA    
ATOM    705  OE1 GLN X  15       8.400   3.567 -13.163  1.00  0.00      LIGA    
ATOM    706  NE2 GLN X  15       8.712   4.675 -11.250  1.00  0.00      LIGA    
ATOM    707 HE21 GLN X  15       9.687   4.458 -11.305  1.00  0.00      LIGA    
ATOM    708 HE22 GLN X  15       8.214   5.237 -10.589  1.00  0.00      LIGA    
ATOM    709  C   GLN X  15       5.679   1.844  -9.627  1.00  0.00      LIGA    
ATOM    710  O   GLN X  15       6.604   1.262  -9.146  1.00  0.00      LIGA    
ATOM    711  N   LEU X  16       4.503   1.824  -9.004  1.00  0.00      LIGA    
ATOM    712  HN  LEU X  16       3.689   2.220  -9.421  1.00  0.00      LIGA    
ATOM    713  CA  LEU X  16       4.205   1.131  -7.765  1.00  0.00      LIGA    
ATOM    714  HA  LEU X  16       4.921   1.553  -7.077  1.00  0.00      LIGA    
ATOM    715  CB  LEU X  16       2.720   1.463  -7.314  1.00  0.00      LIGA    
ATOM    716  HB1 LEU X  16       2.092   0.887  -8.026  1.00  0.00      LIGA    
ATOM    717  HB2 LEU X  16       2.577   2.565  -7.337  1.00  0.00      LIGA    
ATOM    718  CG  LEU X  16       2.237   0.942  -5.906  1.00  0.00      LIGA    
ATOM    719  HG  LEU X  16       2.478  -0.140  -5.831  1.00  0.00      LIGA    
ATOM    720  CD1 LEU X  16       2.908   1.692  -4.759  1.00  0.00      LIGA    
ATOM    721 HD11 LEU X  16       3.947   2.042  -4.933  1.00  0.00      LIGA    
ATOM    722 HD12 LEU X  16       2.929   1.052  -3.852  1.00  0.00      LIGA    
ATOM    723 HD13 LEU X  16       2.332   2.573  -4.403  1.00  0.00      LIGA    
ATOM    724  CD2 LEU X  16       0.710   0.914  -5.664  1.00  0.00      LIGA    
ATOM    725 HD21 LEU X  16       0.165   0.355  -6.453  1.00  0.00      LIGA    
ATOM    726 HD22 LEU X  16       0.245   1.903  -5.460  1.00  0.00      LIGA    
ATOM    727 HD23 LEU X  16       0.428   0.190  -4.870  1.00  0.00      LIGA    
ATOM    728  C   LEU X  16       4.366  -0.385  -7.880  1.00  0.00      LIGA    
ATOM    729  O   LEU X  16       5.062  -0.961  -7.039  1.00  0.00      LIGA    
ATOM    730  N   CYS X  17       3.836  -0.970  -8.972  1.00  0.00      LIGA    
ATOM    731  HN  CYS X  17       3.186  -0.428  -9.501  1.00  0.00      LIGA    
ATOM    732  CA  CYS X  17       4.068  -2.350  -9.272  1.00  0.00      LIGA    
ATOM    733  HA  CYS X  17       3.721  -2.908  -8.415  1.00  0.00      LIGA    
ATOM    734  CB  CYS X  17       3.290  -2.844 -10.531  1.00  0.00      LIGA    
ATOM    735  HB1 CYS X  17       3.651  -2.494 -11.523  1.00  0.00      LIGA    
ATOM    736  HB2 CYS X  17       2.308  -2.332 -10.437  1.00  0.00      LIGA    
ATOM    737  SG  CYS X  17       3.110  -4.663 -10.507  1.00  0.00      LIGA    
ATOM    738  C   CYS X  17       5.476  -2.762  -9.390  1.00  0.00      LIGA    
ATOM    739  O   CYS X  17       5.868  -3.845  -8.876  1.00  0.00      LIGA    
ATOM    740  N   ALA X  18       6.325  -1.951 -10.053  1.00  0.00      LIGA    
ATOM    741  HN  ALA X  18       5.954  -1.121 -10.461  1.00  0.00      LIGA    
ATOM    742  CA  ALA X  18       7.773  -2.138 -10.137  1.00  0.00      LIGA    
ATOM    743  HA  ALA X  18       8.012  -3.073 -10.620  1.00  0.00      LIGA    
ATOM    744  CB  ALA X  18       8.399  -1.021 -10.870  1.00  0.00      LIGA    
ATOM    745  HB1 ALA X  18       8.128  -0.044 -10.416  1.00  0.00      LIGA    
ATOM    746  HB2 ALA X  18       8.072  -0.855 -11.919  1.00  0.00      LIGA    
ATOM    747  HB3 ALA X  18       9.503  -0.908 -10.808  1.00  0.00      LIGA    
ATOM    748  C   ALA X  18       8.388  -2.288  -8.738  1.00  0.00      LIGA    
ATOM    749  O   ALA X  18       9.121  -3.216  -8.529  1.00  0.00      LIGA    
ATOM    750  N   PHE X  19       8.054  -1.397  -7.785  1.00  0.00      LIGA    
ATOM    751  HN  PHE X  19       7.384  -0.737  -8.116  1.00  0.00      LIGA    
ATOM    752  CA  PHE X  19       8.555  -1.421  -6.378  1.00  0.00      LIGA    
ATOM    753  HA  PHE X  19       9.634  -1.430  -6.401  1.00  0.00      LIGA    
ATOM    754  CB  PHE X  19       8.309  -0.154  -5.540  1.00  0.00      LIGA    
ATOM    755  HB1 PHE X  19       8.749  -0.215  -4.521  1.00  0.00      LIGA    
ATOM    756  HB2 PHE X  19       7.212  -0.024  -5.420  1.00  0.00      LIGA    
ATOM    757  CG  PHE X  19       8.922   1.047  -6.177  1.00  0.00      LIGA    
ATOM    758  CD1 PHE X  19       8.224   2.233  -6.219  1.00  0.00      LIGA    
ATOM    759  HD1 PHE X  19       7.241   2.249  -5.772  1.00  0.00      LIGA    
ATOM    760  CE1 PHE X  19       8.830   3.384  -6.645  1.00  0.00      LIGA    
ATOM    761  HE1 PHE X  19       8.310   4.329  -6.707  1.00  0.00      LIGA    
ATOM    762  CZ  PHE X  19      10.065   3.382  -7.180  1.00  0.00      LIGA    
ATOM    763  HZ  PHE X  19      10.542   4.258  -7.596  1.00  0.00      LIGA    
ATOM    764  CD2 PHE X  19      10.247   1.043  -6.671  1.00  0.00      LIGA    
ATOM    765  HD2 PHE X  19      10.783   0.124  -6.482  1.00  0.00      LIGA    
ATOM    766  CE2 PHE X  19      10.903   2.224  -7.138  1.00  0.00      LIGA    
ATOM    767  HE2 PHE X  19      11.939   2.276  -7.439  1.00  0.00      LIGA    
ATOM    768  C   PHE X  19       8.129  -2.716  -5.642  1.00  0.00      LIGA    
ATOM    769  O   PHE X  19       8.930  -3.362  -4.986  1.00  0.00      LIGA    
ATOM    770  N   PHE X  20       6.858  -3.216  -5.828  1.00  0.00      LIGA    
ATOM    771  HN  PHE X  20       6.133  -2.748  -6.327  1.00  0.00      LIGA    
ATOM    772  CA  PHE X  20       6.398  -4.540  -5.247  1.00  0.00      LIGA    
ATOM    773  HA  PHE X  20       6.583  -4.491  -4.184  1.00  0.00      LIGA    
ATOM    774  CB  PHE X  20       4.868  -4.811  -5.602  1.00  0.00      LIGA    
ATOM    775  HB1 PHE X  20       4.580  -5.829  -5.265  1.00  0.00      LIGA    
ATOM    776  HB2 PHE X  20       4.697  -4.819  -6.700  1.00  0.00      LIGA    
ATOM    777  CG  PHE X  20       3.964  -3.806  -4.976  1.00  0.00      LIGA    
ATOM    778  CD1 PHE X  20       4.188  -3.109  -3.811  1.00  0.00      LIGA    
ATOM    779  HD1 PHE X  20       5.155  -3.108  -3.329  1.00  0.00      LIGA    
ATOM    780  CE1 PHE X  20       3.168  -2.301  -3.224  1.00  0.00      LIGA    
ATOM    781  HE1 PHE X  20       3.286  -1.666  -2.358  1.00  0.00      LIGA    
ATOM    782  CZ  PHE X  20       1.913  -2.222  -3.792  1.00  0.00      LIGA    
ATOM    783  HZ  PHE X  20       1.128  -1.565  -3.446  1.00  0.00      LIGA    
ATOM    784  CD2 PHE X  20       2.668  -3.885  -5.443  1.00  0.00      LIGA    
ATOM    785  HD2 PHE X  20       2.505  -4.482  -6.328  1.00  0.00      LIGA    
ATOM    786  CE2 PHE X  20       1.642  -2.986  -4.988  1.00  0.00      LIGA    
ATOM    787  HE2 PHE X  20       0.659  -2.848  -5.414  1.00  0.00      LIGA    
ATOM    788  C   PHE X  20       7.221  -5.681  -5.787  1.00  0.00      LIGA    
ATOM    789  O   PHE X  20       7.747  -6.576  -5.114  1.00  0.00      LIGA    
ATOM    790  N   HSD X  21       7.367  -5.778  -7.118  1.00  0.00      LIGA    
ATOM    791  HN  HSD X  21       6.904  -5.140  -7.729  1.00  0.00      LIGA    
ATOM    792  CA  HSD X  21       8.180  -6.774  -7.767  1.00  0.00      LIGA    
ATOM    793  HA  HSD X  21       7.936  -7.791  -7.497  1.00  0.00      LIGA    
ATOM    794  CB  HSD X  21       8.105  -6.769  -9.274  1.00  0.00      LIGA    
ATOM    795  HB1 HSD X  21       8.979  -7.350  -9.640  1.00  0.00      LIGA    
ATOM    796  HB2 HSD X  21       8.187  -5.760  -9.729  1.00  0.00      LIGA    
ATOM    797  ND1 HSD X  21       5.641  -6.956  -9.660  1.00  0.00      LIGA    
ATOM    798  HD1 HSD X  21       5.404  -6.158  -9.108  1.00  0.00      LIGA    
ATOM    799  CG  HSD X  21       6.958  -7.447  -9.790  1.00  0.00      LIGA    
ATOM    800  CE1 HSD X  21       4.839  -7.804 -10.355  1.00  0.00      LIGA    
ATOM    801  HE1 HSD X  21       3.759  -7.713 -10.469  1.00  0.00      LIGA    
ATOM    802  NE2 HSD X  21       5.474  -8.827 -10.852  1.00  0.00      LIGA    
ATOM    803  CD2 HSD X  21       6.796  -8.665 -10.488  1.00  0.00      LIGA    
ATOM    804  HD2 HSD X  21       7.457  -9.514 -10.619  1.00  0.00      LIGA    
ATOM    805  C   HSD X  21       9.608  -6.713  -7.245  1.00  0.00      LIGA    
ATOM    806  O   HSD X  21      10.096  -7.635  -6.625  1.00  0.00      LIGA    
ATOM    807  N   SER X  22      10.313  -5.534  -7.354  1.00  0.00      LIGA    
ATOM    808  HN  SER X  22       9.757  -4.897  -7.883  1.00  0.00      LIGA    
ATOM    809  CA  SER X  22      11.683  -5.250  -6.894  1.00  0.00      LIGA    
ATOM    810  HA  SER X  22      12.350  -5.809  -7.534  1.00  0.00      LIGA    
ATOM    811  CB  SER X  22      11.993  -3.771  -7.163  1.00  0.00      LIGA    
ATOM    812  HB1 SER X  22      13.017  -3.552  -6.791  1.00  0.00      LIGA    
ATOM    813  HB2 SER X  22      11.328  -3.096  -6.584  1.00  0.00      LIGA    
ATOM    814  OG  SER X  22      12.014  -3.413  -8.548  1.00  0.00      LIGA    
ATOM    815  HG1 SER X  22      11.078  -3.459  -8.762  1.00  0.00      LIGA    
ATOM    816  C   SER X  22      12.019  -5.666  -5.495  1.00  0.00      LIGA    
ATOM    817  O   SER X  22      13.104  -6.209  -5.309  1.00  0.00      LIGA    
ATOM    818  N   VAL X  23      11.171  -5.347  -4.546  1.00  0.00      LIGA    
ATOM    819  HN  VAL X  23      10.317  -4.873  -4.747  1.00  0.00      LIGA    
ATOM    820  CA  VAL X  23      11.236  -5.599  -3.127  1.00  0.00      LIGA    
ATOM    821  HA  VAL X  23      12.117  -5.102  -2.750  1.00  0.00      LIGA    
ATOM    822  CB  VAL X  23      10.082  -4.876  -2.381  1.00  0.00      LIGA    
ATOM    823  HB  VAL X  23       9.190  -5.002  -3.031  1.00  0.00      LIGA    
ATOM    824  CG1 VAL X  23       9.730  -5.605  -0.971  1.00  0.00      LIGA    
ATOM    825 HG11 VAL X  23      10.683  -5.694  -0.405  1.00  0.00      LIGA    
ATOM    826 HG12 VAL X  23       9.209  -6.564  -1.178  1.00  0.00      LIGA    
ATOM    827 HG13 VAL X  23       9.051  -4.981  -0.352  1.00  0.00      LIGA    
ATOM    828  CG2 VAL X  23      10.345  -3.430  -2.024  1.00  0.00      LIGA    
ATOM    829 HG21 VAL X  23      10.886  -3.362  -1.057  1.00  0.00      LIGA    
ATOM    830 HG22 VAL X  23       9.424  -2.822  -1.898  1.00  0.00      LIGA    
ATOM    831 HG23 VAL X  23      10.904  -2.990  -2.878  1.00  0.00      LIGA    
ATOM    832  C   VAL X  23      11.222  -7.072  -2.763  1.00  0.00      LIGA    
ATOM    833  O   VAL X  23      11.778  -7.518  -1.716  1.00  0.00      LIGA    
ATOM    834  N   HSD X  24      10.582  -7.937  -3.542  1.00  0.00      LIGA    
ATOM    835  HN  HSD X  24      10.102  -7.531  -4.316  1.00  0.00      LIGA    
ATOM    836  CA  HSD X  24      10.515  -9.352  -3.428  1.00  0.00      LIGA    
ATOM    837  HA  HSD X  24      10.814  -9.726  -2.460  1.00  0.00      LIGA    
ATOM    838  CB  HSD X  24       9.076  -9.801  -3.649  1.00  0.00      LIGA    
ATOM    839  HB1 HSD X  24       8.998 -10.907  -3.728  1.00  0.00      LIGA    
ATOM    840  HB2 HSD X  24       8.823  -9.344  -4.630  1.00  0.00      LIGA    
ATOM    841  ND1 HSD X  24       7.549  -8.061  -2.761  1.00  0.00      LIGA    
ATOM    842  HD1 HSD X  24       7.666  -7.395  -3.499  1.00  0.00      LIGA    
ATOM    843  CG  HSD X  24       8.168  -9.273  -2.649  1.00  0.00      LIGA    
ATOM    844  CE1 HSD X  24       6.581  -7.961  -1.855  1.00  0.00      LIGA    
ATOM    845  HE1 HSD X  24       5.748  -7.263  -1.925  1.00  0.00      LIGA    
ATOM    846  NE2 HSD X  24       6.621  -9.041  -1.055  1.00  0.00      LIGA    
ATOM    847  CD2 HSD X  24       7.616  -9.838  -1.618  1.00  0.00      LIGA    
ATOM    848  HD2 HSD X  24       7.850 -10.801  -1.180  1.00  0.00      LIGA    
ATOM    849  C   HSD X  24      11.442 -10.035  -4.386  1.00  0.00      LIGA    
ATOM    850  O   HSD X  24      12.003 -11.072  -4.109  1.00  0.00      LIGA    
ATOM    851  N   ASP X  25      11.641  -9.488  -5.592  1.00  0.00      LIGA    
ATOM    852  HN  ASP X  25      11.028  -8.815  -5.996  1.00  0.00      LIGA    
ATOM    853  CA  ASP X  25      12.797  -9.923  -6.414  1.00  0.00      LIGA    
ATOM    854  HA  ASP X  25      12.642 -10.976  -6.597  1.00  0.00      LIGA    
ATOM    855  CB  ASP X  25      12.803  -9.231  -7.831  1.00  0.00      LIGA    
ATOM    856  HB1 ASP X  25      13.829  -9.257  -8.255  1.00  0.00      LIGA    
ATOM    857  HB2 ASP X  25      12.480  -8.204  -7.552  1.00  0.00      LIGA    
ATOM    858  CG  ASP X  25      11.765  -9.845  -8.815  1.00  0.00      LIGA    
ATOM    859  OD1 ASP X  25      11.417 -11.048  -8.643  1.00  0.00      LIGA    
ATOM    860  OD2 ASP X  25      11.665  -9.278  -9.939  1.00  0.00      LIGA    
ATOM    861  C   ASP X  25      14.156  -9.925  -5.804  1.00  0.00      LIGA    
ATOM    862  O   ASP X  25      14.989 -10.773  -5.939  1.00  0.00      LIGA    
ATOM    863  N   ASP X  26      14.399  -8.844  -4.970  1.00  0.00      LIGA    
ATOM    864  HN  ASP X  26      13.924  -7.970  -4.897  1.00  0.00      LIGA    
ATOM    865  CA  ASP X  26      15.554  -8.856  -4.130  1.00  0.00      LIGA    
ATOM    866  HA  ASP X  26      15.945  -9.857  -4.026  1.00  0.00      LIGA    
ATOM    867  CB  ASP X  26      16.685  -7.991  -4.752  1.00  0.00      LIGA    
ATOM    868  HB1 ASP X  26      16.494  -6.930  -4.486  1.00  0.00      LIGA    
ATOM    869  HB2 ASP X  26      16.735  -8.097  -5.858  1.00  0.00      LIGA    
ATOM    870  CG  ASP X  26      18.041  -8.267  -4.194  1.00  0.00      LIGA    
ATOM    871  OD1 ASP X  26      18.185  -8.952  -3.196  1.00  0.00      LIGA    
ATOM    872  OD2 ASP X  26      19.010  -7.721  -4.797  1.00  0.00      LIGA    
ATOM    873  C   ASP X  26      15.230  -8.356  -2.690  1.00  0.00      LIGA    
ATOM    874  O   ASP X  26      14.964  -7.125  -2.514  1.00  0.00      LIGA    
ATOM    875  N   PRO X  27      15.164  -9.213  -1.650  1.00  0.00      LIGA    
ATOM    876  CD  PRO X  27      15.305 -10.698  -1.794  1.00  0.00      LIGA    
ATOM    877  HD1 PRO X  27      16.174 -10.914  -2.451  1.00  0.00      LIGA    
ATOM    878  HD2 PRO X  27      14.337 -10.995  -2.252  1.00  0.00      LIGA    
ATOM    879  CA  PRO X  27      14.944  -8.742  -0.293  1.00  0.00      LIGA    
ATOM    880  HA  PRO X  27      14.133  -8.029  -0.265  1.00  0.00      LIGA    
ATOM    881  CB  PRO X  27      14.674 -10.040   0.409  1.00  0.00      LIGA    
ATOM    882  HB1 PRO X  27      13.599 -10.290   0.288  1.00  0.00      LIGA    
ATOM    883  HB2 PRO X  27      14.875 -10.048   1.502  1.00  0.00      LIGA    
ATOM    884  CG  PRO X  27      15.389 -11.171  -0.350  1.00  0.00      LIGA    
ATOM    885  HG1 PRO X  27      16.481 -11.010  -0.219  1.00  0.00      LIGA    
ATOM    886  HG2 PRO X  27      15.131 -12.244  -0.209  1.00  0.00      LIGA    
ATOM    887  C   PRO X  27      16.111  -8.081   0.350  1.00  0.00      LIGA    
ATOM    888  O   PRO X  27      15.865  -7.429   1.383  1.00  0.00      LIGA    
ATOM    889  N   SER X  28      17.339  -8.127  -0.209  1.00  0.00      LIGA    
ATOM    890  HN  SER X  28      17.436  -8.493  -1.132  1.00  0.00      LIGA    
ATOM    891  CA  SER X  28      18.539  -7.590   0.395  1.00  0.00      LIGA    
ATOM    892  HA  SER X  28      18.406  -7.498   1.463  1.00  0.00      LIGA    
ATOM    893  CB  SER X  28      19.858  -8.339  -0.026  1.00  0.00      LIGA    
ATOM    894  HB1 SER X  28      19.883  -9.368   0.392  1.00  0.00      LIGA    
ATOM    895  HB2 SER X  28      20.767  -7.830   0.360  1.00  0.00      LIGA    
ATOM    896  OG  SER X  28      20.139  -8.211  -1.450  1.00  0.00      LIGA    
ATOM    897  HG1 SER X  28      19.391  -8.561  -1.939  1.00  0.00      LIGA    
ATOM    898  C   SER X  28      18.605  -6.100   0.061  1.00  0.00      LIGA    
ATOM    899  O   SER X  28      19.334  -5.298   0.639  1.00  0.00      LIGA    
ATOM    900  N   GLN X  29      17.731  -5.615  -0.891  1.00  0.00      LIGA    
ATOM    901  HN  GLN X  29      17.164  -6.214  -1.451  1.00  0.00      LIGA    
ATOM    902  CA  GLN X  29      17.693  -4.186  -1.207  1.00  0.00      LIGA    
ATOM    903  HA  GLN X  29      18.567  -3.758  -0.739  1.00  0.00      LIGA    
ATOM    904  CB  GLN X  29      17.890  -3.981  -2.765  1.00  0.00      LIGA    
ATOM    905  HB1 GLN X  29      17.612  -2.913  -2.893  1.00  0.00      LIGA    
ATOM    906  HB2 GLN X  29      17.225  -4.648  -3.353  1.00  0.00      LIGA    
ATOM    907  CG  GLN X  29      19.331  -4.260  -3.256  1.00  0.00      LIGA    
ATOM    908  HG1 GLN X  29      19.313  -4.109  -4.357  1.00  0.00      LIGA    
ATOM    909  HG2 GLN X  29      19.637  -5.309  -3.054  1.00  0.00      LIGA    
ATOM    910  CD  GLN X  29      20.431  -3.415  -2.622  1.00  0.00      LIGA    
ATOM    911  OE1 GLN X  29      20.340  -2.228  -2.370  1.00  0.00      LIGA    
ATOM    912  NE2 GLN X  29      21.489  -4.071  -2.115  1.00  0.00      LIGA    
ATOM    913 HE21 GLN X  29      22.104  -3.388  -1.720  1.00  0.00      LIGA    
ATOM    914 HE22 GLN X  29      21.760  -4.957  -2.491  1.00  0.00      LIGA    
ATOM    915  C   GLN X  29      16.460  -3.533  -0.703  1.00  0.00      LIGA    
ATOM    916  O   GLN X  29      16.356  -2.315  -0.983  1.00  0.00      LIGA    
ATOM    917  N   SER X  30      15.446  -4.299  -0.184  1.00  0.00      LIGA    
ATOM    918  HN  SER X  30      15.746  -5.233  -0.006  1.00  0.00      LIGA    
ATOM    919  CA  SER X  30      14.075  -3.987   0.228  1.00  0.00      LIGA    
ATOM    920  HA  SER X  30      13.439  -3.918  -0.642  1.00  0.00      LIGA    
ATOM    921  CB  SER X  30      13.271  -5.020   1.178  1.00  0.00      LIGA    
ATOM    922  HB1 SER X  30      13.413  -6.066   0.833  1.00  0.00      LIGA    
ATOM    923  HB2 SER X  30      12.185  -4.795   1.253  1.00  0.00      LIGA    
ATOM    924  OG  SER X  30      13.811  -5.036   2.483  1.00  0.00      LIGA    
ATOM    925  HG1 SER X  30      14.705  -5.354   2.339  1.00  0.00      LIGA    
ATOM    926  C   SER X  30      14.042  -2.534   0.861  1.00  0.00      LIGA    
ATOM    927  O   SER X  30      13.262  -1.720   0.384  1.00  0.00      LIGA    
ATOM    928  N   ALA X  31      14.865  -2.186   1.906  1.00  0.00      LIGA    
ATOM    929  HN  ALA X  31      15.558  -2.788   2.295  1.00  0.00      LIGA    
ATOM    930  CA  ALA X  31      14.800  -0.828   2.519  1.00  0.00      LIGA    
ATOM    931  HA  ALA X  31      13.800  -0.418   2.520  1.00  0.00      LIGA    
ATOM    932  CB  ALA X  31      15.490  -0.891   3.912  1.00  0.00      LIGA    
ATOM    933  HB1 ALA X  31      14.908  -1.515   4.624  1.00  0.00      LIGA    
ATOM    934  HB2 ALA X  31      15.662   0.091   4.402  1.00  0.00      LIGA    
ATOM    935  HB3 ALA X  31      16.449  -1.423   3.732  1.00  0.00      LIGA    
ATOM    936  C   ALA X  31      15.445   0.291   1.628  1.00  0.00      LIGA    
ATOM    937  O   ALA X  31      14.880   1.427   1.508  1.00  0.00      LIGA    
ATOM    938  N   ASN X  32      16.438  -0.021   0.840  1.00  0.00      LIGA    
ATOM    939  HN  ASN X  32      16.800  -0.950   0.809  1.00  0.00      LIGA    
ATOM    940  CA  ASN X  32      17.146   0.838  -0.052  1.00  0.00      LIGA    
ATOM    941  HA  ASN X  32      17.249   1.743   0.527  1.00  0.00      LIGA    
ATOM    942  CB  ASN X  32      18.457   0.242  -0.613  1.00  0.00      LIGA    
ATOM    943  HB1 ASN X  32      18.901   0.934  -1.358  1.00  0.00      LIGA    
ATOM    944  HB2 ASN X  32      18.355  -0.710  -1.179  1.00  0.00      LIGA    
ATOM    945  CG  ASN X  32      19.445  -0.025   0.605  1.00  0.00      LIGA    
ATOM    946  OD1 ASN X  32      19.371   0.528   1.683  1.00  0.00      LIGA    
ATOM    947  ND2 ASN X  32      20.340  -1.009   0.290  1.00  0.00      LIGA    
ATOM    948 HD21 ASN X  32      20.307  -1.419  -0.622  1.00  0.00      LIGA    
ATOM    949 HD22 ASN X  32      21.017  -1.197   1.001  1.00  0.00      LIGA    
ATOM    950  C   ASN X  32      16.252   1.299  -1.238  1.00  0.00      LIGA    
ATOM    951  O   ASN X  32      16.296   2.504  -1.611  1.00  0.00      LIGA    
ATOM    952  N   LEU X  33      15.460   0.394  -1.752  1.00  0.00      LIGA    
ATOM    953  HN  LEU X  33      15.671  -0.547  -1.496  1.00  0.00      LIGA    
ATOM    954  CA  LEU X  33      14.412   0.590  -2.670  1.00  0.00      LIGA    
ATOM    955  HA  LEU X  33      14.779   1.204  -3.478  1.00  0.00      LIGA    
ATOM    956  CB  LEU X  33      13.862  -0.785  -3.121  1.00  0.00      LIGA    
ATOM    957  HB1 LEU X  33      12.955  -0.631  -3.746  1.00  0.00      LIGA    
ATOM    958  HB2 LEU X  33      13.660  -1.414  -2.228  1.00  0.00      LIGA    
ATOM    959  CG  LEU X  33      14.877  -1.733  -3.948  1.00  0.00      LIGA    
ATOM    960  HG  LEU X  33      15.898  -1.737  -3.510  1.00  0.00      LIGA    
ATOM    961  CD1 LEU X  33      14.446  -3.195  -3.866  1.00  0.00      LIGA    
ATOM    962 HD11 LEU X  33      15.135  -3.923  -4.345  1.00  0.00      LIGA    
ATOM    963 HD12 LEU X  33      13.489  -3.394  -4.395  1.00  0.00      LIGA    
ATOM    964 HD13 LEU X  33      14.483  -3.415  -2.778  1.00  0.00      LIGA    
ATOM    965  CD2 LEU X  33      15.131  -1.209  -5.377  1.00  0.00      LIGA    
ATOM    966 HD21 LEU X  33      14.247  -1.290  -6.044  1.00  0.00      LIGA    
ATOM    967 HD22 LEU X  33      16.026  -1.694  -5.822  1.00  0.00      LIGA    
ATOM    968 HD23 LEU X  33      15.484  -0.156  -5.385  1.00  0.00      LIGA    
ATOM    969  C   LEU X  33      13.241   1.361  -2.043  1.00  0.00      LIGA    
ATOM    970  O   LEU X  33      12.622   2.197  -2.612  1.00  0.00      LIGA    
ATOM    971  N   LEU X  34      12.772   1.140  -0.745  1.00  0.00      LIGA    
ATOM    972  HN  LEU X  34      13.111   0.398  -0.172  1.00  0.00      LIGA    
ATOM    973  CA  LEU X  34      11.799   1.937  -0.057  1.00  0.00      LIGA    
ATOM    974  HA  LEU X  34      10.959   2.065  -0.724  1.00  0.00      LIGA    
ATOM    975  CB  LEU X  34      11.286   1.283   1.225  1.00  0.00      LIGA    
ATOM    976  HB1 LEU X  34      11.804   1.630   2.146  1.00  0.00      LIGA    
ATOM    977  HB2 LEU X  34      11.422   0.182   1.154  1.00  0.00      LIGA    
ATOM    978  CG  LEU X  34       9.804   1.370   1.469  1.00  0.00      LIGA    
ATOM    979  HG  LEU X  34       9.588   0.997   2.492  1.00  0.00      LIGA    
ATOM    980  CD1 LEU X  34       9.264   2.850   1.557  1.00  0.00      LIGA    
ATOM    981 HD11 LEU X  34       9.878   3.474   2.241  1.00  0.00      LIGA    
ATOM    982 HD12 LEU X  34       8.210   2.993   1.876  1.00  0.00      LIGA    
ATOM    983 HD13 LEU X  34       9.378   3.436   0.620  1.00  0.00      LIGA    
ATOM    984  CD2 LEU X  34       9.070   0.427   0.637  1.00  0.00      LIGA    
ATOM    985 HD21 LEU X  34       7.968   0.524   0.746  1.00  0.00      LIGA    
ATOM    986 HD22 LEU X  34       9.421  -0.587   0.924  1.00  0.00      LIGA    
ATOM    987 HD23 LEU X  34       9.306   0.429  -0.448  1.00  0.00      LIGA    
ATOM    988  C   LEU X  34      12.331   3.390   0.146  1.00  0.00      LIGA    
ATOM    989  O   LEU X  34      11.596   4.343  -0.109  1.00  0.00      LIGA    
ATOM    990  N   ALA X  35      13.643   3.628   0.442  1.00  0.00      LIGA    
ATOM    991  HN  ALA X  35      14.135   2.777   0.604  1.00  0.00      LIGA    
ATOM    992  CA  ALA X  35      14.233   4.882   0.396  1.00  0.00      LIGA    
ATOM    993  HA  ALA X  35      13.694   5.408   1.170  1.00  0.00      LIGA    
ATOM    994  CB  ALA X  35      15.682   4.822   0.885  1.00  0.00      LIGA    
ATOM    995  HB1 ALA X  35      15.818   4.320   1.867  1.00  0.00      LIGA    
ATOM    996  HB2 ALA X  35      16.064   5.860   0.995  1.00  0.00      LIGA    
ATOM    997  HB3 ALA X  35      16.368   4.204   0.266  1.00  0.00      LIGA    
ATOM    998  C   ALA X  35      14.134   5.688  -0.968  1.00  0.00      LIGA    
ATOM    999  O   ALA X  35      13.831   6.922  -1.029  1.00  0.00      LIGA    
ATOM   1000  N   GLU X  36      14.393   5.028  -2.107  1.00  0.00      LIGA    
ATOM   1001  HN  GLU X  36      14.765   4.109  -2.211  1.00  0.00      LIGA    
ATOM   1002  CA  GLU X  36      14.055   5.579  -3.463  1.00  0.00      LIGA    
ATOM   1003  HA  GLU X  36      14.598   6.501  -3.603  1.00  0.00      LIGA    
ATOM   1004  CB  GLU X  36      14.424   4.533  -4.608  1.00  0.00      LIGA    
ATOM   1005  HB1 GLU X  36      14.002   4.745  -5.613  1.00  0.00      LIGA    
ATOM   1006  HB2 GLU X  36      13.928   3.613  -4.234  1.00  0.00      LIGA    
ATOM   1007  CG  GLU X  36      15.906   4.260  -4.792  1.00  0.00      LIGA    
ATOM   1008  HG1 GLU X  36      16.078   3.600  -5.668  1.00  0.00      LIGA    
ATOM   1009  HG2 GLU X  36      16.353   3.667  -3.967  1.00  0.00      LIGA    
ATOM   1010  CD  GLU X  36      16.690   5.548  -4.976  1.00  0.00      LIGA    
ATOM   1011  OE1 GLU X  36      17.530   5.844  -4.083  1.00  0.00      LIGA    
ATOM   1012  OE2 GLU X  36      16.479   6.366  -5.954  1.00  0.00      LIGA    
ATOM   1013  C   GLU X  36      12.539   5.790  -3.675  1.00  0.00      LIGA    
ATOM   1014  O   GLU X  36      12.100   6.834  -4.126  1.00  0.00      LIGA    
ATOM   1015  N   ALA X  37      11.674   4.881  -3.286  1.00  0.00      LIGA    
ATOM   1016  HN  ALA X  37      12.002   4.025  -2.896  1.00  0.00      LIGA    
ATOM   1017  CA  ALA X  37      10.261   4.947  -3.553  1.00  0.00      LIGA    
ATOM   1018  HA  ALA X  37      10.143   5.166  -4.604  1.00  0.00      LIGA    
ATOM   1019  CB  ALA X  37       9.748   3.515  -3.245  1.00  0.00      LIGA    
ATOM   1020  HB1 ALA X  37       8.656   3.326  -3.328  1.00  0.00      LIGA    
ATOM   1021  HB2 ALA X  37       9.856   3.333  -2.154  1.00  0.00      LIGA    
ATOM   1022  HB3 ALA X  37      10.163   2.606  -3.730  1.00  0.00      LIGA    
ATOM   1023  C   ALA X  37       9.467   6.033  -2.776  1.00  0.00      LIGA    
ATOM   1024  O   ALA X  37       8.576   6.710  -3.307  1.00  0.00      LIGA    
ATOM   1025  N   LYS X  38       9.877   6.376  -1.470  1.00  0.00      LIGA    
ATOM   1026  HN  LYS X  38      10.625   5.857  -1.064  1.00  0.00      LIGA    
ATOM   1027  CA  LYS X  38       9.380   7.495  -0.710  1.00  0.00      LIGA    
ATOM   1028  HA  LYS X  38       8.307   7.451  -0.823  1.00  0.00      LIGA    
ATOM   1029  CB  LYS X  38       9.782   7.473   0.754  1.00  0.00      LIGA    
ATOM   1030  HB1 LYS X  38      10.888   7.576   0.758  1.00  0.00      LIGA    
ATOM   1031  HB2 LYS X  38       9.598   6.469   1.194  1.00  0.00      LIGA    
ATOM   1032  CG  LYS X  38       9.205   8.561   1.605  1.00  0.00      LIGA    
ATOM   1033  HG1 LYS X  38       9.666   9.481   1.188  1.00  0.00      LIGA    
ATOM   1034  HG2 LYS X  38       9.438   8.310   2.662  1.00  0.00      LIGA    
ATOM   1035  CD  LYS X  38       7.669   8.805   1.516  1.00  0.00      LIGA    
ATOM   1036  HD1 LYS X  38       7.210   7.795   1.445  1.00  0.00      LIGA    
ATOM   1037  HD2 LYS X  38       7.462   9.131   0.475  1.00  0.00      LIGA    
ATOM   1038  CE  LYS X  38       7.083   9.787   2.493  1.00  0.00      LIGA    
ATOM   1039  HE1 LYS X  38       7.047   9.563   3.581  1.00  0.00      LIGA    
ATOM   1040  HE2 LYS X  38       5.983   9.818   2.338  1.00  0.00      LIGA    
ATOM   1041  NZ  LYS X  38       7.607  11.224   2.475  1.00  0.00      LIGA    
ATOM   1042  HZ1 LYS X  38       6.979  11.848   3.021  1.00  0.00      LIGA    
ATOM   1043  HZ2 LYS X  38       7.601  11.480   1.467  1.00  0.00      LIGA    
ATOM   1044  HZ3 LYS X  38       8.562  11.473   2.806  1.00  0.00      LIGA    
ATOM   1045  C   LYS X  38       9.671   8.858  -1.409  1.00  0.00      LIGA    
ATOM   1046  O   LYS X  38       8.851   9.752  -1.526  1.00  0.00      LIGA    
ATOM   1047  N   LYS X  39      10.949   9.057  -1.808  1.00  0.00      LIGA    
ATOM   1048  HN  LYS X  39      11.635   8.364  -1.601  1.00  0.00      LIGA    
ATOM   1049  CA  LYS X  39      11.261  10.244  -2.593  1.00  0.00      LIGA    
ATOM   1050  HA  LYS X  39      11.133  11.114  -1.968  1.00  0.00      LIGA    
ATOM   1051  CB  LYS X  39      12.741  10.365  -2.786  1.00  0.00      LIGA    
ATOM   1052  HB1 LYS X  39      13.066  11.189  -3.456  1.00  0.00      LIGA    
ATOM   1053  HB2 LYS X  39      13.064   9.390  -3.210  1.00  0.00      LIGA    
ATOM   1054  CG  LYS X  39      13.553  10.386  -1.438  1.00  0.00      LIGA    
ATOM   1055  HG1 LYS X  39      13.258   9.555  -0.762  1.00  0.00      LIGA    
ATOM   1056  HG2 LYS X  39      13.250  11.267  -0.834  1.00  0.00      LIGA    
ATOM   1057  CD  LYS X  39      15.085  10.255  -1.721  1.00  0.00      LIGA    
ATOM   1058  HD1 LYS X  39      15.300  11.073  -2.441  1.00  0.00      LIGA    
ATOM   1059  HD2 LYS X  39      15.239   9.322  -2.304  1.00  0.00      LIGA    
ATOM   1060  CE  LYS X  39      15.940  10.386  -0.457  1.00  0.00      LIGA    
ATOM   1061  HE1 LYS X  39      15.844   9.447   0.130  1.00  0.00      LIGA    
ATOM   1062  HE2 LYS X  39      15.768  11.323   0.115  1.00  0.00      LIGA    
ATOM   1063  NZ  LYS X  39      17.290  10.353  -0.963  1.00  0.00      LIGA    
ATOM   1064  HZ1 LYS X  39      18.050  10.096  -0.302  1.00  0.00      LIGA    
ATOM   1065  HZ2 LYS X  39      17.664  11.155  -1.510  1.00  0.00      LIGA    
ATOM   1066  HZ3 LYS X  39      17.382   9.604  -1.680  1.00  0.00      LIGA    
ATOM   1067  C   LYS X  39      10.376  10.458  -3.834  1.00  0.00      LIGA    
ATOM   1068  O   LYS X  39       9.908  11.560  -4.089  1.00  0.00      LIGA    
ATOM   1069  N   LEU X  40      10.120   9.400  -4.594  1.00  0.00      LIGA    
ATOM   1070  HN  LEU X  40      10.540   8.535  -4.330  1.00  0.00      LIGA    
ATOM   1071  CA  LEU X  40       9.231   9.467  -5.722  1.00  0.00      LIGA    
ATOM   1072  HA  LEU X  40       9.490  10.370  -6.256  1.00  0.00      LIGA    
ATOM   1073  CB  LEU X  40       9.470   8.282  -6.714  1.00  0.00      LIGA    
ATOM   1074  HB1 LEU X  40       9.222   7.471  -5.995  1.00  0.00      LIGA    
ATOM   1075  HB2 LEU X  40      10.538   8.126  -6.973  1.00  0.00      LIGA    
ATOM   1076  CG  LEU X  40       8.650   8.231  -8.036  1.00  0.00      LIGA    
ATOM   1077  HG  LEU X  40       7.576   8.469  -7.876  1.00  0.00      LIGA    
ATOM   1078  CD1 LEU X  40       9.196   9.353  -9.038  1.00  0.00      LIGA    
ATOM   1079 HD11 LEU X  40       8.616   9.321  -9.984  1.00  0.00      LIGA    
ATOM   1080 HD12 LEU X  40      10.273   9.148  -9.221  1.00  0.00      LIGA    
ATOM   1081 HD13 LEU X  40       9.053  10.367  -8.607  1.00  0.00      LIGA    
ATOM   1082  CD2 LEU X  40       8.766   6.889  -8.795  1.00  0.00      LIGA    
ATOM   1083 HD21 LEU X  40       9.828   6.591  -8.666  1.00  0.00      LIGA    
ATOM   1084 HD22 LEU X  40       8.515   6.998  -9.872  1.00  0.00      LIGA    
ATOM   1085 HD23 LEU X  40       8.176   6.159  -8.200  1.00  0.00      LIGA    
ATOM   1086  C   LEU X  40       7.774   9.740  -5.412  1.00  0.00      LIGA    
ATOM   1087  O   LEU X  40       7.071  10.452  -6.168  1.00  0.00      LIGA    
ATOM   1088  N   ASN X  41       7.232   9.267  -4.335  1.00  0.00      LIGA    
ATOM   1089  HN  ASN X  41       7.771   8.584  -3.848  1.00  0.00      LIGA    
ATOM   1090  CA  ASN X  41       5.911   9.599  -3.817  1.00  0.00      LIGA    
ATOM   1091  HA  ASN X  41       5.221   9.289  -4.588  1.00  0.00      LIGA    
ATOM   1092  CB  ASN X  41       5.577   8.777  -2.487  1.00  0.00      LIGA    
ATOM   1093  HB1 ASN X  41       6.382   8.893  -1.730  1.00  0.00      LIGA    
ATOM   1094  HB2 ASN X  41       5.503   7.720  -2.821  1.00  0.00      LIGA    
ATOM   1095  CG  ASN X  41       4.111   9.165  -2.007  1.00  0.00      LIGA    
ATOM   1096  OD1 ASN X  41       3.141   8.646  -2.589  1.00  0.00      LIGA    
ATOM   1097  ND2 ASN X  41       3.932  10.035  -1.008  1.00  0.00      LIGA    
ATOM   1098 HD21 ASN X  41       4.723  10.481  -0.588  1.00  0.00      LIGA    
ATOM   1099 HD22 ASN X  41       3.088  10.121  -0.479  1.00  0.00      LIGA    
ATOM   1100  C   ASN X  41       5.832  11.138  -3.653  1.00  0.00      LIGA    
ATOM   1101  O   ASN X  41       4.849  11.754  -4.068  1.00  0.00      LIGA    
ATOM   1102  N   ASP X  42       6.836  11.695  -2.978  1.00  0.00      LIGA    
ATOM   1103  HN  ASP X  42       7.478  11.053  -2.564  1.00  0.00      LIGA    
ATOM   1104  CA  ASP X  42       6.748  13.091  -2.609  1.00  0.00      LIGA    
ATOM   1105  HA  ASP X  42       5.793  13.323  -2.160  1.00  0.00      LIGA    
ATOM   1106  CB  ASP X  42       7.871  13.421  -1.631  1.00  0.00      LIGA    
ATOM   1107  HB1 ASP X  42       7.790  14.479  -1.298  1.00  0.00      LIGA    
ATOM   1108  HB2 ASP X  42       8.854  13.272  -2.123  1.00  0.00      LIGA    
ATOM   1109  CG  ASP X  42       7.715  12.507  -0.408  1.00  0.00      LIGA    
ATOM   1110  OD1 ASP X  42       6.652  11.839  -0.198  1.00  0.00      LIGA    
ATOM   1111  OD2 ASP X  42       8.593  12.516   0.494  1.00  0.00      LIGA    
ATOM   1112  C   ASP X  42       6.882  14.039  -3.832  1.00  0.00      LIGA    
ATOM   1113  O   ASP X  42       6.228  15.049  -3.853  1.00  0.00      LIGA    
ATOM   1114  N   ALA X  43       7.610  13.592  -4.871  1.00  0.00      LIGA    
ATOM   1115  HN  ALA X  43       8.054  12.703  -4.783  1.00  0.00      LIGA    
ATOM   1116  CA  ALA X  43       7.879  14.329  -6.115  1.00  0.00      LIGA    
ATOM   1117  HA  ALA X  43       7.923  15.353  -5.776  1.00  0.00      LIGA    
ATOM   1118  CB  ALA X  43       9.137  13.835  -6.910  1.00  0.00      LIGA    
ATOM   1119  HB1 ALA X  43       9.403  14.483  -7.772  1.00  0.00      LIGA    
ATOM   1120  HB2 ALA X  43       9.013  12.763  -7.174  1.00  0.00      LIGA    
ATOM   1121  HB3 ALA X  43       9.922  13.805  -6.124  1.00  0.00      LIGA    
ATOM   1122  C   ALA X  43       6.640  14.515  -6.964  1.00  0.00      LIGA    
ATOM   1123  O   ALA X  43       6.526  15.342  -7.822  1.00  0.00      LIGA    
ATOM   1124  N   GLN X  44       5.567  13.638  -6.719  1.00  0.00      LIGA    
ATOM   1125  HN  GLN X  44       5.585  13.114  -5.871  1.00  0.00      LIGA    
ATOM   1126  CA  GLN X  44       4.297  13.811  -7.354  1.00  0.00      LIGA    
ATOM   1127  HA  GLN X  44       4.537  13.876  -8.406  1.00  0.00      LIGA    
ATOM   1128  CB  GLN X  44       3.326  12.614  -7.205  1.00  0.00      LIGA    
ATOM   1129  HB1 GLN X  44       2.406  12.881  -7.770  1.00  0.00      LIGA    
ATOM   1130  HB2 GLN X  44       3.081  12.435  -6.137  1.00  0.00      LIGA    
ATOM   1131  CG  GLN X  44       3.979  11.299  -7.656  1.00  0.00      LIGA    
ATOM   1132  HG1 GLN X  44       3.033  10.736  -7.809  1.00  0.00      LIGA    
ATOM   1133  HG2 GLN X  44       4.537  10.817  -6.824  1.00  0.00      LIGA    
ATOM   1134  CD  GLN X  44       4.758  11.349  -8.963  1.00  0.00      LIGA    
ATOM   1135  OE1 GLN X  44       4.195  11.429 -10.078  1.00  0.00      LIGA    
ATOM   1136  NE2 GLN X  44       6.116  11.233  -8.778  1.00  0.00      LIGA    
ATOM   1137 HE21 GLN X  44       6.784  11.228  -9.522  1.00  0.00      LIGA    
ATOM   1138 HE22 GLN X  44       6.489  11.142  -7.855  1.00  0.00      LIGA    
ATOM   1139  C   GLN X  44       3.479  15.043  -6.936  1.00  0.00      LIGA    
ATOM   1140  O   GLN X  44       3.451  15.260  -5.757  1.00  0.00      LIGA    
ATOM   1141  N   ALA X  45       2.824  15.772  -7.829  1.00  0.00      LIGA    
ATOM   1142  HN  ALA X  45       2.685  15.513  -8.782  1.00  0.00      LIGA    
ATOM   1143  CA  ALA X  45       2.181  17.021  -7.467  1.00  0.00      LIGA    
ATOM   1144  HA  ALA X  45       2.752  17.433  -6.647  1.00  0.00      LIGA    
ATOM   1145  CB  ALA X  45       2.119  17.925  -8.706  1.00  0.00      LIGA    
ATOM   1146  HB1 ALA X  45       1.871  18.956  -8.374  1.00  0.00      LIGA    
ATOM   1147  HB2 ALA X  45       1.390  17.621  -9.487  1.00  0.00      LIGA    
ATOM   1148  HB3 ALA X  45       3.072  17.931  -9.276  1.00  0.00      LIGA    
ATOM   1149  C   ALA X  45       0.679  16.793  -6.934  1.00  0.00      LIGA    
ATOM   1150  O   ALA X  45       0.403  17.108  -5.771  1.00  0.00      LIGA    
ATOM   1151  NT  ALA X  45      -0.335  16.258  -7.672  1.00  0.00      LIGA    
ATOM   1152  HT1 ALA X  45      -0.213  15.951  -8.616  1.00  0.00      LIGA    
ATOM   1153  HT2 ALA X  45      -1.175  16.034  -7.176  1.00  0.00      LIGA    
ATOM   1154  CAY ALA X   1      -6.488  10.995  15.035  1.00  0.00      LIGB    
ATOM   1155  HY1 ALA X   1      -7.166  11.441  15.794  1.00  0.00      LIGB    
ATOM   1156  HY2 ALA X   1      -5.694  11.702  14.713  1.00  0.00      LIGB    
ATOM   1157  HY3 ALA X   1      -6.058  10.004  15.297  1.00  0.00      LIGB    
ATOM   1158  CY  ALA X   1      -7.305  10.720  13.748  1.00  0.00      LIGB    
ATOM   1159  OY  ALA X   1      -8.474  10.494  13.842  1.00  0.00      LIGB    
ATOM   1160  N   ALA X   1      -6.560  10.667  12.564  1.00  0.00      LIGB    
ATOM   1161  HN  ALA X   1      -5.570  10.585  12.649  1.00  0.00      LIGB    
ATOM   1162  CA  ALA X   1      -7.104  10.454  11.235  1.00  0.00      LIGB    
ATOM   1163  HA  ALA X   1      -8.158  10.262  11.377  1.00  0.00      LIGB    
ATOM   1164  CB  ALA X   1      -6.740  11.758  10.448  1.00  0.00      LIGB    
ATOM   1165  HB1 ALA X   1      -7.159  12.608  11.028  1.00  0.00      LIGB    
ATOM   1166  HB2 ALA X   1      -6.988  11.830   9.368  1.00  0.00      LIGB    
ATOM   1167  HB3 ALA X   1      -5.638  11.831  10.573  1.00  0.00      LIGB    
ATOM   1168  C   ALA X   1      -6.422   9.266  10.542  1.00  0.00      LIGB    
ATOM   1169  O   ALA X   1      -5.321   8.879  10.940  1.00  0.00      LIGB    
ATOM   1170  N   GLY X   2      -7.036   8.702   9.480  1.00  0.00      LIGB    
ATOM   1171  HN  GLY X   2      -7.900   9.124   9.218  1.00  0.00      LIGB    
ATOM   1172  CA  GLY X   2      -6.697   7.448   8.812  1.00  0.00      LIGB    
ATOM   1173  HA1 GLY X   2      -5.626   7.413   8.954  1.00  0.00      LIGB    
ATOM   1174  HA2 GLY X   2      -7.101   7.359   7.815  1.00  0.00      LIGB    
ATOM   1175  C   GLY X   2      -7.366   6.361   9.654  1.00  0.00      LIGB    
ATOM   1176  O   GLY X   2      -7.186   6.249  10.845  1.00  0.00      LIGB    
ATOM   1177  N   GLY X   3      -8.131   5.431   9.014  1.00  0.00      LIGB    
ATOM   1178  HN  GLY X   3      -8.105   5.421   8.018  1.00  0.00      LIGB    
ATOM   1179  CA  GLY X   3      -9.043   4.385   9.575  1.00  0.00      LIGB    
ATOM   1180  HA1 GLY X   3      -9.901   4.358   8.921  1.00  0.00      LIGB    
ATOM   1181  HA2 GLY X   3      -9.302   4.761  10.554  1.00  0.00      LIGB    
ATOM   1182  C   GLY X   3      -8.421   3.012   9.816  1.00  0.00      LIGB    
ATOM   1183  O   GLY X   3      -7.277   2.843  10.283  1.00  0.00      LIGB    
ATOM   1184  N   GLU X   4      -9.184   1.897   9.434  1.00  0.00      LIGB    
ATOM   1185  HN  GLU X   4     -10.127   2.123   9.201  1.00  0.00      LIGB    
ATOM   1186  CA  GLU X   4      -8.763   0.552   9.449  1.00  0.00      LIGB    
ATOM   1187  HA  GLU X   4      -8.298   0.336  10.400  1.00  0.00      LIGB    
ATOM   1188  CB  GLU X   4      -9.995  -0.366   9.313  1.00  0.00      LIGB    
ATOM   1189  HB1 GLU X   4      -9.558  -1.386   9.260  1.00  0.00      LIGB    
ATOM   1190  HB2 GLU X   4     -10.528  -0.153   8.363  1.00  0.00      LIGB    
ATOM   1191  CG  GLU X   4     -10.907  -0.343  10.631  1.00  0.00      LIGB    
ATOM   1192  HG1 GLU X   4     -10.996   0.699  11.007  1.00  0.00      LIGB    
ATOM   1193  HG2 GLU X   4     -10.392  -0.977  11.383  1.00  0.00      LIGB    
ATOM   1194  CD  GLU X   4     -12.344  -0.895  10.248  1.00  0.00      LIGB    
ATOM   1195  OE1 GLU X   4     -12.973  -0.334   9.293  1.00  0.00      LIGB    
ATOM   1196  OE2 GLU X   4     -12.861  -1.870  10.889  1.00  0.00      LIGB    
ATOM   1197  C   GLU X   4      -7.709   0.107   8.473  1.00  0.00      LIGB    
ATOM   1198  O   GLU X   4      -7.626   0.622   7.365  1.00  0.00      LIGB    
ATOM   1199  N   ILE X   5      -6.897  -0.899   8.929  1.00  0.00      LIGB    
ATOM   1200  HN  ILE X   5      -7.054  -1.260   9.845  1.00  0.00      LIGB    
ATOM   1201  CA  ILE X   5      -5.745  -1.333   8.169  1.00  0.00      LIGB    
ATOM   1202  HA  ILE X   5      -5.653  -0.761   7.258  1.00  0.00      LIGB    
ATOM   1203  CB  ILE X   5      -4.400  -0.818   8.762  1.00  0.00      LIGB    
ATOM   1204  HB  ILE X   5      -4.275   0.270   8.578  1.00  0.00      LIGB    
ATOM   1205  CG2 ILE X   5      -4.375  -0.982  10.319  1.00  0.00      LIGB    
ATOM   1206 HG21 ILE X   5      -4.541  -2.073  10.441  1.00  0.00      LIGB    
ATOM   1207 HG22 ILE X   5      -5.277  -0.599  10.841  1.00  0.00      LIGB    
ATOM   1208 HG23 ILE X   5      -3.395  -0.696  10.758  1.00  0.00      LIGB    
ATOM   1209  CG1 ILE X   5      -3.185  -1.399   8.080  1.00  0.00      LIGB    
ATOM   1210 HG11 ILE X   5      -3.281  -1.377   6.973  1.00  0.00      LIGB    
ATOM   1211 HG12 ILE X   5      -2.986  -2.468   8.309  1.00  0.00      LIGB    
ATOM   1212  CD  ILE X   5      -1.972  -0.537   8.462  1.00  0.00      LIGB    
ATOM   1213  HD1 ILE X   5      -1.056  -0.811   7.895  1.00  0.00      LIGB    
ATOM   1214  HD2 ILE X   5      -1.734  -0.535   9.547  1.00  0.00      LIGB    
ATOM   1215  HD3 ILE X   5      -2.290   0.486   8.169  1.00  0.00      LIGB    
ATOM   1216  C   ILE X   5      -5.811  -2.831   7.863  1.00  0.00      LIGB    
ATOM   1217  O   ILE X   5      -6.347  -3.624   8.621  1.00  0.00      LIGB    
ATOM   1218  N   VAL X   6      -5.386  -3.217   6.635  1.00  0.00      LIGB    
ATOM   1219  HN  VAL X   6      -5.457  -2.501   5.946  1.00  0.00      LIGB    
ATOM   1220  CA  VAL X   6      -5.166  -4.569   6.198  1.00  0.00      LIGB    
ATOM   1221  HA  VAL X   6      -5.492  -5.303   6.919  1.00  0.00      LIGB    
ATOM   1222  CB  VAL X   6      -5.881  -4.876   4.858  1.00  0.00      LIGB    
ATOM   1223  HB  VAL X   6      -5.453  -4.199   4.088  1.00  0.00      LIGB    
ATOM   1224  CG1 VAL X   6      -5.573  -6.353   4.361  1.00  0.00      LIGB    
ATOM   1225 HG11 VAL X   6      -6.018  -6.682   3.398  1.00  0.00      LIGB    
ATOM   1226 HG12 VAL X   6      -6.043  -7.012   5.122  1.00  0.00      LIGB    
ATOM   1227 HG13 VAL X   6      -4.477  -6.519   4.279  1.00  0.00      LIGB    
ATOM   1228  CG2 VAL X   6      -7.324  -4.670   5.032  1.00  0.00      LIGB    
ATOM   1229 HG21 VAL X   6      -7.629  -5.245   5.932  1.00  0.00      LIGB    
ATOM   1230 HG22 VAL X   6      -7.846  -5.019   4.117  1.00  0.00      LIGB    
ATOM   1231 HG23 VAL X   6      -7.552  -3.603   5.241  1.00  0.00      LIGB    
ATOM   1232  C   VAL X   6      -3.686  -4.747   5.949  1.00  0.00      LIGB    
ATOM   1233  O   VAL X   6      -3.131  -4.311   4.961  1.00  0.00      LIGB    
ATOM   1234  N   TYR X   7      -2.999  -5.484   6.848  1.00  0.00      LIGB    
ATOM   1235  HN  TYR X   7      -3.379  -5.846   7.695  1.00  0.00      LIGB    
ATOM   1236  CA  TYR X   7      -1.705  -5.944   6.369  1.00  0.00      LIGB    
ATOM   1237  HA  TYR X   7      -1.156  -5.095   5.988  1.00  0.00      LIGB    
ATOM   1238  CB  TYR X   7      -0.849  -6.530   7.465  1.00  0.00      LIGB    
ATOM   1239  HB1 TYR X   7       0.111  -6.914   7.057  1.00  0.00      LIGB    
ATOM   1240  HB2 TYR X   7      -1.332  -7.277   8.131  1.00  0.00      LIGB    
ATOM   1241  CG  TYR X   7      -0.423  -5.386   8.431  1.00  0.00      LIGB    
ATOM   1242  CD1 TYR X   7       0.278  -4.325   7.869  1.00  0.00      LIGB    
ATOM   1243  HD1 TYR X   7       0.584  -4.482   6.845  1.00  0.00      LIGB    
ATOM   1244  CE1 TYR X   7       0.467  -3.152   8.475  1.00  0.00      LIGB    
ATOM   1245  HE1 TYR X   7       1.022  -2.318   8.071  1.00  0.00      LIGB    
ATOM   1246  CZ  TYR X   7      -0.029  -3.005   9.859  1.00  0.00      LIGB    
ATOM   1247  OH  TYR X   7       0.375  -1.912  10.650  1.00  0.00      LIGB    
ATOM   1248  HH  TYR X   7       0.302  -2.101  11.589  1.00  0.00      LIGB    
ATOM   1249  CD2 TYR X   7      -0.755  -5.306   9.803  1.00  0.00      LIGB    
ATOM   1250  HD2 TYR X   7      -1.192  -6.193  10.236  1.00  0.00      LIGB    
ATOM   1251  CE2 TYR X   7      -0.604  -4.126  10.510  1.00  0.00      LIGB    
ATOM   1252  HE2 TYR X   7      -1.020  -4.014  11.500  1.00  0.00      LIGB    
ATOM   1253  C   TYR X   7      -1.846  -7.037   5.260  1.00  0.00      LIGB    
ATOM   1254  O   TYR X   7      -2.670  -7.988   5.385  1.00  0.00      LIGB    
ATOM   1255  N   LEU X   8      -0.914  -7.079   4.269  1.00  0.00      LIGB    
ATOM   1256  HN  LEU X   8      -0.313  -6.294   4.144  1.00  0.00      LIGB    
ATOM   1257  CA  LEU X   8      -1.014  -8.094   3.205  1.00  0.00      LIGB    
ATOM   1258  HA  LEU X   8      -1.876  -8.728   3.354  1.00  0.00      LIGB    
ATOM   1259  CB  LEU X   8      -1.140  -7.353   1.804  1.00  0.00      LIGB    
ATOM   1260  HB1 LEU X   8      -1.251  -8.047   0.944  1.00  0.00      LIGB    
ATOM   1261  HB2 LEU X   8      -0.163  -6.871   1.585  1.00  0.00      LIGB    
ATOM   1262  CG  LEU X   8      -2.339  -6.334   1.629  1.00  0.00      LIGB    
ATOM   1263  HG  LEU X   8      -2.384  -5.805   2.603  1.00  0.00      LIGB    
ATOM   1264  CD1 LEU X   8      -1.928  -5.324   0.554  1.00  0.00      LIGB    
ATOM   1265 HD11 LEU X   8      -1.990  -5.907  -0.389  1.00  0.00      LIGB    
ATOM   1266 HD12 LEU X   8      -0.922  -4.884   0.726  1.00  0.00      LIGB    
ATOM   1267 HD13 LEU X   8      -2.608  -4.449   0.472  1.00  0.00      LIGB    
ATOM   1268  CD2 LEU X   8      -3.750  -6.883   1.372  1.00  0.00      LIGB    
ATOM   1269 HD21 LEU X   8      -4.468  -6.143   1.785  1.00  0.00      LIGB    
ATOM   1270 HD22 LEU X   8      -4.011  -7.800   1.943  1.00  0.00      LIGB    
ATOM   1271 HD23 LEU X   8      -3.803  -7.097   0.283  1.00  0.00      LIGB    
ATOM   1272  C   LEU X   8       0.253  -8.964   3.194  1.00  0.00      LIGB    
ATOM   1273  O   LEU X   8       0.925  -9.103   2.193  1.00  0.00      LIGB    
ATOM   1274  N   PRO X   9       0.697  -9.736   4.257  1.00  0.00      LIGB    
ATOM   1275  CD  PRO X   9       0.090  -9.807   5.562  1.00  0.00      LIGB    
ATOM   1276  HD1 PRO X   9      -1.004  -9.942   5.422  1.00  0.00      LIGB    
ATOM   1277  HD2 PRO X   9       0.245  -8.797   5.999  1.00  0.00      LIGB    
ATOM   1278  CA  PRO X   9       2.007 -10.384   4.108  1.00  0.00      LIGB    
ATOM   1279  HA  PRO X   9       2.775  -9.669   3.852  1.00  0.00      LIGB    
ATOM   1280  CB  PRO X   9       2.246 -10.737   5.617  1.00  0.00      LIGB    
ATOM   1281  HB1 PRO X   9       2.809  -9.916   6.110  1.00  0.00      LIGB    
ATOM   1282  HB2 PRO X   9       2.855 -11.639   5.834  1.00  0.00      LIGB    
ATOM   1283  CG  PRO X   9       0.812 -10.950   6.237  1.00  0.00      LIGB    
ATOM   1284  HG1 PRO X   9       0.440 -11.894   5.785  1.00  0.00      LIGB    
ATOM   1285  HG2 PRO X   9       0.786 -11.062   7.342  1.00  0.00      LIGB    
ATOM   1286  C   PRO X   9       1.975 -11.592   3.297  1.00  0.00      LIGB    
ATOM   1287  O   PRO X   9       3.040 -12.167   3.076  1.00  0.00      LIGB    
ATOM   1288  N   ASN X  10       0.765 -12.091   2.835  1.00  0.00      LIGB    
ATOM   1289  HN  ASN X  10      -0.144 -11.729   3.025  1.00  0.00      LIGB    
ATOM   1290  CA  ASN X  10       0.646 -13.402   2.264  1.00  0.00      LIGB    
ATOM   1291  HA  ASN X  10       1.604 -13.902   2.267  1.00  0.00      LIGB    
ATOM   1292  CB  ASN X  10      -0.331 -14.312   3.034  1.00  0.00      LIGB    
ATOM   1293  HB1 ASN X  10      -0.522 -15.297   2.558  1.00  0.00      LIGB    
ATOM   1294  HB2 ASN X  10      -1.297 -13.767   3.107  1.00  0.00      LIGB    
ATOM   1295  CG  ASN X  10       0.305 -14.667   4.336  1.00  0.00      LIGB    
ATOM   1296  OD1 ASN X  10       1.546 -14.788   4.410  1.00  0.00      LIGB    
ATOM   1297  ND2 ASN X  10      -0.505 -14.845   5.389  1.00  0.00      LIGB    
ATOM   1298 HD21 ASN X  10      -0.113 -15.182   6.245  1.00  0.00      LIGB    
ATOM   1299 HD22 ASN X  10      -1.437 -14.495   5.293  1.00  0.00      LIGB    
ATOM   1300  C   ASN X  10       0.117 -13.293   0.859  1.00  0.00      LIGB    
ATOM   1301  O   ASN X  10      -0.221 -14.221   0.178  1.00  0.00      LIGB    
ATOM   1302  N   LEU X  11       0.170 -12.055   0.416  1.00  0.00      LIGB    
ATOM   1303  HN  LEU X  11       0.559 -11.284   0.915  1.00  0.00      LIGB    
ATOM   1304  CA  LEU X  11      -0.042 -11.806  -1.063  1.00  0.00      LIGB    
ATOM   1305  HA  LEU X  11      -0.599 -12.653  -1.437  1.00  0.00      LIGB    
ATOM   1306  CB  LEU X  11      -0.924 -10.602  -1.286  1.00  0.00      LIGB    
ATOM   1307  HB1 LEU X  11      -1.231 -10.471  -2.345  1.00  0.00      LIGB    
ATOM   1308  HB2 LEU X  11      -0.404  -9.703  -0.892  1.00  0.00      LIGB    
ATOM   1309  CG  LEU X  11      -2.201 -10.814  -0.386  1.00  0.00      LIGB    
ATOM   1310  HG  LEU X  11      -1.945 -10.937   0.689  1.00  0.00      LIGB    
ATOM   1311  CD1 LEU X  11      -3.349  -9.748  -0.463  1.00  0.00      LIGB    
ATOM   1312 HD11 LEU X  11      -3.900  -9.904  -1.414  1.00  0.00      LIGB    
ATOM   1313 HD12 LEU X  11      -2.918  -8.726  -0.520  1.00  0.00      LIGB    
ATOM   1314 HD13 LEU X  11      -4.042  -9.714   0.406  1.00  0.00      LIGB    
ATOM   1315  CD2 LEU X  11      -2.959 -12.162  -0.572  1.00  0.00      LIGB    
ATOM   1316 HD21 LEU X  11      -3.357 -12.227  -1.608  1.00  0.00      LIGB    
ATOM   1317 HD22 LEU X  11      -3.759 -12.260   0.193  1.00  0.00      LIGB    
ATOM   1318 HD23 LEU X  11      -2.284 -13.044  -0.566  1.00  0.00      LIGB    
ATOM   1319  C   LEU X  11       1.227 -11.509  -1.873  1.00  0.00      LIGB    
ATOM   1320  O   LEU X  11       1.981 -10.583  -1.524  1.00  0.00      LIGB    
ATOM   1321  N   ASN X  12       1.526 -12.322  -2.926  1.00  0.00      LIGB    
ATOM   1322  HN  ASN X  12       0.959 -13.127  -3.080  1.00  0.00      LIGB    
ATOM   1323  CA  ASN X  12       2.647 -12.103  -3.870  1.00  0.00      LIGB    
ATOM   1324  HA  ASN X  12       3.590 -12.167  -3.347  1.00  0.00      LIGB    
ATOM   1325  CB  ASN X  12       2.763 -13.303  -4.808  1.00  0.00      LIGB    
ATOM   1326  HB1 ASN X  12       3.638 -13.174  -5.481  1.00  0.00      LIGB    
ATOM   1327  HB2 ASN X  12       1.926 -13.414  -5.530  1.00  0.00      LIGB    
ATOM   1328  CG  ASN X  12       3.128 -14.595  -4.034  1.00  0.00      LIGB    
ATOM   1329  OD1 ASN X  12       3.377 -14.616  -2.809  1.00  0.00      LIGB    
ATOM   1330  ND2 ASN X  12       3.229 -15.705  -4.714  1.00  0.00      LIGB    
ATOM   1331 HD21 ASN X  12       3.489 -16.481  -4.140  1.00  0.00      LIGB    
ATOM   1332 HD22 ASN X  12       3.097 -15.763  -5.704  1.00  0.00      LIGB    
ATOM   1333  C   ASN X  12       2.567 -10.859  -4.684  1.00  0.00      LIGB    
ATOM   1334  O   ASN X  12       1.508 -10.279  -4.738  1.00  0.00      LIGB    
ATOM   1335  N   PRO X  13       3.627 -10.399  -5.255  1.00  0.00      LIGB    
ATOM   1336  CD  PRO X  13       5.000 -10.740  -5.026  1.00  0.00      LIGB    
ATOM   1337  HD1 PRO X  13       5.228 -11.770  -5.378  1.00  0.00      LIGB    
ATOM   1338  HD2 PRO X  13       5.273 -10.706  -3.950  1.00  0.00      LIGB    
ATOM   1339  CA  PRO X  13       3.636  -9.215  -6.082  1.00  0.00      LIGB    
ATOM   1340  HA  PRO X  13       3.565  -8.380  -5.400  1.00  0.00      LIGB    
ATOM   1341  CB  PRO X  13       4.955  -9.151  -6.731  1.00  0.00      LIGB    
ATOM   1342  HB1 PRO X  13       5.234  -8.116  -7.023  1.00  0.00      LIGB    
ATOM   1343  HB2 PRO X  13       4.915  -9.796  -7.634  1.00  0.00      LIGB    
ATOM   1344  CG  PRO X  13       5.936  -9.712  -5.746  1.00  0.00      LIGB    
ATOM   1345  HG1 PRO X  13       6.631 -10.292  -6.391  1.00  0.00      LIGB    
ATOM   1346  HG2 PRO X  13       6.428  -8.860  -5.228  1.00  0.00      LIGB    
ATOM   1347  C   PRO X  13       2.471  -8.950  -7.073  1.00  0.00      LIGB    
ATOM   1348  O   PRO X  13       1.806  -7.954  -6.976  1.00  0.00      LIGB    
ATOM   1349  N   ASP X  14       2.039  -9.914  -7.882  1.00  0.00      LIGB    
ATOM   1350  HN  ASP X  14       2.577 -10.752  -7.831  1.00  0.00      LIGB    
ATOM   1351  CA  ASP X  14       0.966  -9.951  -8.808  1.00  0.00      LIGB    
ATOM   1352  HA  ASP X  14       0.984  -9.102  -9.474  1.00  0.00      LIGB    
ATOM   1353  CB  ASP X  14       1.120 -11.309  -9.592  1.00  0.00      LIGB    
ATOM   1354  HB1 ASP X  14       1.372 -12.216  -9.001  1.00  0.00      LIGB    
ATOM   1355  HB2 ASP X  14       2.096 -11.209 -10.113  1.00  0.00      LIGB    
ATOM   1356  CG  ASP X  14       0.028 -11.556 -10.653  1.00  0.00      LIGB    
ATOM   1357  OD1 ASP X  14      -0.615 -12.648 -10.733  1.00  0.00      LIGB    
ATOM   1358  OD2 ASP X  14      -0.027 -10.730 -11.614  1.00  0.00      LIGB    
ATOM   1359  C   ASP X  14      -0.470  -9.740  -8.267  1.00  0.00      LIGB    
ATOM   1360  O   ASP X  14      -1.243  -8.991  -8.800  1.00  0.00      LIGB    
ATOM   1361  N   GLN X  15      -0.831 -10.328  -7.033  1.00  0.00      LIGB    
ATOM   1362  HN  GLN X  15      -0.174 -10.990  -6.681  1.00  0.00      LIGB    
ATOM   1363  CA  GLN X  15      -2.059  -9.934  -6.311  1.00  0.00      LIGB    
ATOM   1364  HA  GLN X  15      -2.872 -10.231  -6.957  1.00  0.00      LIGB    
ATOM   1365  CB  GLN X  15      -2.290 -10.935  -5.146  1.00  0.00      LIGB    
ATOM   1366  HB1 GLN X  15      -3.251 -10.753  -4.619  1.00  0.00      LIGB    
ATOM   1367  HB2 GLN X  15      -1.486 -10.684  -4.421  1.00  0.00      LIGB    
ATOM   1368  CG  GLN X  15      -2.289 -12.455  -5.617  1.00  0.00      LIGB    
ATOM   1369  HG1 GLN X  15      -1.361 -12.664  -6.189  1.00  0.00      LIGB    
ATOM   1370  HG2 GLN X  15      -3.148 -12.733  -6.263  1.00  0.00      LIGB    
ATOM   1371  CD  GLN X  15      -2.081 -13.395  -4.409  1.00  0.00      LIGB    
ATOM   1372  OE1 GLN X  15      -0.952 -13.635  -4.020  1.00  0.00      LIGB    
ATOM   1373  NE2 GLN X  15      -3.223 -13.945  -3.862  1.00  0.00      LIGB    
ATOM   1374 HE21 GLN X  15      -3.078 -14.779  -3.330  1.00  0.00      LIGB    
ATOM   1375 HE22 GLN X  15      -4.076 -13.554  -4.207  1.00  0.00      LIGB    
ATOM   1376  C   GLN X  15      -1.990  -8.436  -5.772  1.00  0.00      LIGB    
ATOM   1377  O   GLN X  15      -2.986  -7.707  -5.734  1.00  0.00      LIGB    
ATOM   1378  N   LEU X  16      -0.850  -8.002  -5.186  1.00  0.00      LIGB    
ATOM   1379  HN  LEU X  16      -0.017  -8.550  -5.158  1.00  0.00      LIGB    
ATOM   1380  CA  LEU X  16      -0.604  -6.614  -4.674  1.00  0.00      LIGB    
ATOM   1381  HA  LEU X  16      -1.373  -6.446  -3.936  1.00  0.00      LIGB    
ATOM   1382  CB  LEU X  16       0.803  -6.405  -4.068  1.00  0.00      LIGB    
ATOM   1383  HB1 LEU X  16       0.827  -5.376  -3.651  1.00  0.00      LIGB    
ATOM   1384  HB2 LEU X  16       1.692  -6.432  -4.735  1.00  0.00      LIGB    
ATOM   1385  CG  LEU X  16       1.270  -7.359  -2.913  1.00  0.00      LIGB    
ATOM   1386  HG  LEU X  16       1.168  -8.428  -3.200  1.00  0.00      LIGB    
ATOM   1387  CD1 LEU X  16       2.766  -7.243  -2.566  1.00  0.00      LIGB    
ATOM   1388 HD11 LEU X  16       3.136  -7.889  -1.741  1.00  0.00      LIGB    
ATOM   1389 HD12 LEU X  16       2.961  -6.226  -2.163  1.00  0.00      LIGB    
ATOM   1390 HD13 LEU X  16       3.399  -7.348  -3.473  1.00  0.00      LIGB    
ATOM   1391  CD2 LEU X  16       0.403  -7.094  -1.655  1.00  0.00      LIGB    
ATOM   1392 HD21 LEU X  16       0.621  -7.874  -0.895  1.00  0.00      LIGB    
ATOM   1393 HD22 LEU X  16      -0.673  -7.225  -1.905  1.00  0.00      LIGB    
ATOM   1394 HD23 LEU X  16       0.604  -6.105  -1.193  1.00  0.00      LIGB    
ATOM   1395  C   LEU X  16      -0.793  -5.550  -5.714  1.00  0.00      LIGB    
ATOM   1396  O   LEU X  16      -1.329  -4.452  -5.464  1.00  0.00      LIGB    
ATOM   1397  N   CYS X  17      -0.381  -5.786  -6.995  1.00  0.00      LIGB    
ATOM   1398  HN  CYS X  17       0.150  -6.624  -7.092  1.00  0.00      LIGB    
ATOM   1399  CA  CYS X  17      -0.600  -4.835  -8.073  1.00  0.00      LIGB    
ATOM   1400  HA  CYS X  17      -0.420  -3.856  -7.652  1.00  0.00      LIGB    
ATOM   1401  CB  CYS X  17       0.302  -5.144  -9.297  1.00  0.00      LIGB    
ATOM   1402  HB1 CYS X  17       0.233  -4.539 -10.227  1.00  0.00      LIGB    
ATOM   1403  HB2 CYS X  17       0.176  -6.184  -9.668  1.00  0.00      LIGB    
ATOM   1404  SG  CYS X  17       2.022  -4.971  -8.774  1.00  0.00      LIGB    
ATOM   1405  C   CYS X  17      -1.998  -4.794  -8.614  1.00  0.00      LIGB    
ATOM   1406  O   CYS X  17      -2.441  -3.890  -9.350  1.00  0.00      LIGB    
ATOM   1407  N   ALA X  18      -2.800  -5.826  -8.381  1.00  0.00      LIGB    
ATOM   1408  HN  ALA X  18      -2.416  -6.472  -7.725  1.00  0.00      LIGB    
ATOM   1409  CA  ALA X  18      -4.196  -6.033  -8.826  1.00  0.00      LIGB    
ATOM   1410  HA  ALA X  18      -4.258  -5.800  -9.878  1.00  0.00      LIGB    
ATOM   1411  CB  ALA X  18      -4.449  -7.552  -8.725  1.00  0.00      LIGB    
ATOM   1412  HB1 ALA X  18      -3.892  -8.134  -9.490  1.00  0.00      LIGB    
ATOM   1413  HB2 ALA X  18      -5.539  -7.746  -8.810  1.00  0.00      LIGB    
ATOM   1414  HB3 ALA X  18      -4.167  -7.907  -7.711  1.00  0.00      LIGB    
ATOM   1415  C   ALA X  18      -5.251  -5.081  -8.209  1.00  0.00      LIGB    
ATOM   1416  O   ALA X  18      -6.172  -4.699  -8.920  1.00  0.00      LIGB    
ATOM   1417  N   PHE X  19      -5.092  -4.655  -6.912  1.00  0.00      LIGB    
ATOM   1418  HN  PHE X  19      -4.481  -5.182  -6.327  1.00  0.00      LIGB    
ATOM   1419  CA  PHE X  19      -5.967  -3.715  -6.312  1.00  0.00      LIGB    
ATOM   1420  HA  PHE X  19      -6.945  -4.114  -6.535  1.00  0.00      LIGB    
ATOM   1421  CB  PHE X  19      -5.629  -3.378  -4.770  1.00  0.00      LIGB    
ATOM   1422  HB1 PHE X  19      -6.292  -2.751  -4.137  1.00  0.00      LIGB    
ATOM   1423  HB2 PHE X  19      -4.633  -2.887  -4.814  1.00  0.00      LIGB    
ATOM   1424  CG  PHE X  19      -5.607  -4.715  -3.990  1.00  0.00      LIGB    
ATOM   1425  CD1 PHE X  19      -4.422  -5.216  -3.414  1.00  0.00      LIGB    
ATOM   1426  HD1 PHE X  19      -3.464  -4.768  -3.635  1.00  0.00      LIGB    
ATOM   1427  CE1 PHE X  19      -4.439  -6.395  -2.657  1.00  0.00      LIGB    
ATOM   1428  HE1 PHE X  19      -3.482  -6.795  -2.359  1.00  0.00      LIGB    
ATOM   1429  CZ  PHE X  19      -5.689  -6.996  -2.290  1.00  0.00      LIGB    
ATOM   1430  HZ  PHE X  19      -5.755  -7.796  -1.568  1.00  0.00      LIGB    
ATOM   1431  CD2 PHE X  19      -6.818  -5.372  -3.642  1.00  0.00      LIGB    
ATOM   1432  HD2 PHE X  19      -7.702  -4.956  -4.103  1.00  0.00      LIGB    
ATOM   1433  CE2 PHE X  19      -6.869  -6.518  -2.912  1.00  0.00      LIGB    
ATOM   1434  HE2 PHE X  19      -7.808  -6.993  -2.667  1.00  0.00      LIGB    
ATOM   1435  C   PHE X  19      -6.016  -2.364  -6.982  1.00  0.00      LIGB    
ATOM   1436  O   PHE X  19      -6.959  -1.589  -6.827  1.00  0.00      LIGB    
ATOM   1437  N   PHE X  20      -4.871  -1.981  -7.708  1.00  0.00      LIGB    
ATOM   1438  HN  PHE X  20      -4.146  -2.663  -7.759  1.00  0.00      LIGB    
ATOM   1439  CA  PHE X  20      -4.568  -0.598  -8.076  1.00  0.00      LIGB    
ATOM   1440  HA  PHE X  20      -5.146   0.007  -7.393  1.00  0.00      LIGB    
ATOM   1441  CB  PHE X  20      -3.088  -0.241  -8.032  1.00  0.00      LIGB    
ATOM   1442  HB1 PHE X  20      -2.867   0.795  -8.369  1.00  0.00      LIGB    
ATOM   1443  HB2 PHE X  20      -2.486  -0.885  -8.706  1.00  0.00      LIGB    
ATOM   1444  CG  PHE X  20      -2.678  -0.343  -6.584  1.00  0.00      LIGB    
ATOM   1445  CD1 PHE X  20      -3.022   0.709  -5.726  1.00  0.00      LIGB    
ATOM   1446  HD1 PHE X  20      -3.620   1.486  -6.179  1.00  0.00      LIGB    
ATOM   1447  CE1 PHE X  20      -2.858   0.674  -4.383  1.00  0.00      LIGB    
ATOM   1448  HE1 PHE X  20      -3.340   1.513  -3.904  1.00  0.00      LIGB    
ATOM   1449  CZ  PHE X  20      -2.445  -0.509  -3.746  1.00  0.00      LIGB    
ATOM   1450  HZ  PHE X  20      -2.494  -0.473  -2.668  1.00  0.00      LIGB    
ATOM   1451  CD2 PHE X  20      -2.145  -1.464  -5.976  1.00  0.00      LIGB    
ATOM   1452  HD2 PHE X  20      -1.848  -2.272  -6.628  1.00  0.00      LIGB    
ATOM   1453  CE2 PHE X  20      -2.092  -1.606  -4.536  1.00  0.00      LIGB    
ATOM   1454  HE2 PHE X  20      -1.843  -2.564  -4.101  1.00  0.00      LIGB    
ATOM   1455  C   PHE X  20      -5.074  -0.333  -9.521  1.00  0.00      LIGB    
ATOM   1456  O   PHE X  20      -4.773   0.741 -10.118  1.00  0.00      LIGB    
ATOM   1457  N   HSD X  21      -5.910  -1.287 -10.004  1.00  0.00      LIGB    
ATOM   1458  HN  HSD X  21      -6.030  -2.143  -9.508  1.00  0.00      LIGB    
ATOM   1459  CA  HSD X  21      -6.803  -1.080 -11.112  1.00  0.00      LIGB    
ATOM   1460  HA  HSD X  21      -6.205  -0.694 -11.926  1.00  0.00      LIGB    
ATOM   1461  CB  HSD X  21      -7.346  -2.509 -11.497  1.00  0.00      LIGB    
ATOM   1462  HB1 HSD X  21      -7.652  -3.061 -10.582  1.00  0.00      LIGB    
ATOM   1463  HB2 HSD X  21      -6.480  -3.085 -11.887  1.00  0.00      LIGB    
ATOM   1464  ND1 HSD X  21      -8.161  -2.896 -13.850  1.00  0.00      LIGB    
ATOM   1465  HD1 HSD X  21      -7.209  -2.850 -14.154  1.00  0.00      LIGB    
ATOM   1466  CG  HSD X  21      -8.425  -2.516 -12.521  1.00  0.00      LIGB    
ATOM   1467  CE1 HSD X  21      -9.349  -3.027 -14.467  1.00  0.00      LIGB    
ATOM   1468  HE1 HSD X  21      -9.484  -3.284 -15.517  1.00  0.00      LIGB    
ATOM   1469  NE2 HSD X  21     -10.328  -2.830 -13.624  1.00  0.00      LIGB    
ATOM   1470  CD2 HSD X  21      -9.747  -2.535 -12.390  1.00  0.00      LIGB    
ATOM   1471  HD2 HSD X  21     -10.403  -2.514 -11.529  1.00  0.00      LIGB    
ATOM   1472  C   HSD X  21      -7.874  -0.057 -10.890  1.00  0.00      LIGB    
ATOM   1473  O   HSD X  21      -8.317   0.704 -11.820  1.00  0.00      LIGB    
ATOM   1474  N   SER X  22      -8.359  -0.043  -9.641  1.00  0.00      LIGB    
ATOM   1475  HN  SER X  22      -7.946  -0.613  -8.935  1.00  0.00      LIGB    
ATOM   1476  CA  SER X  22      -9.605   0.596  -9.254  1.00  0.00      LIGB    
ATOM   1477  HA  SER X  22     -10.267   0.640 -10.108  1.00  0.00      LIGB    
ATOM   1478  CB  SER X  22     -10.321  -0.261  -8.250  1.00  0.00      LIGB    
ATOM   1479  HB1 SER X  22     -11.234   0.122  -7.745  1.00  0.00      LIGB    
ATOM   1480  HB2 SER X  22      -9.657  -0.538  -7.404  1.00  0.00      LIGB    
ATOM   1481  OG  SER X  22     -10.723  -1.532  -8.779  1.00  0.00      LIGB    
ATOM   1482  HG1 SER X  22     -11.128  -1.338  -9.628  1.00  0.00      LIGB    
ATOM   1483  C   SER X  22      -9.312   2.061  -8.737  1.00  0.00      LIGB    
ATOM   1484  O   SER X  22     -10.257   2.711  -8.285  1.00  0.00      LIGB    
ATOM   1485  N   VAL X  23      -8.087   2.564  -8.727  1.00  0.00      LIGB    
ATOM   1486  HN  VAL X  23      -7.344   2.138  -9.238  1.00  0.00      LIGB    
ATOM   1487  CA  VAL X  23      -7.579   3.814  -7.971  1.00  0.00      LIGB    
ATOM   1488  HA  VAL X  23      -7.758   3.715  -6.909  1.00  0.00      LIGB    
ATOM   1489  CB  VAL X  23      -6.052   3.919  -8.136  1.00  0.00      LIGB    
ATOM   1490  HB  VAL X  23      -5.706   3.092  -7.479  1.00  0.00      LIGB    
ATOM   1491  CG1 VAL X  23      -5.488   3.703  -9.557  1.00  0.00      LIGB    
ATOM   1492 HG11 VAL X  23      -4.391   3.534  -9.506  1.00  0.00      LIGB    
ATOM   1493 HG12 VAL X  23      -5.706   4.544 -10.251  1.00  0.00      LIGB    
ATOM   1494 HG13 VAL X  23      -5.897   2.749  -9.950  1.00  0.00      LIGB    
ATOM   1495  CG2 VAL X  23      -5.448   5.223  -7.515  1.00  0.00      LIGB    
ATOM   1496 HG21 VAL X  23      -5.809   6.065  -8.144  1.00  0.00      LIGB    
ATOM   1497 HG22 VAL X  23      -4.354   5.108  -7.674  1.00  0.00      LIGB    
ATOM   1498 HG23 VAL X  23      -5.625   5.407  -6.434  1.00  0.00      LIGB    
ATOM   1499  C   VAL X  23      -8.290   5.149  -8.331  1.00  0.00      LIGB    
ATOM   1500  O   VAL X  23      -8.413   6.004  -7.490  1.00  0.00      LIGB    
ATOM   1501  N   HSD X  24      -8.758   5.306  -9.566  1.00  0.00      LIGB    
ATOM   1502  HN  HSD X  24      -8.463   4.648 -10.254  1.00  0.00      LIGB    
ATOM   1503  CA  HSD X  24      -9.585   6.412  -9.931  1.00  0.00      LIGB    
ATOM   1504  HA  HSD X  24      -9.590   7.196  -9.189  1.00  0.00      LIGB    
ATOM   1505  CB  HSD X  24      -8.952   7.008 -11.270  1.00  0.00      LIGB    
ATOM   1506  HB1 HSD X  24      -9.582   7.833 -11.665  1.00  0.00      LIGB    
ATOM   1507  HB2 HSD X  24      -8.962   6.085 -11.887  1.00  0.00      LIGB    
ATOM   1508  ND1 HSD X  24      -7.131   8.496 -10.246  1.00  0.00      LIGB    
ATOM   1509  HD1 HSD X  24      -7.693   8.923  -9.536  1.00  0.00      LIGB    
ATOM   1510  CG  HSD X  24      -7.536   7.474 -11.109  1.00  0.00      LIGB    
ATOM   1511  CE1 HSD X  24      -5.813   8.583 -10.383  1.00  0.00      LIGB    
ATOM   1512  HE1 HSD X  24      -5.116   9.257  -9.887  1.00  0.00      LIGB    
ATOM   1513  NE2 HSD X  24      -5.331   7.734 -11.299  1.00  0.00      LIGB    
ATOM   1514  CD2 HSD X  24      -6.450   7.057 -11.766  1.00  0.00      LIGB    
ATOM   1515  HD2 HSD X  24      -6.343   6.331 -12.563  1.00  0.00      LIGB    
ATOM   1516  C   HSD X  24     -11.020   5.968 -10.210  1.00  0.00      LIGB    
ATOM   1517  O   HSD X  24     -11.821   6.658 -10.830  1.00  0.00      LIGB    
ATOM   1518  N   ASP X  25     -11.365   4.740  -9.760  1.00  0.00      LIGB    
ATOM   1519  HN  ASP X  25     -10.799   4.144  -9.197  1.00  0.00      LIGB    
ATOM   1520  CA  ASP X  25     -12.745   4.323  -9.691  1.00  0.00      LIGB    
ATOM   1521  HA  ASP X  25     -13.155   4.591 -10.653  1.00  0.00      LIGB    
ATOM   1522  CB  ASP X  25     -12.863   2.804  -9.607  1.00  0.00      LIGB    
ATOM   1523  HB1 ASP X  25     -12.875   2.368  -8.585  1.00  0.00      LIGB    
ATOM   1524  HB2 ASP X  25     -12.091   2.358 -10.269  1.00  0.00      LIGB    
ATOM   1525  CG  ASP X  25     -14.082   2.253 -10.293  1.00  0.00      LIGB    
ATOM   1526  OD1 ASP X  25     -14.154   1.016 -10.487  1.00  0.00      LIGB    
ATOM   1527  OD2 ASP X  25     -15.028   3.020 -10.592  1.00  0.00      LIGB    
ATOM   1528  C   ASP X  25     -13.446   5.026  -8.497  1.00  0.00      LIGB    
ATOM   1529  O   ASP X  25     -12.850   5.752  -7.738  1.00  0.00      LIGB    
ATOM   1530  N   ASP X  26     -14.769   4.813  -8.413  1.00  0.00      LIGB    
ATOM   1531  HN  ASP X  26     -15.242   4.136  -8.973  1.00  0.00      LIGB    
ATOM   1532  CA  ASP X  26     -15.615   5.401  -7.425  1.00  0.00      LIGB    
ATOM   1533  HA  ASP X  26     -15.605   6.462  -7.620  1.00  0.00      LIGB    
ATOM   1534  CB  ASP X  26     -17.029   4.903  -7.724  1.00  0.00      LIGB    
ATOM   1535  HB1 ASP X  26     -17.058   3.795  -7.649  1.00  0.00      LIGB    
ATOM   1536  HB2 ASP X  26     -17.261   5.115  -8.791  1.00  0.00      LIGB    
ATOM   1537  CG  ASP X  26     -18.127   5.438  -6.817  1.00  0.00      LIGB    
ATOM   1538  OD1 ASP X  26     -17.904   5.835  -5.650  1.00  0.00      LIGB    
ATOM   1539  OD2 ASP X  26     -19.270   5.482  -7.356  1.00  0.00      LIGB    
ATOM   1540  C   ASP X  26     -15.133   5.201  -5.997  1.00  0.00      LIGB    
ATOM   1541  O   ASP X  26     -14.991   4.041  -5.563  1.00  0.00      LIGB    
ATOM   1542  N   PRO X  27     -14.733   6.229  -5.235  1.00  0.00      LIGB    
ATOM   1543  CD  PRO X  27     -14.497   7.556  -5.675  1.00  0.00      LIGB    
ATOM   1544  HD1 PRO X  27     -15.408   8.057  -6.065  1.00  0.00      LIGB    
ATOM   1545  HD2 PRO X  27     -13.693   7.564  -6.443  1.00  0.00      LIGB    
ATOM   1546  CA  PRO X  27     -14.290   5.904  -3.861  1.00  0.00      LIGB    
ATOM   1547  HA  PRO X  27     -13.736   4.977  -3.895  1.00  0.00      LIGB    
ATOM   1548  CB  PRO X  27     -13.462   7.167  -3.452  1.00  0.00      LIGB    
ATOM   1549  HB1 PRO X  27     -12.419   6.961  -3.773  1.00  0.00      LIGB    
ATOM   1550  HB2 PRO X  27     -13.516   7.486  -2.389  1.00  0.00      LIGB    
ATOM   1551  CG  PRO X  27     -14.130   8.283  -4.386  1.00  0.00      LIGB    
ATOM   1552  HG1 PRO X  27     -15.048   8.700  -3.918  1.00  0.00      LIGB    
ATOM   1553  HG2 PRO X  27     -13.481   9.178  -4.491  1.00  0.00      LIGB    
ATOM   1554  C   PRO X  27     -15.444   5.698  -2.776  1.00  0.00      LIGB    
ATOM   1555  O   PRO X  27     -15.213   5.738  -1.558  1.00  0.00      LIGB    
ATOM   1556  N   SER X  28     -16.662   5.340  -3.160  1.00  0.00      LIGB    
ATOM   1557  HN  SER X  28     -17.009   5.469  -4.085  1.00  0.00      LIGB    
ATOM   1558  CA  SER X  28     -17.590   4.832  -2.235  1.00  0.00      LIGB    
ATOM   1559  HA  SER X  28     -17.505   5.250  -1.243  1.00  0.00      LIGB    
ATOM   1560  CB  SER X  28     -19.127   5.020  -2.627  1.00  0.00      LIGB    
ATOM   1561  HB1 SER X  28     -19.358   6.106  -2.660  1.00  0.00      LIGB    
ATOM   1562  HB2 SER X  28     -19.880   4.758  -1.853  1.00  0.00      LIGB    
ATOM   1563  OG  SER X  28     -19.377   4.477  -3.881  1.00  0.00      LIGB    
ATOM   1564  HG1 SER X  28     -18.993   5.003  -4.587  1.00  0.00      LIGB    
ATOM   1565  C   SER X  28     -17.336   3.315  -2.059  1.00  0.00      LIGB    
ATOM   1566  O   SER X  28     -17.907   2.666  -1.199  1.00  0.00      LIGB    
ATOM   1567  N   GLN X  29     -16.634   2.677  -3.067  1.00  0.00      LIGB    
ATOM   1568  HN  GLN X  29     -16.314   3.120  -3.902  1.00  0.00      LIGB    
ATOM   1569  CA  GLN X  29     -16.332   1.261  -3.152  1.00  0.00      LIGB    
ATOM   1570  HA  GLN X  29     -17.219   0.677  -2.956  1.00  0.00      LIGB    
ATOM   1571  CB  GLN X  29     -15.866   0.895  -4.644  1.00  0.00      LIGB    
ATOM   1572  HB1 GLN X  29     -15.449  -0.134  -4.621  1.00  0.00      LIGB    
ATOM   1573  HB2 GLN X  29     -15.042   1.582  -4.933  1.00  0.00      LIGB    
ATOM   1574  CG  GLN X  29     -16.951   1.074  -5.783  1.00  0.00      LIGB    
ATOM   1575  HG1 GLN X  29     -17.402   2.087  -5.710  1.00  0.00      LIGB    
ATOM   1576  HG2 GLN X  29     -17.753   0.348  -5.529  1.00  0.00      LIGB    
ATOM   1577  CD  GLN X  29     -16.506   0.920  -7.290  1.00  0.00      LIGB    
ATOM   1578  OE1 GLN X  29     -17.319   1.143  -8.172  1.00  0.00      LIGB    
ATOM   1579  NE2 GLN X  29     -15.278   0.551  -7.635  1.00  0.00      LIGB    
ATOM   1580 HE21 GLN X  29     -14.610   0.326  -6.926  1.00  0.00      LIGB    
ATOM   1581 HE22 GLN X  29     -15.122   0.787  -8.595  1.00  0.00      LIGB    
ATOM   1582  C   GLN X  29     -15.170   0.929  -2.203  1.00  0.00      LIGB    
ATOM   1583  O   GLN X  29     -14.870  -0.255  -2.047  1.00  0.00      LIGB    
ATOM   1584  N   SER X  30     -14.464   1.934  -1.712  1.00  0.00      LIGB    
ATOM   1585  HN  SER X  30     -14.788   2.862  -1.876  1.00  0.00      LIGB    
ATOM   1586  CA  SER X  30     -13.231   1.897  -0.917  1.00  0.00      LIGB    
ATOM   1587  HA  SER X  30     -12.432   1.601  -1.579  1.00  0.00      LIGB    
ATOM   1588  CB  SER X  30     -12.891   3.391  -0.392  1.00  0.00      LIGB    
ATOM   1589  HB1 SER X  30     -12.079   3.375   0.367  1.00  0.00      LIGB    
ATOM   1590  HB2 SER X  30     -13.800   3.867   0.036  1.00  0.00      LIGB    
ATOM   1591  OG  SER X  30     -12.519   4.181  -1.562  1.00  0.00      LIGB    
ATOM   1592  HG1 SER X  30     -12.318   5.089  -1.321  1.00  0.00      LIGB    
ATOM   1593  C   SER X  30     -13.199   0.889   0.266  1.00  0.00      LIGB    
ATOM   1594  O   SER X  30     -12.345   0.021   0.341  1.00  0.00      LIGB    
ATOM   1595  N   ALA X  31     -14.181   0.978   1.218  1.00  0.00      LIGB    
ATOM   1596  HN  ALA X  31     -14.957   1.602   1.157  1.00  0.00      LIGB    
ATOM   1597  CA  ALA X  31     -14.236  -0.005   2.285  1.00  0.00      LIGB    
ATOM   1598  HA  ALA X  31     -13.259  -0.013   2.746  1.00  0.00      LIGB    
ATOM   1599  CB  ALA X  31     -15.305   0.385   3.361  1.00  0.00      LIGB    
ATOM   1600  HB1 ALA X  31     -15.493  -0.347   4.176  1.00  0.00      LIGB    
ATOM   1601  HB2 ALA X  31     -16.263   0.595   2.839  1.00  0.00      LIGB    
ATOM   1602  HB3 ALA X  31     -14.920   1.256   3.933  1.00  0.00      LIGB    
ATOM   1603  C   ALA X  31     -14.481  -1.407   1.875  1.00  0.00      LIGB    
ATOM   1604  O   ALA X  31     -13.902  -2.338   2.425  1.00  0.00      LIGB    
ATOM   1605  N   ASN X  32     -15.326  -1.600   0.803  1.00  0.00      LIGB    
ATOM   1606  HN  ASN X  32     -15.713  -0.802   0.348  1.00  0.00      LIGB    
ATOM   1607  CA  ASN X  32     -15.585  -2.846   0.254  1.00  0.00      LIGB    
ATOM   1608  HA  ASN X  32     -15.829  -3.550   1.035  1.00  0.00      LIGB    
ATOM   1609  CB  ASN X  32     -16.695  -2.700  -0.834  1.00  0.00      LIGB    
ATOM   1610  HB1 ASN X  32     -16.424  -2.001  -1.654  1.00  0.00      LIGB    
ATOM   1611  HB2 ASN X  32     -17.608  -2.225  -0.416  1.00  0.00      LIGB    
ATOM   1612  CG  ASN X  32     -17.153  -4.050  -1.288  1.00  0.00      LIGB    
ATOM   1613  OD1 ASN X  32     -16.802  -5.067  -0.721  1.00  0.00      LIGB    
ATOM   1614  ND2 ASN X  32     -17.905  -4.133  -2.444  1.00  0.00      LIGB    
ATOM   1615 HD21 ASN X  32     -18.324  -4.985  -2.756  1.00  0.00      LIGB    
ATOM   1616 HD22 ASN X  32     -18.412  -3.324  -2.743  1.00  0.00      LIGB    
ATOM   1617  C   ASN X  32     -14.277  -3.442  -0.368  1.00  0.00      LIGB    
ATOM   1618  O   ASN X  32     -14.044  -4.638  -0.252  1.00  0.00      LIGB    
ATOM   1619  N   LEU X  33     -13.378  -2.648  -1.068  1.00  0.00      LIGB    
ATOM   1620  HN  LEU X  33     -13.529  -1.675  -1.229  1.00  0.00      LIGB    
ATOM   1621  CA  LEU X  33     -12.155  -3.167  -1.623  1.00  0.00      LIGB    
ATOM   1622  HA  LEU X  33     -12.431  -4.085  -2.121  1.00  0.00      LIGB    
ATOM   1623  CB  LEU X  33     -11.544  -2.054  -2.555  1.00  0.00      LIGB    
ATOM   1624  HB1 LEU X  33     -11.487  -1.071  -2.043  1.00  0.00      LIGB    
ATOM   1625  HB2 LEU X  33     -12.324  -1.867  -3.324  1.00  0.00      LIGB    
ATOM   1626  CG  LEU X  33     -10.206  -2.450  -3.129  1.00  0.00      LIGB    
ATOM   1627  HG  LEU X  33     -10.158  -3.558  -3.168  1.00  0.00      LIGB    
ATOM   1628  CD1 LEU X  33     -10.078  -1.851  -4.574  1.00  0.00      LIGB    
ATOM   1629 HD11 LEU X  33     -10.085  -0.741  -4.507  1.00  0.00      LIGB    
ATOM   1630 HD12 LEU X  33     -10.902  -2.261  -5.197  1.00  0.00      LIGB    
ATOM   1631 HD13 LEU X  33      -9.121  -2.245  -4.978  1.00  0.00      LIGB    
ATOM   1632  CD2 LEU X  33      -9.056  -1.911  -2.277  1.00  0.00      LIGB    
ATOM   1633 HD21 LEU X  33      -8.106  -2.218  -2.764  1.00  0.00      LIGB    
ATOM   1634 HD22 LEU X  33      -9.005  -2.317  -1.244  1.00  0.00      LIGB    
ATOM   1635 HD23 LEU X  33      -9.263  -0.821  -2.211  1.00  0.00      LIGB    
ATOM   1636  C   LEU X  33     -11.216  -3.522  -0.537  1.00  0.00      LIGB    
ATOM   1637  O   LEU X  33     -10.592  -4.574  -0.607  1.00  0.00      LIGB    
ATOM   1638  N   LEU X  34     -11.252  -2.782   0.663  1.00  0.00      LIGB    
ATOM   1639  HN  LEU X  34     -11.754  -1.924   0.590  1.00  0.00      LIGB    
ATOM   1640  CA  LEU X  34     -10.531  -3.054   1.891  1.00  0.00      LIGB    
ATOM   1641  HA  LEU X  34      -9.530  -3.293   1.565  1.00  0.00      LIGB    
ATOM   1642  CB  LEU X  34     -10.636  -1.849   2.887  1.00  0.00      LIGB    
ATOM   1643  HB1 LEU X  34     -11.687  -1.982   3.222  1.00  0.00      LIGB    
ATOM   1644  HB2 LEU X  34     -10.670  -0.855   2.392  1.00  0.00      LIGB    
ATOM   1645  CG  LEU X  34      -9.675  -1.826   4.053  1.00  0.00      LIGB    
ATOM   1646  HG  LEU X  34      -9.520  -2.827   4.510  1.00  0.00      LIGB    
ATOM   1647  CD1 LEU X  34      -8.304  -1.290   3.542  1.00  0.00      LIGB    
ATOM   1648 HD11 LEU X  34      -7.636  -0.938   4.357  1.00  0.00      LIGB    
ATOM   1649 HD12 LEU X  34      -8.363  -0.388   2.897  1.00  0.00      LIGB    
ATOM   1650 HD13 LEU X  34      -7.763  -2.071   2.966  1.00  0.00      LIGB    
ATOM   1651  CD2 LEU X  34     -10.325  -0.983   5.130  1.00  0.00      LIGB    
ATOM   1652 HD21 LEU X  34      -9.609  -0.691   5.926  1.00  0.00      LIGB    
ATOM   1653 HD22 LEU X  34     -11.150  -1.535   5.630  1.00  0.00      LIGB    
ATOM   1654 HD23 LEU X  34     -10.583  -0.001   4.675  1.00  0.00      LIGB    
ATOM   1655  C   LEU X  34     -10.882  -4.374   2.468  1.00  0.00      LIGB    
ATOM   1656  O   LEU X  34     -10.007  -5.233   2.655  1.00  0.00      LIGB    
ATOM   1657  N   ALA X  35     -12.209  -4.642   2.660  1.00  0.00      LIGB    
ATOM   1658  HN  ALA X  35     -12.845  -3.933   2.362  1.00  0.00      LIGB    
ATOM   1659  CA  ALA X  35     -12.752  -5.916   3.036  1.00  0.00      LIGB    
ATOM   1660  HA  ALA X  35     -12.334  -6.241   3.977  1.00  0.00      LIGB    
ATOM   1661  CB  ALA X  35     -14.287  -5.805   2.982  1.00  0.00      LIGB    
ATOM   1662  HB1 ALA X  35     -14.776  -5.770   1.984  1.00  0.00      LIGB    
ATOM   1663  HB2 ALA X  35     -14.660  -4.894   3.496  1.00  0.00      LIGB    
ATOM   1664  HB3 ALA X  35     -14.667  -6.697   3.524  1.00  0.00      LIGB    
ATOM   1665  C   ALA X  35     -12.337  -7.054   2.083  1.00  0.00      LIGB    
ATOM   1666  O   ALA X  35     -11.945  -8.142   2.488  1.00  0.00      LIGB    
ATOM   1667  N   GLU X  36     -12.375  -6.839   0.741  1.00  0.00      LIGB    
ATOM   1668  HN  GLU X  36     -12.590  -5.917   0.430  1.00  0.00      LIGB    
ATOM   1669  CA  GLU X  36     -11.982  -7.774  -0.286  1.00  0.00      LIGB    
ATOM   1670  HA  GLU X  36     -12.459  -8.733  -0.150  1.00  0.00      LIGB    
ATOM   1671  CB  GLU X  36     -12.382  -7.419  -1.761  1.00  0.00      LIGB    
ATOM   1672  HB1 GLU X  36     -11.803  -8.064  -2.455  1.00  0.00      LIGB    
ATOM   1673  HB2 GLU X  36     -12.174  -6.375  -2.082  1.00  0.00      LIGB    
ATOM   1674  CG  GLU X  36     -13.869  -7.566  -2.106  1.00  0.00      LIGB    
ATOM   1675  HG1 GLU X  36     -14.097  -7.520  -3.193  1.00  0.00      LIGB    
ATOM   1676  HG2 GLU X  36     -14.424  -6.800  -1.522  1.00  0.00      LIGB    
ATOM   1677  CD  GLU X  36     -14.384  -8.986  -1.761  1.00  0.00      LIGB    
ATOM   1678  OE1 GLU X  36     -15.237  -9.196  -0.889  1.00  0.00      LIGB    
ATOM   1679  OE2 GLU X  36     -13.907  -9.918  -2.467  1.00  0.00      LIGB    
ATOM   1680  C   GLU X  36     -10.496  -8.215  -0.207  1.00  0.00      LIGB    
ATOM   1681  O   GLU X  36     -10.189  -9.404  -0.262  1.00  0.00      LIGB    
ATOM   1682  N   ALA X  37      -9.562  -7.237  -0.028  1.00  0.00      LIGB    
ATOM   1683  HN  ALA X  37      -9.900  -6.299   0.014  1.00  0.00      LIGB    
ATOM   1684  CA  ALA X  37      -8.123  -7.400   0.258  1.00  0.00      LIGB    
ATOM   1685  HA  ALA X  37      -7.723  -7.875  -0.626  1.00  0.00      LIGB    
ATOM   1686  CB  ALA X  37      -7.466  -6.062   0.485  1.00  0.00      LIGB    
ATOM   1687  HB1 ALA X  37      -6.358  -6.142   0.464  1.00  0.00      LIGB    
ATOM   1688  HB2 ALA X  37      -7.862  -5.621   1.424  1.00  0.00      LIGB    
ATOM   1689  HB3 ALA X  37      -7.779  -5.410  -0.359  1.00  0.00      LIGB    
ATOM   1690  C   ALA X  37      -7.857  -8.211   1.484  1.00  0.00      LIGB    
ATOM   1691  O   ALA X  37      -6.942  -9.058   1.532  1.00  0.00      LIGB    
ATOM   1692  N   LYS X  38      -8.578  -7.881   2.556  1.00  0.00      LIGB    
ATOM   1693  HN  LYS X  38      -9.306  -7.201   2.520  1.00  0.00      LIGB    
ATOM   1694  CA  LYS X  38      -8.533  -8.560   3.846  1.00  0.00      LIGB    
ATOM   1695  HA  LYS X  38      -7.513  -8.592   4.199  1.00  0.00      LIGB    
ATOM   1696  CB  LYS X  38      -9.428  -7.747   4.749  1.00  0.00      LIGB    
ATOM   1697  HB1 LYS X  38     -10.271  -7.447   4.090  1.00  0.00      LIGB    
ATOM   1698  HB2 LYS X  38      -8.967  -6.752   4.931  1.00  0.00      LIGB    
ATOM   1699  CG  LYS X  38      -9.680  -8.413   6.084  1.00  0.00      LIGB    
ATOM   1700  HG1 LYS X  38     -10.180  -9.395   5.951  1.00  0.00      LIGB    
ATOM   1701  HG2 LYS X  38     -10.337  -7.606   6.473  1.00  0.00      LIGB    
ATOM   1702  CD  LYS X  38      -8.308  -8.478   6.853  1.00  0.00      LIGB    
ATOM   1703  HD1 LYS X  38      -7.811  -7.486   6.877  1.00  0.00      LIGB    
ATOM   1704  HD2 LYS X  38      -7.618  -9.183   6.344  1.00  0.00      LIGB    
ATOM   1705  CE  LYS X  38      -8.383  -8.887   8.356  1.00  0.00      LIGB    
ATOM   1706  HE1 LYS X  38      -8.967  -8.141   8.936  1.00  0.00      LIGB    
ATOM   1707  HE2 LYS X  38      -7.331  -8.974   8.701  1.00  0.00      LIGB    
ATOM   1708  NZ  LYS X  38      -9.094 -10.160   8.502  1.00  0.00      LIGB    
ATOM   1709  HZ1 LYS X  38      -8.989 -10.619   9.429  1.00  0.00      LIGB    
ATOM   1710  HZ2 LYS X  38      -8.963 -10.878   7.761  1.00  0.00      LIGB    
ATOM   1711  HZ3 LYS X  38     -10.089  -9.863   8.566  1.00  0.00      LIGB    
ATOM   1712  C   LYS X  38      -8.921  -9.967   3.731  1.00  0.00      LIGB    
ATOM   1713  O   LYS X  38      -8.217 -10.828   4.103  1.00  0.00      LIGB    
ATOM   1714  N   LYS X  39     -10.083 -10.226   3.053  1.00  0.00      LIGB    
ATOM   1715  HN  LYS X  39     -10.629  -9.436   2.788  1.00  0.00      LIGB    
ATOM   1716  CA  LYS X  39     -10.665 -11.557   2.799  1.00  0.00      LIGB    
ATOM   1717  HA  LYS X  39     -10.637 -12.000   3.783  1.00  0.00      LIGB    
ATOM   1718  CB  LYS X  39     -12.092 -11.510   2.173  1.00  0.00      LIGB    
ATOM   1719  HB1 LYS X  39     -12.348 -12.553   1.886  1.00  0.00      LIGB    
ATOM   1720  HB2 LYS X  39     -11.961 -11.011   1.189  1.00  0.00      LIGB    
ATOM   1721  CG  LYS X  39     -13.086 -10.953   3.142  1.00  0.00      LIGB    
ATOM   1722  HG1 LYS X  39     -12.642 -10.128   3.741  1.00  0.00      LIGB    
ATOM   1723  HG2 LYS X  39     -13.345 -11.807   3.801  1.00  0.00      LIGB    
ATOM   1724  CD  LYS X  39     -14.344 -10.431   2.572  1.00  0.00      LIGB    
ATOM   1725  HD1 LYS X  39     -14.195  -9.652   1.795  1.00  0.00      LIGB    
ATOM   1726  HD2 LYS X  39     -14.930  -9.853   3.320  1.00  0.00      LIGB    
ATOM   1727  CE  LYS X  39     -15.234 -11.475   1.708  1.00  0.00      LIGB    
ATOM   1728  HE1 LYS X  39     -15.585 -12.065   2.581  1.00  0.00      LIGB    
ATOM   1729  HE2 LYS X  39     -14.586 -12.031   0.998  1.00  0.00      LIGB    
ATOM   1730  NZ  LYS X  39     -16.244 -10.769   1.035  1.00  0.00      LIGB    
ATOM   1731  HZ1 LYS X  39     -16.944 -11.400   0.595  1.00  0.00      LIGB    
ATOM   1732  HZ2 LYS X  39     -15.730 -10.194   0.336  1.00  0.00      LIGB    
ATOM   1733  HZ3 LYS X  39     -16.729 -10.160   1.723  1.00  0.00      LIGB    
ATOM   1734  C   LYS X  39      -9.804 -12.329   1.855  1.00  0.00      LIGB    
ATOM   1735  O   LYS X  39      -9.736 -13.537   1.950  1.00  0.00      LIGB    
ATOM   1736  N   LEU X  40      -9.034 -11.665   0.948  1.00  0.00      LIGB    
ATOM   1737  HN  LEU X  40      -9.217 -10.687   0.887  1.00  0.00      LIGB    
ATOM   1738  CA  LEU X  40      -7.972 -12.234   0.115  1.00  0.00      LIGB    
ATOM   1739  HA  LEU X  40      -8.323 -13.207  -0.196  1.00  0.00      LIGB    
ATOM   1740  CB  LEU X  40      -7.637 -11.374  -1.083  1.00  0.00      LIGB    
ATOM   1741  HB1 LEU X  40      -7.315 -10.380  -0.708  1.00  0.00      LIGB    
ATOM   1742  HB2 LEU X  40      -8.625 -11.231  -1.570  1.00  0.00      LIGB    
ATOM   1743  CG  LEU X  40      -6.643 -11.994  -2.081  1.00  0.00      LIGB    
ATOM   1744  HG  LEU X  40      -5.693 -12.124  -1.520  1.00  0.00      LIGB    
ATOM   1745  CD1 LEU X  40      -7.185 -13.407  -2.515  1.00  0.00      LIGB    
ATOM   1746 HD11 LEU X  40      -8.154 -13.308  -3.050  1.00  0.00      LIGB    
ATOM   1747 HD12 LEU X  40      -7.351 -14.114  -1.674  1.00  0.00      LIGB    
ATOM   1748 HD13 LEU X  40      -6.434 -13.876  -3.186  1.00  0.00      LIGB    
ATOM   1749  CD2 LEU X  40      -6.370 -11.181  -3.338  1.00  0.00      LIGB    
ATOM   1750 HD21 LEU X  40      -5.633 -11.628  -4.038  1.00  0.00      LIGB    
ATOM   1751 HD22 LEU X  40      -5.953 -10.214  -2.984  1.00  0.00      LIGB    
ATOM   1752 HD23 LEU X  40      -7.262 -11.165  -3.998  1.00  0.00      LIGB    
ATOM   1753  C   LEU X  40      -6.699 -12.541   0.935  1.00  0.00      LIGB    
ATOM   1754  O   LEU X  40      -6.251 -13.683   0.866  1.00  0.00      LIGB    
ATOM   1755  N   ASN X  41      -6.177 -11.660   1.835  1.00  0.00      LIGB    
ATOM   1756  HN  ASN X  41      -6.655 -10.826   2.103  1.00  0.00      LIGB    
ATOM   1757  CA  ASN X  41      -5.105 -12.091   2.724  1.00  0.00      LIGB    
ATOM   1758  HA  ASN X  41      -4.353 -12.556   2.106  1.00  0.00      LIGB    
ATOM   1759  CB  ASN X  41      -4.504 -10.915   3.575  1.00  0.00      LIGB    
ATOM   1760  HB1 ASN X  41      -5.303 -10.573   4.268  1.00  0.00      LIGB    
ATOM   1761  HB2 ASN X  41      -4.294 -10.093   2.859  1.00  0.00      LIGB    
ATOM   1762  CG  ASN X  41      -3.287 -11.348   4.281  1.00  0.00      LIGB    
ATOM   1763  OD1 ASN X  41      -2.254 -11.342   3.611  1.00  0.00      LIGB    
ATOM   1764  ND2 ASN X  41      -3.354 -11.601   5.609  1.00  0.00      LIGB    
ATOM   1765 HD21 ASN X  41      -4.268 -11.502   6.002  1.00  0.00      LIGB    
ATOM   1766 HD22 ASN X  41      -2.519 -11.564   6.157  1.00  0.00      LIGB    
ATOM   1767  C   ASN X  41      -5.537 -13.195   3.699  1.00  0.00      LIGB    
ATOM   1768  O   ASN X  41      -4.793 -14.164   3.849  1.00  0.00      LIGB    
ATOM   1769  N   ASP X  42      -6.729 -13.145   4.291  1.00  0.00      LIGB    
ATOM   1770  HN  ASP X  42      -7.331 -12.362   4.154  1.00  0.00      LIGB    
ATOM   1771  CA  ASP X  42      -7.316 -14.190   5.116  1.00  0.00      LIGB    
ATOM   1772  HA  ASP X  42      -6.714 -14.383   5.991  1.00  0.00      LIGB    
ATOM   1773  CB  ASP X  42      -8.682 -13.786   5.603  1.00  0.00      LIGB    
ATOM   1774  HB1 ASP X  42      -9.273 -14.677   5.905  1.00  0.00      LIGB    
ATOM   1775  HB2 ASP X  42      -9.368 -13.364   4.839  1.00  0.00      LIGB    
ATOM   1776  CG  ASP X  42      -8.707 -12.752   6.723  1.00  0.00      LIGB    
ATOM   1777  OD1 ASP X  42      -7.671 -12.334   7.304  1.00  0.00      LIGB    
ATOM   1778  OD2 ASP X  42      -9.848 -12.322   7.104  1.00  0.00      LIGB    
ATOM   1779  C   ASP X  42      -7.444 -15.503   4.313  1.00  0.00      LIGB    
ATOM   1780  O   ASP X  42      -7.098 -16.554   4.861  1.00  0.00      LIGB    
ATOM   1781  N   ALA X  43      -7.886 -15.516   3.080  1.00  0.00      LIGB    
ATOM   1782  HN  ALA X  43      -8.147 -14.670   2.622  1.00  0.00      LIGB    
ATOM   1783  CA  ALA X  43      -7.886 -16.758   2.293  1.00  0.00      LIGB    
ATOM   1784  HA  ALA X  43      -8.556 -17.463   2.763  1.00  0.00      LIGB    
ATOM   1785  CB  ALA X  43      -8.356 -16.522   0.823  1.00  0.00      LIGB    
ATOM   1786  HB1 ALA X  43      -7.761 -15.727   0.325  1.00  0.00      LIGB    
ATOM   1787  HB2 ALA X  43      -9.454 -16.350   0.851  1.00  0.00      LIGB    
ATOM   1788  HB3 ALA X  43      -8.167 -17.450   0.241  1.00  0.00      LIGB    
ATOM   1789  C   ALA X  43      -6.431 -17.374   2.114  1.00  0.00      LIGB    
ATOM   1790  O   ALA X  43      -6.269 -18.529   2.344  1.00  0.00      LIGB    
ATOM   1791  N   GLN X  44      -5.375 -16.567   1.693  1.00  0.00      LIGB    
ATOM   1792  HN  GLN X  44      -5.543 -15.623   1.424  1.00  0.00      LIGB    
ATOM   1793  CA  GLN X  44      -4.121 -17.166   1.584  1.00  0.00      LIGB    
ATOM   1794  HA  GLN X  44      -4.124 -18.050   0.965  1.00  0.00      LIGB    
ATOM   1795  CB  GLN X  44      -3.118 -16.195   0.840  1.00  0.00      LIGB    
ATOM   1796  HB1 GLN X  44      -2.068 -16.546   0.760  1.00  0.00      LIGB    
ATOM   1797  HB2 GLN X  44      -2.963 -15.330   1.519  1.00  0.00      LIGB    
ATOM   1798  CG  GLN X  44      -3.535 -15.816  -0.623  1.00  0.00      LIGB    
ATOM   1799  HG1 GLN X  44      -2.738 -15.165  -1.042  1.00  0.00      LIGB    
ATOM   1800  HG2 GLN X  44      -4.418 -15.149  -0.714  1.00  0.00      LIGB    
ATOM   1801  CD  GLN X  44      -3.845 -16.990  -1.509  1.00  0.00      LIGB    
ATOM   1802  OE1 GLN X  44      -4.960 -17.161  -2.043  1.00  0.00      LIGB    
ATOM   1803  NE2 GLN X  44      -2.841 -17.821  -1.857  1.00  0.00      LIGB    
ATOM   1804 HE21 GLN X  44      -3.078 -18.698  -2.274  1.00  0.00      LIGB    
ATOM   1805 HE22 GLN X  44      -2.032 -17.730  -1.277  1.00  0.00      LIGB    
ATOM   1806  C   GLN X  44      -3.469 -17.584   2.920  1.00  0.00      LIGB    
ATOM   1807  O   GLN X  44      -2.672 -18.549   2.973  1.00  0.00      LIGB    
ATOM   1808  N   ALA X  45      -3.715 -16.791   4.001  1.00  0.00      LIGB    
ATOM   1809  HN  ALA X  45      -4.284 -15.974   3.990  1.00  0.00      LIGB    
ATOM   1810  CA  ALA X  45      -3.371 -17.016   5.350  1.00  0.00      LIGB    
ATOM   1811  HA  ALA X  45      -2.296 -16.978   5.433  1.00  0.00      LIGB    
ATOM   1812  CB  ALA X  45      -3.850 -15.957   6.405  1.00  0.00      LIGB    
ATOM   1813  HB1 ALA X  45      -4.960 -15.933   6.423  1.00  0.00      LIGB    
ATOM   1814  HB2 ALA X  45      -3.568 -14.984   5.948  1.00  0.00      LIGB    
ATOM   1815  HB3 ALA X  45      -3.390 -15.949   7.417  1.00  0.00      LIGB    
ATOM   1816  C   ALA X  45      -3.942 -18.465   5.805  1.00  0.00      LIGB    
ATOM   1817  O   ALA X  45      -3.117 -19.381   6.021  1.00  0.00      LIGB    
ATOM   1818  NT  ALA X  45      -5.284 -18.654   5.893  1.00  0.00      LIGB    
ATOM   1819  HT1 ALA X  45      -5.832 -18.072   5.292  1.00  0.00      LIGB    
ATOM   1820  HT2 ALA X  45      -5.637 -19.508   6.275  1.00  0.00      LIGB    
END
ATOM      1  CAY SER X   1      14.142 -11.770   4.919  1.00  0.00      PROA    
ATOM      2  HY1 SER X   1      15.209 -11.915   4.646  1.00  0.00      PROA    
ATOM      3  HY2 SER X   1      13.619 -12.462   4.226  1.00  0.00      PROA    
ATOM      4  HY3 SER X   1      13.940 -12.122   5.954  1.00  0.00      PROA    
ATOM      5  CY  SER X   1      13.737 -10.378   4.716  1.00  0.00      PROA    
ATOM      6  OY  SER X   1      14.464  -9.549   5.194  1.00  0.00      PROA    
ATOM      7  N   SER X   1      12.543 -10.131   4.145  1.00  0.00      PROA    
ATOM      8  HN  SER X   1      11.969 -10.862   3.784  1.00  0.00      PROA    
ATOM      9  CA  SER X   1      12.045  -8.708   4.149  1.00  0.00      PROA    
ATOM     10  HA  SER X   1      12.791  -8.018   3.784  1.00  0.00      PROA    
ATOM     11  CB  SER X   1      10.872  -8.596   3.086  1.00  0.00      PROA    
ATOM     12  HB1 SER X   1      10.014  -9.172   3.494  1.00  0.00      PROA    
ATOM     13  HB2 SER X   1      11.226  -9.128   2.177  1.00  0.00      PROA    
ATOM     14  OG  SER X   1      10.490  -7.204   2.815  1.00  0.00      PROA    
ATOM     15  HG1 SER X   1      11.266  -6.652   2.690  1.00  0.00      PROA    
ATOM     16  C   SER X   1      11.618  -8.144   5.484  1.00  0.00      PROA    
ATOM     17  O   SER X   1      11.104  -8.752   6.370  1.00  0.00      PROA    
ATOM     18  N   ASN X   2      11.875  -6.837   5.656  1.00  0.00      PROA    
ATOM     19  HN  ASN X   2      12.241  -6.410   4.832  1.00  0.00      PROA    
ATOM     20  CA  ASN X   2      11.578  -6.053   6.830  1.00  0.00      PROA    
ATOM     21  HA  ASN X   2      11.433  -6.754   7.639  1.00  0.00      PROA    
ATOM     22  CB  ASN X   2      12.822  -5.140   7.190  1.00  0.00      PROA    
ATOM     23  HB1 ASN X   2      12.723  -4.592   8.152  1.00  0.00      PROA    
ATOM     24  HB2 ASN X   2      12.912  -4.279   6.493  1.00  0.00      PROA    
ATOM     25  CG  ASN X   2      14.124  -5.953   7.085  1.00  0.00      PROA    
ATOM     26  OD1 ASN X   2      15.011  -5.767   6.298  1.00  0.00      PROA    
ATOM     27  ND2 ASN X   2      14.225  -7.043   7.875  1.00  0.00      PROA    
ATOM     28 HD21 ASN X   2      15.097  -7.520   7.764  1.00  0.00      PROA    
ATOM     29 HD22 ASN X   2      13.583  -7.267   8.608  1.00  0.00      PROA    
ATOM     30  C   ASN X   2      10.300  -5.161   6.506  1.00  0.00      PROA    
ATOM     31  O   ASN X   2       9.933  -4.253   7.306  1.00  0.00      PROA    
ATOM     32  N   ILE X   3       9.595  -5.472   5.361  1.00  0.00      PROA    
ATOM     33  HN  ILE X   3       9.904  -6.219   4.778  1.00  0.00      PROA    
ATOM     34  CA  ILE X   3       8.516  -4.619   4.834  1.00  0.00      PROA    
ATOM     35  HA  ILE X   3       8.392  -3.777   5.498  1.00  0.00      PROA    
ATOM     36  CB  ILE X   3       8.809  -3.952   3.458  1.00  0.00      PROA    
ATOM     37  HB  ILE X   3       8.967  -4.808   2.767  1.00  0.00      PROA    
ATOM     38  CG2 ILE X   3       7.616  -3.099   2.984  1.00  0.00      PROA    
ATOM     39 HG21 ILE X   3       7.858  -2.527   2.063  1.00  0.00      PROA    
ATOM     40 HG22 ILE X   3       7.388  -2.218   3.622  1.00  0.00      PROA    
ATOM     41 HG23 ILE X   3       6.684  -3.688   2.855  1.00  0.00      PROA    
ATOM     42  CG1 ILE X   3      10.107  -3.135   3.376  1.00  0.00      PROA    
ATOM     43 HG11 ILE X   3      10.261  -2.778   2.335  1.00  0.00      PROA    
ATOM     44 HG12 ILE X   3      10.910  -3.807   3.747  1.00  0.00      PROA    
ATOM     45  CD  ILE X   3      10.047  -1.961   4.332  1.00  0.00      PROA    
ATOM     46  HD1 ILE X   3       9.871  -2.343   5.361  1.00  0.00      PROA    
ATOM     47  HD2 ILE X   3       9.195  -1.265   4.183  1.00  0.00      PROA    
ATOM     48  HD3 ILE X   3      10.986  -1.369   4.292  1.00  0.00      PROA    
ATOM     49  C   ILE X   3       7.195  -5.453   4.729  1.00  0.00      PROA    
ATOM     50  O   ILE X   3       7.311  -6.551   4.242  1.00  0.00      PROA    
ATOM     51  N   THR X   4       6.092  -4.864   5.106  1.00  0.00      PROA    
ATOM     52  HN  THR X   4       6.149  -3.970   5.543  1.00  0.00      PROA    
ATOM     53  CA  THR X   4       4.692  -5.341   4.881  1.00  0.00      PROA    
ATOM     54  HA  THR X   4       4.682  -6.134   4.150  1.00  0.00      PROA    
ATOM     55  CB  THR X   4       3.917  -5.691   6.170  1.00  0.00      PROA    
ATOM     56  HB  THR X   4       3.954  -4.778   6.803  1.00  0.00      PROA    
ATOM     57  OG1 THR X   4       4.523  -6.805   6.824  1.00  0.00      PROA    
ATOM     58  HG1 THR X   4       5.410  -6.589   7.118  1.00  0.00      PROA    
ATOM     59  CG2 THR X   4       2.525  -6.157   5.808  1.00  0.00      PROA    
ATOM     60 HG21 THR X   4       1.850  -5.423   5.319  1.00  0.00      PROA    
ATOM     61 HG22 THR X   4       1.960  -6.439   6.722  1.00  0.00      PROA    
ATOM     62 HG23 THR X   4       2.540  -7.015   5.103  1.00  0.00      PROA    
ATOM     63  C   THR X   4       4.014  -4.196   4.249  1.00  0.00      PROA    
ATOM     64  O   THR X   4       4.001  -3.033   4.678  1.00  0.00      PROA    
ATOM     65  N   PHE X   5       3.401  -4.507   3.099  1.00  0.00      PROA    
ATOM     66  HN  PHE X   5       3.383  -5.404   2.665  1.00  0.00      PROA    
ATOM     67  CA  PHE X   5       2.575  -3.543   2.352  1.00  0.00      PROA    
ATOM     68  HA  PHE X   5       2.828  -2.502   2.494  1.00  0.00      PROA    
ATOM     69  CB  PHE X   5       2.660  -3.876   0.868  1.00  0.00      PROA    
ATOM     70  HB1 PHE X   5       1.960  -3.381   0.161  1.00  0.00      PROA    
ATOM     71  HB2 PHE X   5       2.465  -4.956   0.699  1.00  0.00      PROA    
ATOM     72  CG  PHE X   5       3.991  -3.584   0.306  1.00  0.00      PROA    
ATOM     73  CD1 PHE X   5       4.483  -2.285   0.284  1.00  0.00      PROA    
ATOM     74  HD1 PHE X   5       3.907  -1.518   0.781  1.00  0.00      PROA    
ATOM     75  CE1 PHE X   5       5.706  -2.022  -0.302  1.00  0.00      PROA    
ATOM     76  HE1 PHE X   5       6.038  -1.004  -0.158  1.00  0.00      PROA    
ATOM     77  CZ  PHE X   5       6.494  -3.020  -0.875  1.00  0.00      PROA    
ATOM     78  HZ  PHE X   5       7.419  -2.837  -1.401  1.00  0.00      PROA    
ATOM     79  CD2 PHE X   5       4.748  -4.638  -0.237  1.00  0.00      PROA    
ATOM     80  HD2 PHE X   5       4.360  -5.634  -0.396  1.00  0.00      PROA    
ATOM     81  CE2 PHE X   5       5.998  -4.329  -0.772  1.00  0.00      PROA    
ATOM     82  HE2 PHE X   5       6.501  -5.192  -1.187  1.00  0.00      PROA    
ATOM     83  C   PHE X   5       1.189  -3.602   2.817  1.00  0.00      PROA    
ATOM     84  O   PHE X   5       0.604  -4.612   3.208  1.00  0.00      PROA    
ATOM     85  N   ALA X   6       0.480  -2.470   2.806  1.00  0.00      PROA    
ATOM     86  HN  ALA X   6       0.914  -1.611   2.544  1.00  0.00      PROA    
ATOM     87  CA  ALA X   6      -0.860  -2.401   3.366  1.00  0.00      PROA    
ATOM     88  HA  ALA X   6      -1.293  -3.388   3.304  1.00  0.00      PROA    
ATOM     89  CB  ALA X   6      -0.878  -1.961   4.868  1.00  0.00      PROA    
ATOM     90  HB1 ALA X   6      -1.957  -1.997   5.127  1.00  0.00      PROA    
ATOM     91  HB2 ALA X   6      -0.541  -0.917   5.043  1.00  0.00      PROA    
ATOM     92  HB3 ALA X   6      -0.246  -2.645   5.473  1.00  0.00      PROA    
ATOM     93  C   ALA X   6      -1.794  -1.391   2.563  1.00  0.00      PROA    
ATOM     94  O   ALA X   6      -1.247  -0.563   1.793  1.00  0.00      PROA    
ATOM     95  N   LEU X   7      -3.126  -1.419   2.725  1.00  0.00      PROA    
ATOM     96  HN  LEU X   7      -3.646  -2.052   3.294  1.00  0.00      PROA    
ATOM     97  CA  LEU X   7      -3.972  -0.449   1.998  1.00  0.00      PROA    
ATOM     98  HA  LEU X   7      -3.432   0.246   1.371  1.00  0.00      PROA    
ATOM     99  CB  LEU X   7      -5.048  -1.195   1.126  1.00  0.00      PROA    
ATOM    100  HB1 LEU X   7      -5.705  -0.559   0.495  1.00  0.00      PROA    
ATOM    101  HB2 LEU X   7      -5.707  -1.745   1.830  1.00  0.00      PROA    
ATOM    102  CG  LEU X   7      -4.569  -2.280   0.114  1.00  0.00      PROA    
ATOM    103  HG  LEU X   7      -3.836  -2.908   0.663  1.00  0.00      PROA    
ATOM    104  CD1 LEU X   7      -5.699  -3.310  -0.312  1.00  0.00      PROA    
ATOM    105 HD11 LEU X   7      -6.493  -2.778  -0.879  1.00  0.00      PROA    
ATOM    106 HD12 LEU X   7      -6.225  -3.840   0.511  1.00  0.00      PROA    
ATOM    107 HD13 LEU X   7      -5.352  -4.130  -0.976  1.00  0.00      PROA    
ATOM    108  CD2 LEU X   7      -3.970  -1.688  -1.243  1.00  0.00      PROA    
ATOM    109 HD21 LEU X   7      -3.638  -2.529  -1.887  1.00  0.00      PROA    
ATOM    110 HD22 LEU X   7      -3.153  -0.953  -1.073  1.00  0.00      PROA    
ATOM    111 HD23 LEU X   7      -4.807  -1.236  -1.818  1.00  0.00      PROA    
ATOM    112  C   LEU X   7      -4.698   0.354   3.127  1.00  0.00      PROA    
ATOM    113  O   LEU X   7      -5.123  -0.187   4.129  1.00  0.00      PROA    
ATOM    114  N   LEU X   8      -4.651   1.666   2.931  1.00  0.00      PROA    
ATOM    115  HN  LEU X   8      -4.174   2.005   2.123  1.00  0.00      PROA    
ATOM    116  CA  LEU X   8      -5.281   2.617   3.678  1.00  0.00      PROA    
ATOM    117  HA  LEU X   8      -5.643   2.222   4.617  1.00  0.00      PROA    
ATOM    118  CB  LEU X   8      -4.388   3.791   4.058  1.00  0.00      PROA    
ATOM    119  HB1 LEU X   8      -3.771   3.933   3.146  1.00  0.00      PROA    
ATOM    120  HB2 LEU X   8      -3.803   3.499   4.956  1.00  0.00      PROA    
ATOM    121  CG  LEU X   8      -5.067   5.098   4.563  1.00  0.00      PROA    
ATOM    122  HG  LEU X   8      -5.935   5.393   3.936  1.00  0.00      PROA    
ATOM    123  CD1 LEU X   8      -5.748   4.851   5.933  1.00  0.00      PROA    
ATOM    124 HD11 LEU X   8      -5.071   4.609   6.780  1.00  0.00      PROA    
ATOM    125 HD12 LEU X   8      -6.323   3.934   5.683  1.00  0.00      PROA    
ATOM    126 HD13 LEU X   8      -6.400   5.690   6.259  1.00  0.00      PROA    
ATOM    127  CD2 LEU X   8      -4.161   6.275   4.716  1.00  0.00      PROA    
ATOM    128 HD21 LEU X   8      -3.300   5.887   5.301  1.00  0.00      PROA    
ATOM    129 HD22 LEU X   8      -4.649   7.082   5.302  1.00  0.00      PROA    
ATOM    130 HD23 LEU X   8      -3.833   6.530   3.686  1.00  0.00      PROA    
ATOM    131  C   LEU X   8      -6.480   3.140   2.903  1.00  0.00      PROA    
ATOM    132  O   LEU X   8      -6.247   3.808   1.893  1.00  0.00      PROA    
ATOM    133  N   PHE X   9      -7.745   2.873   3.386  1.00  0.00      PROA    
ATOM    134  HN  PHE X   9      -7.746   2.472   4.298  1.00  0.00      PROA    
ATOM    135  CA  PHE X   9      -8.964   3.660   3.030  1.00  0.00      PROA    
ATOM    136  HA  PHE X   9      -8.784   3.898   1.992  1.00  0.00      PROA    
ATOM    137  CB  PHE X   9     -10.277   2.753   3.123  1.00  0.00      PROA    
ATOM    138  HB1 PHE X   9     -10.284   2.297   4.137  1.00  0.00      PROA    
ATOM    139  HB2 PHE X   9     -10.226   2.024   2.287  1.00  0.00      PROA    
ATOM    140  CG  PHE X   9     -11.601   3.550   2.868  1.00  0.00      PROA    
ATOM    141  CD1 PHE X   9     -11.823   4.115   1.583  1.00  0.00      PROA    
ATOM    142  HD1 PHE X   9     -11.097   4.111   0.783  1.00  0.00      PROA    
ATOM    143  CE1 PHE X   9     -12.999   4.789   1.312  1.00  0.00      PROA    
ATOM    144  HE1 PHE X   9     -13.053   5.154   0.297  1.00  0.00      PROA    
ATOM    145  CZ  PHE X   9     -13.953   4.957   2.281  1.00  0.00      PROA    
ATOM    146  HZ  PHE X   9     -14.796   5.530   1.924  1.00  0.00      PROA    
ATOM    147  CD2 PHE X   9     -12.640   3.737   3.797  1.00  0.00      PROA    
ATOM    148  HD2 PHE X   9     -12.559   3.309   4.785  1.00  0.00      PROA    
ATOM    149  CE2 PHE X   9     -13.827   4.422   3.525  1.00  0.00      PROA    
ATOM    150  HE2 PHE X   9     -14.640   4.452   4.235  1.00  0.00      PROA    
ATOM    151  C   PHE X   9      -9.033   4.889   3.906  1.00  0.00      PROA    
ATOM    152  O   PHE X   9      -8.841   4.865   5.114  1.00  0.00      PROA    
ATOM    153  N   GLY X  10      -9.323   6.028   3.305  1.00  0.00      PROA    
ATOM    154  HN  GLY X  10      -9.344   6.111   2.311  1.00  0.00      PROA    
ATOM    155  CA  GLY X  10      -9.496   7.269   4.079  1.00  0.00      PROA    
ATOM    156  HA1 GLY X  10     -10.103   6.984   4.926  1.00  0.00      PROA    
ATOM    157  HA2 GLY X  10      -9.985   8.031   3.490  1.00  0.00      PROA    
ATOM    158  C   GLY X  10      -8.217   7.902   4.563  1.00  0.00      PROA    
ATOM    159  O   GLY X  10      -7.154   7.446   4.218  1.00  0.00      PROA    
ATOM    160  N   ARG X  11      -8.353   9.100   5.300  1.00  0.00      PROA    
ATOM    161  HN  ARG X  11      -9.182   9.593   5.552  1.00  0.00      PROA    
ATOM    162  CA  ARG X  11      -7.296   9.938   5.617  1.00  0.00      PROA    
ATOM    163  HA  ARG X  11      -6.664   9.964   4.741  1.00  0.00      PROA    
ATOM    164  CB  ARG X  11      -7.773  11.406   5.714  1.00  0.00      PROA    
ATOM    165  HB1 ARG X  11      -7.018  11.903   6.359  1.00  0.00      PROA    
ATOM    166  HB2 ARG X  11      -8.705  11.357   6.318  1.00  0.00      PROA    
ATOM    167  CG  ARG X  11      -7.882  12.131   4.381  1.00  0.00      PROA    
ATOM    168  HG1 ARG X  11      -8.492  11.531   3.673  1.00  0.00      PROA    
ATOM    169  HG2 ARG X  11      -6.940  12.229   3.801  1.00  0.00      PROA    
ATOM    170  CD  ARG X  11      -8.695  13.452   4.509  1.00  0.00      PROA    
ATOM    171  HD1 ARG X  11      -9.526  13.167   5.189  1.00  0.00      PROA    
ATOM    172  HD2 ARG X  11      -9.047  13.792   3.510  1.00  0.00      PROA    
ATOM    173  NE  ARG X  11      -7.902  14.517   5.172  1.00  0.00      PROA    
ATOM    174  HE  ARG X  11      -8.118  14.833   6.096  1.00  0.00      PROA    
ATOM    175  CZ  ARG X  11      -7.135  15.325   4.488  1.00  0.00      PROA    
ATOM    176  NH1 ARG X  11      -6.726  15.111   3.242  1.00  0.00      PROA    
ATOM    177 HH11 ARG X  11      -7.007  14.280   2.762  1.00  0.00      PROA    
ATOM    178 HH12 ARG X  11      -5.916  15.613   2.937  1.00  0.00      PROA    
ATOM    179  NH2 ARG X  11      -6.678  16.371   5.151  1.00  0.00      PROA    
ATOM    180 HH21 ARG X  11      -7.070  16.372   6.071  1.00  0.00      PROA    
ATOM    181 HH22 ARG X  11      -6.365  17.162   4.624  1.00  0.00      PROA    
ATOM    182  C   ARG X  11      -6.430   9.449   6.721  1.00  0.00      PROA    
ATOM    183  O   ARG X  11      -6.873   8.799   7.638  1.00  0.00      PROA    
ATOM    184  N   ARG X  12      -5.130   9.746   6.689  1.00  0.00      PROA    
ATOM    185  HN  ARG X  12      -4.821  10.140   5.827  1.00  0.00      PROA    
ATOM    186  CA  ARG X  12      -4.140   9.672   7.738  1.00  0.00      PROA    
ATOM    187  HA  ARG X  12      -4.467   9.035   8.547  1.00  0.00      PROA    
ATOM    188  CB  ARG X  12      -2.793   9.027   7.287  1.00  0.00      PROA    
ATOM    189  HB1 ARG X  12      -2.910   7.933   7.445  1.00  0.00      PROA    
ATOM    190  HB2 ARG X  12      -2.058   9.349   8.056  1.00  0.00      PROA    
ATOM    191  CG  ARG X  12      -2.177   9.294   5.882  1.00  0.00      PROA    
ATOM    192  HG1 ARG X  12      -2.854   9.016   5.047  1.00  0.00      PROA    
ATOM    193  HG2 ARG X  12      -1.332   8.574   5.883  1.00  0.00      PROA    
ATOM    194  CD  ARG X  12      -1.642  10.721   5.594  1.00  0.00      PROA    
ATOM    195  HD1 ARG X  12      -0.972  11.050   6.416  1.00  0.00      PROA    
ATOM    196  HD2 ARG X  12      -2.543  11.372   5.593  1.00  0.00      PROA    
ATOM    197  NE  ARG X  12      -0.852  10.613   4.313  1.00  0.00      PROA    
ATOM    198  HE  ARG X  12      -1.282  10.507   3.416  1.00  0.00      PROA    
ATOM    199  CZ  ARG X  12       0.340  11.186   4.058  1.00  0.00      PROA    
ATOM    200  NH1 ARG X  12       1.240  11.459   5.035  1.00  0.00      PROA    
ATOM    201 HH11 ARG X  12       0.968  11.473   5.997  1.00  0.00      PROA    
ATOM    202 HH12 ARG X  12       2.213  11.656   4.914  1.00  0.00      PROA    
ATOM    203  NH2 ARG X  12       0.479  11.516   2.810  1.00  0.00      PROA    
ATOM    204 HH21 ARG X  12      -0.343  11.532   2.241  1.00  0.00      PROA    
ATOM    205 HH22 ARG X  12       1.222  12.101   2.485  1.00  0.00      PROA    
ATOM    206  C   ARG X  12      -3.966  11.075   8.340  1.00  0.00      PROA    
ATOM    207  O   ARG X  12      -3.156  11.259   9.257  1.00  0.00      PROA    
ATOM    208  N   PHE X  13      -4.667  12.107   7.863  1.00  0.00      PROA    
ATOM    209  HN  PHE X  13      -5.333  11.966   7.135  1.00  0.00      PROA    
ATOM    210  CA  PHE X  13      -4.858  13.291   8.598  1.00  0.00      PROA    
ATOM    211  HA  PHE X  13      -4.140  13.400   9.396  1.00  0.00      PROA    
ATOM    212  CB  PHE X  13      -4.687  14.495   7.713  1.00  0.00      PROA    
ATOM    213  HB1 PHE X  13      -4.629  15.436   8.299  1.00  0.00      PROA    
ATOM    214  HB2 PHE X  13      -5.450  14.545   6.907  1.00  0.00      PROA    
ATOM    215  CG  PHE X  13      -3.286  14.486   6.993  1.00  0.00      PROA    
ATOM    216  CD1 PHE X  13      -2.137  14.877   7.605  1.00  0.00      PROA    
ATOM    217  HD1 PHE X  13      -1.990  14.944   8.673  1.00  0.00      PROA    
ATOM    218  CE1 PHE X  13      -0.880  14.825   6.962  1.00  0.00      PROA    
ATOM    219  HE1 PHE X  13       0.023  15.110   7.483  1.00  0.00      PROA    
ATOM    220  CZ  PHE X  13      -0.841  14.483   5.611  1.00  0.00      PROA    
ATOM    221  HZ  PHE X  13       0.112  14.439   5.105  1.00  0.00      PROA    
ATOM    222  CD2 PHE X  13      -3.170  14.288   5.547  1.00  0.00      PROA    
ATOM    223  HD2 PHE X  13      -4.109  14.142   5.034  1.00  0.00      PROA    
ATOM    224  CE2 PHE X  13      -2.004  14.236   4.906  1.00  0.00      PROA    
ATOM    225  HE2 PHE X  13      -1.936  13.815   3.914  1.00  0.00      PROA    
ATOM    226  C   PHE X  13      -6.162  13.236   9.226  1.00  0.00      PROA    
ATOM    227  O   PHE X  13      -6.557  12.243   9.812  1.00  0.00      PROA    
ATOM    228  N   ASP X  14      -6.881  14.375   9.237  1.00  0.00      PROA    
ATOM    229  HN  ASP X  14      -6.531  15.186   8.775  1.00  0.00      PROA    
ATOM    230  CA  ASP X  14      -8.204  14.461   9.632  1.00  0.00      PROA    
ATOM    231  HA  ASP X  14      -8.245  14.058  10.634  1.00  0.00      PROA    
ATOM    232  CB  ASP X  14      -8.621  15.928   9.813  1.00  0.00      PROA    
ATOM    233  HB1 ASP X  14      -7.852  16.381  10.475  1.00  0.00      PROA    
ATOM    234  HB2 ASP X  14      -9.551  16.192  10.360  1.00  0.00      PROA    
ATOM    235  CG  ASP X  14      -8.477  16.794   8.542  1.00  0.00      PROA    
ATOM    236  OD1 ASP X  14      -7.972  16.411   7.483  1.00  0.00      PROA    
ATOM    237  OD2 ASP X  14      -8.965  17.946   8.668  1.00  0.00      PROA    
ATOM    238  C   ASP X  14      -9.299  13.621   8.947  1.00  0.00      PROA    
ATOM    239  O   ASP X  14      -9.293  13.314   7.791  1.00  0.00      PROA    
ATOM    240  N   TYR X  15     -10.321  13.130   9.704  1.00  0.00      PROA    
ATOM    241  HN  TYR X  15     -10.412  13.311  10.680  1.00  0.00      PROA    
ATOM    242  CA  TYR X  15     -11.507  12.433   9.241  1.00  0.00      PROA    
ATOM    243  HA  TYR X  15     -11.182  11.625   8.602  1.00  0.00      PROA    
ATOM    244  CB  TYR X  15     -12.225  11.801  10.446  1.00  0.00      PROA    
ATOM    245  HB1 TYR X  15     -12.674  12.515  11.170  1.00  0.00      PROA    
ATOM    246  HB2 TYR X  15     -11.349  11.403  11.001  1.00  0.00      PROA    
ATOM    247  CG  TYR X  15     -13.091  10.687  10.055  1.00  0.00      PROA    
ATOM    248  CD1 TYR X  15     -14.331  10.877   9.426  1.00  0.00      PROA    
ATOM    249  HD1 TYR X  15     -14.625  11.878   9.145  1.00  0.00      PROA    
ATOM    250  CE1 TYR X  15     -15.238   9.832   9.085  1.00  0.00      PROA    
ATOM    251  HE1 TYR X  15     -16.224  10.060   8.705  1.00  0.00      PROA    
ATOM    252  CZ  TYR X  15     -14.810   8.508   9.320  1.00  0.00      PROA    
ATOM    253  OH  TYR X  15     -15.621   7.436   8.926  1.00  0.00      PROA    
ATOM    254  HH  TYR X  15     -16.390   7.761   8.452  1.00  0.00      PROA    
ATOM    255  CD2 TYR X  15     -12.831   9.357  10.398  1.00  0.00      PROA    
ATOM    256  HD2 TYR X  15     -11.957   9.185  11.008  1.00  0.00      PROA    
ATOM    257  CE2 TYR X  15     -13.614   8.313   9.982  1.00  0.00      PROA    
ATOM    258  HE2 TYR X  15     -13.311   7.287  10.127  1.00  0.00      PROA    
ATOM    259  C   TYR X  15     -12.364  13.245   8.341  1.00  0.00      PROA    
ATOM    260  O   TYR X  15     -13.314  13.906   8.811  1.00  0.00      PROA    
ATOM    261  N   ARG X  16     -12.027  13.384   7.077  1.00  0.00      PROA    
ATOM    262  HN  ARG X  16     -11.130  13.077   6.769  1.00  0.00      PROA    
ATOM    263  CA  ARG X  16     -12.896  14.105   6.118  1.00  0.00      PROA    
ATOM    264  HA  ARG X  16     -13.475  14.866   6.620  1.00  0.00      PROA    
ATOM    265  CB  ARG X  16     -12.015  15.009   5.191  1.00  0.00      PROA    
ATOM    266  HB1 ARG X  16     -12.688  15.481   4.445  1.00  0.00      PROA    
ATOM    267  HB2 ARG X  16     -11.273  14.439   4.592  1.00  0.00      PROA    
ATOM    268  CG  ARG X  16     -11.286  16.253   5.804  1.00  0.00      PROA    
ATOM    269  HG1 ARG X  16     -10.630  15.883   6.621  1.00  0.00      PROA    
ATOM    270  HG2 ARG X  16     -12.079  16.971   6.103  1.00  0.00      PROA    
ATOM    271  CD  ARG X  16     -10.456  17.017   4.835  1.00  0.00      PROA    
ATOM    272  HD1 ARG X  16     -11.048  17.592   4.091  1.00  0.00      PROA    
ATOM    273  HD2 ARG X  16      -9.813  16.252   4.350  1.00  0.00      PROA    
ATOM    274  NE  ARG X  16      -9.545  17.870   5.710  1.00  0.00      PROA    
ATOM    275  HE  ARG X  16      -9.447  17.632   6.676  1.00  0.00      PROA    
ATOM    276  CZ  ARG X  16      -9.431  19.198   5.623  1.00  0.00      PROA    
ATOM    277  NH1 ARG X  16      -9.734  19.860   4.573  1.00  0.00      PROA    
ATOM    278 HH11 ARG X  16      -9.436  20.815   4.568  1.00  0.00      PROA    
ATOM    279 HH12 ARG X  16      -9.966  19.345   3.748  1.00  0.00      PROA    
ATOM    280  NH2 ARG X  16      -8.919  19.821   6.623  1.00  0.00      PROA    
ATOM    281 HH21 ARG X  16      -8.831  19.292   7.467  1.00  0.00      PROA    
ATOM    282 HH22 ARG X  16      -8.795  20.813   6.655  1.00  0.00      PROA    
ATOM    283  C   ARG X  16     -13.744  13.128   5.283  1.00  0.00      PROA    
ATOM    284  O   ARG X  16     -13.881  11.967   5.574  1.00  0.00      PROA    
ATOM    285  N   ASP X  17     -14.437  13.581   4.223  1.00  0.00      PROA    
ATOM    286  HN  ASP X  17     -14.382  14.530   3.922  1.00  0.00      PROA    
ATOM    287  CA  ASP X  17     -15.246  12.734   3.314  1.00  0.00      PROA    
ATOM    288  HA  ASP X  17     -15.920  12.141   3.913  1.00  0.00      PROA    
ATOM    289  CB  ASP X  17     -16.074  13.584   2.228  1.00  0.00      PROA    
ATOM    290  HB1 ASP X  17     -16.579  13.094   1.369  1.00  0.00      PROA    
ATOM    291  HB2 ASP X  17     -15.304  14.314   1.900  1.00  0.00      PROA    
ATOM    292  CG  ASP X  17     -17.274  14.159   2.870  1.00  0.00      PROA    
ATOM    293  OD1 ASP X  17     -17.991  14.894   2.190  1.00  0.00      PROA    
ATOM    294  OD2 ASP X  17     -17.493  13.840   4.048  1.00  0.00      PROA    
ATOM    295  C   ASP X  17     -14.412  11.700   2.494  1.00  0.00      PROA    
ATOM    296  O   ASP X  17     -13.267  12.045   2.146  1.00  0.00      PROA    
ATOM    297  N   PRO X  18     -14.923  10.542   2.166  1.00  0.00      PROA    
ATOM    298  CD  PRO X  18     -16.375  10.279   2.197  1.00  0.00      PROA    
ATOM    299  HD1 PRO X  18     -17.014  11.185   2.151  1.00  0.00      PROA    
ATOM    300  HD2 PRO X  18     -16.502   9.825   3.203  1.00  0.00      PROA    
ATOM    301  CA  PRO X  18     -14.213   9.396   1.465  1.00  0.00      PROA    
ATOM    302  HA  PRO X  18     -13.637   8.929   2.251  1.00  0.00      PROA    
ATOM    303  CB  PRO X  18     -15.413   8.475   1.059  1.00  0.00      PROA    
ATOM    304  HB1 PRO X  18     -15.372   7.640   1.791  1.00  0.00      PROA    
ATOM    305  HB2 PRO X  18     -15.269   8.145   0.008  1.00  0.00      PROA    
ATOM    306  CG  PRO X  18     -16.726   9.240   1.131  1.00  0.00      PROA    
ATOM    307  HG1 PRO X  18     -16.939   9.930   0.288  1.00  0.00      PROA    
ATOM    308  HG2 PRO X  18     -17.572   8.551   1.342  1.00  0.00      PROA    
ATOM    309  C   PRO X  18     -13.202   9.639   0.396  1.00  0.00      PROA    
ATOM    310  O   PRO X  18     -13.507  10.375  -0.499  1.00  0.00      PROA    
ATOM    311  N   VAL X  19     -12.078   8.977   0.476  1.00  0.00      PROA    
ATOM    312  HN  VAL X  19     -11.773   8.593   1.345  1.00  0.00      PROA    
ATOM    313  CA  VAL X  19     -11.154   8.886  -0.622  1.00  0.00      PROA    
ATOM    314  HA  VAL X  19     -11.542   9.437  -1.466  1.00  0.00      PROA    
ATOM    315  CB  VAL X  19      -9.786   9.470  -0.259  1.00  0.00      PROA    
ATOM    316  HB  VAL X  19      -9.132   9.250  -1.129  1.00  0.00      PROA    
ATOM    317  CG1 VAL X  19      -9.895  11.018  -0.197  1.00  0.00      PROA    
ATOM    318 HG11 VAL X  19     -10.440  11.435  -1.071  1.00  0.00      PROA    
ATOM    319 HG12 VAL X  19      -8.916  11.526  -0.071  1.00  0.00      PROA    
ATOM    320 HG13 VAL X  19     -10.547  11.287   0.661  1.00  0.00      PROA    
ATOM    321  CG2 VAL X  19      -9.242   9.123   1.076  1.00  0.00      PROA    
ATOM    322 HG21 VAL X  19      -9.870   9.483   1.919  1.00  0.00      PROA    
ATOM    323 HG22 VAL X  19      -8.285   9.659   1.253  1.00  0.00      PROA    
ATOM    324 HG23 VAL X  19      -9.010   8.039   1.142  1.00  0.00      PROA    
ATOM    325  C   VAL X  19     -10.873   7.422  -0.952  1.00  0.00      PROA    
ATOM    326  O   VAL X  19     -10.928   6.509  -0.119  1.00  0.00      PROA    
ATOM    327  N   PHE X  20     -10.586   7.098  -2.245  1.00  0.00      PROA    
ATOM    328  HN  PHE X  20     -10.769   7.702  -3.017  1.00  0.00      PROA    
ATOM    329  CA  PHE X  20     -10.031   5.842  -2.644  1.00  0.00      PROA    
ATOM    330  HA  PHE X  20     -10.796   5.124  -2.385  1.00  0.00      PROA    
ATOM    331  CB  PHE X  20      -9.854   5.692  -4.235  1.00  0.00      PROA    
ATOM    332  HB1 PHE X  20      -9.036   6.382  -4.531  1.00  0.00      PROA    
ATOM    333  HB2 PHE X  20     -10.711   6.023  -4.858  1.00  0.00      PROA    
ATOM    334  CG  PHE X  20      -9.305   4.321  -4.719  1.00  0.00      PROA    
ATOM    335  CD1 PHE X  20     -10.240   3.220  -4.760  1.00  0.00      PROA    
ATOM    336  HD1 PHE X  20     -11.192   3.289  -4.254  1.00  0.00      PROA    
ATOM    337  CE1 PHE X  20      -9.968   2.014  -5.387  1.00  0.00      PROA    
ATOM    338  HE1 PHE X  20     -10.703   1.222  -5.394  1.00  0.00      PROA    
ATOM    339  CZ  PHE X  20      -8.780   1.825  -6.019  1.00  0.00      PROA    
ATOM    340  HZ  PHE X  20      -8.486   0.872  -6.431  1.00  0.00      PROA    
ATOM    341  CD2 PHE X  20      -8.129   4.185  -5.432  1.00  0.00      PROA    
ATOM    342  HD2 PHE X  20      -7.292   4.866  -5.480  1.00  0.00      PROA    
ATOM    343  CE2 PHE X  20      -7.899   2.922  -6.131  1.00  0.00      PROA    
ATOM    344  HE2 PHE X  20      -6.901   2.753  -6.505  1.00  0.00      PROA    
ATOM    345  C   PHE X  20      -8.802   5.273  -1.854  1.00  0.00      PROA    
ATOM    346  O   PHE X  20      -8.169   6.075  -1.185  1.00  0.00      PROA    
ATOM    347  N   VAL X  21      -8.522   3.933  -1.843  1.00  0.00      PROA    
ATOM    348  HN  VAL X  21      -9.046   3.192  -2.255  1.00  0.00      PROA    
ATOM    349  CA  VAL X  21      -7.343   3.369  -1.237  1.00  0.00      PROA    
ATOM    350  HA  VAL X  21      -7.426   3.489  -0.167  1.00  0.00      PROA    
ATOM    351  CB  VAL X  21      -7.228   1.766  -1.308  1.00  0.00      PROA    
ATOM    352  HB  VAL X  21      -6.570   1.515  -0.449  1.00  0.00      PROA    
ATOM    353  CG1 VAL X  21      -8.633   1.187  -1.058  1.00  0.00      PROA    
ATOM    354 HG11 VAL X  21      -9.184   1.333  -2.012  1.00  0.00      PROA    
ATOM    355 HG12 VAL X  21      -8.993   1.806  -0.208  1.00  0.00      PROA    
ATOM    356 HG13 VAL X  21      -8.616   0.152  -0.653  1.00  0.00      PROA    
ATOM    357  CG2 VAL X  21      -6.649   1.156  -2.654  1.00  0.00      PROA    
ATOM    358 HG21 VAL X  21      -7.311   1.489  -3.481  1.00  0.00      PROA    
ATOM    359 HG22 VAL X  21      -6.676   0.046  -2.623  1.00  0.00      PROA    
ATOM    360 HG23 VAL X  21      -5.581   1.460  -2.703  1.00  0.00      PROA    
ATOM    361  C   VAL X  21      -5.988   3.973  -1.666  1.00  0.00      PROA    
ATOM    362  O   VAL X  21      -5.747   4.281  -2.877  1.00  0.00      PROA    
ATOM    363  N   SER X  22      -5.105   4.191  -0.705  1.00  0.00      PROA    
ATOM    364  HN  SER X  22      -5.303   4.039   0.261  1.00  0.00      PROA    
ATOM    365  CA  SER X  22      -3.732   4.495  -0.977  1.00  0.00      PROA    
ATOM    366  HA  SER X  22      -3.540   4.474  -2.039  1.00  0.00      PROA    
ATOM    367  CB  SER X  22      -3.308   5.889  -0.667  1.00  0.00      PROA    
ATOM    368  HB1 SER X  22      -3.812   6.589  -1.367  1.00  0.00      PROA    
ATOM    369  HB2 SER X  22      -2.246   5.947  -0.987  1.00  0.00      PROA    
ATOM    370  OG  SER X  22      -3.596   6.217   0.746  1.00  0.00      PROA    
ATOM    371  HG1 SER X  22      -4.509   6.514   0.739  1.00  0.00      PROA    
ATOM    372  C   SER X  22      -2.845   3.471  -0.393  1.00  0.00      PROA    
ATOM    373  O   SER X  22      -3.171   2.829   0.628  1.00  0.00      PROA    
ATOM    374  N   LEU X  23      -1.645   3.245  -0.976  1.00  0.00      PROA    
ATOM    375  HN  LEU X  23      -1.308   3.743  -1.772  1.00  0.00      PROA    
ATOM    376  CA  LEU X  23      -0.630   2.323  -0.575  1.00  0.00      PROA    
ATOM    377  HA  LEU X  23      -1.227   1.479  -0.261  1.00  0.00      PROA    
ATOM    378  CB  LEU X  23       0.295   1.894  -1.821  1.00  0.00      PROA    
ATOM    379  HB1 LEU X  23       0.787   2.761  -2.310  1.00  0.00      PROA    
ATOM    380  HB2 LEU X  23      -0.474   1.584  -2.560  1.00  0.00      PROA    
ATOM    381  CG  LEU X  23       1.293   0.714  -1.643  1.00  0.00      PROA    
ATOM    382  HG  LEU X  23       1.544   0.425  -2.686  1.00  0.00      PROA    
ATOM    383  CD1 LEU X  23       0.714  -0.511  -0.862  1.00  0.00      PROA    
ATOM    384 HD11 LEU X  23      -0.185  -0.891  -1.393  1.00  0.00      PROA    
ATOM    385 HD12 LEU X  23       0.322  -0.199   0.130  1.00  0.00      PROA    
ATOM    386 HD13 LEU X  23       1.406  -1.378  -0.791  1.00  0.00      PROA    
ATOM    387  CD2 LEU X  23       2.642   1.297  -1.225  1.00  0.00      PROA    
ATOM    388 HD21 LEU X  23       2.696   1.615  -0.161  1.00  0.00      PROA    
ATOM    389 HD22 LEU X  23       2.795   2.130  -1.943  1.00  0.00      PROA    
ATOM    390 HD23 LEU X  23       3.485   0.590  -1.381  1.00  0.00      PROA    
ATOM    391  C   LEU X  23       0.218   2.875   0.493  1.00  0.00      PROA    
ATOM    392  O   LEU X  23       0.575   4.027   0.391  1.00  0.00      PROA    
ATOM    393  N   LEU X  24       0.562   2.053   1.474  1.00  0.00      PROA    
ATOM    394  HN  LEU X  24       0.101   1.170   1.460  1.00  0.00      PROA    
ATOM    395  CA  LEU X  24       1.563   2.465   2.412  1.00  0.00      PROA    
ATOM    396  HA  LEU X  24       2.149   3.210   1.894  1.00  0.00      PROA    
ATOM    397  CB  LEU X  24       1.041   2.995   3.765  1.00  0.00      PROA    
ATOM    398  HB1 LEU X  24       0.634   4.018   3.616  1.00  0.00      PROA    
ATOM    399  HB2 LEU X  24       1.879   3.166   4.475  1.00  0.00      PROA    
ATOM    400  CG  LEU X  24       0.007   2.118   4.428  1.00  0.00      PROA    
ATOM    401  HG  LEU X  24       0.176   1.037   4.230  1.00  0.00      PROA    
ATOM    402  CD1 LEU X  24      -0.085   2.104   5.993  1.00  0.00      PROA    
ATOM    403 HD11 LEU X  24      -0.934   1.555   6.452  1.00  0.00      PROA    
ATOM    404 HD12 LEU X  24      -0.111   3.176   6.282  1.00  0.00      PROA    
ATOM    405 HD13 LEU X  24       0.871   1.734   6.421  1.00  0.00      PROA    
ATOM    406  CD2 LEU X  24      -1.364   2.588   3.993  1.00  0.00      PROA    
ATOM    407 HD21 LEU X  24      -1.613   3.576   4.435  1.00  0.00      PROA    
ATOM    408 HD22 LEU X  24      -2.154   1.934   4.424  1.00  0.00      PROA    
ATOM    409 HD23 LEU X  24      -1.524   2.661   2.897  1.00  0.00      PROA    
ATOM    410  C   LEU X  24       2.405   1.206   2.653  1.00  0.00      PROA    
ATOM    411  O   LEU X  24       1.963   0.088   2.564  1.00  0.00      PROA    
ATOM    412  N   GLY X  25       3.667   1.377   2.955  1.00  0.00      PROA    
ATOM    413  HN  GLY X  25       3.956   2.322   3.088  1.00  0.00      PROA    
ATOM    414  CA  GLY X  25       4.553   0.309   3.306  1.00  0.00      PROA    
ATOM    415  HA1 GLY X  25       5.420   0.393   2.667  1.00  0.00      PROA    
ATOM    416  HA2 GLY X  25       4.111  -0.675   3.261  1.00  0.00      PROA    
ATOM    417  C   GLY X  25       5.139   0.596   4.667  1.00  0.00      PROA    
ATOM    418  O   GLY X  25       5.384   1.740   5.006  1.00  0.00      PROA    
ATOM    419  N   LEU X  26       5.239  -0.429   5.552  1.00  0.00      PROA    
ATOM    420  HN  LEU X  26       4.796  -1.311   5.415  1.00  0.00      PROA    
ATOM    421  CA  LEU X  26       5.462  -0.260   6.952  1.00  0.00      PROA    
ATOM    422  HA  LEU X  26       5.603   0.809   7.032  1.00  0.00      PROA    
ATOM    423  CB  LEU X  26       4.327  -0.720   7.805  1.00  0.00      PROA    
ATOM    424  HB1 LEU X  26       4.441  -0.273   8.816  1.00  0.00      PROA    
ATOM    425  HB2 LEU X  26       4.124  -1.812   7.818  1.00  0.00      PROA    
ATOM    426  CG  LEU X  26       2.847  -0.200   7.523  1.00  0.00      PROA    
ATOM    427  HG  LEU X  26       2.907   0.896   7.345  1.00  0.00      PROA    
ATOM    428  CD1 LEU X  26       2.116  -0.787   6.288  1.00  0.00      PROA    
ATOM    429 HD11 LEU X  26       1.110  -0.319   6.220  1.00  0.00      PROA    
ATOM    430 HD12 LEU X  26       1.795  -1.814   6.564  1.00  0.00      PROA    
ATOM    431 HD13 LEU X  26       2.699  -0.738   5.344  1.00  0.00      PROA    
ATOM    432  CD2 LEU X  26       1.940  -0.363   8.748  1.00  0.00      PROA    
ATOM    433 HD21 LEU X  26       2.123   0.274   9.640  1.00  0.00      PROA    
ATOM    434 HD22 LEU X  26       1.730  -1.413   9.046  1.00  0.00      PROA    
ATOM    435 HD23 LEU X  26       1.007  -0.022   8.252  1.00  0.00      PROA    
ATOM    436  C   LEU X  26       6.696  -1.135   7.245  1.00  0.00      PROA    
ATOM    437  O   LEU X  26       6.735  -2.385   7.000  1.00  0.00      PROA    
ATOM    438  N   ILE X  27       7.777  -0.488   7.736  1.00  0.00      PROA    
ATOM    439  HN  ILE X  27       7.681   0.501   7.821  1.00  0.00      PROA    
ATOM    440  CA  ILE X  27       9.044  -1.013   8.133  1.00  0.00      PROA    
ATOM    441  HA  ILE X  27       9.347  -1.732   7.386  1.00  0.00      PROA    
ATOM    442  CB  ILE X  27      10.152   0.075   7.988  1.00  0.00      PROA    
ATOM    443  HB  ILE X  27      10.194   0.755   8.865  1.00  0.00      PROA    
ATOM    444  CG2 ILE X  27      11.518  -0.624   8.008  1.00  0.00      PROA    
ATOM    445 HG21 ILE X  27      11.823  -0.962   9.022  1.00  0.00      PROA    
ATOM    446 HG22 ILE X  27      12.332   0.040   7.645  1.00  0.00      PROA    
ATOM    447 HG23 ILE X  27      11.453  -1.538   7.379  1.00  0.00      PROA    
ATOM    448  CG1 ILE X  27       9.964   0.980   6.718  1.00  0.00      PROA    
ATOM    449 HG11 ILE X  27       8.908   1.318   6.657  1.00  0.00      PROA    
ATOM    450 HG12 ILE X  27      10.149   0.424   5.773  1.00  0.00      PROA    
ATOM    451  CD  ILE X  27      10.978   2.156   6.608  1.00  0.00      PROA    
ATOM    452  HD1 ILE X  27      10.935   2.787   7.522  1.00  0.00      PROA    
ATOM    453  HD2 ILE X  27      10.640   2.615   5.655  1.00  0.00      PROA    
ATOM    454  HD3 ILE X  27      11.962   1.640   6.566  1.00  0.00      PROA    
ATOM    455  C   ILE X  27       9.000  -1.549   9.551  1.00  0.00      PROA    
ATOM    456  O   ILE X  27       8.430  -0.960  10.460  1.00  0.00      PROA    
ATOM    457  N   ASP X  28       9.541  -2.710   9.772  1.00  0.00      PROA    
ATOM    458  HN  ASP X  28       9.967  -3.153   8.985  1.00  0.00      PROA    
ATOM    459  CA  ASP X  28       9.581  -3.659  10.962  1.00  0.00      PROA    
ATOM    460  HA  ASP X  28       8.566  -3.832  11.291  1.00  0.00      PROA    
ATOM    461  CB  ASP X  28      10.362  -4.962  10.740  1.00  0.00      PROA    
ATOM    462  HB1 ASP X  28      11.449  -4.895  10.960  1.00  0.00      PROA    
ATOM    463  HB2 ASP X  28      10.360  -5.290   9.679  1.00  0.00      PROA    
ATOM    464  CG  ASP X  28       9.859  -6.055  11.615  1.00  0.00      PROA    
ATOM    465  OD1 ASP X  28      10.529  -7.154  11.593  1.00  0.00      PROA    
ATOM    466  OD2 ASP X  28       8.783  -5.892  12.359  1.00  0.00      PROA    
ATOM    467  C   ASP X  28      10.120  -3.056  12.228  1.00  0.00      PROA    
ATOM    468  O   ASP X  28      10.793  -2.049  12.201  1.00  0.00      PROA    
ATOM    469  N   GLU X  29       9.942  -3.717  13.435  1.00  0.00      PROA    
ATOM    470  HN  GLU X  29       9.411  -4.561  13.422  1.00  0.00      PROA    
ATOM    471  CA  GLU X  29      10.425  -3.340  14.719  1.00  0.00      PROA    
ATOM    472  HA  GLU X  29      10.343  -2.263  14.707  1.00  0.00      PROA    
ATOM    473  CB  GLU X  29       9.532  -3.687  15.913  1.00  0.00      PROA    
ATOM    474  HB1 GLU X  29       9.272  -4.761  15.797  1.00  0.00      PROA    
ATOM    475  HB2 GLU X  29       8.661  -3.011  15.768  1.00  0.00      PROA    
ATOM    476  CG  GLU X  29      10.184  -3.372  17.312  1.00  0.00      PROA    
ATOM    477  HG1 GLU X  29      10.917  -2.544  17.202  1.00  0.00      PROA    
ATOM    478  HG2 GLU X  29      10.707  -4.288  17.659  1.00  0.00      PROA    
ATOM    479  CD  GLU X  29       9.293  -2.969  18.478  1.00  0.00      PROA    
ATOM    480  OE1 GLU X  29       8.324  -3.756  18.763  1.00  0.00      PROA    
ATOM    481  OE2 GLU X  29       9.522  -1.906  19.131  1.00  0.00      PROA    
ATOM    482  C   GLU X  29      11.902  -3.719  14.959  1.00  0.00      PROA    
ATOM    483  O   GLU X  29      12.314  -4.876  15.187  1.00  0.00      PROA    
ATOM    484  NT  GLU X  29      12.872  -2.785  14.662  1.00  0.00      PROA    
ATOM    485  HT1 GLU X  29      12.657  -1.847  14.387  1.00  0.00      PROA    
ATOM    486  HT2 GLU X  29      13.813  -2.933  14.967  1.00  0.00      PROA    
ATOM    487  CAY ALA X   1      14.132   0.746  13.969  1.00  0.00      LIGA    
ATOM    488  HY1 ALA X   1      13.839   0.486  12.929  1.00  0.00      LIGA    
ATOM    489  HY2 ALA X   1      15.047   0.265  14.375  1.00  0.00      LIGA    
ATOM    490  HY3 ALA X   1      14.319   1.840  14.019  1.00  0.00      LIGA    
ATOM    491  CY  ALA X   1      13.003   0.462  14.813  1.00  0.00      LIGA    
ATOM    492  OY  ALA X   1      11.984  -0.117  14.426  1.00  0.00      LIGA    
ATOM    493  N   ALA X   1      13.102   0.897  16.151  1.00  0.00      LIGA    
ATOM    494  HN  ALA X   1      13.861   1.480  16.428  1.00  0.00      LIGA    
ATOM    495  CA  ALA X   1      12.133   0.778  17.223  1.00  0.00      LIGA    
ATOM    496  HA  ALA X   1      12.028  -0.244  17.556  1.00  0.00      LIGA    
ATOM    497  CB  ALA X   1      12.736   1.499  18.455  1.00  0.00      LIGA    
ATOM    498  HB1 ALA X   1      12.957   2.554  18.187  1.00  0.00      LIGA    
ATOM    499  HB2 ALA X   1      13.677   0.947  18.666  1.00  0.00      LIGA    
ATOM    500  HB3 ALA X   1      12.005   1.556  19.290  1.00  0.00      LIGA    
ATOM    501  C   ALA X   1      10.736   1.406  16.965  1.00  0.00      LIGA    
ATOM    502  O   ALA X   1      10.604   2.519  16.376  1.00  0.00      LIGA    
ATOM    503  N   GLY X   2       9.698   0.613  17.395  1.00  0.00      LIGA    
ATOM    504  HN  GLY X   2       9.851  -0.192  17.963  1.00  0.00      LIGA    
ATOM    505  CA  GLY X   2       8.349   0.868  17.136  1.00  0.00      LIGA    
ATOM    506  HA1 GLY X   2       8.117   1.914  17.272  1.00  0.00      LIGA    
ATOM    507  HA2 GLY X   2       7.873   0.242  17.876  1.00  0.00      LIGA    
ATOM    508  C   GLY X   2       7.852   0.574  15.774  1.00  0.00      LIGA    
ATOM    509  O   GLY X   2       6.697   0.812  15.445  1.00  0.00      LIGA    
ATOM    510  N   GLY X   3       8.755   0.267  14.814  1.00  0.00      LIGA    
ATOM    511  HN  GLY X   3       9.713   0.072  15.006  1.00  0.00      LIGA    
ATOM    512  CA  GLY X   3       8.381   0.314  13.396  1.00  0.00      LIGA    
ATOM    513  HA1 GLY X   3       7.459  -0.233  13.267  1.00  0.00      LIGA    
ATOM    514  HA2 GLY X   3       9.164  -0.128  12.799  1.00  0.00      LIGA    
ATOM    515  C   GLY X   3       8.064   1.726  12.858  1.00  0.00      LIGA    
ATOM    516  O   GLY X   3       8.248   2.771  13.517  1.00  0.00      LIGA    
ATOM    517  N   GLU X   4       7.703   1.758  11.561  1.00  0.00      LIGA    
ATOM    518  HN  GLU X   4       7.719   0.975  10.944  1.00  0.00      LIGA    
ATOM    519  CA  GLU X   4       7.658   3.080  10.896  1.00  0.00      LIGA    
ATOM    520  HA  GLU X   4       7.302   3.874  11.536  1.00  0.00      LIGA    
ATOM    521  CB  GLU X   4       9.110   3.519  10.547  1.00  0.00      LIGA    
ATOM    522  HB1 GLU X   4       9.737   2.660  10.227  1.00  0.00      LIGA    
ATOM    523  HB2 GLU X   4       9.558   4.055  11.410  1.00  0.00      LIGA    
ATOM    524  CG  GLU X   4       9.195   4.568   9.324  1.00  0.00      LIGA    
ATOM    525  HG1 GLU X   4       9.023   4.243   8.274  1.00  0.00      LIGA    
ATOM    526  HG2 GLU X   4      10.262   4.877   9.322  1.00  0.00      LIGA    
ATOM    527  CD  GLU X   4       8.442   5.946   9.446  1.00  0.00      LIGA    
ATOM    528  OE1 GLU X   4       7.589   6.080  10.400  1.00  0.00      LIGA    
ATOM    529  OE2 GLU X   4       8.700   6.859   8.682  1.00  0.00      LIGA    
ATOM    530  C   GLU X   4       6.661   2.926   9.769  1.00  0.00      LIGA    
ATOM    531  O   GLU X   4       6.559   1.806   9.240  1.00  0.00      LIGA    
ATOM    532  N   ILE X   5       5.938   3.971   9.332  1.00  0.00      LIGA    
ATOM    533  HN  ILE X   5       6.127   4.893   9.661  1.00  0.00      LIGA    
ATOM    534  CA  ILE X   5       4.966   3.867   8.259  1.00  0.00      LIGA    
ATOM    535  HA  ILE X   5       5.143   2.919   7.774  1.00  0.00      LIGA    
ATOM    536  CB  ILE X   5       3.618   4.009   8.809  1.00  0.00      LIGA    
ATOM    537  HB  ILE X   5       3.639   4.962   9.381  1.00  0.00      LIGA    
ATOM    538  CG2 ILE X   5       2.545   4.011   7.675  1.00  0.00      LIGA    
ATOM    539 HG21 ILE X   5       2.498   2.932   7.412  1.00  0.00      LIGA    
ATOM    540 HG22 ILE X   5       2.801   4.743   6.880  1.00  0.00      LIGA    
ATOM    541 HG23 ILE X   5       1.530   4.295   8.029  1.00  0.00      LIGA    
ATOM    542  CG1 ILE X   5       3.281   2.857   9.828  1.00  0.00      LIGA    
ATOM    543 HG11 ILE X   5       4.109   2.773  10.565  1.00  0.00      LIGA    
ATOM    544 HG12 ILE X   5       3.340   1.881   9.301  1.00  0.00      LIGA    
ATOM    545  CD  ILE X   5       1.897   3.006  10.546  1.00  0.00      LIGA    
ATOM    546  HD1 ILE X   5       1.784   3.689  11.414  1.00  0.00      LIGA    
ATOM    547  HD2 ILE X   5       1.617   1.970  10.835  1.00  0.00      LIGA    
ATOM    548  HD3 ILE X   5       1.096   3.301   9.834  1.00  0.00      LIGA    
ATOM    549  C   ILE X   5       5.132   4.925   7.136  1.00  0.00      LIGA    
ATOM    550  O   ILE X   5       5.333   6.064   7.380  1.00  0.00      LIGA    
ATOM    551  N   VAL X   6       5.251   4.476   5.936  1.00  0.00      LIGA    
ATOM    552  HN  VAL X   6       5.233   3.488   5.800  1.00  0.00      LIGA    
ATOM    553  CA  VAL X   6       5.493   5.242   4.734  1.00  0.00      LIGA    
ATOM    554  HA  VAL X   6       5.610   6.272   5.039  1.00  0.00      LIGA    
ATOM    555  CB  VAL X   6       6.696   4.765   3.855  1.00  0.00      LIGA    
ATOM    556  HB  VAL X   6       6.343   3.864   3.308  1.00  0.00      LIGA    
ATOM    557  CG1 VAL X   6       7.022   5.857   2.787  1.00  0.00      LIGA    
ATOM    558 HG11 VAL X   6       6.133   6.044   2.147  1.00  0.00      LIGA    
ATOM    559 HG12 VAL X   6       7.868   5.567   2.127  1.00  0.00      LIGA    
ATOM    560 HG13 VAL X   6       7.434   6.790   3.227  1.00  0.00      LIGA    
ATOM    561  CG2 VAL X   6       7.932   4.414   4.733  1.00  0.00      LIGA    
ATOM    562 HG21 VAL X   6       8.768   3.999   4.128  1.00  0.00      LIGA    
ATOM    563 HG22 VAL X   6       7.693   3.606   5.457  1.00  0.00      LIGA    
ATOM    564 HG23 VAL X   6       8.310   5.314   5.260  1.00  0.00      LIGA    
ATOM    565  C   VAL X   6       4.282   5.313   3.761  1.00  0.00      LIGA    
ATOM    566  O   VAL X   6       3.911   4.351   3.161  1.00  0.00      LIGA    
ATOM    567  N   TYR X   7       3.673   6.500   3.674  1.00  0.00      LIGA    
ATOM    568  HN  TYR X   7       3.971   7.356   4.089  1.00  0.00      LIGA    
ATOM    569  CA  TYR X   7       2.444   6.749   2.956  1.00  0.00      LIGA    
ATOM    570  HA  TYR X   7       1.787   5.891   2.968  1.00  0.00      LIGA    
ATOM    571  CB  TYR X   7       1.644   7.951   3.619  1.00  0.00      LIGA    
ATOM    572  HB1 TYR X   7       0.677   8.247   3.160  1.00  0.00      LIGA    
ATOM    573  HB2 TYR X   7       2.398   8.765   3.674  1.00  0.00      LIGA    
ATOM    574  CG  TYR X   7       1.390   7.559   5.125  1.00  0.00      LIGA    
ATOM    575  CD1 TYR X   7       2.034   8.220   6.133  1.00  0.00      LIGA    
ATOM    576  HD1 TYR X   7       2.800   8.957   5.950  1.00  0.00      LIGA    
ATOM    577  CE1 TYR X   7       1.648   7.942   7.490  1.00  0.00      LIGA    
ATOM    578  HE1 TYR X   7       2.036   8.479   8.342  1.00  0.00      LIGA    
ATOM    579  CZ  TYR X   7       0.636   7.102   7.683  1.00  0.00      LIGA    
ATOM    580  OH  TYR X   7       0.249   6.862   9.020  1.00  0.00      LIGA    
ATOM    581  HH  TYR X   7       0.952   7.221   9.568  1.00  0.00      LIGA    
ATOM    582  CD2 TYR X   7       0.407   6.593   5.376  1.00  0.00      LIGA    
ATOM    583  HD2 TYR X   7      -0.198   6.171   4.587  1.00  0.00      LIGA    
ATOM    584  CE2 TYR X   7      -0.002   6.432   6.705  1.00  0.00      LIGA    
ATOM    585  HE2 TYR X   7      -0.841   5.780   6.897  1.00  0.00      LIGA    
ATOM    586  C   TYR X   7       2.851   7.040   1.502  1.00  0.00      LIGA    
ATOM    587  O   TYR X   7       3.572   8.047   1.228  1.00  0.00      LIGA    
ATOM    588  N   LEU X   8       2.307   6.276   0.490  1.00  0.00      LIGA    
ATOM    589  HN  LEU X   8       1.692   5.537   0.748  1.00  0.00      LIGA    
ATOM    590  CA  LEU X   8       2.879   6.385  -0.938  1.00  0.00      LIGA    
ATOM    591  HA  LEU X   8       3.601   7.187  -0.976  1.00  0.00      LIGA    
ATOM    592  CB  LEU X   8       3.586   5.129  -1.454  1.00  0.00      LIGA    
ATOM    593  HB1 LEU X   8       3.849   5.174  -2.532  1.00  0.00      LIGA    
ATOM    594  HB2 LEU X   8       2.870   4.306  -1.245  1.00  0.00      LIGA    
ATOM    595  CG  LEU X   8       4.922   4.724  -0.774  1.00  0.00      LIGA    
ATOM    596  HG  LEU X   8       4.624   4.619   0.291  1.00  0.00      LIGA    
ATOM    597  CD1 LEU X   8       5.435   3.449  -1.346  1.00  0.00      LIGA    
ATOM    598 HD11 LEU X   8       6.543   3.484  -1.429  1.00  0.00      LIGA    
ATOM    599 HD12 LEU X   8       4.925   3.183  -2.297  1.00  0.00      LIGA    
ATOM    600 HD13 LEU X   8       5.101   2.594  -0.720  1.00  0.00      LIGA    
ATOM    601  CD2 LEU X   8       6.113   5.831  -0.898  1.00  0.00      LIGA    
ATOM    602 HD21 LEU X   8       5.822   6.731  -0.316  1.00  0.00      LIGA    
ATOM    603 HD22 LEU X   8       6.257   6.047  -1.978  1.00  0.00      LIGA    
ATOM    604 HD23 LEU X   8       6.979   5.288  -0.460  1.00  0.00      LIGA    
ATOM    605  C   LEU X   8       1.723   6.847  -1.875  1.00  0.00      LIGA    
ATOM    606  O   LEU X   8       1.322   6.032  -2.755  1.00  0.00      LIGA    
ATOM    607  N   PRO X   9       1.078   8.004  -1.733  1.00  0.00      LIGA    
ATOM    608  CD  PRO X   9       1.300   8.985  -0.710  1.00  0.00      LIGA    
ATOM    609  HD1 PRO X   9       2.379   9.251  -0.728  1.00  0.00      LIGA    
ATOM    610  HD2 PRO X   9       1.052   8.500   0.258  1.00  0.00      LIGA    
ATOM    611  CA  PRO X   9      -0.121   8.337  -2.480  1.00  0.00      LIGA    
ATOM    612  HA  PRO X   9      -0.753   7.467  -2.579  1.00  0.00      LIGA    
ATOM    613  CB  PRO X   9      -0.867   9.383  -1.743  1.00  0.00      LIGA    
ATOM    614  HB1 PRO X   9      -1.559   8.848  -1.058  1.00  0.00      LIGA    
ATOM    615  HB2 PRO X   9      -1.545  10.007  -2.365  1.00  0.00      LIGA    
ATOM    616  CG  PRO X   9       0.295  10.093  -1.054  1.00  0.00      LIGA    
ATOM    617  HG1 PRO X   9       0.834  10.899  -1.596  1.00  0.00      LIGA    
ATOM    618  HG2 PRO X   9      -0.038  10.557  -0.101  1.00  0.00      LIGA    
ATOM    619  C   PRO X   9       0.145   8.736  -3.891  1.00  0.00      LIGA    
ATOM    620  O   PRO X   9      -0.718   8.622  -4.771  1.00  0.00      LIGA    
ATOM    621  N   ASN X  10       1.373   9.186  -4.213  1.00  0.00      LIGA    
ATOM    622  HN  ASN X  10       1.979   9.108  -3.424  1.00  0.00      LIGA    
ATOM    623  CA  ASN X  10       1.631   9.905  -5.450  1.00  0.00      LIGA    
ATOM    624  HA  ASN X  10       0.684  10.311  -5.772  1.00  0.00      LIGA    
ATOM    625  CB  ASN X  10       2.496  11.192  -5.379  1.00  0.00      LIGA    
ATOM    626  HB1 ASN X  10       2.378  11.662  -6.379  1.00  0.00      LIGA    
ATOM    627  HB2 ASN X  10       3.559  10.899  -5.250  1.00  0.00      LIGA    
ATOM    628  CG  ASN X  10       2.101  12.210  -4.292  1.00  0.00      LIGA    
ATOM    629  OD1 ASN X  10       1.235  13.066  -4.626  1.00  0.00      LIGA    
ATOM    630  ND2 ASN X  10       2.831  12.187  -3.140  1.00  0.00      LIGA    
ATOM    631 HD21 ASN X  10       2.610  12.757  -2.349  1.00  0.00      LIGA    
ATOM    632 HD22 ASN X  10       3.766  11.838  -3.074  1.00  0.00      LIGA    
ATOM    633  C   ASN X  10       2.115   9.015  -6.548  1.00  0.00      LIGA    
ATOM    634  O   ASN X  10       2.094   9.358  -7.707  1.00  0.00      LIGA    
ATOM    635  N   LEU X  11       2.533   7.809  -6.172  1.00  0.00      LIGA    
ATOM    636  HN  LEU X  11       2.486   7.566  -5.207  1.00  0.00      LIGA    
ATOM    637  CA  LEU X  11       2.851   6.773  -7.102  1.00  0.00      LIGA    
ATOM    638  HA  LEU X  11       3.478   7.164  -7.890  1.00  0.00      LIGA    
ATOM    639  CB  LEU X  11       3.722   5.689  -6.373  1.00  0.00      LIGA    
ATOM    640  HB1 LEU X  11       3.858   4.781  -6.999  1.00  0.00      LIGA    
ATOM    641  HB2 LEU X  11       3.065   5.402  -5.524  1.00  0.00      LIGA    
ATOM    642  CG  LEU X  11       5.121   6.055  -5.929  1.00  0.00      LIGA    
ATOM    643  HG  LEU X  11       5.017   6.976  -5.316  1.00  0.00      LIGA    
ATOM    644  CD1 LEU X  11       5.893   5.084  -5.093  1.00  0.00      LIGA    
ATOM    645 HD11 LEU X  11       7.000   5.185  -5.098  1.00  0.00      LIGA    
ATOM    646 HD12 LEU X  11       5.717   4.066  -5.504  1.00  0.00      LIGA    
ATOM    647 HD13 LEU X  11       5.556   5.124  -4.035  1.00  0.00      LIGA    
ATOM    648  CD2 LEU X  11       6.008   6.379  -7.122  1.00  0.00      LIGA    
ATOM    649 HD21 LEU X  11       6.019   5.443  -7.721  1.00  0.00      LIGA    
ATOM    650 HD22 LEU X  11       7.046   6.629  -6.816  1.00  0.00      LIGA    
ATOM    651 HD23 LEU X  11       5.702   7.116  -7.897  1.00  0.00      LIGA    
ATOM    652  C   LEU X  11       1.567   6.202  -7.753  1.00  0.00      LIGA    
ATOM    653  O   LEU X  11       0.544   5.899  -7.187  1.00  0.00      LIGA    
ATOM    654  N   ASN X  12       1.690   6.137  -9.064  1.00  0.00      LIGA    
ATOM    655  HN  ASN X  12       2.439   6.541  -9.585  1.00  0.00      LIGA    
ATOM    656  CA  ASN X  12       0.655   5.632  -9.922  1.00  0.00      LIGA    
ATOM    657  HA  ASN X  12      -0.318   5.897  -9.537  1.00  0.00      LIGA    
ATOM    658  CB  ASN X  12       0.649   6.208 -11.302  1.00  0.00      LIGA    
ATOM    659  HB1 ASN X  12      -0.228   5.934 -11.926  1.00  0.00      LIGA    
ATOM    660  HB2 ASN X  12       1.649   6.118 -11.778  1.00  0.00      LIGA    
ATOM    661  CG  ASN X  12       0.511   7.721 -11.111  1.00  0.00      LIGA    
ATOM    662  OD1 ASN X  12      -0.645   8.111 -10.932  1.00  0.00      LIGA    
ATOM    663  ND2 ASN X  12       1.517   8.578 -11.359  1.00  0.00      LIGA    
ATOM    664 HD21 ASN X  12       1.377   9.521 -11.055  1.00  0.00      LIGA    
ATOM    665 HD22 ASN X  12       2.422   8.371 -11.730  1.00  0.00      LIGA    
ATOM    666  C   ASN X  12       0.688   4.143  -9.794  1.00  0.00      LIGA    
ATOM    667  O   ASN X  12       1.784   3.523  -9.541  1.00  0.00      LIGA    
ATOM    668  N   PRO X  13      -0.417   3.453 -10.088  1.00  0.00      LIGA    
ATOM    669  CD  PRO X  13      -1.762   4.004 -10.263  1.00  0.00      LIGA    
ATOM    670  HD1 PRO X  13      -1.719   4.449 -11.280  1.00  0.00      LIGA    
ATOM    671  HD2 PRO X  13      -1.985   4.771  -9.490  1.00  0.00      LIGA    
ATOM    672  CA  PRO X  13      -0.518   1.973 -10.180  1.00  0.00      LIGA    
ATOM    673  HA  PRO X  13      -0.525   1.556  -9.184  1.00  0.00      LIGA    
ATOM    674  CB  PRO X  13      -1.855   1.731 -10.861  1.00  0.00      LIGA    
ATOM    675  HB1 PRO X  13      -2.297   0.746 -10.600  1.00  0.00      LIGA    
ATOM    676  HB2 PRO X  13      -1.774   1.845 -11.963  1.00  0.00      LIGA    
ATOM    677  CG  PRO X  13      -2.730   2.866 -10.295  1.00  0.00      LIGA    
ATOM    678  HG1 PRO X  13      -3.626   2.890 -10.950  1.00  0.00      LIGA    
ATOM    679  HG2 PRO X  13      -3.107   2.637  -9.276  1.00  0.00      LIGA    
ATOM    680  C   PRO X  13       0.649   1.162 -10.723  1.00  0.00      LIGA    
ATOM    681  O   PRO X  13       1.098   0.189 -10.153  1.00  0.00      LIGA    
ATOM    682  N   ASP X  14       1.231   1.462 -11.883  1.00  0.00      LIGA    
ATOM    683  HN  ASP X  14       0.666   2.078 -12.426  1.00  0.00      LIGA    
ATOM    684  CA  ASP X  14       2.414   0.732 -12.532  1.00  0.00      LIGA    
ATOM    685  HA  ASP X  14       2.147  -0.313 -12.603  1.00  0.00      LIGA    
ATOM    686  CB  ASP X  14       2.561   1.069 -14.006  1.00  0.00      LIGA    
ATOM    687  HB1 ASP X  14       3.470   0.572 -14.406  1.00  0.00      LIGA    
ATOM    688  HB2 ASP X  14       2.774   2.149 -14.161  1.00  0.00      LIGA    
ATOM    689  CG  ASP X  14       1.316   0.629 -14.776  1.00  0.00      LIGA    
ATOM    690  OD1 ASP X  14       0.782   1.488 -15.526  1.00  0.00      LIGA    
ATOM    691  OD2 ASP X  14       0.849  -0.496 -14.808  1.00  0.00      LIGA    
ATOM    692  C   ASP X  14       3.688   0.910 -11.719  1.00  0.00      LIGA    
ATOM    693  O   ASP X  14       4.507  -0.016 -11.587  1.00  0.00      LIGA    
ATOM    694  N   GLN X  15       3.878   2.131 -11.193  1.00  0.00      LIGA    
ATOM    695  HN  GLN X  15       3.117   2.774 -11.158  1.00  0.00      LIGA    
ATOM    696  CA  GLN X  15       5.009   2.535 -10.346  1.00  0.00      LIGA    
ATOM    697  HA  GLN X  15       5.922   2.487 -10.921  1.00  0.00      LIGA    
ATOM    698  CB  GLN X  15       4.837   4.061 -10.036  1.00  0.00      LIGA    
ATOM    699  HB1 GLN X  15       5.800   4.358  -9.570  1.00  0.00      LIGA    
ATOM    700  HB2 GLN X  15       4.113   4.291  -9.224  1.00  0.00      LIGA    
ATOM    701  CG  GLN X  15       4.589   4.949 -11.248  1.00  0.00      LIGA    
ATOM    702  HG1 GLN X  15       3.556   4.790 -11.625  1.00  0.00      LIGA    
ATOM    703  HG2 GLN X  15       5.384   4.786 -12.006  1.00  0.00      LIGA    
ATOM    704  CD  GLN X  15       4.811   6.473 -10.915  1.00  0.00      LIGA    
ATOM    705  OE1 GLN X  15       3.971   7.100 -10.296  1.00  0.00      LIGA    
ATOM    706  NE2 GLN X  15       5.925   7.081 -11.430  1.00  0.00      LIGA    
ATOM    707 HE21 GLN X  15       6.176   8.031 -11.240  1.00  0.00      LIGA    
ATOM    708 HE22 GLN X  15       6.416   6.564 -12.131  1.00  0.00      LIGA    
ATOM    709  C   GLN X  15       5.098   1.838  -8.949  1.00  0.00      LIGA    
ATOM    710  O   GLN X  15       6.167   1.417  -8.511  1.00  0.00      LIGA    
ATOM    711  N   LEU X  16       3.909   1.674  -8.327  1.00  0.00      LIGA    
ATOM    712  HN  LEU X  16       3.029   2.027  -8.635  1.00  0.00      LIGA    
ATOM    713  CA  LEU X  16       3.680   0.854  -7.113  1.00  0.00      LIGA    
ATOM    714  HA  LEU X  16       4.408   1.159  -6.376  1.00  0.00      LIGA    
ATOM    715  CB  LEU X  16       2.177   1.105  -6.593  1.00  0.00      LIGA    
ATOM    716  HB1 LEU X  16       2.041   0.341  -5.798  1.00  0.00      LIGA    
ATOM    717  HB2 LEU X  16       1.517   0.990  -7.479  1.00  0.00      LIGA    
ATOM    718  CG  LEU X  16       1.810   2.463  -5.999  1.00  0.00      LIGA    
ATOM    719  HG  LEU X  16       1.962   3.236  -6.782  1.00  0.00      LIGA    
ATOM    720  CD1 LEU X  16       0.285   2.601  -5.770  1.00  0.00      LIGA    
ATOM    721 HD11 LEU X  16      -0.358   2.530  -6.674  1.00  0.00      LIGA    
ATOM    722 HD12 LEU X  16       0.117   3.585  -5.283  1.00  0.00      LIGA    
ATOM    723 HD13 LEU X  16      -0.103   1.838  -5.063  1.00  0.00      LIGA    
ATOM    724  CD2 LEU X  16       2.660   2.804  -4.793  1.00  0.00      LIGA    
ATOM    725 HD21 LEU X  16       2.308   3.631  -4.140  1.00  0.00      LIGA    
ATOM    726 HD22 LEU X  16       3.643   3.099  -5.218  1.00  0.00      LIGA    
ATOM    727 HD23 LEU X  16       2.804   1.864  -4.217  1.00  0.00      LIGA    
ATOM    728  C   LEU X  16       3.934  -0.590  -7.382  1.00  0.00      LIGA    
ATOM    729  O   LEU X  16       4.706  -1.250  -6.682  1.00  0.00      LIGA    
ATOM    730  N   CYS X  17       3.311  -1.148  -8.429  1.00  0.00      LIGA    
ATOM    731  HN  CYS X  17       2.768  -0.600  -9.061  1.00  0.00      LIGA    
ATOM    732  CA  CYS X  17       3.434  -2.542  -8.919  1.00  0.00      LIGA    
ATOM    733  HA  CYS X  17       2.942  -3.214  -8.231  1.00  0.00      LIGA    
ATOM    734  CB  CYS X  17       2.489  -2.737 -10.167  1.00  0.00      LIGA    
ATOM    735  HB1 CYS X  17       2.859  -2.165 -11.045  1.00  0.00      LIGA    
ATOM    736  HB2 CYS X  17       1.540  -2.282  -9.811  1.00  0.00      LIGA    
ATOM    737  SG  CYS X  17       2.198  -4.533 -10.629  1.00  0.00      LIGA    
ATOM    738  C   CYS X  17       4.876  -2.874  -9.192  1.00  0.00      LIGA    
ATOM    739  O   CYS X  17       5.433  -3.952  -8.895  1.00  0.00      LIGA    
ATOM    740  N   ALA X  18       5.680  -2.001  -9.806  1.00  0.00      LIGA    
ATOM    741  HN  ALA X  18       5.290  -1.164 -10.181  1.00  0.00      LIGA    
ATOM    742  CA  ALA X  18       7.064  -2.133 -10.055  1.00  0.00      LIGA    
ATOM    743  HA  ALA X  18       7.266  -2.888 -10.800  1.00  0.00      LIGA    
ATOM    744  CB  ALA X  18       7.581  -0.850 -10.806  1.00  0.00      LIGA    
ATOM    745  HB1 ALA X  18       8.661  -0.843 -11.064  1.00  0.00      LIGA    
ATOM    746  HB2 ALA X  18       7.370   0.152 -10.376  1.00  0.00      LIGA    
ATOM    747  HB3 ALA X  18       6.921  -0.969 -11.693  1.00  0.00      LIGA    
ATOM    748  C   ALA X  18       7.926  -2.354  -8.786  1.00  0.00      LIGA    
ATOM    749  O   ALA X  18       8.906  -3.109  -8.774  1.00  0.00      LIGA    
ATOM    750  N   PHE X  19       7.613  -1.664  -7.681  1.00  0.00      LIGA    
ATOM    751  HN  PHE X  19       6.891  -0.979  -7.638  1.00  0.00      LIGA    
ATOM    752  CA  PHE X  19       8.277  -1.835  -6.409  1.00  0.00      LIGA    
ATOM    753  HA  PHE X  19       9.326  -1.967  -6.631  1.00  0.00      LIGA    
ATOM    754  CB  PHE X  19       7.991  -0.585  -5.550  1.00  0.00      LIGA    
ATOM    755  HB1 PHE X  19       8.484  -0.776  -4.573  1.00  0.00      LIGA    
ATOM    756  HB2 PHE X  19       6.918  -0.316  -5.462  1.00  0.00      LIGA    
ATOM    757  CG  PHE X  19       8.798   0.556  -6.022  1.00  0.00      LIGA    
ATOM    758  CD1 PHE X  19       8.184   1.818  -6.356  1.00  0.00      LIGA    
ATOM    759  HD1 PHE X  19       7.114   1.865  -6.213  1.00  0.00      LIGA    
ATOM    760  CE1 PHE X  19       8.997   2.919  -6.835  1.00  0.00      LIGA    
ATOM    761  HE1 PHE X  19       8.540   3.867  -7.075  1.00  0.00      LIGA    
ATOM    762  CZ  PHE X  19      10.373   2.768  -6.878  1.00  0.00      LIGA    
ATOM    763  HZ  PHE X  19      10.944   3.629  -7.193  1.00  0.00      LIGA    
ATOM    764  CD2 PHE X  19      10.187   0.523  -6.012  1.00  0.00      LIGA    
ATOM    765  HD2 PHE X  19      10.739  -0.297  -5.578  1.00  0.00      LIGA    
ATOM    766  CE2 PHE X  19      10.936   1.569  -6.489  1.00  0.00      LIGA    
ATOM    767  HE2 PHE X  19      12.010   1.582  -6.387  1.00  0.00      LIGA    
ATOM    768  C   PHE X  19       7.948  -3.092  -5.717  1.00  0.00      LIGA    
ATOM    769  O   PHE X  19       8.805  -3.753  -5.136  1.00  0.00      LIGA    
ATOM    770  N   PHE X  20       6.676  -3.560  -5.690  1.00  0.00      LIGA    
ATOM    771  HN  PHE X  20       6.003  -3.021  -6.189  1.00  0.00      LIGA    
ATOM    772  CA  PHE X  20       6.273  -4.846  -5.040  1.00  0.00      LIGA    
ATOM    773  HA  PHE X  20       6.598  -4.812  -4.010  1.00  0.00      LIGA    
ATOM    774  CB  PHE X  20       4.756  -5.123  -5.353  1.00  0.00      LIGA    
ATOM    775  HB1 PHE X  20       4.356  -6.121  -5.069  1.00  0.00      LIGA    
ATOM    776  HB2 PHE X  20       4.567  -5.100  -6.447  1.00  0.00      LIGA    
ATOM    777  CG  PHE X  20       3.708  -4.090  -4.887  1.00  0.00      LIGA    
ATOM    778  CD1 PHE X  20       3.958  -3.158  -3.837  1.00  0.00      LIGA    
ATOM    779  HD1 PHE X  20       4.845  -3.051  -3.229  1.00  0.00      LIGA    
ATOM    780  CE1 PHE X  20       2.985  -2.311  -3.355  1.00  0.00      LIGA    
ATOM    781  HE1 PHE X  20       3.158  -1.682  -2.495  1.00  0.00      LIGA    
ATOM    782  CZ  PHE X  20       1.707  -2.203  -3.960  1.00  0.00      LIGA    
ATOM    783  HZ  PHE X  20       0.985  -1.487  -3.593  1.00  0.00      LIGA    
ATOM    784  CD2 PHE X  20       2.399  -4.053  -5.420  1.00  0.00      LIGA    
ATOM    785  HD2 PHE X  20       2.082  -4.620  -6.283  1.00  0.00      LIGA    
ATOM    786  CE2 PHE X  20       1.422  -3.167  -4.953  1.00  0.00      LIGA    
ATOM    787  HE2 PHE X  20       0.426  -3.183  -5.368  1.00  0.00      LIGA    
ATOM    788  C   PHE X  20       7.059  -5.956  -5.739  1.00  0.00      LIGA    
ATOM    789  O   PHE X  20       7.607  -6.874  -5.088  1.00  0.00      LIGA    
ATOM    790  N   HSD X  21       7.074  -6.002  -7.104  1.00  0.00      LIGA    
ATOM    791  HN  HSD X  21       6.461  -5.330  -7.511  1.00  0.00      LIGA    
ATOM    792  CA  HSD X  21       7.902  -6.978  -7.883  1.00  0.00      LIGA    
ATOM    793  HA  HSD X  21       7.745  -7.983  -7.521  1.00  0.00      LIGA    
ATOM    794  CB  HSD X  21       7.650  -6.746  -9.400  1.00  0.00      LIGA    
ATOM    795  HB1 HSD X  21       8.330  -7.312 -10.070  1.00  0.00      LIGA    
ATOM    796  HB2 HSD X  21       7.566  -5.659  -9.618  1.00  0.00      LIGA    
ATOM    797  ND1 HSD X  21       5.162  -6.679  -9.638  1.00  0.00      LIGA    
ATOM    798  HD1 HSD X  21       4.985  -5.712  -9.452  1.00  0.00      LIGA    
ATOM    799  CG  HSD X  21       6.364  -7.318  -9.819  1.00  0.00      LIGA    
ATOM    800  CE1 HSD X  21       4.200  -7.533 -10.137  1.00  0.00      LIGA    
ATOM    801  HE1 HSD X  21       3.164  -7.236 -10.298  1.00  0.00      LIGA    
ATOM    802  NE2 HSD X  21       4.698  -8.629 -10.641  1.00  0.00      LIGA    
ATOM    803  CD2 HSD X  21       6.110  -8.537 -10.424  1.00  0.00      LIGA    
ATOM    804  HD2 HSD X  21       6.718  -9.430 -10.494  1.00  0.00      LIGA    
ATOM    805  C   HSD X  21       9.354  -6.809  -7.598  1.00  0.00      LIGA    
ATOM    806  O   HSD X  21      10.031  -7.812  -7.416  1.00  0.00      LIGA    
ATOM    807  N   SER X  22       9.957  -5.585  -7.528  1.00  0.00      LIGA    
ATOM    808  HN  SER X  22       9.523  -4.860  -8.056  1.00  0.00      LIGA    
ATOM    809  CA  SER X  22      11.329  -5.430  -7.154  1.00  0.00      LIGA    
ATOM    810  HA  SER X  22      11.944  -5.989  -7.845  1.00  0.00      LIGA    
ATOM    811  CB  SER X  22      11.894  -3.949  -7.245  1.00  0.00      LIGA    
ATOM    812  HB1 SER X  22      12.999  -4.061  -7.195  1.00  0.00      LIGA    
ATOM    813  HB2 SER X  22      11.540  -3.410  -6.340  1.00  0.00      LIGA    
ATOM    814  OG  SER X  22      11.585  -3.275  -8.488  1.00  0.00      LIGA    
ATOM    815  HG1 SER X  22      10.636  -3.212  -8.613  1.00  0.00      LIGA    
ATOM    816  C   SER X  22      11.724  -5.969  -5.812  1.00  0.00      LIGA    
ATOM    817  O   SER X  22      12.808  -6.605  -5.621  1.00  0.00      LIGA    
ATOM    818  N   VAL X  23      10.907  -5.691  -4.791  1.00  0.00      LIGA    
ATOM    819  HN  VAL X  23      10.064  -5.167  -4.886  1.00  0.00      LIGA    
ATOM    820  CA  VAL X  23      11.120  -6.169  -3.420  1.00  0.00      LIGA    
ATOM    821  HA  VAL X  23      12.098  -5.843  -3.101  1.00  0.00      LIGA    
ATOM    822  CB  VAL X  23      10.060  -5.419  -2.604  1.00  0.00      LIGA    
ATOM    823  HB  VAL X  23       9.028  -5.306  -3.001  1.00  0.00      LIGA    
ATOM    824  CG1 VAL X  23       9.958  -6.180  -1.237  1.00  0.00      LIGA    
ATOM    825 HG11 VAL X  23       9.333  -7.094  -1.319  1.00  0.00      LIGA    
ATOM    826 HG12 VAL X  23       9.448  -5.488  -0.534  1.00  0.00      LIGA    
ATOM    827 HG13 VAL X  23      10.939  -6.359  -0.748  1.00  0.00      LIGA    
ATOM    828  CG2 VAL X  23      10.510  -3.976  -2.385  1.00  0.00      LIGA    
ATOM    829 HG21 VAL X  23       9.645  -3.524  -1.855  1.00  0.00      LIGA    
ATOM    830 HG22 VAL X  23      10.694  -3.480  -3.363  1.00  0.00      LIGA    
ATOM    831 HG23 VAL X  23      11.398  -3.930  -1.718  1.00  0.00      LIGA    
ATOM    832  C   VAL X  23      10.993  -7.676  -3.268  1.00  0.00      LIGA    
ATOM    833  O   VAL X  23      11.710  -8.310  -2.485  1.00  0.00      LIGA    
ATOM    834  N   HSD X  24      10.069  -8.252  -4.003  1.00  0.00      LIGA    
ATOM    835  HN  HSD X  24       9.542  -7.730  -4.670  1.00  0.00      LIGA    
ATOM    836  CA  HSD X  24       9.951  -9.656  -4.171  1.00  0.00      LIGA    
ATOM    837  HA  HSD X  24       9.871 -10.052  -3.169  1.00  0.00      LIGA    
ATOM    838  CB  HSD X  24       8.750 -10.147  -4.994  1.00  0.00      LIGA    
ATOM    839  HB1 HSD X  24       8.682  -9.643  -5.982  1.00  0.00      LIGA    
ATOM    840  HB2 HSD X  24       7.799  -9.734  -4.592  1.00  0.00      LIGA    
ATOM    841  ND1 HSD X  24       7.760 -12.426  -4.176  1.00  0.00      LIGA    
ATOM    842  HD1 HSD X  24       7.110 -12.052  -3.514  1.00  0.00      LIGA    
ATOM    843  CG  HSD X  24       8.511 -11.642  -5.092  1.00  0.00      LIGA    
ATOM    844  CE1 HSD X  24       7.947 -13.708  -4.558  1.00  0.00      LIGA    
ATOM    845  HE1 HSD X  24       7.614 -14.600  -4.026  1.00  0.00      LIGA    
ATOM    846  NE2 HSD X  24       8.705 -13.835  -5.633  1.00  0.00      LIGA    
ATOM    847  CD2 HSD X  24       9.063 -12.546  -5.904  1.00  0.00      LIGA    
ATOM    848  HD2 HSD X  24       9.799 -12.432  -6.691  1.00  0.00      LIGA    
ATOM    849  C   HSD X  24      11.152 -10.338  -4.735  1.00  0.00      LIGA    
ATOM    850  O   HSD X  24      11.598 -11.335  -4.204  1.00  0.00      LIGA    
ATOM    851  N   ASP X  25      11.769  -9.770  -5.781  1.00  0.00      LIGA    
ATOM    852  HN  ASP X  25      11.338  -8.912  -6.048  1.00  0.00      LIGA    
ATOM    853  CA  ASP X  25      12.993 -10.186  -6.213  1.00  0.00      LIGA    
ATOM    854  HA  ASP X  25      12.873 -11.243  -6.394  1.00  0.00      LIGA    
ATOM    855  CB  ASP X  25      13.255  -9.509  -7.603  1.00  0.00      LIGA    
ATOM    856  HB1 ASP X  25      14.347  -9.552  -7.806  1.00  0.00      LIGA    
ATOM    857  HB2 ASP X  25      12.925  -8.453  -7.505  1.00  0.00      LIGA    
ATOM    858  CG  ASP X  25      12.584 -10.242  -8.694  1.00  0.00      LIGA    
ATOM    859  OD1 ASP X  25      12.628  -9.705  -9.794  1.00  0.00      LIGA    
ATOM    860  OD2 ASP X  25      12.115 -11.454  -8.616  1.00  0.00      LIGA    
ATOM    861  C   ASP X  25      14.215 -10.093  -5.318  1.00  0.00      LIGA    
ATOM    862  O   ASP X  25      14.985 -11.030  -5.156  1.00  0.00      LIGA    
ATOM    863  N   ASP X  26      14.341  -9.021  -4.535  1.00  0.00      LIGA    
ATOM    864  HN  ASP X  26      13.695  -8.262  -4.583  1.00  0.00      LIGA    
ATOM    865  CA  ASP X  26      15.412  -8.935  -3.551  1.00  0.00      LIGA    
ATOM    866  HA  ASP X  26      15.984  -9.849  -3.619  1.00  0.00      LIGA    
ATOM    867  CB  ASP X  26      16.416  -7.792  -4.079  1.00  0.00      LIGA    
ATOM    868  HB1 ASP X  26      17.289  -7.699  -3.399  1.00  0.00      LIGA    
ATOM    869  HB2 ASP X  26      16.050  -6.745  -4.133  1.00  0.00      LIGA    
ATOM    870  CG  ASP X  26      16.996  -8.140  -5.425  1.00  0.00      LIGA    
ATOM    871  OD1 ASP X  26      17.197  -7.237  -6.284  1.00  0.00      LIGA    
ATOM    872  OD2 ASP X  26      17.459  -9.297  -5.581  1.00  0.00      LIGA    
ATOM    873  C   ASP X  26      14.896  -8.512  -2.126  1.00  0.00      LIGA    
ATOM    874  O   ASP X  26      14.709  -7.340  -1.891  1.00  0.00      LIGA    
ATOM    875  N   PRO X  27      14.692  -9.473  -1.142  1.00  0.00      LIGA    
ATOM    876  CD  PRO X  27      14.409 -10.866  -1.509  1.00  0.00      LIGA    
ATOM    877  HD1 PRO X  27      15.351 -11.450  -1.435  1.00  0.00      LIGA    
ATOM    878  HD2 PRO X  27      14.034 -10.929  -2.553  1.00  0.00      LIGA    
ATOM    879  CA  PRO X  27      14.090  -9.102   0.155  1.00  0.00      LIGA    
ATOM    880  HA  PRO X  27      13.178  -8.548  -0.018  1.00  0.00      LIGA    
ATOM    881  CB  PRO X  27      13.763 -10.515   0.722  1.00  0.00      LIGA    
ATOM    882  HB1 PRO X  27      12.927 -10.583   1.450  1.00  0.00      LIGA    
ATOM    883  HB2 PRO X  27      14.649 -11.063   1.106  1.00  0.00      LIGA    
ATOM    884  CG  PRO X  27      13.339 -11.326  -0.539  1.00  0.00      LIGA    
ATOM    885  HG1 PRO X  27      13.355 -12.427  -0.394  1.00  0.00      LIGA    
ATOM    886  HG2 PRO X  27      12.341 -10.980  -0.886  1.00  0.00      LIGA    
ATOM    887  C   PRO X  27      14.951  -8.303   1.035  1.00  0.00      LIGA    
ATOM    888  O   PRO X  27      14.453  -7.424   1.718  1.00  0.00      LIGA    
ATOM    889  N   SER X  28      16.256  -8.565   0.851  1.00  0.00      LIGA    
ATOM    890  HN  SER X  28      16.437  -9.238   0.138  1.00  0.00      LIGA    
ATOM    891  CA  SER X  28      17.358  -8.128   1.585  1.00  0.00      LIGA    
ATOM    892  HA  SER X  28      17.181  -8.421   2.609  1.00  0.00      LIGA    
ATOM    893  CB  SER X  28      18.606  -8.842   1.012  1.00  0.00      LIGA    
ATOM    894  HB1 SER X  28      18.513  -9.938   1.168  1.00  0.00      LIGA    
ATOM    895  HB2 SER X  28      19.491  -8.364   1.485  1.00  0.00      LIGA    
ATOM    896  OG  SER X  28      18.690  -8.776  -0.422  1.00  0.00      LIGA    
ATOM    897  HG1 SER X  28      19.625  -8.600  -0.552  1.00  0.00      LIGA    
ATOM    898  C   SER X  28      17.502  -6.574   1.494  1.00  0.00      LIGA    
ATOM    899  O   SER X  28      17.926  -6.070   2.576  1.00  0.00      LIGA    
ATOM    900  N   GLN X  29      17.135  -5.835   0.364  1.00  0.00      LIGA    
ATOM    901  HN  GLN X  29      17.087  -6.362  -0.482  1.00  0.00      LIGA    
ATOM    902  CA  GLN X  29      17.243  -4.452   0.204  1.00  0.00      LIGA    
ATOM    903  HA  GLN X  29      17.859  -3.991   0.962  1.00  0.00      LIGA    
ATOM    904  CB  GLN X  29      17.856  -4.238  -1.239  1.00  0.00      LIGA    
ATOM    905  HB1 GLN X  29      17.961  -3.151  -1.442  1.00  0.00      LIGA    
ATOM    906  HB2 GLN X  29      17.212  -4.620  -2.060  1.00  0.00      LIGA    
ATOM    907  CG  GLN X  29      19.188  -4.944  -1.474  1.00  0.00      LIGA    
ATOM    908  HG1 GLN X  29      19.786  -4.725  -2.385  1.00  0.00      LIGA    
ATOM    909  HG2 GLN X  29      18.982  -6.036  -1.458  1.00  0.00      LIGA    
ATOM    910  CD  GLN X  29      20.106  -4.613  -0.288  1.00  0.00      LIGA    
ATOM    911  OE1 GLN X  29      20.330  -3.412  -0.014  1.00  0.00      LIGA    
ATOM    912  NE2 GLN X  29      20.803  -5.678   0.248  1.00  0.00      LIGA    
ATOM    913 HE21 GLN X  29      21.317  -5.557   1.096  1.00  0.00      LIGA    
ATOM    914 HE22 GLN X  29      20.872  -6.563  -0.213  1.00  0.00      LIGA    
ATOM    915  C   GLN X  29      15.816  -3.781   0.181  1.00  0.00      LIGA    
ATOM    916  O   GLN X  29      15.580  -2.687  -0.388  1.00  0.00      LIGA    
ATOM    917  N   SER X  30      14.837  -4.395   0.814  1.00  0.00      LIGA    
ATOM    918  HN  SER X  30      15.067  -5.253   1.266  1.00  0.00      LIGA    
ATOM    919  CA  SER X  30      13.415  -4.038   0.763  1.00  0.00      LIGA    
ATOM    920  HA  SER X  30      13.224  -3.863  -0.286  1.00  0.00      LIGA    
ATOM    921  CB  SER X  30      12.448  -5.190   1.267  1.00  0.00      LIGA    
ATOM    922  HB1 SER X  30      12.595  -6.055   0.585  1.00  0.00      LIGA    
ATOM    923  HB2 SER X  30      11.361  -4.968   1.211  1.00  0.00      LIGA    
ATOM    924  OG  SER X  30      12.586  -5.386   2.647  1.00  0.00      LIGA    
ATOM    925  HG1 SER X  30      13.523  -5.370   2.856  1.00  0.00      LIGA    
ATOM    926  C   SER X  30      13.099  -2.688   1.390  1.00  0.00      LIGA    
ATOM    927  O   SER X  30      12.433  -1.900   0.710  1.00  0.00      LIGA    
ATOM    928  N   ALA X  31      13.647  -2.278   2.556  1.00  0.00      LIGA    
ATOM    929  HN  ALA X  31      14.228  -2.907   3.066  1.00  0.00      LIGA    
ATOM    930  CA  ALA X  31      13.638  -0.945   3.032  1.00  0.00      LIGA    
ATOM    931  HA  ALA X  31      12.618  -0.669   3.255  1.00  0.00      LIGA    
ATOM    932  CB  ALA X  31      14.217  -0.969   4.384  1.00  0.00      LIGA    
ATOM    933  HB1 ALA X  31      15.273  -1.313   4.350  1.00  0.00      LIGA    
ATOM    934  HB2 ALA X  31      13.579  -1.510   5.116  1.00  0.00      LIGA    
ATOM    935  HB3 ALA X  31      14.352   0.063   4.771  1.00  0.00      LIGA    
ATOM    936  C   ALA X  31      14.248   0.107   2.109  1.00  0.00      LIGA    
ATOM    937  O   ALA X  31      13.853   1.241   2.036  1.00  0.00      LIGA    
ATOM    938  N   ASN X  32      15.304  -0.276   1.364  1.00  0.00      LIGA    
ATOM    939  HN  ASN X  32      15.653  -1.209   1.392  1.00  0.00      LIGA    
ATOM    940  CA  ASN X  32      16.072   0.583   0.448  1.00  0.00      LIGA    
ATOM    941  HA  ASN X  32      16.219   1.555   0.895  1.00  0.00      LIGA    
ATOM    942  CB  ASN X  32      17.395  -0.132   0.178  1.00  0.00      LIGA    
ATOM    943  HB1 ASN X  32      17.139  -1.129  -0.240  1.00  0.00      LIGA    
ATOM    944  HB2 ASN X  32      17.849  -0.254   1.184  1.00  0.00      LIGA    
ATOM    945  CG  ASN X  32      18.450   0.536  -0.689  1.00  0.00      LIGA    
ATOM    946  OD1 ASN X  32      18.151   1.539  -1.409  1.00  0.00      LIGA    
ATOM    947  ND2 ASN X  32      19.740   0.128  -0.585  1.00  0.00      LIGA    
ATOM    948 HD21 ASN X  32      19.996  -0.625   0.020  1.00  0.00      LIGA    
ATOM    949 HD22 ASN X  32      20.471   0.733  -0.898  1.00  0.00      LIGA    
ATOM    950  C   ASN X  32      15.223   0.752  -0.865  1.00  0.00      LIGA    
ATOM    951  O   ASN X  32      15.069   1.858  -1.310  1.00  0.00      LIGA    
ATOM    952  N   LEU X  33      14.590  -0.244  -1.404  1.00  0.00      LIGA    
ATOM    953  HN  LEU X  33      14.655  -1.169  -1.035  1.00  0.00      LIGA    
ATOM    954  CA  LEU X  33      13.588  -0.181  -2.414  1.00  0.00      LIGA    
ATOM    955  HA  LEU X  33      14.093   0.319  -3.227  1.00  0.00      LIGA    
ATOM    956  CB  LEU X  33      13.278  -1.648  -2.984  1.00  0.00      LIGA    
ATOM    957  HB1 LEU X  33      12.281  -1.643  -3.476  1.00  0.00      LIGA    
ATOM    958  HB2 LEU X  33      13.213  -2.256  -2.056  1.00  0.00      LIGA    
ATOM    959  CG  LEU X  33      14.370  -2.195  -3.865  1.00  0.00      LIGA    
ATOM    960  HG  LEU X  33      15.353  -2.249  -3.349  1.00  0.00      LIGA    
ATOM    961  CD1 LEU X  33      13.937  -3.631  -4.214  1.00  0.00      LIGA    
ATOM    962 HD11 LEU X  33      14.630  -4.026  -4.988  1.00  0.00      LIGA    
ATOM    963 HD12 LEU X  33      12.887  -3.730  -4.566  1.00  0.00      LIGA    
ATOM    964 HD13 LEU X  33      14.007  -4.169  -3.245  1.00  0.00      LIGA    
ATOM    965  CD2 LEU X  33      14.519  -1.325  -5.160  1.00  0.00      LIGA    
ATOM    966 HD21 LEU X  33      14.803  -0.270  -4.962  1.00  0.00      LIGA    
ATOM    967 HD22 LEU X  33      13.557  -1.379  -5.714  1.00  0.00      LIGA    
ATOM    968 HD23 LEU X  33      15.338  -1.748  -5.781  1.00  0.00      LIGA    
ATOM    969  C   LEU X  33      12.310   0.628  -2.154  1.00  0.00      LIGA    
ATOM    970  O   LEU X  33      11.828   1.437  -2.938  1.00  0.00      LIGA    
ATOM    971  N   LEU X  34      11.740   0.483  -0.972  1.00  0.00      LIGA    
ATOM    972  HN  LEU X  34      12.042  -0.182  -0.293  1.00  0.00      LIGA    
ATOM    973  CA  LEU X  34      10.831   1.486  -0.333  1.00  0.00      LIGA    
ATOM    974  HA  LEU X  34       9.929   1.448  -0.926  1.00  0.00      LIGA    
ATOM    975  CB  LEU X  34      10.263   0.906   1.061  1.00  0.00      LIGA    
ATOM    976  HB1 LEU X  34      11.155   0.838   1.719  1.00  0.00      LIGA    
ATOM    977  HB2 LEU X  34       9.777  -0.074   0.861  1.00  0.00      LIGA    
ATOM    978  CG  LEU X  34       9.204   1.830   1.824  1.00  0.00      LIGA    
ATOM    979  HG  LEU X  34       9.433   2.913   1.921  1.00  0.00      LIGA    
ATOM    980  CD1 LEU X  34       7.871   2.013   1.041  1.00  0.00      LIGA    
ATOM    981 HD11 LEU X  34       8.113   2.589   0.121  1.00  0.00      LIGA    
ATOM    982 HD12 LEU X  34       7.028   2.452   1.617  1.00  0.00      LIGA    
ATOM    983 HD13 LEU X  34       7.376   1.036   0.863  1.00  0.00      LIGA    
ATOM    984  CD2 LEU X  34       8.882   1.130   3.136  1.00  0.00      LIGA    
ATOM    985 HD21 LEU X  34       9.644   1.046   3.941  1.00  0.00      LIGA    
ATOM    986 HD22 LEU X  34       8.503   0.103   2.945  1.00  0.00      LIGA    
ATOM    987 HD23 LEU X  34       7.959   1.601   3.537  1.00  0.00      LIGA    
ATOM    988  C   LEU X  34      11.291   2.928  -0.284  1.00  0.00      LIGA    
ATOM    989  O   LEU X  34      10.569   3.850  -0.537  1.00  0.00      LIGA    
ATOM    990  N   ALA X  35      12.615   3.220  -0.047  1.00  0.00      LIGA    
ATOM    991  HN  ALA X  35      13.294   2.494   0.014  1.00  0.00      LIGA    
ATOM    992  CA  ALA X  35      13.119   4.583  -0.096  1.00  0.00      LIGA    
ATOM    993  HA  ALA X  35      12.493   5.258   0.469  1.00  0.00      LIGA    
ATOM    994  CB  ALA X  35      14.558   4.590   0.620  1.00  0.00      LIGA    
ATOM    995  HB1 ALA X  35      15.372   4.195  -0.024  1.00  0.00      LIGA    
ATOM    996  HB2 ALA X  35      14.561   3.914   1.502  1.00  0.00      LIGA    
ATOM    997  HB3 ALA X  35      14.687   5.593   1.082  1.00  0.00      LIGA    
ATOM    998  C   ALA X  35      13.203   5.045  -1.530  1.00  0.00      LIGA    
ATOM    999  O   ALA X  35      12.989   6.210  -1.913  1.00  0.00      LIGA    
ATOM   1000  N   GLU X  36      13.560   4.107  -2.437  1.00  0.00      LIGA    
ATOM   1001  HN  GLU X  36      13.970   3.205  -2.335  1.00  0.00      LIGA    
ATOM   1002  CA  GLU X  36      13.521   4.452  -3.773  1.00  0.00      LIGA    
ATOM   1003  HA  GLU X  36      14.230   5.257  -3.890  1.00  0.00      LIGA    
ATOM   1004  CB  GLU X  36      14.142   3.292  -4.586  1.00  0.00      LIGA    
ATOM   1005  HB1 GLU X  36      13.780   3.351  -5.635  1.00  0.00      LIGA    
ATOM   1006  HB2 GLU X  36      13.752   2.327  -4.198  1.00  0.00      LIGA    
ATOM   1007  CG  GLU X  36      15.666   3.256  -4.610  1.00  0.00      LIGA    
ATOM   1008  HG1 GLU X  36      15.927   2.398  -5.266  1.00  0.00      LIGA    
ATOM   1009  HG2 GLU X  36      16.065   3.031  -3.598  1.00  0.00      LIGA    
ATOM   1010  CD  GLU X  36      16.388   4.492  -5.203  1.00  0.00      LIGA    
ATOM   1011  OE1 GLU X  36      15.974   5.052  -6.200  1.00  0.00      LIGA    
ATOM   1012  OE2 GLU X  36      17.368   4.953  -4.546  1.00  0.00      LIGA    
ATOM   1013  C   GLU X  36      12.165   4.851  -4.338  1.00  0.00      LIGA    
ATOM   1014  O   GLU X  36      12.077   5.870  -5.011  1.00  0.00      LIGA    
ATOM   1015  N   ALA X  37      11.118   4.092  -4.018  1.00  0.00      LIGA    
ATOM   1016  HN  ALA X  37      11.309   3.190  -3.638  1.00  0.00      LIGA    
ATOM   1017  CA  ALA X  37       9.711   4.474  -4.088  1.00  0.00      LIGA    
ATOM   1018  HA  ALA X  37       9.473   4.653  -5.126  1.00  0.00      LIGA    
ATOM   1019  CB  ALA X  37       8.855   3.347  -3.361  1.00  0.00      LIGA    
ATOM   1020  HB1 ALA X  37       7.789   3.628  -3.501  1.00  0.00      LIGA    
ATOM   1021  HB2 ALA X  37       9.031   3.201  -2.273  1.00  0.00      LIGA    
ATOM   1022  HB3 ALA X  37       9.054   2.376  -3.862  1.00  0.00      LIGA    
ATOM   1023  C   ALA X  37       9.345   5.811  -3.423  1.00  0.00      LIGA    
ATOM   1024  O   ALA X  37       8.617   6.718  -3.942  1.00  0.00      LIGA    
ATOM   1025  N   LYS X  38       9.963   6.064  -2.222  1.00  0.00      LIGA    
ATOM   1026  HN  LYS X  38      10.649   5.379  -1.994  1.00  0.00      LIGA    
ATOM   1027  CA  LYS X  38       9.693   7.263  -1.434  1.00  0.00      LIGA    
ATOM   1028  HA  LYS X  38       8.620   7.391  -1.428  1.00  0.00      LIGA    
ATOM   1029  CB  LYS X  38      10.308   7.055  -0.043  1.00  0.00      LIGA    
ATOM   1030  HB1 LYS X  38      11.401   7.181  -0.199  1.00  0.00      LIGA    
ATOM   1031  HB2 LYS X  38      10.125   6.035   0.356  1.00  0.00      LIGA    
ATOM   1032  CG  LYS X  38       9.753   8.003   1.068  1.00  0.00      LIGA    
ATOM   1033  HG1 LYS X  38       8.822   7.468   1.354  1.00  0.00      LIGA    
ATOM   1034  HG2 LYS X  38       9.455   8.988   0.652  1.00  0.00      LIGA    
ATOM   1035  CD  LYS X  38      10.796   8.287   2.150  1.00  0.00      LIGA    
ATOM   1036  HD1 LYS X  38      11.501   9.104   1.885  1.00  0.00      LIGA    
ATOM   1037  HD2 LYS X  38      11.498   7.433   2.267  1.00  0.00      LIGA    
ATOM   1038  CE  LYS X  38      10.094   8.473   3.552  1.00  0.00      LIGA    
ATOM   1039  HE1 LYS X  38       9.547   7.573   3.905  1.00  0.00      LIGA    
ATOM   1040  HE2 LYS X  38       9.402   9.336   3.452  1.00  0.00      LIGA    
ATOM   1041  NZ  LYS X  38      11.189   8.738   4.485  1.00  0.00      LIGA    
ATOM   1042  HZ1 LYS X  38      10.797   8.780   5.447  1.00  0.00      LIGA    
ATOM   1043  HZ2 LYS X  38      11.713   9.623   4.333  1.00  0.00      LIGA    
ATOM   1044  HZ3 LYS X  38      11.867   7.951   4.437  1.00  0.00      LIGA    
ATOM   1045  C   LYS X  38      10.179   8.633  -2.065  1.00  0.00      LIGA    
ATOM   1046  O   LYS X  38       9.496   9.657  -2.204  1.00  0.00      LIGA    
ATOM   1047  N   LYS X  39      11.391   8.522  -2.695  1.00  0.00      LIGA    
ATOM   1048  HN  LYS X  39      11.872   7.650  -2.645  1.00  0.00      LIGA    
ATOM   1049  CA  LYS X  39      11.974   9.696  -3.336  1.00  0.00      LIGA    
ATOM   1050  HA  LYS X  39      11.808  10.514  -2.650  1.00  0.00      LIGA    
ATOM   1051  CB  LYS X  39      13.434   9.402  -3.632  1.00  0.00      LIGA    
ATOM   1052  HB1 LYS X  39      13.938  10.173  -4.253  1.00  0.00      LIGA    
ATOM   1053  HB2 LYS X  39      13.504   8.455  -4.207  1.00  0.00      LIGA    
ATOM   1054  CG  LYS X  39      14.361   9.484  -2.416  1.00  0.00      LIGA    
ATOM   1055  HG1 LYS X  39      13.977   8.804  -1.625  1.00  0.00      LIGA    
ATOM   1056  HG2 LYS X  39      14.271  10.519  -2.021  1.00  0.00      LIGA    
ATOM   1057  CD  LYS X  39      15.834   9.365  -2.672  1.00  0.00      LIGA    
ATOM   1058  HD1 LYS X  39      16.319   9.564  -1.693  1.00  0.00      LIGA    
ATOM   1059  HD2 LYS X  39      16.022  10.164  -3.421  1.00  0.00      LIGA    
ATOM   1060  CE  LYS X  39      16.154   7.959  -3.231  1.00  0.00      LIGA    
ATOM   1061  HE1 LYS X  39      15.516   7.772  -4.121  1.00  0.00      LIGA    
ATOM   1062  HE2 LYS X  39      16.117   7.208  -2.414  1.00  0.00      LIGA    
ATOM   1063  NZ  LYS X  39      17.568   7.825  -3.833  1.00  0.00      LIGA    
ATOM   1064  HZ1 LYS X  39      17.770   8.519  -4.581  1.00  0.00      LIGA    
ATOM   1065  HZ2 LYS X  39      17.752   6.876  -4.215  1.00  0.00      LIGA    
ATOM   1066  HZ3 LYS X  39      18.254   7.946  -3.061  1.00  0.00      LIGA    
ATOM   1067  C   LYS X  39      11.290   9.942  -4.653  1.00  0.00      LIGA    
ATOM   1068  O   LYS X  39      11.227  11.054  -5.081  1.00  0.00      LIGA    
ATOM   1069  N   LEU X  40      10.830   8.834  -5.353  1.00  0.00      LIGA    
ATOM   1070  HN  LEU X  40      11.088   7.938  -5.000  1.00  0.00      LIGA    
ATOM   1071  CA  LEU X  40       9.905   8.998  -6.466  1.00  0.00      LIGA    
ATOM   1072  HA  LEU X  40      10.305   9.661  -7.219  1.00  0.00      LIGA    
ATOM   1073  CB  LEU X  40       9.804   7.582  -7.110  1.00  0.00      LIGA    
ATOM   1074  HB1 LEU X  40       9.158   6.945  -6.467  1.00  0.00      LIGA    
ATOM   1075  HB2 LEU X  40      10.840   7.191  -7.193  1.00  0.00      LIGA    
ATOM   1076  CG  LEU X  40       9.096   7.484  -8.514  1.00  0.00      LIGA    
ATOM   1077  HG  LEU X  40       8.006   7.687  -8.436  1.00  0.00      LIGA    
ATOM   1078  CD1 LEU X  40       9.685   8.511  -9.501  1.00  0.00      LIGA    
ATOM   1079 HD11 LEU X  40       9.399   9.524  -9.145  1.00  0.00      LIGA    
ATOM   1080 HD12 LEU X  40       9.346   8.429 -10.555  1.00  0.00      LIGA    
ATOM   1081 HD13 LEU X  40      10.789   8.398  -9.547  1.00  0.00      LIGA    
ATOM   1082  CD2 LEU X  40       9.224   6.089  -9.122  1.00  0.00      LIGA    
ATOM   1083 HD21 LEU X  40      10.312   5.939  -9.280  1.00  0.00      LIGA    
ATOM   1084 HD22 LEU X  40       8.547   6.036 -10.002  1.00  0.00      LIGA    
ATOM   1085 HD23 LEU X  40       8.856   5.302  -8.429  1.00  0.00      LIGA    
ATOM   1086  C   LEU X  40       8.536   9.564  -6.065  1.00  0.00      LIGA    
ATOM   1087  O   LEU X  40       7.914  10.279  -6.855  1.00  0.00      LIGA    
ATOM   1088  N   ASN X  41       7.979   9.251  -4.859  1.00  0.00      LIGA    
ATOM   1089  HN  ASN X  41       8.389   8.558  -4.271  1.00  0.00      LIGA    
ATOM   1090  CA  ASN X  41       6.736   9.801  -4.380  1.00  0.00      LIGA    
ATOM   1091  HA  ASN X  41       6.080   9.643  -5.224  1.00  0.00      LIGA    
ATOM   1092  CB  ASN X  41       6.273   9.118  -2.997  1.00  0.00      LIGA    
ATOM   1093  HB1 ASN X  41       6.952   9.433  -2.177  1.00  0.00      LIGA    
ATOM   1094  HB2 ASN X  41       6.228   8.061  -3.337  1.00  0.00      LIGA    
ATOM   1095  CG  ASN X  41       4.829   9.508  -2.542  1.00  0.00      LIGA    
ATOM   1096  OD1 ASN X  41       3.824   8.988  -3.012  1.00  0.00      LIGA    
ATOM   1097  ND2 ASN X  41       4.703  10.324  -1.460  1.00  0.00      LIGA    
ATOM   1098 HD21 ASN X  41       5.467  10.868  -1.112  1.00  0.00      LIGA    
ATOM   1099 HD22 ASN X  41       3.775  10.611  -1.221  1.00  0.00      LIGA    
ATOM   1100  C   ASN X  41       6.716  11.309  -4.212  1.00  0.00      LIGA    
ATOM   1101  O   ASN X  41       5.786  11.955  -4.683  1.00  0.00      LIGA    
ATOM   1102  N   ASP X  42       7.775  11.882  -3.689  1.00  0.00      LIGA    
ATOM   1103  HN  ASP X  42       8.540  11.364  -3.314  1.00  0.00      LIGA    
ATOM   1104  CA  ASP X  42       7.925  13.348  -3.768  1.00  0.00      LIGA    
ATOM   1105  HA  ASP X  42       7.100  13.850  -3.285  1.00  0.00      LIGA    
ATOM   1106  CB  ASP X  42       9.218  13.684  -2.927  1.00  0.00      LIGA    
ATOM   1107  HB1 ASP X  42       9.478  14.761  -3.018  1.00  0.00      LIGA    
ATOM   1108  HB2 ASP X  42      10.074  13.055  -3.249  1.00  0.00      LIGA    
ATOM   1109  CG  ASP X  42       9.011  13.454  -1.410  1.00  0.00      LIGA    
ATOM   1110  OD1 ASP X  42      10.100  13.385  -0.773  1.00  0.00      LIGA    
ATOM   1111  OD2 ASP X  42       7.891  13.399  -0.906  1.00  0.00      LIGA    
ATOM   1112  C   ASP X  42       8.211  13.942  -5.107  1.00  0.00      LIGA    
ATOM   1113  O   ASP X  42       7.632  14.942  -5.480  1.00  0.00      LIGA    
ATOM   1114  N   ALA X  43       8.942  13.249  -5.994  1.00  0.00      LIGA    
ATOM   1115  HN  ALA X  43       9.295  12.370  -5.681  1.00  0.00      LIGA    
ATOM   1116  CA  ALA X  43       9.113  13.675  -7.336  1.00  0.00      LIGA    
ATOM   1117  HA  ALA X  43       9.636  14.615  -7.441  1.00  0.00      LIGA    
ATOM   1118  CB  ALA X  43      10.030  12.570  -8.005  1.00  0.00      LIGA    
ATOM   1119  HB1 ALA X  43      10.803  12.178  -7.309  1.00  0.00      LIGA    
ATOM   1120  HB2 ALA X  43      10.485  13.015  -8.916  1.00  0.00      LIGA    
ATOM   1121  HB3 ALA X  43       9.526  11.607  -8.233  1.00  0.00      LIGA    
ATOM   1122  C   ALA X  43       7.725  13.749  -8.094  1.00  0.00      LIGA    
ATOM   1123  O   ALA X  43       7.371  14.754  -8.678  1.00  0.00      LIGA    
ATOM   1124  N   GLN X  44       6.874  12.737  -7.946  1.00  0.00      LIGA    
ATOM   1125  HN  GLN X  44       7.188  11.895  -7.514  1.00  0.00      LIGA    
ATOM   1126  CA  GLN X  44       5.495  12.712  -8.411  1.00  0.00      LIGA    
ATOM   1127  HA  GLN X  44       5.498  12.723  -9.491  1.00  0.00      LIGA    
ATOM   1128  CB  GLN X  44       4.792  11.423  -8.016  1.00  0.00      LIGA    
ATOM   1129  HB1 GLN X  44       3.692  11.546  -8.101  1.00  0.00      LIGA    
ATOM   1130  HB2 GLN X  44       4.822  11.320  -6.910  1.00  0.00      LIGA    
ATOM   1131  CG  GLN X  44       5.292  10.183  -8.778  1.00  0.00      LIGA    
ATOM   1132  HG1 GLN X  44       4.638   9.303  -8.601  1.00  0.00      LIGA    
ATOM   1133  HG2 GLN X  44       6.304   9.857  -8.457  1.00  0.00      LIGA    
ATOM   1134  CD  GLN X  44       5.362  10.377 -10.269  1.00  0.00      LIGA    
ATOM   1135  OE1 GLN X  44       6.452  10.198 -10.899  1.00  0.00      LIGA    
ATOM   1136  NE2 GLN X  44       4.211  10.688 -10.839  1.00  0.00      LIGA    
ATOM   1137 HE21 GLN X  44       4.182  11.012 -11.785  1.00  0.00      LIGA    
ATOM   1138 HE22 GLN X  44       3.349  10.744 -10.335  1.00  0.00      LIGA    
ATOM   1139  C   GLN X  44       4.628  13.904  -7.997  1.00  0.00      LIGA    
ATOM   1140  O   GLN X  44       3.932  14.474  -8.847  1.00  0.00      LIGA    
ATOM   1141  N   ALA X  45       4.669  14.274  -6.689  1.00  0.00      LIGA    
ATOM   1142  HN  ALA X  45       5.179  13.819  -5.964  1.00  0.00      LIGA    
ATOM   1143  CA  ALA X  45       3.928  15.411  -6.171  1.00  0.00      LIGA    
ATOM   1144  HA  ALA X  45       2.878  15.356  -6.415  1.00  0.00      LIGA    
ATOM   1145  CB  ALA X  45       4.156  15.528  -4.609  1.00  0.00      LIGA    
ATOM   1146  HB1 ALA X  45       3.572  16.343  -4.132  1.00  0.00      LIGA    
ATOM   1147  HB2 ALA X  45       5.184  15.775  -4.269  1.00  0.00      LIGA    
ATOM   1148  HB3 ALA X  45       3.859  14.555  -4.160  1.00  0.00      LIGA    
ATOM   1149  C   ALA X  45       4.262  16.843  -6.798  1.00  0.00      LIGA    
ATOM   1150  O   ALA X  45       3.452  17.397  -7.513  1.00  0.00      LIGA    
ATOM   1151  NT  ALA X  45       5.478  17.331  -6.661  1.00  0.00      LIGA    
ATOM   1152  HT1 ALA X  45       6.128  16.775  -6.142  1.00  0.00      LIGA    
ATOM   1153  HT2 ALA X  45       5.813  17.982  -7.343  1.00  0.00      LIGA    
ATOM   1154  CAY ALA X   1     -12.520  11.247  13.882  1.00  0.00      LIGB    
ATOM   1155  HY1 ALA X   1     -13.257  11.074  13.069  1.00  0.00      LIGB    
ATOM   1156  HY2 ALA X   1     -12.478  12.322  14.158  1.00  0.00      LIGB    
ATOM   1157  HY3 ALA X   1     -13.065  10.817  14.751  1.00  0.00      LIGB    
ATOM   1158  CY  ALA X   1     -11.180  10.777  13.758  1.00  0.00      LIGB    
ATOM   1159  OY  ALA X   1     -10.356  11.545  13.198  1.00  0.00      LIGB    
ATOM   1160  N   ALA X   1     -10.938   9.482  14.042  1.00  0.00      LIGB    
ATOM   1161  HN  ALA X   1     -11.706   8.992  14.447  1.00  0.00      LIGB    
ATOM   1162  CA  ALA X   1      -9.649   8.814  14.136  1.00  0.00      LIGB    
ATOM   1163  HA  ALA X   1      -8.969   9.529  14.577  1.00  0.00      LIGB    
ATOM   1164  CB  ALA X   1      -9.767   7.612  15.125  1.00  0.00      LIGB    
ATOM   1165  HB1 ALA X   1     -10.503   6.847  14.799  1.00  0.00      LIGB    
ATOM   1166  HB2 ALA X   1     -10.005   8.012  16.134  1.00  0.00      LIGB    
ATOM   1167  HB3 ALA X   1      -8.768   7.135  15.225  1.00  0.00      LIGB    
ATOM   1168  C   ALA X   1      -8.979   8.510  12.775  1.00  0.00      LIGB    
ATOM   1169  O   ALA X   1      -8.008   7.814  12.809  1.00  0.00      LIGB    
ATOM   1170  N   GLY X   2      -9.439   9.166  11.696  1.00  0.00      LIGB    
ATOM   1171  HN  GLY X   2     -10.191   9.785  11.911  1.00  0.00      LIGB    
ATOM   1172  CA  GLY X   2      -9.040   8.944  10.289  1.00  0.00      LIGB    
ATOM   1173  HA1 GLY X   2      -7.967   8.882  10.189  1.00  0.00      LIGB    
ATOM   1174  HA2 GLY X   2      -9.356   9.753   9.647  1.00  0.00      LIGB    
ATOM   1175  C   GLY X   2      -9.478   7.561   9.705  1.00  0.00      LIGB    
ATOM   1176  O   GLY X   2     -10.359   6.884  10.280  1.00  0.00      LIGB    
ATOM   1177  N   GLY X   3      -8.736   7.160   8.635  1.00  0.00      LIGB    
ATOM   1178  HN  GLY X   3      -8.012   7.793   8.369  1.00  0.00      LIGB    
ATOM   1179  CA  GLY X   3      -8.936   6.025   7.741  1.00  0.00      LIGB    
ATOM   1180  HA1 GLY X   3      -8.278   6.177   6.899  1.00  0.00      LIGB    
ATOM   1181  HA2 GLY X   3      -9.979   5.982   7.462  1.00  0.00      LIGB    
ATOM   1182  C   GLY X   3      -8.685   4.675   8.381  1.00  0.00      LIGB    
ATOM   1183  O   GLY X   3      -8.318   4.647   9.599  1.00  0.00      LIGB    
ATOM   1184  N   GLU X   4      -8.685   3.614   7.562  1.00  0.00      LIGB    
ATOM   1185  HN  GLU X   4      -8.775   3.722   6.575  1.00  0.00      LIGB    
ATOM   1186  CA  GLU X   4      -8.643   2.271   8.134  1.00  0.00      LIGB    
ATOM   1187  HA  GLU X   4      -8.242   2.315   9.136  1.00  0.00      LIGB    
ATOM   1188  CB  GLU X   4     -10.127   1.745   8.024  1.00  0.00      LIGB    
ATOM   1189  HB1 GLU X   4     -10.173   0.637   7.955  1.00  0.00      LIGB    
ATOM   1190  HB2 GLU X   4     -10.643   2.113   7.112  1.00  0.00      LIGB    
ATOM   1191  CG  GLU X   4     -11.035   2.360   9.136  1.00  0.00      LIGB    
ATOM   1192  HG1 GLU X   4     -11.166   3.463   9.157  1.00  0.00      LIGB    
ATOM   1193  HG2 GLU X   4     -10.683   1.987  10.122  1.00  0.00      LIGB    
ATOM   1194  CD  GLU X   4     -12.466   1.836   9.019  1.00  0.00      LIGB    
ATOM   1195  OE1 GLU X   4     -13.520   2.549   8.788  1.00  0.00      LIGB    
ATOM   1196  OE2 GLU X   4     -12.536   0.584   9.161  1.00  0.00      LIGB    
ATOM   1197  C   GLU X   4      -7.698   1.391   7.309  1.00  0.00      LIGB    
ATOM   1198  O   GLU X   4      -7.418   1.676   6.138  1.00  0.00      LIGB    
ATOM   1199  N   ILE X   5      -7.147   0.394   7.969  1.00  0.00      LIGB    
ATOM   1200  HN  ILE X   5      -7.440   0.123   8.883  1.00  0.00      LIGB    
ATOM   1201  CA  ILE X   5      -5.969  -0.257   7.389  1.00  0.00      LIGB    
ATOM   1202  HA  ILE X   5      -5.645   0.230   6.481  1.00  0.00      LIGB    
ATOM   1203  CB  ILE X   5      -4.778   0.010   8.283  1.00  0.00      LIGB    
ATOM   1204  HB  ILE X   5      -5.050  -0.440   9.262  1.00  0.00      LIGB    
ATOM   1205  CG2 ILE X   5      -3.535  -0.833   7.843  1.00  0.00      LIGB    
ATOM   1206 HG21 ILE X   5      -2.656  -0.423   8.386  1.00  0.00      LIGB    
ATOM   1207 HG22 ILE X   5      -3.366  -0.802   6.745  1.00  0.00      LIGB    
ATOM   1208 HG23 ILE X   5      -3.648  -1.919   8.050  1.00  0.00      LIGB    
ATOM   1209  CG1 ILE X   5      -4.426   1.507   8.425  1.00  0.00      LIGB    
ATOM   1210 HG11 ILE X   5      -3.763   1.561   9.315  1.00  0.00      LIGB    
ATOM   1211 HG12 ILE X   5      -5.382   2.020   8.659  1.00  0.00      LIGB    
ATOM   1212  CD  ILE X   5      -3.720   2.109   7.188  1.00  0.00      LIGB    
ATOM   1213  HD1 ILE X   5      -4.091   1.770   6.199  1.00  0.00      LIGB    
ATOM   1214  HD2 ILE X   5      -2.692   1.697   7.278  1.00  0.00      LIGB    
ATOM   1215  HD3 ILE X   5      -3.663   3.218   7.205  1.00  0.00      LIGB    
ATOM   1216  C   ILE X   5      -6.214  -1.753   7.113  1.00  0.00      LIGB    
ATOM   1217  O   ILE X   5      -6.727  -2.439   8.045  1.00  0.00      LIGB    
ATOM   1218  N   VAL X   6      -5.737  -2.323   5.998  1.00  0.00      LIGB    
ATOM   1219  HN  VAL X   6      -5.449  -1.769   5.221  1.00  0.00      LIGB    
ATOM   1220  CA  VAL X   6      -5.804  -3.743   5.839  1.00  0.00      LIGB    
ATOM   1221  HA  VAL X   6      -6.126  -4.264   6.729  1.00  0.00      LIGB    
ATOM   1222  CB  VAL X   6      -6.825  -4.077   4.795  1.00  0.00      LIGB    
ATOM   1223  HB  VAL X   6      -7.822  -3.672   5.070  1.00  0.00      LIGB    
ATOM   1224  CG1 VAL X   6      -6.455  -3.547   3.389  1.00  0.00      LIGB    
ATOM   1225 HG11 VAL X   6      -7.267  -3.752   2.659  1.00  0.00      LIGB    
ATOM   1226 HG12 VAL X   6      -5.499  -3.990   3.036  1.00  0.00      LIGB    
ATOM   1227 HG13 VAL X   6      -6.342  -2.462   3.596  1.00  0.00      LIGB    
ATOM   1228  CG2 VAL X   6      -6.895  -5.592   4.894  1.00  0.00      LIGB    
ATOM   1229 HG21 VAL X   6      -5.954  -6.061   4.534  1.00  0.00      LIGB    
ATOM   1230 HG22 VAL X   6      -7.767  -5.843   4.253  1.00  0.00      LIGB    
ATOM   1231 HG23 VAL X   6      -7.005  -5.954   5.939  1.00  0.00      LIGB    
ATOM   1232  C   VAL X   6      -4.350  -4.103   5.486  1.00  0.00      LIGB    
ATOM   1233  O   VAL X   6      -3.812  -3.478   4.565  1.00  0.00      LIGB    
ATOM   1234  N   TYR X   7      -3.719  -4.979   6.241  1.00  0.00      LIGB    
ATOM   1235  HN  TYR X   7      -4.215  -5.511   6.922  1.00  0.00      LIGB    
ATOM   1236  CA  TYR X   7      -2.329  -5.309   6.204  1.00  0.00      LIGB    
ATOM   1237  HA  TYR X   7      -1.918  -4.482   5.643  1.00  0.00      LIGB    
ATOM   1238  CB  TYR X   7      -1.720  -5.464   7.586  1.00  0.00      LIGB    
ATOM   1239  HB1 TYR X   7      -0.614  -5.570   7.562  1.00  0.00      LIGB    
ATOM   1240  HB2 TYR X   7      -2.078  -6.364   8.130  1.00  0.00      LIGB    
ATOM   1241  CG  TYR X   7      -1.886  -4.221   8.494  1.00  0.00      LIGB    
ATOM   1242  CD1 TYR X   7      -2.846  -4.265   9.479  1.00  0.00      LIGB    
ATOM   1243  HD1 TYR X   7      -3.446  -5.163   9.481  1.00  0.00      LIGB    
ATOM   1244  CE1 TYR X   7      -2.948  -3.383  10.545  1.00  0.00      LIGB    
ATOM   1245  HE1 TYR X   7      -3.619  -3.454  11.388  1.00  0.00      LIGB    
ATOM   1246  CZ  TYR X   7      -2.043  -2.330  10.596  1.00  0.00      LIGB    
ATOM   1247  OH  TYR X   7      -2.011  -1.538  11.755  1.00  0.00      LIGB    
ATOM   1248  HH  TYR X   7      -1.289  -0.922  11.614  1.00  0.00      LIGB    
ATOM   1249  CD2 TYR X   7      -0.904  -3.079   8.596  1.00  0.00      LIGB    
ATOM   1250  HD2 TYR X   7      -0.128  -2.980   7.852  1.00  0.00      LIGB    
ATOM   1251  CE2 TYR X   7      -1.019  -2.211   9.686  1.00  0.00      LIGB    
ATOM   1252  HE2 TYR X   7      -0.244  -1.460   9.729  1.00  0.00      LIGB    
ATOM   1253  C   TYR X   7      -2.134  -6.580   5.384  1.00  0.00      LIGB    
ATOM   1254  O   TYR X   7      -2.713  -7.665   5.727  1.00  0.00      LIGB    
ATOM   1255  N   LEU X   8      -1.210  -6.551   4.366  1.00  0.00      LIGB    
ATOM   1256  HN  LEU X   8      -0.670  -5.740   4.155  1.00  0.00      LIGB    
ATOM   1257  CA  LEU X   8      -1.099  -7.701   3.508  1.00  0.00      LIGB    
ATOM   1258  HA  LEU X   8      -1.771  -8.526   3.691  1.00  0.00      LIGB    
ATOM   1259  CB  LEU X   8      -1.509  -7.024   2.107  1.00  0.00      LIGB    
ATOM   1260  HB1 LEU X   8      -1.340  -7.714   1.252  1.00  0.00      LIGB    
ATOM   1261  HB2 LEU X   8      -0.824  -6.174   1.906  1.00  0.00      LIGB    
ATOM   1262  CG  LEU X   8      -3.020  -6.615   1.994  1.00  0.00      LIGB    
ATOM   1263  HG  LEU X   8      -3.279  -5.947   2.843  1.00  0.00      LIGB    
ATOM   1264  CD1 LEU X   8      -3.266  -5.821   0.837  1.00  0.00      LIGB    
ATOM   1265 HD11 LEU X   8      -4.300  -5.425   0.749  1.00  0.00      LIGB    
ATOM   1266 HD12 LEU X   8      -3.169  -6.413  -0.097  1.00  0.00      LIGB    
ATOM   1267 HD13 LEU X   8      -2.613  -4.925   0.919  1.00  0.00      LIGB    
ATOM   1268  CD2 LEU X   8      -3.962  -7.877   2.008  1.00  0.00      LIGB    
ATOM   1269 HD21 LEU X   8      -4.931  -7.523   1.598  1.00  0.00      LIGB    
ATOM   1270 HD22 LEU X   8      -4.119  -8.320   3.015  1.00  0.00      LIGB    
ATOM   1271 HD23 LEU X   8      -3.586  -8.562   1.218  1.00  0.00      LIGB    
ATOM   1272  C   LEU X   8       0.356  -8.202   3.448  1.00  0.00      LIGB    
ATOM   1273  O   LEU X   8       0.989  -7.956   2.468  1.00  0.00      LIGB    
ATOM   1274  N   PRO X   9       0.833  -8.999   4.424  1.00  0.00      LIGB    
ATOM   1275  CD  PRO X   9       0.168  -9.226   5.686  1.00  0.00      LIGB    
ATOM   1276  HD1 PRO X   9      -0.888  -9.537   5.538  1.00  0.00      LIGB    
ATOM   1277  HD2 PRO X   9       0.088  -8.210   6.130  1.00  0.00      LIGB    
ATOM   1278  CA  PRO X   9       2.218  -9.585   4.437  1.00  0.00      LIGB    
ATOM   1279  HA  PRO X   9       2.962  -8.851   4.162  1.00  0.00      LIGB    
ATOM   1280  CB  PRO X   9       2.372  -9.937   5.909  1.00  0.00      LIGB    
ATOM   1281  HB1 PRO X   9       2.850  -9.097   6.456  1.00  0.00      LIGB    
ATOM   1282  HB2 PRO X   9       3.030 -10.805   6.134  1.00  0.00      LIGB    
ATOM   1283  CG  PRO X   9       0.955 -10.337   6.359  1.00  0.00      LIGB    
ATOM   1284  HG1 PRO X   9       0.628 -11.344   6.023  1.00  0.00      LIGB    
ATOM   1285  HG2 PRO X   9       0.896 -10.312   7.469  1.00  0.00      LIGB    
ATOM   1286  C   PRO X   9       2.455 -10.683   3.439  1.00  0.00      LIGB    
ATOM   1287  O   PRO X   9       3.550 -10.884   2.934  1.00  0.00      LIGB    
ATOM   1288  N   ASN X  10       1.326 -11.480   3.196  1.00  0.00      LIGB    
ATOM   1289  HN  ASN X  10       0.416 -11.289   3.559  1.00  0.00      LIGB    
ATOM   1290  CA  ASN X  10       1.412 -12.739   2.456  1.00  0.00      LIGB    
ATOM   1291  HA  ASN X  10       2.451 -13.029   2.413  1.00  0.00      LIGB    
ATOM   1292  CB  ASN X  10       0.596 -13.918   3.053  1.00  0.00      LIGB    
ATOM   1293  HB1 ASN X  10       1.026 -14.874   2.683  1.00  0.00      LIGB    
ATOM   1294  HB2 ASN X  10      -0.454 -13.756   2.731  1.00  0.00      LIGB    
ATOM   1295  CG  ASN X  10       0.711 -13.924   4.617  1.00  0.00      LIGB    
ATOM   1296  OD1 ASN X  10      -0.299 -13.655   5.267  1.00  0.00      LIGB    
ATOM   1297  ND2 ASN X  10       1.883 -14.178   5.202  1.00  0.00      LIGB    
ATOM   1298 HD21 ASN X  10       1.811 -14.192   6.200  1.00  0.00      LIGB    
ATOM   1299 HD22 ASN X  10       2.732 -14.254   4.679  1.00  0.00      LIGB    
ATOM   1300  C   ASN X  10       1.096 -12.684   0.948  1.00  0.00      LIGB    
ATOM   1301  O   ASN X  10       1.274 -13.717   0.300  1.00  0.00      LIGB    
ATOM   1302  N   LEU X  11       0.650 -11.560   0.376  1.00  0.00      LIGB    
ATOM   1303  HN  LEU X  11       0.402 -10.839   1.020  1.00  0.00      LIGB    
ATOM   1304  CA  LEU X  11       0.568 -11.533  -1.035  1.00  0.00      LIGB    
ATOM   1305  HA  LEU X  11      -0.085 -12.334  -1.351  1.00  0.00      LIGB    
ATOM   1306  CB  LEU X  11      -0.215 -10.267  -1.394  1.00  0.00      LIGB    
ATOM   1307  HB1 LEU X  11      -0.495 -10.141  -2.463  1.00  0.00      LIGB    
ATOM   1308  HB2 LEU X  11       0.391  -9.396  -1.066  1.00  0.00      LIGB    
ATOM   1309  CG  LEU X  11      -1.598 -10.182  -0.684  1.00  0.00      LIGB    
ATOM   1310  HG  LEU X  11      -1.474  -9.943   0.394  1.00  0.00      LIGB    
ATOM   1311  CD1 LEU X  11      -2.438  -9.047  -1.338  1.00  0.00      LIGB    
ATOM   1312 HD11 LEU X  11      -2.581  -9.208  -2.428  1.00  0.00      LIGB    
ATOM   1313 HD12 LEU X  11      -1.850  -8.129  -1.129  1.00  0.00      LIGB    
ATOM   1314 HD13 LEU X  11      -3.447  -8.993  -0.874  1.00  0.00      LIGB    
ATOM   1315  CD2 LEU X  11      -2.381 -11.514  -0.712  1.00  0.00      LIGB    
ATOM   1316 HD21 LEU X  11      -3.439 -11.340  -0.421  1.00  0.00      LIGB    
ATOM   1317 HD22 LEU X  11      -1.849 -12.240  -0.059  1.00  0.00      LIGB    
ATOM   1318 HD23 LEU X  11      -2.500 -12.021  -1.694  1.00  0.00      LIGB    
ATOM   1319  C   LEU X  11       1.709 -11.625  -1.978  1.00  0.00      LIGB    
ATOM   1320  O   LEU X  11       2.856 -11.186  -1.727  1.00  0.00      LIGB    
ATOM   1321  N   ASN X  12       1.461 -12.283  -3.113  1.00  0.00      LIGB    
ATOM   1322  HN  ASN X  12       0.594 -12.758  -3.241  1.00  0.00      LIGB    
ATOM   1323  CA  ASN X  12       2.300 -12.245  -4.315  1.00  0.00      LIGB    
ATOM   1324  HA  ASN X  12       3.323 -12.555  -4.162  1.00  0.00      LIGB    
ATOM   1325  CB  ASN X  12       1.716 -13.299  -5.349  1.00  0.00      LIGB    
ATOM   1326  HB1 ASN X  12       2.413 -13.419  -6.206  1.00  0.00      LIGB    
ATOM   1327  HB2 ASN X  12       0.701 -12.999  -5.689  1.00  0.00      LIGB    
ATOM   1328  CG  ASN X  12       1.620 -14.735  -4.759  1.00  0.00      LIGB    
ATOM   1329  OD1 ASN X  12       2.187 -15.137  -3.798  1.00  0.00      LIGB    
ATOM   1330  ND2 ASN X  12       0.711 -15.526  -5.473  1.00  0.00      LIGB    
ATOM   1331 HD21 ASN X  12       0.528 -16.441  -5.112  1.00  0.00      LIGB    
ATOM   1332 HD22 ASN X  12       0.494 -15.254  -6.411  1.00  0.00      LIGB    
ATOM   1333  C   ASN X  12       2.430 -10.859  -4.902  1.00  0.00      LIGB    
ATOM   1334  O   ASN X  12       1.494 -10.106  -4.708  1.00  0.00      LIGB    
ATOM   1335  N   PRO X  13       3.497 -10.459  -5.624  1.00  0.00      LIGB    
ATOM   1336  CD  PRO X  13       4.787 -11.199  -5.852  1.00  0.00      LIGB    
ATOM   1337  HD1 PRO X  13       4.660 -12.266  -6.131  1.00  0.00      LIGB    
ATOM   1338  HD2 PRO X  13       5.297 -11.163  -4.864  1.00  0.00      LIGB    
ATOM   1339  CA  PRO X  13       3.580  -9.086  -6.105  1.00  0.00      LIGB    
ATOM   1340  HA  PRO X  13       3.323  -8.415  -5.298  1.00  0.00      LIGB    
ATOM   1341  CB  PRO X  13       5.037  -9.013  -6.539  1.00  0.00      LIGB    
ATOM   1342  HB1 PRO X  13       5.576  -8.708  -5.616  1.00  0.00      LIGB    
ATOM   1343  HB2 PRO X  13       5.229  -8.283  -7.353  1.00  0.00      LIGB    
ATOM   1344  CG  PRO X  13       5.550 -10.310  -6.898  1.00  0.00      LIGB    
ATOM   1345  HG1 PRO X  13       5.197 -10.716  -7.871  1.00  0.00      LIGB    
ATOM   1346  HG2 PRO X  13       6.648 -10.360  -6.741  1.00  0.00      LIGB    
ATOM   1347  C   PRO X  13       2.587  -8.836  -7.238  1.00  0.00      LIGB    
ATOM   1348  O   PRO X  13       2.168  -7.657  -7.286  1.00  0.00      LIGB    
ATOM   1349  N   ASP X  14       2.157  -9.867  -7.988  1.00  0.00      LIGB    
ATOM   1350  HN  ASP X  14       2.642 -10.738  -7.983  1.00  0.00      LIGB    
ATOM   1351  CA  ASP X  14       1.096  -9.729  -8.957  1.00  0.00      LIGB    
ATOM   1352  HA  ASP X  14       1.197  -8.820  -9.532  1.00  0.00      LIGB    
ATOM   1353  CB  ASP X  14       1.169 -10.887 -10.002  1.00  0.00      LIGB    
ATOM   1354  HB1 ASP X  14       2.168 -10.866 -10.488  1.00  0.00      LIGB    
ATOM   1355  HB2 ASP X  14       0.481 -10.697 -10.853  1.00  0.00      LIGB    
ATOM   1356  CG  ASP X  14       0.867 -12.252  -9.550  1.00  0.00      LIGB    
ATOM   1357  OD1 ASP X  14       1.034 -12.593  -8.365  1.00  0.00      LIGB    
ATOM   1358  OD2 ASP X  14       0.614 -13.134 -10.454  1.00  0.00      LIGB    
ATOM   1359  C   ASP X  14      -0.240  -9.549  -8.258  1.00  0.00      LIGB    
ATOM   1360  O   ASP X  14      -1.084  -8.870  -8.760  1.00  0.00      LIGB    
ATOM   1361  N   GLN X  15      -0.441 -10.205  -7.105  1.00  0.00      LIGB    
ATOM   1362  HN  GLN X  15       0.248 -10.814  -6.721  1.00  0.00      LIGB    
ATOM   1363  CA  GLN X  15      -1.599 -10.169  -6.204  1.00  0.00      LIGB    
ATOM   1364  HA  GLN X  15      -2.458 -10.416  -6.810  1.00  0.00      LIGB    
ATOM   1365  CB  GLN X  15      -1.658 -11.392  -5.125  1.00  0.00      LIGB    
ATOM   1366  HB1 GLN X  15      -2.445 -11.199  -4.365  1.00  0.00      LIGB    
ATOM   1367  HB2 GLN X  15      -0.655 -11.457  -4.653  1.00  0.00      LIGB    
ATOM   1368  CG  GLN X  15      -2.008 -12.737  -5.782  1.00  0.00      LIGB    
ATOM   1369  HG1 GLN X  15      -1.517 -12.898  -6.765  1.00  0.00      LIGB    
ATOM   1370  HG2 GLN X  15      -3.094 -12.783  -6.018  1.00  0.00      LIGB    
ATOM   1371  CD  GLN X  15      -1.739 -13.867  -4.745  1.00  0.00      LIGB    
ATOM   1372  OE1 GLN X  15      -1.090 -13.689  -3.681  1.00  0.00      LIGB    
ATOM   1373  NE2 GLN X  15      -2.339 -15.022  -4.995  1.00  0.00      LIGB    
ATOM   1374 HE21 GLN X  15      -2.115 -15.797  -4.404  1.00  0.00      LIGB    
ATOM   1375 HE22 GLN X  15      -2.836 -15.113  -5.857  1.00  0.00      LIGB    
ATOM   1376  C   GLN X  15      -1.846  -8.786  -5.630  1.00  0.00      LIGB    
ATOM   1377  O   GLN X  15      -2.999  -8.440  -5.574  1.00  0.00      LIGB    
ATOM   1378  N   LEU X  16      -0.793  -8.072  -5.281  1.00  0.00      LIGB    
ATOM   1379  HN  LEU X  16       0.069  -8.566  -5.368  1.00  0.00      LIGB    
ATOM   1380  CA  LEU X  16      -0.766  -6.741  -4.645  1.00  0.00      LIGB    
ATOM   1381  HA  LEU X  16      -1.539  -6.727  -3.891  1.00  0.00      LIGB    
ATOM   1382  CB  LEU X  16       0.508  -6.357  -3.890  1.00  0.00      LIGB    
ATOM   1383  HB1 LEU X  16       0.499  -5.251  -3.789  1.00  0.00      LIGB    
ATOM   1384  HB2 LEU X  16       1.355  -6.481  -4.598  1.00  0.00      LIGB    
ATOM   1385  CG  LEU X  16       0.711  -7.128  -2.565  1.00  0.00      LIGB    
ATOM   1386  HG  LEU X  16       0.098  -8.045  -2.432  1.00  0.00      LIGB    
ATOM   1387  CD1 LEU X  16       2.195  -7.517  -2.422  1.00  0.00      LIGB    
ATOM   1388 HD11 LEU X  16       2.327  -8.054  -1.458  1.00  0.00      LIGB    
ATOM   1389 HD12 LEU X  16       2.773  -6.595  -2.644  1.00  0.00      LIGB    
ATOM   1390 HD13 LEU X  16       2.519  -8.177  -3.255  1.00  0.00      LIGB    
ATOM   1391  CD2 LEU X  16       0.370  -6.167  -1.452  1.00  0.00      LIGB    
ATOM   1392 HD21 LEU X  16       0.596  -6.591  -0.451  1.00  0.00      LIGB    
ATOM   1393 HD22 LEU X  16      -0.697  -5.858  -1.419  1.00  0.00      LIGB    
ATOM   1394 HD23 LEU X  16       1.022  -5.277  -1.584  1.00  0.00      LIGB    
ATOM   1395  C   LEU X  16      -1.240  -5.633  -5.617  1.00  0.00      LIGB    
ATOM   1396  O   LEU X  16      -1.798  -4.601  -5.210  1.00  0.00      LIGB    
ATOM   1397  N   CYS X  17      -0.978  -5.865  -6.912  1.00  0.00      LIGB    
ATOM   1398  HN  CYS X  17      -0.670  -6.754  -7.241  1.00  0.00      LIGB    
ATOM   1399  CA  CYS X  17      -1.154  -4.810  -7.885  1.00  0.00      LIGB    
ATOM   1400  HA  CYS X  17      -0.687  -3.915  -7.500  1.00  0.00      LIGB    
ATOM   1401  CB  CYS X  17      -0.411  -5.023  -9.253  1.00  0.00      LIGB    
ATOM   1402  HB1 CYS X  17      -0.504  -4.049  -9.781  1.00  0.00      LIGB    
ATOM   1403  HB2 CYS X  17      -0.825  -5.863  -9.850  1.00  0.00      LIGB    
ATOM   1404  SG  CYS X  17       1.317  -5.350  -8.981  1.00  0.00      LIGB    
ATOM   1405  C   CYS X  17      -2.638  -4.606  -8.225  1.00  0.00      LIGB    
ATOM   1406  O   CYS X  17      -3.004  -3.517  -8.566  1.00  0.00      LIGB    
ATOM   1407  N   ALA X  18      -3.429  -5.631  -8.016  1.00  0.00      LIGB    
ATOM   1408  HN  ALA X  18      -3.057  -6.516  -7.749  1.00  0.00      LIGB    
ATOM   1409  CA  ALA X  18      -4.811  -5.814  -8.489  1.00  0.00      LIGB    
ATOM   1410  HA  ALA X  18      -4.811  -5.765  -9.568  1.00  0.00      LIGB    
ATOM   1411  CB  ALA X  18      -5.154  -7.226  -8.187  1.00  0.00      LIGB    
ATOM   1412  HB1 ALA X  18      -5.223  -7.405  -7.093  1.00  0.00      LIGB    
ATOM   1413  HB2 ALA X  18      -4.323  -7.907  -8.469  1.00  0.00      LIGB    
ATOM   1414  HB3 ALA X  18      -6.112  -7.504  -8.678  1.00  0.00      LIGB    
ATOM   1415  C   ALA X  18      -5.787  -4.801  -7.977  1.00  0.00      LIGB    
ATOM   1416  O   ALA X  18      -6.587  -4.189  -8.673  1.00  0.00      LIGB    
ATOM   1417  N   PHE X  19      -5.684  -4.600  -6.635  1.00  0.00      LIGB    
ATOM   1418  HN  PHE X  19      -5.110  -5.040  -5.948  1.00  0.00      LIGB    
ATOM   1419  CA  PHE X  19      -6.535  -3.616  -5.948  1.00  0.00      LIGB    
ATOM   1420  HA  PHE X  19      -7.493  -4.089  -6.106  1.00  0.00      LIGB    
ATOM   1421  CB  PHE X  19      -6.258  -3.592  -4.385  1.00  0.00      LIGB    
ATOM   1422  HB1 PHE X  19      -7.112  -3.091  -3.880  1.00  0.00      LIGB    
ATOM   1423  HB2 PHE X  19      -5.339  -3.006  -4.167  1.00  0.00      LIGB    
ATOM   1424  CG  PHE X  19      -6.192  -4.953  -3.749  1.00  0.00      LIGB    
ATOM   1425  CD1 PHE X  19      -4.902  -5.333  -3.335  1.00  0.00      LIGB    
ATOM   1426  HD1 PHE X  19      -4.081  -4.641  -3.452  1.00  0.00      LIGB    
ATOM   1427  CE1 PHE X  19      -4.625  -6.624  -2.811  1.00  0.00      LIGB    
ATOM   1428  HE1 PHE X  19      -3.572  -6.835  -2.694  1.00  0.00      LIGB    
ATOM   1429  CZ  PHE X  19      -5.694  -7.550  -2.781  1.00  0.00      LIGB    
ATOM   1430  HZ  PHE X  19      -5.591  -8.539  -2.362  1.00  0.00      LIGB    
ATOM   1431  CD2 PHE X  19      -7.262  -5.851  -3.537  1.00  0.00      LIGB    
ATOM   1432  HD2 PHE X  19      -8.264  -5.571  -3.826  1.00  0.00      LIGB    
ATOM   1433  CE2 PHE X  19      -6.986  -7.161  -3.054  1.00  0.00      LIGB    
ATOM   1434  HE2 PHE X  19      -7.789  -7.876  -2.953  1.00  0.00      LIGB    
ATOM   1435  C   PHE X  19      -6.630  -2.233  -6.566  1.00  0.00      LIGB    
ATOM   1436  O   PHE X  19      -7.510  -1.477  -6.234  1.00  0.00      LIGB    
ATOM   1437  N   PHE X  20      -5.546  -1.782  -7.262  1.00  0.00      LIGB    
ATOM   1438  HN  PHE X  20      -4.757  -2.360  -7.456  1.00  0.00      LIGB    
ATOM   1439  CA  PHE X  20      -5.485  -0.432  -7.797  1.00  0.00      LIGB    
ATOM   1440  HA  PHE X  20      -6.011   0.235  -7.129  1.00  0.00      LIGB    
ATOM   1441  CB  PHE X  20      -3.924  -0.012  -7.681  1.00  0.00      LIGB    
ATOM   1442  HB1 PHE X  20      -3.798   1.047  -7.994  1.00  0.00      LIGB    
ATOM   1443  HB2 PHE X  20      -3.295  -0.610  -8.374  1.00  0.00      LIGB    
ATOM   1444  CG  PHE X  20      -3.437  -0.111  -6.260  1.00  0.00      LIGB    
ATOM   1445  CD1 PHE X  20      -3.605   0.999  -5.358  1.00  0.00      LIGB    
ATOM   1446  HD1 PHE X  20      -4.116   1.879  -5.721  1.00  0.00      LIGB    
ATOM   1447  CE1 PHE X  20      -3.102   0.945  -4.044  1.00  0.00      LIGB    
ATOM   1448  HE1 PHE X  20      -3.371   1.737  -3.362  1.00  0.00      LIGB    
ATOM   1449  CZ  PHE X  20      -2.374  -0.155  -3.679  1.00  0.00      LIGB    
ATOM   1450  HZ  PHE X  20      -1.912  -0.182  -2.703  1.00  0.00      LIGB    
ATOM   1451  CD2 PHE X  20      -2.707  -1.241  -5.764  1.00  0.00      LIGB    
ATOM   1452  HD2 PHE X  20      -2.627  -2.157  -6.330  1.00  0.00      LIGB    
ATOM   1453  CE2 PHE X  20      -2.220  -1.285  -4.485  1.00  0.00      LIGB    
ATOM   1454  HE2 PHE X  20      -1.587  -2.074  -4.107  1.00  0.00      LIGB    
ATOM   1455  C   PHE X  20      -5.993  -0.275  -9.202  1.00  0.00      LIGB    
ATOM   1456  O   PHE X  20      -5.665   0.738  -9.894  1.00  0.00      LIGB    
ATOM   1457  N   HSD X  21      -6.795  -1.279  -9.702  1.00  0.00      LIGB    
ATOM   1458  HN  HSD X  21      -6.848  -2.135  -9.193  1.00  0.00      LIGB    
ATOM   1459  CA  HSD X  21      -7.698  -1.139 -10.833  1.00  0.00      LIGB    
ATOM   1460  HA  HSD X  21      -7.044  -0.963 -11.674  1.00  0.00      LIGB    
ATOM   1461  CB  HSD X  21      -8.446  -2.529 -10.957  1.00  0.00      LIGB    
ATOM   1462  HB1 HSD X  21      -9.130  -2.598 -10.085  1.00  0.00      LIGB    
ATOM   1463  HB2 HSD X  21      -7.638  -3.285 -11.068  1.00  0.00      LIGB    
ATOM   1464  ND1 HSD X  21      -8.672  -2.078 -13.424  1.00  0.00      LIGB    
ATOM   1465  HD1 HSD X  21      -7.794  -1.621 -13.570  1.00  0.00      LIGB    
ATOM   1466  CG  HSD X  21      -9.182  -2.467 -12.193  1.00  0.00      LIGB    
ATOM   1467  CE1 HSD X  21      -9.733  -1.984 -14.320  1.00  0.00      LIGB    
ATOM   1468  HE1 HSD X  21      -9.470  -1.683 -15.333  1.00  0.00      LIGB    
ATOM   1469  NE2 HSD X  21     -10.897  -2.224 -13.725  1.00  0.00      LIGB    
ATOM   1470  CD2 HSD X  21     -10.538  -2.562 -12.386  1.00  0.00      LIGB    
ATOM   1471  HD2 HSD X  21     -11.231  -3.000 -11.679  1.00  0.00      LIGB    
ATOM   1472  C   HSD X  21      -8.672   0.023 -10.623  1.00  0.00      LIGB    
ATOM   1473  O   HSD X  21      -9.263   0.238  -9.546  1.00  0.00      LIGB    
ATOM   1474  N   SER X  22      -8.864   0.784 -11.726  1.00  0.00      LIGB    
ATOM   1475  HN  SER X  22      -8.357   0.546 -12.550  1.00  0.00      LIGB    
ATOM   1476  CA  SER X  22      -9.757   1.925 -11.924  1.00  0.00      LIGB    
ATOM   1477  HA  SER X  22      -9.403   2.269 -12.884  1.00  0.00      LIGB    
ATOM   1478  CB  SER X  22     -11.288   1.553 -11.982  1.00  0.00      LIGB    
ATOM   1479  HB1 SER X  22     -11.805   2.513 -12.188  1.00  0.00      LIGB    
ATOM   1480  HB2 SER X  22     -11.553   1.049 -11.028  1.00  0.00      LIGB    
ATOM   1481  OG  SER X  22     -11.542   0.719 -13.132  1.00  0.00      LIGB    
ATOM   1482  HG1 SER X  22     -11.266  -0.197 -13.038  1.00  0.00      LIGB    
ATOM   1483  C   SER X  22      -9.536   3.073 -10.885  1.00  0.00      LIGB    
ATOM   1484  O   SER X  22     -10.479   3.510 -10.254  1.00  0.00      LIGB    
ATOM   1485  N   VAL X  23      -8.269   3.503 -10.738  1.00  0.00      LIGB    
ATOM   1486  HN  VAL X  23      -7.624   3.117 -11.394  1.00  0.00      LIGB    
ATOM   1487  CA  VAL X  23      -7.764   4.388  -9.685  1.00  0.00      LIGB    
ATOM   1488  HA  VAL X  23      -8.008   3.795  -8.816  1.00  0.00      LIGB    
ATOM   1489  CB  VAL X  23      -6.259   4.502  -9.670  1.00  0.00      LIGB    
ATOM   1490  HB  VAL X  23      -5.912   3.447  -9.632  1.00  0.00      LIGB    
ATOM   1491  CG1 VAL X  23      -5.716   4.983 -11.007  1.00  0.00      LIGB    
ATOM   1492 HG11 VAL X  23      -6.334   4.505 -11.796  1.00  0.00      LIGB    
ATOM   1493 HG12 VAL X  23      -4.659   4.739 -11.246  1.00  0.00      LIGB    
ATOM   1494 HG13 VAL X  23      -5.949   6.069 -10.972  1.00  0.00      LIGB    
ATOM   1495  CG2 VAL X  23      -5.811   5.270  -8.393  1.00  0.00      LIGB    
ATOM   1496 HG21 VAL X  23      -6.263   6.284  -8.361  1.00  0.00      LIGB    
ATOM   1497 HG22 VAL X  23      -4.711   5.410  -8.333  1.00  0.00      LIGB    
ATOM   1498 HG23 VAL X  23      -6.046   4.715  -7.459  1.00  0.00      LIGB    
ATOM   1499  C   VAL X  23      -8.483   5.747  -9.592  1.00  0.00      LIGB    
ATOM   1500  O   VAL X  23      -8.642   6.289  -8.484  1.00  0.00      LIGB    
ATOM   1501  N   HSD X  24      -8.926   6.310 -10.681  1.00  0.00      LIGB    
ATOM   1502  HN  HSD X  24      -8.940   5.772 -11.521  1.00  0.00      LIGB    
ATOM   1503  CA  HSD X  24      -9.552   7.585 -10.681  1.00  0.00      LIGB    
ATOM   1504  HA  HSD X  24      -9.048   8.229  -9.975  1.00  0.00      LIGB    
ATOM   1505  CB  HSD X  24      -9.434   8.198 -12.081  1.00  0.00      LIGB    
ATOM   1506  HB1 HSD X  24      -9.978   9.166 -12.048  1.00  0.00      LIGB    
ATOM   1507  HB2 HSD X  24      -9.883   7.487 -12.806  1.00  0.00      LIGB    
ATOM   1508  ND1 HSD X  24      -7.218   7.528 -13.113  1.00  0.00      LIGB    
ATOM   1509  HD1 HSD X  24      -7.568   6.706 -13.563  1.00  0.00      LIGB    
ATOM   1510  CG  HSD X  24      -8.019   8.484 -12.533  1.00  0.00      LIGB    
ATOM   1511  CE1 HSD X  24      -6.118   8.153 -13.605  1.00  0.00      LIGB    
ATOM   1512  HE1 HSD X  24      -5.342   7.617 -14.151  1.00  0.00      LIGB    
ATOM   1513  NE2 HSD X  24      -6.208   9.464 -13.425  1.00  0.00      LIGB    
ATOM   1514  CD2 HSD X  24      -7.386   9.702 -12.740  1.00  0.00      LIGB    
ATOM   1515  HD2 HSD X  24      -7.611  10.671 -12.313  1.00  0.00      LIGB    
ATOM   1516  C   HSD X  24     -11.103   7.625 -10.341  1.00  0.00      LIGB    
ATOM   1517  O   HSD X  24     -11.687   8.620  -9.923  1.00  0.00      LIGB    
ATOM   1518  N   ASP X  25     -11.822   6.433 -10.468  1.00  0.00      LIGB    
ATOM   1519  HN  ASP X  25     -11.338   5.594 -10.700  1.00  0.00      LIGB    
ATOM   1520  CA  ASP X  25     -13.274   6.264 -10.213  1.00  0.00      LIGB    
ATOM   1521  HA  ASP X  25     -13.718   7.026 -10.836  1.00  0.00      LIGB    
ATOM   1522  CB  ASP X  25     -13.815   4.900 -10.544  1.00  0.00      LIGB    
ATOM   1523  HB1 ASP X  25     -14.865   4.767 -10.205  1.00  0.00      LIGB    
ATOM   1524  HB2 ASP X  25     -13.291   4.050 -10.056  1.00  0.00      LIGB    
ATOM   1525  CG  ASP X  25     -13.711   4.592 -12.034  1.00  0.00      LIGB    
ATOM   1526  OD1 ASP X  25     -13.241   5.425 -12.859  1.00  0.00      LIGB    
ATOM   1527  OD2 ASP X  25     -14.267   3.534 -12.384  1.00  0.00      LIGB    
ATOM   1528  C   ASP X  25     -13.689   6.570  -8.736  1.00  0.00      LIGB    
ATOM   1529  O   ASP X  25     -12.872   6.360  -7.827  1.00  0.00      LIGB    
ATOM   1530  N   ASP X  26     -14.872   7.184  -8.608  1.00  0.00      LIGB    
ATOM   1531  HN  ASP X  26     -15.335   7.496  -9.434  1.00  0.00      LIGB    
ATOM   1532  CA  ASP X  26     -15.447   7.618  -7.299  1.00  0.00      LIGB    
ATOM   1533  HA  ASP X  26     -14.846   8.422  -6.898  1.00  0.00      LIGB    
ATOM   1534  CB  ASP X  26     -16.922   8.191  -7.434  1.00  0.00      LIGB    
ATOM   1535  HB1 ASP X  26     -17.496   8.228  -6.484  1.00  0.00      LIGB    
ATOM   1536  HB2 ASP X  26     -17.574   7.526  -8.040  1.00  0.00      LIGB    
ATOM   1537  CG  ASP X  26     -16.942   9.450  -8.221  1.00  0.00      LIGB    
ATOM   1538  OD1 ASP X  26     -18.123   9.826  -8.445  1.00  0.00      LIGB    
ATOM   1539  OD2 ASP X  26     -15.897  10.076  -8.524  1.00  0.00      LIGB    
ATOM   1540  C   ASP X  26     -15.405   6.424  -6.260  1.00  0.00      LIGB    
ATOM   1541  O   ASP X  26     -15.532   5.268  -6.709  1.00  0.00      LIGB    
ATOM   1542  N   PRO X  27     -15.262   6.592  -4.945  1.00  0.00      LIGB    
ATOM   1543  CD  PRO X  27     -14.808   7.896  -4.423  1.00  0.00      LIGB    
ATOM   1544  HD1 PRO X  27     -15.601   8.645  -4.631  1.00  0.00      LIGB    
ATOM   1545  HD2 PRO X  27     -13.883   8.169  -4.974  1.00  0.00      LIGB    
ATOM   1546  CA  PRO X  27     -14.785   5.477  -4.146  1.00  0.00      LIGB    
ATOM   1547  HA  PRO X  27     -14.158   4.855  -4.766  1.00  0.00      LIGB    
ATOM   1548  CB  PRO X  27     -13.903   6.210  -3.083  1.00  0.00      LIGB    
ATOM   1549  HB1 PRO X  27     -12.876   6.255  -3.506  1.00  0.00      LIGB    
ATOM   1550  HB2 PRO X  27     -13.802   5.671  -2.117  1.00  0.00      LIGB    
ATOM   1551  CG  PRO X  27     -14.548   7.622  -2.965  1.00  0.00      LIGB    
ATOM   1552  HG1 PRO X  27     -15.526   7.467  -2.463  1.00  0.00      LIGB    
ATOM   1553  HG2 PRO X  27     -13.924   8.391  -2.463  1.00  0.00      LIGB    
ATOM   1554  C   PRO X  27     -15.797   4.673  -3.513  1.00  0.00      LIGB    
ATOM   1555  O   PRO X  27     -15.635   4.212  -2.385  1.00  0.00      LIGB    
ATOM   1556  N   SER X  28     -16.888   4.388  -4.311  1.00  0.00      LIGB    
ATOM   1557  HN  SER X  28     -16.968   4.675  -5.262  1.00  0.00      LIGB    
ATOM   1558  CA  SER X  28     -18.095   3.767  -3.666  1.00  0.00      LIGB    
ATOM   1559  HA  SER X  28     -18.362   4.284  -2.756  1.00  0.00      LIGB    
ATOM   1560  CB  SER X  28     -19.439   3.862  -4.541  1.00  0.00      LIGB    
ATOM   1561  HB1 SER X  28     -19.680   4.909  -4.823  1.00  0.00      LIGB    
ATOM   1562  HB2 SER X  28     -20.253   3.434  -3.917  1.00  0.00      LIGB    
ATOM   1563  OG  SER X  28     -19.428   3.075  -5.722  1.00  0.00      LIGB    
ATOM   1564  HG1 SER X  28     -19.424   2.160  -5.435  1.00  0.00      LIGB    
ATOM   1565  C   SER X  28     -17.879   2.320  -3.224  1.00  0.00      LIGB    
ATOM   1566  O   SER X  28     -18.632   1.750  -2.422  1.00  0.00      LIGB    
ATOM   1567  N   GLN X  29     -16.869   1.600  -3.754  1.00  0.00      LIGB    
ATOM   1568  HN  GLN X  29     -16.310   1.847  -4.542  1.00  0.00      LIGB    
ATOM   1569  CA  GLN X  29     -16.698   0.248  -3.343  1.00  0.00      LIGB    
ATOM   1570  HA  GLN X  29     -17.542  -0.139  -2.790  1.00  0.00      LIGB    
ATOM   1571  CB  GLN X  29     -16.675  -0.811  -4.517  1.00  0.00      LIGB    
ATOM   1572  HB1 GLN X  29     -16.675  -1.849  -4.121  1.00  0.00      LIGB    
ATOM   1573  HB2 GLN X  29     -15.776  -0.567  -5.121  1.00  0.00      LIGB    
ATOM   1574  CG  GLN X  29     -17.819  -0.730  -5.571  1.00  0.00      LIGB    
ATOM   1575  HG1 GLN X  29     -17.762  -1.618  -6.236  1.00  0.00      LIGB    
ATOM   1576  HG2 GLN X  29     -17.732   0.112  -6.291  1.00  0.00      LIGB    
ATOM   1577  CD  GLN X  29     -19.226  -0.471  -4.926  1.00  0.00      LIGB    
ATOM   1578  OE1 GLN X  29     -19.892   0.513  -5.237  1.00  0.00      LIGB    
ATOM   1579  NE2 GLN X  29     -19.746  -1.528  -4.225  1.00  0.00      LIGB    
ATOM   1580 HE21 GLN X  29     -19.213  -2.374  -4.246  1.00  0.00      LIGB    
ATOM   1581 HE22 GLN X  29     -20.582  -1.389  -3.694  1.00  0.00      LIGB    
ATOM   1582  C   GLN X  29     -15.434   0.099  -2.517  1.00  0.00      LIGB    
ATOM   1583  O   GLN X  29     -15.031  -0.991  -2.178  1.00  0.00      LIGB    
ATOM   1584  N   SER X  30     -14.810   1.182  -2.175  1.00  0.00      LIGB    
ATOM   1585  HN  SER X  30     -15.231   2.073  -2.324  1.00  0.00      LIGB    
ATOM   1586  CA  SER X  30     -13.484   1.304  -1.537  1.00  0.00      LIGB    
ATOM   1587  HA  SER X  30     -12.887   0.665  -2.170  1.00  0.00      LIGB    
ATOM   1588  CB  SER X  30     -12.939   2.710  -1.723  1.00  0.00      LIGB    
ATOM   1589  HB1 SER X  30     -13.444   3.366  -0.983  1.00  0.00      LIGB    
ATOM   1590  HB2 SER X  30     -13.072   3.201  -2.710  1.00  0.00      LIGB    
ATOM   1591  OG  SER X  30     -11.550   2.700  -1.440  1.00  0.00      LIGB    
ATOM   1592  HG1 SER X  30     -11.504   2.280  -0.579  1.00  0.00      LIGB    
ATOM   1593  C   SER X  30     -13.326   0.670  -0.214  1.00  0.00      LIGB    
ATOM   1594  O   SER X  30     -12.346   0.150   0.083  1.00  0.00      LIGB    
ATOM   1595  N   ALA X  31     -14.401   0.645   0.634  1.00  0.00      LIGB    
ATOM   1596  HN  ALA X  31     -15.297   0.991   0.369  1.00  0.00      LIGB    
ATOM   1597  CA  ALA X  31     -14.373   0.085   1.978  1.00  0.00      LIGB    
ATOM   1598  HA  ALA X  31     -13.356   0.084   2.343  1.00  0.00      LIGB    
ATOM   1599  CB  ALA X  31     -15.251   0.803   2.995  1.00  0.00      LIGB    
ATOM   1600  HB1 ALA X  31     -15.080   0.400   4.016  1.00  0.00      LIGB    
ATOM   1601  HB2 ALA X  31     -16.316   0.845   2.683  1.00  0.00      LIGB    
ATOM   1602  HB3 ALA X  31     -14.917   1.862   2.989  1.00  0.00      LIGB    
ATOM   1603  C   ALA X  31     -14.706  -1.446   1.929  1.00  0.00      LIGB    
ATOM   1604  O   ALA X  31     -14.297  -2.166   2.775  1.00  0.00      LIGB    
ATOM   1605  N   ASN X  32     -15.353  -1.933   0.852  1.00  0.00      LIGB    
ATOM   1606  HN  ASN X  32     -15.490  -1.334   0.067  1.00  0.00      LIGB    
ATOM   1607  CA  ASN X  32     -15.685  -3.346   0.666  1.00  0.00      LIGB    
ATOM   1608  HA  ASN X  32     -15.839  -3.870   1.597  1.00  0.00      LIGB    
ATOM   1609  CB  ASN X  32     -16.876  -3.583  -0.383  1.00  0.00      LIGB    
ATOM   1610  HB1 ASN X  32     -17.121  -4.663  -0.481  1.00  0.00      LIGB    
ATOM   1611  HB2 ASN X  32     -16.559  -3.110  -1.337  1.00  0.00      LIGB    
ATOM   1612  CG  ASN X  32     -18.123  -2.822   0.145  1.00  0.00      LIGB    
ATOM   1613  OD1 ASN X  32     -18.784  -1.985  -0.510  1.00  0.00      LIGB    
ATOM   1614  ND2 ASN X  32     -18.576  -3.326   1.327  1.00  0.00      LIGB    
ATOM   1615 HD21 ASN X  32     -19.422  -3.016   1.760  1.00  0.00      LIGB    
ATOM   1616 HD22 ASN X  32     -18.094  -4.086   1.762  1.00  0.00      LIGB    
ATOM   1617  C   ASN X  32     -14.492  -4.105   0.077  1.00  0.00      LIGB    
ATOM   1618  O   ASN X  32     -14.279  -5.275   0.452  1.00  0.00      LIGB    
ATOM   1619  N   LEU X  33     -13.656  -3.338  -0.638  1.00  0.00      LIGB    
ATOM   1620  HN  LEU X  33     -13.875  -2.368  -0.696  1.00  0.00      LIGB    
ATOM   1621  CA  LEU X  33     -12.420  -3.844  -1.196  1.00  0.00      LIGB    
ATOM   1622  HA  LEU X  33     -12.698  -4.728  -1.749  1.00  0.00      LIGB    
ATOM   1623  CB  LEU X  33     -11.829  -2.678  -2.130  1.00  0.00      LIGB    
ATOM   1624  HB1 LEU X  33     -11.535  -1.807  -1.507  1.00  0.00      LIGB    
ATOM   1625  HB2 LEU X  33     -12.668  -2.359  -2.786  1.00  0.00      LIGB    
ATOM   1626  CG  LEU X  33     -10.666  -3.095  -3.047  1.00  0.00      LIGB    
ATOM   1627  HG  LEU X  33      -9.814  -3.417  -2.411  1.00  0.00      LIGB    
ATOM   1628  CD1 LEU X  33     -10.867  -4.435  -3.908  1.00  0.00      LIGB    
ATOM   1629 HD11 LEU X  33      -9.926  -4.755  -4.408  1.00  0.00      LIGB    
ATOM   1630 HD12 LEU X  33     -11.741  -4.347  -4.587  1.00  0.00      LIGB    
ATOM   1631 HD13 LEU X  33     -11.188  -5.278  -3.260  1.00  0.00      LIGB    
ATOM   1632  CD2 LEU X  33     -10.194  -1.876  -3.911  1.00  0.00      LIGB    
ATOM   1633 HD21 LEU X  33     -10.784  -0.959  -3.695  1.00  0.00      LIGB    
ATOM   1634 HD22 LEU X  33     -10.409  -1.971  -4.996  1.00  0.00      LIGB    
ATOM   1635 HD23 LEU X  33      -9.089  -1.761  -3.906  1.00  0.00      LIGB    
ATOM   1636  C   LEU X  33     -11.433  -4.291  -0.184  1.00  0.00      LIGB    
ATOM   1637  O   LEU X  33     -10.765  -5.292  -0.450  1.00  0.00      LIGB    
ATOM   1638  N   LEU X  34     -11.385  -3.623   0.996  1.00  0.00      LIGB    
ATOM   1639  HN  LEU X  34     -11.998  -2.848   1.132  1.00  0.00      LIGB    
ATOM   1640  CA  LEU X  34     -10.444  -3.885   2.121  1.00  0.00      LIGB    
ATOM   1641  HA  LEU X  34      -9.447  -3.746   1.731  1.00  0.00      LIGB    
ATOM   1642  CB  LEU X  34     -10.528  -2.975   3.385  1.00  0.00      LIGB    
ATOM   1643  HB1 LEU X  34      -9.749  -3.311   4.102  1.00  0.00      LIGB    
ATOM   1644  HB2 LEU X  34     -11.503  -3.213   3.862  1.00  0.00      LIGB    
ATOM   1645  CG  LEU X  34     -10.528  -1.460   3.208  1.00  0.00      LIGB    
ATOM   1646  HG  LEU X  34     -11.385  -1.098   2.599  1.00  0.00      LIGB    
ATOM   1647  CD1 LEU X  34     -10.555  -0.924   4.630  1.00  0.00      LIGB    
ATOM   1648 HD11 LEU X  34     -11.422  -1.297   5.216  1.00  0.00      LIGB    
ATOM   1649 HD12 LEU X  34     -10.565   0.187   4.602  1.00  0.00      LIGB    
ATOM   1650 HD13 LEU X  34      -9.681  -1.154   5.276  1.00  0.00      LIGB    
ATOM   1651  CD2 LEU X  34      -9.218  -1.006   2.426  1.00  0.00      LIGB    
ATOM   1652 HD21 LEU X  34      -9.152  -1.487   1.427  1.00  0.00      LIGB    
ATOM   1653 HD22 LEU X  34      -8.290  -1.285   2.969  1.00  0.00      LIGB    
ATOM   1654 HD23 LEU X  34      -9.238   0.099   2.322  1.00  0.00      LIGB    
ATOM   1655  C   LEU X  34     -10.616  -5.360   2.523  1.00  0.00      LIGB    
ATOM   1656  O   LEU X  34      -9.715  -6.165   2.671  1.00  0.00      LIGB    
ATOM   1657  N   ALA X  35     -11.892  -5.778   2.741  1.00  0.00      LIGB    
ATOM   1658  HN  ALA X  35     -12.749  -5.271   2.693  1.00  0.00      LIGB    
ATOM   1659  CA  ALA X  35     -12.268  -7.125   3.112  1.00  0.00      LIGB    
ATOM   1660  HA  ALA X  35     -11.834  -7.384   4.067  1.00  0.00      LIGB    
ATOM   1661  CB  ALA X  35     -13.775  -7.043   3.320  1.00  0.00      LIGB    
ATOM   1662  HB1 ALA X  35     -14.105  -7.894   3.954  1.00  0.00      LIGB    
ATOM   1663  HB2 ALA X  35     -14.473  -6.935   2.462  1.00  0.00      LIGB    
ATOM   1664  HB3 ALA X  35     -13.969  -6.173   3.982  1.00  0.00      LIGB    
ATOM   1665  C   ALA X  35     -11.864  -8.137   2.115  1.00  0.00      LIGB    
ATOM   1666  O   ALA X  35     -11.369  -9.193   2.442  1.00  0.00      LIGB    
ATOM   1667  N   GLU X  36     -11.959  -7.907   0.777  1.00  0.00      LIGB    
ATOM   1668  HN  GLU X  36     -12.413  -7.107   0.394  1.00  0.00      LIGB    
ATOM   1669  CA  GLU X  36     -11.624  -8.808  -0.293  1.00  0.00      LIGB    
ATOM   1670  HA  GLU X  36     -12.047  -9.741   0.049  1.00  0.00      LIGB    
ATOM   1671  CB  GLU X  36     -12.050  -8.352  -1.651  1.00  0.00      LIGB    
ATOM   1672  HB1 GLU X  36     -11.894  -9.138  -2.422  1.00  0.00      LIGB    
ATOM   1673  HB2 GLU X  36     -11.519  -7.471  -2.072  1.00  0.00      LIGB    
ATOM   1674  CG  GLU X  36     -13.608  -8.058  -1.770  1.00  0.00      LIGB    
ATOM   1675  HG1 GLU X  36     -13.793  -7.636  -2.781  1.00  0.00      LIGB    
ATOM   1676  HG2 GLU X  36     -13.941  -7.312  -1.019  1.00  0.00      LIGB    
ATOM   1677  CD  GLU X  36     -14.458  -9.351  -1.523  1.00  0.00      LIGB    
ATOM   1678  OE1 GLU X  36     -14.296 -10.309  -2.301  1.00  0.00      LIGB    
ATOM   1679  OE2 GLU X  36     -15.307  -9.300  -0.593  1.00  0.00      LIGB    
ATOM   1680  C   GLU X  36     -10.060  -9.068  -0.279  1.00  0.00      LIGB    
ATOM   1681  O   GLU X  36      -9.587 -10.206  -0.430  1.00  0.00      LIGB    
ATOM   1682  N   ALA X  37      -9.327  -7.953  -0.032  1.00  0.00      LIGB    
ATOM   1683  HN  ALA X  37      -9.652  -7.011  -0.040  1.00  0.00      LIGB    
ATOM   1684  CA  ALA X  37      -7.893  -8.026   0.182  1.00  0.00      LIGB    
ATOM   1685  HA  ALA X  37      -7.384  -8.421  -0.685  1.00  0.00      LIGB    
ATOM   1686  CB  ALA X  37      -7.371  -6.573   0.417  1.00  0.00      LIGB    
ATOM   1687  HB1 ALA X  37      -7.738  -5.894  -0.383  1.00  0.00      LIGB    
ATOM   1688  HB2 ALA X  37      -6.261  -6.559   0.447  1.00  0.00      LIGB    
ATOM   1689  HB3 ALA X  37      -7.790  -6.307   1.411  1.00  0.00      LIGB    
ATOM   1690  C   ALA X  37      -7.409  -8.926   1.286  1.00  0.00      LIGB    
ATOM   1691  O   ALA X  37      -6.574  -9.826   1.119  1.00  0.00      LIGB    
ATOM   1692  N   LYS X  38      -8.128  -8.752   2.455  1.00  0.00      LIGB    
ATOM   1693  HN  LYS X  38      -8.830  -8.049   2.531  1.00  0.00      LIGB    
ATOM   1694  CA  LYS X  38      -7.972  -9.566   3.651  1.00  0.00      LIGB    
ATOM   1695  HA  LYS X  38      -6.913  -9.518   3.856  1.00  0.00      LIGB    
ATOM   1696  CB  LYS X  38      -8.862  -8.978   4.734  1.00  0.00      LIGB    
ATOM   1697  HB1 LYS X  38      -9.911  -8.877   4.384  1.00  0.00      LIGB    
ATOM   1698  HB2 LYS X  38      -8.402  -7.985   4.925  1.00  0.00      LIGB    
ATOM   1699  CG  LYS X  38      -8.865  -9.611   6.203  1.00  0.00      LIGB    
ATOM   1700  HG1 LYS X  38      -9.047  -8.764   6.898  1.00  0.00      LIGB    
ATOM   1701  HG2 LYS X  38      -7.836  -9.966   6.429  1.00  0.00      LIGB    
ATOM   1702  CD  LYS X  38      -9.661 -10.922   6.321  1.00  0.00      LIGB    
ATOM   1703  HD1 LYS X  38      -9.389 -11.787   5.677  1.00  0.00      LIGB    
ATOM   1704  HD2 LYS X  38     -10.737 -10.705   6.151  1.00  0.00      LIGB    
ATOM   1705  CE  LYS X  38      -9.578 -11.330   7.866  1.00  0.00      LIGB    
ATOM   1706  HE1 LYS X  38     -10.324 -12.125   8.076  1.00  0.00      LIGB    
ATOM   1707  HE2 LYS X  38      -9.895 -10.481   8.510  1.00  0.00      LIGB    
ATOM   1708  NZ  LYS X  38      -8.232 -11.809   8.187  1.00  0.00      LIGB    
ATOM   1709  HZ1 LYS X  38      -8.339 -12.314   9.090  1.00  0.00      LIGB    
ATOM   1710  HZ2 LYS X  38      -7.475 -11.130   8.407  1.00  0.00      LIGB    
ATOM   1711  HZ3 LYS X  38      -7.856 -12.576   7.594  1.00  0.00      LIGB    
ATOM   1712  C   LYS X  38      -8.226 -11.031   3.450  1.00  0.00      LIGB    
ATOM   1713  O   LYS X  38      -7.437 -11.866   3.828  1.00  0.00      LIGB    
ATOM   1714  N   LYS X  39      -9.363 -11.282   2.839  1.00  0.00      LIGB    
ATOM   1715  HN  LYS X  39      -9.936 -10.512   2.571  1.00  0.00      LIGB    
ATOM   1716  CA  LYS X  39      -9.861 -12.598   2.507  1.00  0.00      LIGB    
ATOM   1717  HA  LYS X  39      -9.865 -13.153   3.434  1.00  0.00      LIGB    
ATOM   1718  CB  LYS X  39     -11.339 -12.541   2.073  1.00  0.00      LIGB    
ATOM   1719  HB1 LYS X  39     -11.611 -13.512   1.608  1.00  0.00      LIGB    
ATOM   1720  HB2 LYS X  39     -11.462 -11.769   1.283  1.00  0.00      LIGB    
ATOM   1721  CG  LYS X  39     -12.374 -12.341   3.212  1.00  0.00      LIGB    
ATOM   1722  HG1 LYS X  39     -12.232 -11.394   3.775  1.00  0.00      LIGB    
ATOM   1723  HG2 LYS X  39     -12.375 -13.146   3.978  1.00  0.00      LIGB    
ATOM   1724  CD  LYS X  39     -13.769 -12.349   2.561  1.00  0.00      LIGB    
ATOM   1725  HD1 LYS X  39     -14.401 -12.265   3.472  1.00  0.00      LIGB    
ATOM   1726  HD2 LYS X  39     -13.876 -13.330   2.051  1.00  0.00      LIGB    
ATOM   1727  CE  LYS X  39     -14.115 -11.103   1.672  1.00  0.00      LIGB    
ATOM   1728  HE1 LYS X  39     -13.594 -11.057   0.692  1.00  0.00      LIGB    
ATOM   1729  HE2 LYS X  39     -13.857 -10.174   2.223  1.00  0.00      LIGB    
ATOM   1730  NZ  LYS X  39     -15.555 -11.110   1.419  1.00  0.00      LIGB    
ATOM   1731  HZ1 LYS X  39     -15.864 -10.539   0.606  1.00  0.00      LIGB    
ATOM   1732  HZ2 LYS X  39     -16.056 -10.751   2.257  1.00  0.00      LIGB    
ATOM   1733  HZ3 LYS X  39     -15.978 -12.053   1.308  1.00  0.00      LIGB    
ATOM   1734  C   LYS X  39      -8.953 -13.420   1.575  1.00  0.00      LIGB    
ATOM   1735  O   LYS X  39      -8.697 -14.605   1.776  1.00  0.00      LIGB    
ATOM   1736  N   LEU X  40      -8.365 -12.760   0.593  1.00  0.00      LIGB    
ATOM   1737  HN  LEU X  40      -8.502 -11.783   0.447  1.00  0.00      LIGB    
ATOM   1738  CA  LEU X  40      -7.324 -13.283  -0.347  1.00  0.00      LIGB    
ATOM   1739  HA  LEU X  40      -7.641 -14.248  -0.716  1.00  0.00      LIGB    
ATOM   1740  CB  LEU X  40      -6.882 -12.261  -1.423  1.00  0.00      LIGB    
ATOM   1741  HB1 LEU X  40      -6.349 -11.367  -1.035  1.00  0.00      LIGB    
ATOM   1742  HB2 LEU X  40      -7.834 -11.905  -1.876  1.00  0.00      LIGB    
ATOM   1743  CG  LEU X  40      -5.919 -12.773  -2.485  1.00  0.00      LIGB    
ATOM   1744  HG  LEU X  40      -4.996 -13.054  -1.936  1.00  0.00      LIGB    
ATOM   1745  CD1 LEU X  40      -6.422 -14.024  -3.272  1.00  0.00      LIGB    
ATOM   1746 HD11 LEU X  40      -5.547 -14.275  -3.908  1.00  0.00      LIGB    
ATOM   1747 HD12 LEU X  40      -7.323 -13.735  -3.854  1.00  0.00      LIGB    
ATOM   1748 HD13 LEU X  40      -6.613 -14.899  -2.613  1.00  0.00      LIGB    
ATOM   1749  CD2 LEU X  40      -5.398 -11.551  -3.401  1.00  0.00      LIGB    
ATOM   1750 HD21 LEU X  40      -6.258 -10.926  -3.724  1.00  0.00      LIGB    
ATOM   1751 HD22 LEU X  40      -4.932 -11.956  -4.324  1.00  0.00      LIGB    
ATOM   1752 HD23 LEU X  40      -4.647 -10.946  -2.848  1.00  0.00      LIGB    
ATOM   1753  C   LEU X  40      -5.980 -13.598   0.392  1.00  0.00      LIGB    
ATOM   1754  O   LEU X  40      -5.360 -14.600   0.180  1.00  0.00      LIGB    
ATOM   1755  N   ASN X  41      -5.525 -12.674   1.173  1.00  0.00      LIGB    
ATOM   1756  HN  ASN X  41      -5.946 -11.784   1.326  1.00  0.00      LIGB    
ATOM   1757  CA  ASN X  41      -4.428 -12.853   2.096  1.00  0.00      LIGB    
ATOM   1758  HA  ASN X  41      -3.620 -13.098   1.424  1.00  0.00      LIGB    
ATOM   1759  CB  ASN X  41      -3.995 -11.559   2.768  1.00  0.00      LIGB    
ATOM   1760  HB1 ASN X  41      -4.789 -11.169   3.440  1.00  0.00      LIGB    
ATOM   1761  HB2 ASN X  41      -3.864 -10.862   1.913  1.00  0.00      LIGB    
ATOM   1762  CG  ASN X  41      -2.670 -11.562   3.572  1.00  0.00      LIGB    
ATOM   1763  OD1 ASN X  41      -1.667 -11.161   2.964  1.00  0.00      LIGB    
ATOM   1764  ND2 ASN X  41      -2.623 -11.976   4.875  1.00  0.00      LIGB    
ATOM   1765 HD21 ASN X  41      -3.387 -12.006   5.520  1.00  0.00      LIGB    
ATOM   1766 HD22 ASN X  41      -1.729 -12.184   5.272  1.00  0.00      LIGB    
ATOM   1767  C   ASN X  41      -4.502 -14.022   3.060  1.00  0.00      LIGB    
ATOM   1768  O   ASN X  41      -3.478 -14.703   3.144  1.00  0.00      LIGB    
ATOM   1769  N   ASP X  42      -5.663 -14.317   3.768  1.00  0.00      LIGB    
ATOM   1770  HN  ASP X  42      -6.421 -13.672   3.821  1.00  0.00      LIGB    
ATOM   1771  CA  ASP X  42      -5.903 -15.497   4.460  1.00  0.00      LIGB    
ATOM   1772  HA  ASP X  42      -5.153 -15.647   5.222  1.00  0.00      LIGB    
ATOM   1773  CB  ASP X  42      -7.262 -15.387   5.261  1.00  0.00      LIGB    
ATOM   1774  HB1 ASP X  42      -7.353 -16.327   5.847  1.00  0.00      LIGB    
ATOM   1775  HB2 ASP X  42      -8.138 -15.399   4.578  1.00  0.00      LIGB    
ATOM   1776  CG  ASP X  42      -7.409 -14.280   6.275  1.00  0.00      LIGB    
ATOM   1777  OD1 ASP X  42      -6.484 -13.795   6.870  1.00  0.00      LIGB    
ATOM   1778  OD2 ASP X  42      -8.635 -14.108   6.587  1.00  0.00      LIGB    
ATOM   1779  C   ASP X  42      -5.800 -16.746   3.501  1.00  0.00      LIGB    
ATOM   1780  O   ASP X  42      -5.196 -17.824   3.802  1.00  0.00      LIGB    
ATOM   1781  N   ALA X  43      -6.330 -16.681   2.254  1.00  0.00      LIGB    
ATOM   1782  HN  ALA X  43      -6.844 -15.890   1.931  1.00  0.00      LIGB    
ATOM   1783  CA  ALA X  43      -6.285 -17.832   1.296  1.00  0.00      LIGB    
ATOM   1784  HA  ALA X  43      -6.726 -18.690   1.781  1.00  0.00      LIGB    
ATOM   1785  CB  ALA X  43      -7.055 -17.545  -0.039  1.00  0.00      LIGB    
ATOM   1786  HB1 ALA X  43      -6.709 -16.626  -0.558  1.00  0.00      LIGB    
ATOM   1787  HB2 ALA X  43      -8.099 -17.243   0.193  1.00  0.00      LIGB    
ATOM   1788  HB3 ALA X  43      -7.020 -18.403  -0.744  1.00  0.00      LIGB    
ATOM   1789  C   ALA X  43      -4.790 -18.164   0.883  1.00  0.00      LIGB    
ATOM   1790  O   ALA X  43      -4.328 -19.322   0.806  1.00  0.00      LIGB    
ATOM   1791  N   GLN X  44      -4.022 -17.072   0.768  1.00  0.00      LIGB    
ATOM   1792  HN  GLN X  44      -4.317 -16.127   0.892  1.00  0.00      LIGB    
ATOM   1793  CA  GLN X  44      -2.615 -17.142   0.563  1.00  0.00      LIGB    
ATOM   1794  HA  GLN X  44      -2.454 -17.762  -0.306  1.00  0.00      LIGB    
ATOM   1795  CB  GLN X  44      -2.063 -15.734   0.182  1.00  0.00      LIGB    
ATOM   1796  HB1 GLN X  44      -0.966 -15.629   0.320  1.00  0.00      LIGB    
ATOM   1797  HB2 GLN X  44      -2.605 -14.939   0.740  1.00  0.00      LIGB    
ATOM   1798  CG  GLN X  44      -2.177 -15.303  -1.287  1.00  0.00      LIGB    
ATOM   1799  HG1 GLN X  44      -1.160 -15.300  -1.736  1.00  0.00      LIGB    
ATOM   1800  HG2 GLN X  44      -2.672 -14.317  -1.402  1.00  0.00      LIGB    
ATOM   1801  CD  GLN X  44      -3.053 -16.233  -2.137  1.00  0.00      LIGB    
ATOM   1802  OE1 GLN X  44      -2.579 -17.070  -2.884  1.00  0.00      LIGB    
ATOM   1803  NE2 GLN X  44      -4.416 -16.036  -2.000  1.00  0.00      LIGB    
ATOM   1804 HE21 GLN X  44      -4.969 -16.629  -2.586  1.00  0.00      LIGB    
ATOM   1805 HE22 GLN X  44      -4.784 -15.366  -1.354  1.00  0.00      LIGB    
ATOM   1806  C   GLN X  44      -1.826 -17.804   1.660  1.00  0.00      LIGB    
ATOM   1807  O   GLN X  44      -0.874 -18.521   1.403  1.00  0.00      LIGB    
ATOM   1808  N   ALA X  45      -2.170 -17.534   2.902  1.00  0.00      LIGB    
ATOM   1809  HN  ALA X  45      -2.902 -16.884   3.085  1.00  0.00      LIGB    
ATOM   1810  CA  ALA X  45      -1.614 -18.147   4.087  1.00  0.00      LIGB    
ATOM   1811  HA  ALA X  45      -0.551 -18.288   3.959  1.00  0.00      LIGB    
ATOM   1812  CB  ALA X  45      -1.879 -17.178   5.251  1.00  0.00      LIGB    
ATOM   1813  HB1 ALA X  45      -2.976 -17.054   5.380  1.00  0.00      LIGB    
ATOM   1814  HB2 ALA X  45      -1.363 -16.219   5.036  1.00  0.00      LIGB    
ATOM   1815  HB3 ALA X  45      -1.500 -17.568   6.220  1.00  0.00      LIGB    
ATOM   1816  C   ALA X  45      -2.095 -19.609   4.459  1.00  0.00      LIGB    
ATOM   1817  O   ALA X  45      -1.672 -20.253   5.424  1.00  0.00      LIGB    
ATOM   1818  NT  ALA X  45      -3.012 -20.155   3.612  1.00  0.00      LIGB    
ATOM   1819  HT1 ALA X  45      -3.434 -19.573   2.916  1.00  0.00      LIGB    
ATOM   1820  HT2 ALA X  45      -3.376 -21.056   3.849  1.00  0.00      LIGB    
END
ATOM      1  CAY SER X   1      13.013 -12.373   4.205  1.00  0.00      PROA    
ATOM      2  HY1 SER X   1      13.527 -12.975   3.425  1.00  0.00      PROA    
ATOM      3  HY2 SER X   1      11.929 -12.616   4.227  1.00  0.00      PROA    
ATOM      4  HY3 SER X   1      13.422 -12.702   5.185  1.00  0.00      PROA    
ATOM      5  CY  SER X   1      13.103 -10.883   4.038  1.00  0.00      PROA    
ATOM      6  OY  SER X   1      14.129 -10.239   4.343  1.00  0.00      PROA    
ATOM      7  N   SER X   1      12.019 -10.268   3.518  1.00  0.00      PROA    
ATOM      8  HN  SER X   1      11.238 -10.859   3.332  1.00  0.00      PROA    
ATOM      9  CA  SER X   1      11.817  -8.812   3.423  1.00  0.00      PROA    
ATOM     10  HA  SER X   1      12.694  -8.358   2.985  1.00  0.00      PROA    
ATOM     11  CB  SER X   1      10.644  -8.392   2.370  1.00  0.00      PROA    
ATOM     12  HB1 SER X   1       9.784  -9.057   2.603  1.00  0.00      PROA    
ATOM     13  HB2 SER X   1      10.927  -8.838   1.393  1.00  0.00      PROA    
ATOM     14  OG  SER X   1      10.252  -7.010   2.273  1.00  0.00      PROA    
ATOM     15  HG1 SER X   1       9.338  -7.003   1.975  1.00  0.00      PROA    
ATOM     16  C   SER X   1      11.614  -8.125   4.764  1.00  0.00      PROA    
ATOM     17  O   SER X   1      11.056  -8.671   5.720  1.00  0.00      PROA    
ATOM     18  N   ASN X   2      12.009  -6.816   4.774  1.00  0.00      PROA    
ATOM     19  HN  ASN X   2      12.557  -6.452   4.025  1.00  0.00      PROA    
ATOM     20  CA  ASN X   2      11.774  -5.951   5.906  1.00  0.00      PROA    
ATOM     21  HA  ASN X   2      11.825  -6.489   6.841  1.00  0.00      PROA    
ATOM     22  CB  ASN X   2      12.799  -4.829   5.904  1.00  0.00      PROA    
ATOM     23  HB1 ASN X   2      12.642  -4.178   6.792  1.00  0.00      PROA    
ATOM     24  HB2 ASN X   2      12.692  -4.255   4.959  1.00  0.00      PROA    
ATOM     25  CG  ASN X   2      14.203  -5.460   6.032  1.00  0.00      PROA    
ATOM     26  OD1 ASN X   2      14.392  -6.441   6.768  1.00  0.00      PROA    
ATOM     27  ND2 ASN X   2      15.227  -4.802   5.490  1.00  0.00      PROA    
ATOM     28 HD21 ASN X   2      16.122  -5.248   5.516  1.00  0.00      PROA    
ATOM     29 HD22 ASN X   2      15.034  -3.972   4.967  1.00  0.00      PROA    
ATOM     30  C   ASN X   2      10.363  -5.436   5.927  1.00  0.00      PROA    
ATOM     31  O   ASN X   2       9.842  -4.987   6.929  1.00  0.00      PROA    
ATOM     32  N   ILE X   3       9.687  -5.476   4.755  1.00  0.00      PROA    
ATOM     33  HN  ILE X   3      10.145  -5.889   3.972  1.00  0.00      PROA    
ATOM     34  CA  ILE X   3       8.490  -4.767   4.468  1.00  0.00      PROA    
ATOM     35  HA  ILE X   3       8.288  -3.998   5.199  1.00  0.00      PROA    
ATOM     36  CB  ILE X   3       8.637  -4.054   3.128  1.00  0.00      PROA    
ATOM     37  HB  ILE X   3       8.685  -4.793   2.300  1.00  0.00      PROA    
ATOM     38  CG2 ILE X   3       7.416  -3.121   2.779  1.00  0.00      PROA    
ATOM     39 HG21 ILE X   3       7.582  -2.574   1.828  1.00  0.00      PROA    
ATOM     40 HG22 ILE X   3       7.242  -2.399   3.607  1.00  0.00      PROA    
ATOM     41 HG23 ILE X   3       6.454  -3.669   2.687  1.00  0.00      PROA    
ATOM     42  CG1 ILE X   3       9.864  -3.165   3.097  1.00  0.00      PROA    
ATOM     43 HG11 ILE X   3       9.943  -2.619   2.133  1.00  0.00      PROA    
ATOM     44 HG12 ILE X   3      10.773  -3.803   3.151  1.00  0.00      PROA    
ATOM     45  CD  ILE X   3       9.908  -2.189   4.282  1.00  0.00      PROA    
ATOM     46  HD1 ILE X   3       8.927  -1.721   4.515  1.00  0.00      PROA    
ATOM     47  HD2 ILE X   3      10.733  -1.476   4.071  1.00  0.00      PROA    
ATOM     48  HD3 ILE X   3      10.158  -2.773   5.194  1.00  0.00      PROA    
ATOM     49  C   ILE X   3       7.201  -5.529   4.519  1.00  0.00      PROA    
ATOM     50  O   ILE X   3       7.002  -6.442   3.714  1.00  0.00      PROA    
ATOM     51  N   THR X   4       6.298  -5.190   5.426  1.00  0.00      PROA    
ATOM     52  HN  THR X   4       6.545  -4.564   6.163  1.00  0.00      PROA    
ATOM     53  CA  THR X   4       4.859  -5.563   5.404  1.00  0.00      PROA    
ATOM     54  HA  THR X   4       4.731  -6.435   4.779  1.00  0.00      PROA    
ATOM     55  CB  THR X   4       4.247  -5.790   6.794  1.00  0.00      PROA    
ATOM     56  HB  THR X   4       4.126  -4.830   7.342  1.00  0.00      PROA    
ATOM     57  OG1 THR X   4       5.044  -6.766   7.474  1.00  0.00      PROA    
ATOM     58  HG1 THR X   4       5.837  -6.276   7.707  1.00  0.00      PROA    
ATOM     59  CG2 THR X   4       2.847  -6.410   6.821  1.00  0.00      PROA    
ATOM     60 HG21 THR X   4       2.155  -5.598   6.510  1.00  0.00      PROA    
ATOM     61 HG22 THR X   4       2.494  -6.703   7.833  1.00  0.00      PROA    
ATOM     62 HG23 THR X   4       2.706  -7.187   6.039  1.00  0.00      PROA    
ATOM     63  C   THR X   4       4.000  -4.441   4.695  1.00  0.00      PROA    
ATOM     64  O   THR X   4       3.607  -3.366   5.185  1.00  0.00      PROA    
ATOM     65  N   PHE X   5       3.577  -4.762   3.458  1.00  0.00      PROA    
ATOM     66  HN  PHE X   5       3.888  -5.581   2.981  1.00  0.00      PROA    
ATOM     67  CA  PHE X   5       2.627  -3.911   2.726  1.00  0.00      PROA    
ATOM     68  HA  PHE X   5       3.022  -2.909   2.804  1.00  0.00      PROA    
ATOM     69  CB  PHE X   5       2.704  -4.270   1.195  1.00  0.00      PROA    
ATOM     70  HB1 PHE X   5       1.843  -3.808   0.665  1.00  0.00      PROA    
ATOM     71  HB2 PHE X   5       2.608  -5.375   1.126  1.00  0.00      PROA    
ATOM     72  CG  PHE X   5       3.893  -3.765   0.479  1.00  0.00      PROA    
ATOM     73  CD1 PHE X   5       4.061  -2.445   0.047  1.00  0.00      PROA    
ATOM     74  HD1 PHE X   5       3.381  -1.659   0.343  1.00  0.00      PROA    
ATOM     75  CE1 PHE X   5       5.254  -2.100  -0.626  1.00  0.00      PROA    
ATOM     76  HE1 PHE X   5       5.350  -1.049  -0.860  1.00  0.00      PROA    
ATOM     77  CZ  PHE X   5       6.272  -3.007  -0.827  1.00  0.00      PROA    
ATOM     78  HZ  PHE X   5       7.254  -2.742  -1.190  1.00  0.00      PROA    
ATOM     79  CD2 PHE X   5       4.880  -4.715   0.206  1.00  0.00      PROA    
ATOM     80  HD2 PHE X   5       4.679  -5.693   0.617  1.00  0.00      PROA    
ATOM     81  CE2 PHE X   5       6.079  -4.347  -0.394  1.00  0.00      PROA    
ATOM     82  HE2 PHE X   5       6.874  -5.075  -0.460  1.00  0.00      PROA    
ATOM     83  C   PHE X   5       1.143  -3.826   3.331  1.00  0.00      PROA    
ATOM     84  O   PHE X   5       0.816  -4.728   4.097  1.00  0.00      PROA    
ATOM     85  N   ALA X   6       0.418  -2.751   3.030  1.00  0.00      PROA    
ATOM     86  HN  ALA X   6       0.883  -1.964   2.635  1.00  0.00      PROA    
ATOM     87  CA  ALA X   6      -0.836  -2.620   3.611  1.00  0.00      PROA    
ATOM     88  HA  ALA X   6      -1.397  -3.541   3.568  1.00  0.00      PROA    
ATOM     89  CB  ALA X   6      -0.676  -2.080   5.099  1.00  0.00      PROA    
ATOM     90  HB1 ALA X   6       0.111  -1.298   5.165  1.00  0.00      PROA    
ATOM     91  HB2 ALA X   6      -0.281  -2.899   5.737  1.00  0.00      PROA    
ATOM     92  HB3 ALA X   6      -1.620  -1.710   5.555  1.00  0.00      PROA    
ATOM     93  C   ALA X   6      -1.610  -1.580   2.763  1.00  0.00      PROA    
ATOM     94  O   ALA X   6      -1.103  -0.857   1.872  1.00  0.00      PROA    
ATOM     95  N   LEU X   7      -2.901  -1.495   3.016  1.00  0.00      PROA    
ATOM     96  HN  LEU X   7      -3.202  -1.850   3.897  1.00  0.00      PROA    
ATOM     97  CA  LEU X   7      -3.788  -0.683   2.213  1.00  0.00      PROA    
ATOM     98  HA  LEU X   7      -3.219  -0.032   1.566  1.00  0.00      PROA    
ATOM     99  CB  LEU X   7      -4.774  -1.444   1.279  1.00  0.00      PROA    
ATOM    100  HB1 LEU X   7      -5.537  -0.700   0.966  1.00  0.00      PROA    
ATOM    101  HB2 LEU X   7      -5.239  -2.263   1.867  1.00  0.00      PROA    
ATOM    102  CG  LEU X   7      -4.134  -1.925  -0.011  1.00  0.00      PROA    
ATOM    103  HG  LEU X   7      -3.261  -2.572   0.217  1.00  0.00      PROA    
ATOM    104  CD1 LEU X   7      -5.078  -2.862  -0.784  1.00  0.00      PROA    
ATOM    105 HD11 LEU X   7      -5.895  -2.355  -1.341  1.00  0.00      PROA    
ATOM    106 HD12 LEU X   7      -5.569  -3.461   0.013  1.00  0.00      PROA    
ATOM    107 HD13 LEU X   7      -4.567  -3.547  -1.495  1.00  0.00      PROA    
ATOM    108  CD2 LEU X   7      -3.528  -0.709  -0.824  1.00  0.00      PROA    
ATOM    109 HD21 LEU X   7      -2.575  -0.367  -0.368  1.00  0.00      PROA    
ATOM    110 HD22 LEU X   7      -4.195   0.179  -0.798  1.00  0.00      PROA    
ATOM    111 HD23 LEU X   7      -3.323  -0.929  -1.894  1.00  0.00      PROA    
ATOM    112  C   LEU X   7      -4.556   0.229   3.116  1.00  0.00      PROA    
ATOM    113  O   LEU X   7      -5.096  -0.212   4.136  1.00  0.00      PROA    
ATOM    114  N   LEU X   8      -4.550   1.592   2.765  1.00  0.00      PROA    
ATOM    115  HN  LEU X   8      -4.012   1.787   1.949  1.00  0.00      PROA    
ATOM    116  CA  LEU X   8      -5.302   2.565   3.474  1.00  0.00      PROA    
ATOM    117  HA  LEU X   8      -5.573   2.188   4.449  1.00  0.00      PROA    
ATOM    118  CB  LEU X   8      -4.460   3.912   3.530  1.00  0.00      PROA    
ATOM    119  HB1 LEU X   8      -4.011   4.257   2.573  1.00  0.00      PROA    
ATOM    120  HB2 LEU X   8      -3.670   3.805   4.303  1.00  0.00      PROA    
ATOM    121  CG  LEU X   8      -5.223   5.183   4.158  1.00  0.00      PROA    
ATOM    122  HG  LEU X   8      -6.086   5.392   3.490  1.00  0.00      PROA    
ATOM    123  CD1 LEU X   8      -5.566   4.995   5.649  1.00  0.00      PROA    
ATOM    124 HD11 LEU X   8      -5.945   5.924   6.126  1.00  0.00      PROA    
ATOM    125 HD12 LEU X   8      -4.756   4.553   6.266  1.00  0.00      PROA    
ATOM    126 HD13 LEU X   8      -6.359   4.224   5.755  1.00  0.00      PROA    
ATOM    127  CD2 LEU X   8      -4.346   6.422   4.028  1.00  0.00      PROA    
ATOM    128 HD21 LEU X   8      -3.479   6.183   4.680  1.00  0.00      PROA    
ATOM    129 HD22 LEU X   8      -4.697   7.425   4.354  1.00  0.00      PROA    
ATOM    130 HD23 LEU X   8      -4.104   6.528   2.949  1.00  0.00      PROA    
ATOM    131  C   LEU X   8      -6.594   2.896   2.745  1.00  0.00      PROA    
ATOM    132  O   LEU X   8      -6.646   3.067   1.527  1.00  0.00      PROA    
ATOM    133  N   PHE X   9      -7.718   3.049   3.480  1.00  0.00      PROA    
ATOM    134  HN  PHE X   9      -7.688   2.841   4.455  1.00  0.00      PROA    
ATOM    135  CA  PHE X   9      -8.937   3.632   2.991  1.00  0.00      PROA    
ATOM    136  HA  PHE X   9      -8.726   4.003   1.998  1.00  0.00      PROA    
ATOM    137  CB  PHE X   9     -10.132   2.685   2.868  1.00  0.00      PROA    
ATOM    138  HB1 PHE X   9     -10.264   2.187   3.852  1.00  0.00      PROA    
ATOM    139  HB2 PHE X   9      -9.867   1.899   2.130  1.00  0.00      PROA    
ATOM    140  CG  PHE X   9     -11.464   3.384   2.419  1.00  0.00      PROA    
ATOM    141  CD1 PHE X   9     -11.644   3.715   1.030  1.00  0.00      PROA    
ATOM    142  HD1 PHE X   9     -10.806   3.431   0.412  1.00  0.00      PROA    
ATOM    143  CE1 PHE X   9     -12.741   4.460   0.615  1.00  0.00      PROA    
ATOM    144  HE1 PHE X   9     -12.736   4.776  -0.417  1.00  0.00      PROA    
ATOM    145  CZ  PHE X   9     -13.605   4.967   1.538  1.00  0.00      PROA    
ATOM    146  HZ  PHE X   9     -14.459   5.567   1.261  1.00  0.00      PROA    
ATOM    147  CD2 PHE X   9     -12.502   3.788   3.285  1.00  0.00      PROA    
ATOM    148  HD2 PHE X   9     -12.288   3.334   4.242  1.00  0.00      PROA    
ATOM    149  CE2 PHE X   9     -13.528   4.638   2.885  1.00  0.00      PROA    
ATOM    150  HE2 PHE X   9     -14.350   4.811   3.564  1.00  0.00      PROA    
ATOM    151  C   PHE X   9      -9.168   4.908   3.858  1.00  0.00      PROA    
ATOM    152  O   PHE X   9      -9.476   4.849   5.049  1.00  0.00      PROA    
ATOM    153  N   GLY X  10      -9.152   6.104   3.226  1.00  0.00      PROA    
ATOM    154  HN  GLY X  10      -8.959   6.054   2.248  1.00  0.00      PROA    
ATOM    155  CA  GLY X  10      -9.377   7.360   3.870  1.00  0.00      PROA    
ATOM    156  HA1 GLY X  10      -9.738   7.316   4.887  1.00  0.00      PROA    
ATOM    157  HA2 GLY X  10     -10.064   7.915   3.249  1.00  0.00      PROA    
ATOM    158  C   GLY X  10      -8.099   8.087   4.108  1.00  0.00      PROA    
ATOM    159  O   GLY X  10      -7.167   8.088   3.364  1.00  0.00      PROA    
ATOM    160  N   ARG X  11      -8.100   8.811   5.243  1.00  0.00      PROA    
ATOM    161  HN  ARG X  11      -8.880   8.957   5.846  1.00  0.00      PROA    
ATOM    162  CA  ARG X  11      -6.966   9.640   5.530  1.00  0.00      PROA    
ATOM    163  HA  ARG X  11      -6.069   9.332   5.013  1.00  0.00      PROA    
ATOM    164  CB  ARG X  11      -7.248  11.138   5.309  1.00  0.00      PROA    
ATOM    165  HB1 ARG X  11      -6.390  11.768   5.626  1.00  0.00      PROA    
ATOM    166  HB2 ARG X  11      -8.128  11.520   5.871  1.00  0.00      PROA    
ATOM    167  CG  ARG X  11      -7.498  11.572   3.845  1.00  0.00      PROA    
ATOM    168  HG1 ARG X  11      -8.253  10.877   3.420  1.00  0.00      PROA    
ATOM    169  HG2 ARG X  11      -6.500  11.513   3.362  1.00  0.00      PROA    
ATOM    170  CD  ARG X  11      -7.982  13.012   3.699  1.00  0.00      PROA    
ATOM    171  HD1 ARG X  11      -9.006  13.166   4.101  1.00  0.00      PROA    
ATOM    172  HD2 ARG X  11      -7.923  13.362   2.647  1.00  0.00      PROA    
ATOM    173  NE  ARG X  11      -7.108  14.014   4.447  1.00  0.00      PROA    
ATOM    174  HE  ARG X  11      -7.508  14.331   5.307  1.00  0.00      PROA    
ATOM    175  CZ  ARG X  11      -5.919  14.472   4.069  1.00  0.00      PROA    
ATOM    176  NH1 ARG X  11      -5.273  14.014   2.995  1.00  0.00      PROA    
ATOM    177 HH11 ARG X  11      -5.674  13.289   2.434  1.00  0.00      PROA    
ATOM    178 HH12 ARG X  11      -4.332  14.342   2.915  1.00  0.00      PROA    
ATOM    179  NH2 ARG X  11      -5.351  15.441   4.671  1.00  0.00      PROA    
ATOM    180 HH21 ARG X  11      -5.833  16.033   5.316  1.00  0.00      PROA    
ATOM    181 HH22 ARG X  11      -4.433  15.675   4.348  1.00  0.00      PROA    
ATOM    182  C   ARG X  11      -6.756   9.533   7.043  1.00  0.00      PROA    
ATOM    183  O   ARG X  11      -7.651   9.171   7.785  1.00  0.00      PROA    
ATOM    184  N   ARG X  12      -5.516   9.752   7.478  1.00  0.00      PROA    
ATOM    185  HN  ARG X  12      -4.780  10.007   6.856  1.00  0.00      PROA    
ATOM    186  CA  ARG X  12      -5.267   9.725   8.947  1.00  0.00      PROA    
ATOM    187  HA  ARG X  12      -5.945   9.121   9.531  1.00  0.00      PROA    
ATOM    188  CB  ARG X  12      -3.822   9.230   9.290  1.00  0.00      PROA    
ATOM    189  HB1 ARG X  12      -3.714   8.132   9.166  1.00  0.00      PROA    
ATOM    190  HB2 ARG X  12      -3.582   9.446  10.352  1.00  0.00      PROA    
ATOM    191  CG  ARG X  12      -2.794   9.854   8.386  1.00  0.00      PROA    
ATOM    192  HG1 ARG X  12      -2.837  10.964   8.361  1.00  0.00      PROA    
ATOM    193  HG2 ARG X  12      -2.885   9.406   7.374  1.00  0.00      PROA    
ATOM    194  CD  ARG X  12      -1.352   9.616   8.886  1.00  0.00      PROA    
ATOM    195  HD1 ARG X  12      -1.152   8.523   8.926  1.00  0.00      PROA    
ATOM    196  HD2 ARG X  12      -1.148  10.061   9.883  1.00  0.00      PROA    
ATOM    197  NE  ARG X  12      -0.429  10.249   7.889  1.00  0.00      PROA    
ATOM    198  HE  ARG X  12      -0.817  10.920   7.257  1.00  0.00      PROA    
ATOM    199  CZ  ARG X  12       0.820   9.977   7.805  1.00  0.00      PROA    
ATOM    200  NH1 ARG X  12       1.540   9.302   8.690  1.00  0.00      PROA    
ATOM    201 HH11 ARG X  12       1.053   9.113   9.543  1.00  0.00      PROA    
ATOM    202 HH12 ARG X  12       2.521   9.480   8.768  1.00  0.00      PROA    
ATOM    203  NH2 ARG X  12       1.455  10.607   6.777  1.00  0.00      PROA    
ATOM    204 HH21 ARG X  12       0.907  11.117   6.113  1.00  0.00      PROA    
ATOM    205 HH22 ARG X  12       2.444  10.703   6.879  1.00  0.00      PROA    
ATOM    206  C   ARG X  12      -5.437  11.195   9.504  1.00  0.00      PROA    
ATOM    207  O   ARG X  12      -5.833  11.376  10.624  1.00  0.00      PROA    
ATOM    208  N   PHE X  13      -5.228  12.245   8.657  1.00  0.00      PROA    
ATOM    209  HN  PHE X  13      -5.055  12.002   7.706  1.00  0.00      PROA    
ATOM    210  CA  PHE X  13      -5.378  13.660   9.049  1.00  0.00      PROA    
ATOM    211  HA  PHE X  13      -5.046  13.833  10.063  1.00  0.00      PROA    
ATOM    212  CB  PHE X  13      -4.425  14.468   8.176  1.00  0.00      PROA    
ATOM    213  HB1 PHE X  13      -4.370  15.542   8.457  1.00  0.00      PROA    
ATOM    214  HB2 PHE X  13      -4.788  14.518   7.127  1.00  0.00      PROA    
ATOM    215  CG  PHE X  13      -2.957  14.069   8.163  1.00  0.00      PROA    
ATOM    216  CD1 PHE X  13      -2.138  14.344   7.035  1.00  0.00      PROA    
ATOM    217  HD1 PHE X  13      -2.605  14.847   6.202  1.00  0.00      PROA    
ATOM    218  CE1 PHE X  13      -0.784  14.005   6.976  1.00  0.00      PROA    
ATOM    219  HE1 PHE X  13      -0.198  14.182   6.086  1.00  0.00      PROA    
ATOM    220  CZ  PHE X  13      -0.214  13.437   8.084  1.00  0.00      PROA    
ATOM    221  HZ  PHE X  13       0.839  13.229   7.958  1.00  0.00      PROA    
ATOM    222  CD2 PHE X  13      -2.322  13.630   9.313  1.00  0.00      PROA    
ATOM    223  HD2 PHE X  13      -2.783  13.533  10.285  1.00  0.00      PROA    
ATOM    224  CE2 PHE X  13      -1.012  13.212   9.292  1.00  0.00      PROA    
ATOM    225  HE2 PHE X  13      -0.587  12.902  10.235  1.00  0.00      PROA    
ATOM    226  C   PHE X  13      -6.816  14.128   9.128  1.00  0.00      PROA    
ATOM    227  O   PHE X  13      -7.736  13.416   9.570  1.00  0.00      PROA    
ATOM    228  N   ASP X  14      -7.053  15.324   8.612  1.00  0.00      PROA    
ATOM    229  HN  ASP X  14      -6.284  15.746   8.138  1.00  0.00      PROA    
ATOM    230  CA  ASP X  14      -8.339  15.967   8.472  1.00  0.00      PROA    
ATOM    231  HA  ASP X  14      -8.706  15.985   9.487  1.00  0.00      PROA    
ATOM    232  CB  ASP X  14      -8.192  17.487   7.943  1.00  0.00      PROA    
ATOM    233  HB1 ASP X  14      -7.667  18.094   8.712  1.00  0.00      PROA    
ATOM    234  HB2 ASP X  14      -9.263  17.782   7.934  1.00  0.00      PROA    
ATOM    235  CG  ASP X  14      -7.596  17.658   6.602  1.00  0.00      PROA    
ATOM    236  OD1 ASP X  14      -6.540  17.079   6.214  1.00  0.00      PROA    
ATOM    237  OD2 ASP X  14      -8.142  18.603   5.884  1.00  0.00      PROA    
ATOM    238  C   ASP X  14      -9.427  15.145   7.606  1.00  0.00      PROA    
ATOM    239  O   ASP X  14      -9.053  14.563   6.623  1.00  0.00      PROA    
ATOM    240  N   TYR X  15     -10.753  15.140   8.057  1.00  0.00      PROA    
ATOM    241  HN  TYR X  15     -11.039  15.703   8.828  1.00  0.00      PROA    
ATOM    242  CA  TYR X  15     -11.823  14.583   7.297  1.00  0.00      PROA    
ATOM    243  HA  TYR X  15     -11.454  13.598   7.050  1.00  0.00      PROA    
ATOM    244  CB  TYR X  15     -13.109  14.377   8.174  1.00  0.00      PROA    
ATOM    245  HB1 TYR X  15     -13.547  15.380   8.369  1.00  0.00      PROA    
ATOM    246  HB2 TYR X  15     -12.904  14.012   9.203  1.00  0.00      PROA    
ATOM    247  CG  TYR X  15     -14.072  13.573   7.417  1.00  0.00      PROA    
ATOM    248  CD1 TYR X  15     -15.225  14.079   6.783  1.00  0.00      PROA    
ATOM    249  HD1 TYR X  15     -15.373  15.149   6.750  1.00  0.00      PROA    
ATOM    250  CE1 TYR X  15     -16.061  13.251   6.050  1.00  0.00      PROA    
ATOM    251  HE1 TYR X  15     -16.922  13.613   5.507  1.00  0.00      PROA    
ATOM    252  CZ  TYR X  15     -15.808  11.815   6.062  1.00  0.00      PROA    
ATOM    253  OH  TYR X  15     -16.598  10.893   5.355  1.00  0.00      PROA    
ATOM    254  HH  TYR X  15     -16.952  11.311   4.567  1.00  0.00      PROA    
ATOM    255  CD2 TYR X  15     -13.857  12.248   7.473  1.00  0.00      PROA    
ATOM    256  HD2 TYR X  15     -13.024  11.915   8.075  1.00  0.00      PROA    
ATOM    257  CE2 TYR X  15     -14.723  11.328   6.853  1.00  0.00      PROA    
ATOM    258  HE2 TYR X  15     -14.493  10.274   6.891  1.00  0.00      PROA    
ATOM    259  C   TYR X  15     -12.098  15.301   5.996  1.00  0.00      PROA    
ATOM    260  O   TYR X  15     -12.145  16.524   5.881  1.00  0.00      PROA    
ATOM    261  N   ARG X  16     -12.359  14.539   4.958  1.00  0.00      PROA    
ATOM    262  HN  ARG X  16     -12.400  13.551   5.088  1.00  0.00      PROA    
ATOM    263  CA  ARG X  16     -12.614  15.002   3.621  1.00  0.00      PROA    
ATOM    264  HA  ARG X  16     -13.255  15.871   3.627  1.00  0.00      PROA    
ATOM    265  CB  ARG X  16     -11.319  15.183   2.753  1.00  0.00      PROA    
ATOM    266  HB1 ARG X  16     -11.569  15.377   1.687  1.00  0.00      PROA    
ATOM    267  HB2 ARG X  16     -10.662  14.290   2.814  1.00  0.00      PROA    
ATOM    268  CG  ARG X  16     -10.340  16.230   3.375  1.00  0.00      PROA    
ATOM    269  HG1 ARG X  16     -10.138  15.973   4.438  1.00  0.00      PROA    
ATOM    270  HG2 ARG X  16     -10.819  17.232   3.366  1.00  0.00      PROA    
ATOM    271  CD  ARG X  16      -9.084  16.459   2.499  1.00  0.00      PROA    
ATOM    272  HD1 ARG X  16      -9.259  16.940   1.513  1.00  0.00      PROA    
ATOM    273  HD2 ARG X  16      -8.490  15.532   2.347  1.00  0.00      PROA    
ATOM    274  NE  ARG X  16      -8.115  17.273   3.309  1.00  0.00      PROA    
ATOM    275  HE  ARG X  16      -8.310  17.625   4.224  1.00  0.00      PROA    
ATOM    276  CZ  ARG X  16      -6.980  17.822   2.840  1.00  0.00      PROA    
ATOM    277  NH1 ARG X  16      -6.684  17.793   1.562  1.00  0.00      PROA    
ATOM    278 HH11 ARG X  16      -5.722  17.847   1.298  1.00  0.00      PROA    
ATOM    279 HH12 ARG X  16      -7.357  17.438   0.914  1.00  0.00      PROA    
ATOM    280  NH2 ARG X  16      -6.192  18.460   3.677  1.00  0.00      PROA    
ATOM    281 HH21 ARG X  16      -6.397  18.264   4.636  1.00  0.00      PROA    
ATOM    282 HH22 ARG X  16      -5.279  18.709   3.353  1.00  0.00      PROA    
ATOM    283  C   ARG X  16     -13.560  13.997   3.038  1.00  0.00      PROA    
ATOM    284  O   ARG X  16     -13.594  12.805   3.448  1.00  0.00      PROA    
ATOM    285  N   ASP X  17     -14.357  14.413   2.006  1.00  0.00      PROA    
ATOM    286  HN  ASP X  17     -14.149  15.289   1.576  1.00  0.00      PROA    
ATOM    287  CA  ASP X  17     -15.136  13.541   1.189  1.00  0.00      PROA    
ATOM    288  HA  ASP X  17     -15.918  13.209   1.856  1.00  0.00      PROA    
ATOM    289  CB  ASP X  17     -15.918  14.226  -0.001  1.00  0.00      PROA    
ATOM    290  HB1 ASP X  17     -16.445  13.391  -0.512  1.00  0.00      PROA    
ATOM    291  HB2 ASP X  17     -15.258  14.802  -0.685  1.00  0.00      PROA    
ATOM    292  CG  ASP X  17     -16.933  15.204   0.481  1.00  0.00      PROA    
ATOM    293  OD1 ASP X  17     -16.789  16.422   0.105  1.00  0.00      PROA    
ATOM    294  OD2 ASP X  17     -17.879  14.860   1.182  1.00  0.00      PROA    
ATOM    295  C   ASP X  17     -14.318  12.339   0.578  1.00  0.00      PROA    
ATOM    296  O   ASP X  17     -13.293  12.658  -0.048  1.00  0.00      PROA    
ATOM    297  N   PRO X  18     -14.679  11.028   0.662  1.00  0.00      PROA    
ATOM    298  CD  PRO X  18     -15.790  10.617   1.436  1.00  0.00      PROA    
ATOM    299  HD1 PRO X  18     -16.683  11.099   0.984  1.00  0.00      PROA    
ATOM    300  HD2 PRO X  18     -15.699  11.020   2.467  1.00  0.00      PROA    
ATOM    301  CA  PRO X  18     -13.872   9.869   0.223  1.00  0.00      PROA    
ATOM    302  HA  PRO X  18     -13.077   9.821   0.952  1.00  0.00      PROA    
ATOM    303  CB  PRO X  18     -14.984   8.799   0.179  1.00  0.00      PROA    
ATOM    304  HB1 PRO X  18     -14.454   7.825   0.123  1.00  0.00      PROA    
ATOM    305  HB2 PRO X  18     -15.554   8.983  -0.756  1.00  0.00      PROA    
ATOM    306  CG  PRO X  18     -15.907   9.097   1.368  1.00  0.00      PROA    
ATOM    307  HG1 PRO X  18     -16.903   8.637   1.194  1.00  0.00      PROA    
ATOM    308  HG2 PRO X  18     -15.471   8.730   2.322  1.00  0.00      PROA    
ATOM    309  C   PRO X  18     -13.030   9.830  -1.090  1.00  0.00      PROA    
ATOM    310  O   PRO X  18     -13.442  10.428  -2.065  1.00  0.00      PROA    
ATOM    311  N   VAL X  19     -11.854   9.172  -1.095  1.00  0.00      PROA    
ATOM    312  HN  VAL X  19     -11.609   8.687  -0.260  1.00  0.00      PROA    
ATOM    313  CA  VAL X  19     -10.847   9.077  -2.104  1.00  0.00      PROA    
ATOM    314  HA  VAL X  19     -11.235   9.399  -3.059  1.00  0.00      PROA    
ATOM    315  CB  VAL X  19      -9.563   9.704  -1.698  1.00  0.00      PROA    
ATOM    316  HB  VAL X  19      -8.742   9.477  -2.412  1.00  0.00      PROA    
ATOM    317  CG1 VAL X  19      -9.796  11.246  -1.633  1.00  0.00      PROA    
ATOM    318 HG11 VAL X  19     -10.649  11.561  -0.993  1.00  0.00      PROA    
ATOM    319 HG12 VAL X  19      -9.921  11.514  -2.704  1.00  0.00      PROA    
ATOM    320 HG13 VAL X  19      -8.931  11.770  -1.173  1.00  0.00      PROA    
ATOM    321  CG2 VAL X  19      -9.132   9.239  -0.271  1.00  0.00      PROA    
ATOM    322 HG21 VAL X  19      -9.816   9.461   0.575  1.00  0.00      PROA    
ATOM    323 HG22 VAL X  19      -8.187   9.734   0.039  1.00  0.00      PROA    
ATOM    324 HG23 VAL X  19      -8.921   8.149  -0.226  1.00  0.00      PROA    
ATOM    325  C   VAL X  19     -10.594   7.537  -2.274  1.00  0.00      PROA    
ATOM    326  O   VAL X  19     -10.985   6.596  -1.499  1.00  0.00      PROA    
ATOM    327  N   PHE X  20      -9.920   7.196  -3.400  1.00  0.00      PROA    
ATOM    328  HN  PHE X  20      -9.687   7.886  -4.081  1.00  0.00      PROA    
ATOM    329  CA  PHE X  20      -9.451   5.886  -3.635  1.00  0.00      PROA    
ATOM    330  HA  PHE X  20     -10.305   5.226  -3.637  1.00  0.00      PROA    
ATOM    331  CB  PHE X  20      -8.801   5.685  -5.046  1.00  0.00      PROA    
ATOM    332  HB1 PHE X  20      -7.790   6.132  -4.936  1.00  0.00      PROA    
ATOM    333  HB2 PHE X  20      -9.336   6.154  -5.898  1.00  0.00      PROA    
ATOM    334  CG  PHE X  20      -8.762   4.290  -5.567  1.00  0.00      PROA    
ATOM    335  CD1 PHE X  20      -9.971   3.620  -5.684  1.00  0.00      PROA    
ATOM    336  HD1 PHE X  20     -10.956   4.023  -5.499  1.00  0.00      PROA    
ATOM    337  CE1 PHE X  20      -9.971   2.329  -6.137  1.00  0.00      PROA    
ATOM    338  HE1 PHE X  20     -10.897   1.786  -6.253  1.00  0.00      PROA    
ATOM    339  CZ  PHE X  20      -8.787   1.597  -6.323  1.00  0.00      PROA    
ATOM    340  HZ  PHE X  20      -8.778   0.521  -6.416  1.00  0.00      PROA    
ATOM    341  CD2 PHE X  20      -7.567   3.636  -5.882  1.00  0.00      PROA    
ATOM    342  HD2 PHE X  20      -6.608   4.121  -5.769  1.00  0.00      PROA    
ATOM    343  CE2 PHE X  20      -7.601   2.253  -6.248  1.00  0.00      PROA    
ATOM    344  HE2 PHE X  20      -6.639   1.793  -6.419  1.00  0.00      PROA    
ATOM    345  C   PHE X  20      -8.499   5.297  -2.573  1.00  0.00      PROA    
ATOM    346  O   PHE X  20      -7.773   6.026  -1.836  1.00  0.00      PROA    
ATOM    347  N   VAL X  21      -8.468   3.949  -2.508  1.00  0.00      PROA    
ATOM    348  HN  VAL X  21      -8.987   3.321  -3.082  1.00  0.00      PROA    
ATOM    349  CA  VAL X  21      -7.464   3.256  -1.709  1.00  0.00      PROA    
ATOM    350  HA  VAL X  21      -7.674   3.586  -0.702  1.00  0.00      PROA    
ATOM    351  CB  VAL X  21      -7.784   1.775  -1.718  1.00  0.00      PROA    
ATOM    352  HB  VAL X  21      -7.048   1.256  -1.067  1.00  0.00      PROA    
ATOM    353  CG1 VAL X  21      -9.208   1.389  -1.188  1.00  0.00      PROA    
ATOM    354 HG11 VAL X  21      -9.519   0.399  -1.584  1.00  0.00      PROA    
ATOM    355 HG12 VAL X  21      -9.920   2.148  -1.578  1.00  0.00      PROA    
ATOM    356 HG13 VAL X  21      -9.371   1.283  -0.094  1.00  0.00      PROA    
ATOM    357  CG2 VAL X  21      -7.376   1.023  -3.131  1.00  0.00      PROA    
ATOM    358 HG21 VAL X  21      -7.658  -0.051  -3.167  1.00  0.00      PROA    
ATOM    359 HG22 VAL X  21      -6.268   1.070  -3.205  1.00  0.00      PROA    
ATOM    360 HG23 VAL X  21      -7.933   1.446  -3.994  1.00  0.00      PROA    
ATOM    361  C   VAL X  21      -6.004   3.565  -2.022  1.00  0.00      PROA    
ATOM    362  O   VAL X  21      -5.676   3.756  -3.209  1.00  0.00      PROA    
ATOM    363  N   SER X  22      -5.187   3.729  -0.998  1.00  0.00      PROA    
ATOM    364  HN  SER X  22      -5.487   3.434  -0.095  1.00  0.00      PROA    
ATOM    365  CA  SER X  22      -3.777   4.174  -1.161  1.00  0.00      PROA    
ATOM    366  HA  SER X  22      -3.543   4.078  -2.211  1.00  0.00      PROA    
ATOM    367  CB  SER X  22      -3.407   5.649  -0.857  1.00  0.00      PROA    
ATOM    368  HB1 SER X  22      -3.800   6.257  -1.699  1.00  0.00      PROA    
ATOM    369  HB2 SER X  22      -2.299   5.740  -0.870  1.00  0.00      PROA    
ATOM    370  OG  SER X  22      -3.889   5.999   0.429  1.00  0.00      PROA    
ATOM    371  HG1 SER X  22      -4.844   6.094   0.423  1.00  0.00      PROA    
ATOM    372  C   SER X  22      -2.787   3.288  -0.517  1.00  0.00      PROA    
ATOM    373  O   SER X  22      -3.166   2.480   0.352  1.00  0.00      PROA    
ATOM    374  N   LEU X  23      -1.534   3.325  -1.052  1.00  0.00      PROA    
ATOM    375  HN  LEU X  23      -1.393   3.911  -1.847  1.00  0.00      PROA    
ATOM    376  CA  LEU X  23      -0.476   2.457  -0.673  1.00  0.00      PROA    
ATOM    377  HA  LEU X  23      -0.871   1.457  -0.573  1.00  0.00      PROA    
ATOM    378  CB  LEU X  23       0.633   2.349  -1.792  1.00  0.00      PROA    
ATOM    379  HB1 LEU X  23       1.225   3.283  -1.898  1.00  0.00      PROA    
ATOM    380  HB2 LEU X  23      -0.112   2.296  -2.614  1.00  0.00      PROA    
ATOM    381  CG  LEU X  23       1.478   0.972  -1.895  1.00  0.00      PROA    
ATOM    382  HG  LEU X  23       1.589   0.725  -2.973  1.00  0.00      PROA    
ATOM    383  CD1 LEU X  23       0.915  -0.194  -1.122  1.00  0.00      PROA    
ATOM    384 HD11 LEU X  23       1.494  -1.120  -1.325  1.00  0.00      PROA    
ATOM    385 HD12 LEU X  23      -0.106  -0.360  -1.528  1.00  0.00      PROA    
ATOM    386 HD13 LEU X  23       0.866  -0.169  -0.014  1.00  0.00      PROA    
ATOM    387  CD2 LEU X  23       2.884   1.227  -1.296  1.00  0.00      PROA    
ATOM    388 HD21 LEU X  23       2.825   1.113  -0.193  1.00  0.00      PROA    
ATOM    389 HD22 LEU X  23       3.194   2.252  -1.592  1.00  0.00      PROA    
ATOM    390 HD23 LEU X  23       3.644   0.484  -1.618  1.00  0.00      PROA    
ATOM    391  C   LEU X  23       0.146   2.983   0.703  1.00  0.00      PROA    
ATOM    392  O   LEU X  23       0.315   4.190   1.002  1.00  0.00      PROA    
ATOM    393  N   LEU X  24       0.599   2.008   1.498  1.00  0.00      PROA    
ATOM    394  HN  LEU X  24       0.427   1.041   1.334  1.00  0.00      PROA    
ATOM    395  CA  LEU X  24       1.507   2.175   2.602  1.00  0.00      PROA    
ATOM    396  HA  LEU X  24       2.252   2.905   2.322  1.00  0.00      PROA    
ATOM    397  CB  LEU X  24       0.843   2.567   3.895  1.00  0.00      PROA    
ATOM    398  HB1 LEU X  24       0.416   3.560   3.641  1.00  0.00      PROA    
ATOM    399  HB2 LEU X  24       1.596   2.822   4.670  1.00  0.00      PROA    
ATOM    400  CG  LEU X  24      -0.160   1.621   4.519  1.00  0.00      PROA    
ATOM    401  HG  LEU X  24      -0.251   0.715   3.882  1.00  0.00      PROA    
ATOM    402  CD1 LEU X  24       0.292   1.177   5.981  1.00  0.00      PROA    
ATOM    403 HD11 LEU X  24       0.464   1.985   6.723  1.00  0.00      PROA    
ATOM    404 HD12 LEU X  24       1.253   0.621   5.967  1.00  0.00      PROA    
ATOM    405 HD13 LEU X  24      -0.459   0.497   6.437  1.00  0.00      PROA    
ATOM    406  CD2 LEU X  24      -1.539   2.226   4.609  1.00  0.00      PROA    
ATOM    407 HD21 LEU X  24      -2.115   2.444   3.684  1.00  0.00      PROA    
ATOM    408 HD22 LEU X  24      -1.469   3.253   5.025  1.00  0.00      PROA    
ATOM    409 HD23 LEU X  24      -2.279   1.633   5.188  1.00  0.00      PROA    
ATOM    410  C   LEU X  24       2.234   0.798   2.831  1.00  0.00      PROA    
ATOM    411  O   LEU X  24       1.907  -0.327   2.371  1.00  0.00      PROA    
ATOM    412  N   GLY X  25       3.291   0.935   3.593  1.00  0.00      PROA    
ATOM    413  HN  GLY X  25       3.529   1.868   3.854  1.00  0.00      PROA    
ATOM    414  CA  GLY X  25       4.348  -0.115   3.825  1.00  0.00      PROA    
ATOM    415  HA1 GLY X  25       5.003   0.068   2.987  1.00  0.00      PROA    
ATOM    416  HA2 GLY X  25       3.746  -1.005   3.928  1.00  0.00      PROA    
ATOM    417  C   GLY X  25       4.926   0.017   5.213  1.00  0.00      PROA    
ATOM    418  O   GLY X  25       5.283   1.095   5.765  1.00  0.00      PROA    
ATOM    419  N   LEU X  26       5.151  -1.102   5.926  1.00  0.00      PROA    
ATOM    420  HN  LEU X  26       4.735  -1.988   5.742  1.00  0.00      PROA    
ATOM    421  CA  LEU X  26       5.682  -1.063   7.233  1.00  0.00      PROA    
ATOM    422  HA  LEU X  26       5.794  -0.108   7.723  1.00  0.00      PROA    
ATOM    423  CB  LEU X  26       4.736  -1.862   8.208  1.00  0.00      PROA    
ATOM    424  HB1 LEU X  26       5.188  -1.946   9.220  1.00  0.00      PROA    
ATOM    425  HB2 LEU X  26       4.537  -2.868   7.782  1.00  0.00      PROA    
ATOM    426  CG  LEU X  26       3.447  -0.981   8.480  1.00  0.00      PROA    
ATOM    427  HG  LEU X  26       3.653   0.096   8.301  1.00  0.00      PROA    
ATOM    428  CD1 LEU X  26       2.301  -1.401   7.549  1.00  0.00      PROA    
ATOM    429 HD11 LEU X  26       2.133  -2.499   7.519  1.00  0.00      PROA    
ATOM    430 HD12 LEU X  26       2.549  -1.119   6.504  1.00  0.00      PROA    
ATOM    431 HD13 LEU X  26       1.349  -0.925   7.864  1.00  0.00      PROA    
ATOM    432  CD2 LEU X  26       3.108  -1.137   9.913  1.00  0.00      PROA    
ATOM    433 HD21 LEU X  26       2.244  -0.507  10.216  1.00  0.00      PROA    
ATOM    434 HD22 LEU X  26       3.873  -0.812  10.651  1.00  0.00      PROA    
ATOM    435 HD23 LEU X  26       2.700  -2.158  10.074  1.00  0.00      PROA    
ATOM    436  C   LEU X  26       7.049  -1.758   7.335  1.00  0.00      PROA    
ATOM    437  O   LEU X  26       7.247  -2.847   6.807  1.00  0.00      PROA    
ATOM    438  N   ILE X  27       8.039  -1.142   8.031  1.00  0.00      PROA    
ATOM    439  HN  ILE X  27       7.955  -0.204   8.358  1.00  0.00      PROA    
ATOM    440  CA  ILE X  27       9.364  -1.719   8.158  1.00  0.00      PROA    
ATOM    441  HA  ILE X  27       9.566  -2.460   7.399  1.00  0.00      PROA    
ATOM    442  CB  ILE X  27      10.434  -0.582   7.996  1.00  0.00      PROA    
ATOM    443  HB  ILE X  27      10.346   0.160   8.819  1.00  0.00      PROA    
ATOM    444  CG2 ILE X  27      11.895  -1.190   8.184  1.00  0.00      PROA    
ATOM    445 HG21 ILE X  27      12.669  -0.407   8.038  1.00  0.00      PROA    
ATOM    446 HG22 ILE X  27      12.193  -1.905   7.390  1.00  0.00      PROA    
ATOM    447 HG23 ILE X  27      12.063  -1.634   9.189  1.00  0.00      PROA    
ATOM    448  CG1 ILE X  27      10.243   0.290   6.728  1.00  0.00      PROA    
ATOM    449 HG11 ILE X  27       9.217   0.708   6.640  1.00  0.00      PROA    
ATOM    450 HG12 ILE X  27      10.488  -0.224   5.774  1.00  0.00      PROA    
ATOM    451  CD  ILE X  27      11.239   1.476   6.694  1.00  0.00      PROA    
ATOM    452  HD1 ILE X  27      12.282   1.106   6.778  1.00  0.00      PROA    
ATOM    453  HD2 ILE X  27      10.995   2.194   7.505  1.00  0.00      PROA    
ATOM    454  HD3 ILE X  27      11.180   2.014   5.724  1.00  0.00      PROA    
ATOM    455  C   ILE X  27       9.479  -2.345   9.503  1.00  0.00      PROA    
ATOM    456  O   ILE X  27       9.223  -1.730  10.536  1.00  0.00      PROA    
ATOM    457  N   ASP X  28       9.925  -3.635   9.496  1.00  0.00      PROA    
ATOM    458  HN  ASP X  28      10.112  -4.176   8.679  1.00  0.00      PROA    
ATOM    459  CA  ASP X  28       9.965  -4.398  10.710  1.00  0.00      PROA    
ATOM    460  HA  ASP X  28       8.972  -4.288  11.118  1.00  0.00      PROA    
ATOM    461  CB  ASP X  28      10.213  -5.900  10.339  1.00  0.00      PROA    
ATOM    462  HB1 ASP X  28      11.296  -6.109  10.204  1.00  0.00      PROA    
ATOM    463  HB2 ASP X  28       9.793  -6.169   9.346  1.00  0.00      PROA    
ATOM    464  CG  ASP X  28       9.697  -6.899  11.350  1.00  0.00      PROA    
ATOM    465  OD1 ASP X  28      10.051  -8.126  11.231  1.00  0.00      PROA    
ATOM    466  OD2 ASP X  28       8.981  -6.522  12.256  1.00  0.00      PROA    
ATOM    467  C   ASP X  28      10.945  -3.840  11.774  1.00  0.00      PROA    
ATOM    468  O   ASP X  28      12.054  -3.424  11.418  1.00  0.00      PROA    
ATOM    469  N   GLU X  29      10.499  -3.776  13.055  1.00  0.00      PROA    
ATOM    470  HN  GLU X  29       9.628  -4.233  13.220  1.00  0.00      PROA    
ATOM    471  CA  GLU X  29      11.275  -3.386  14.261  1.00  0.00      PROA    
ATOM    472  HA  GLU X  29      11.525  -2.338  14.183  1.00  0.00      PROA    
ATOM    473  CB  GLU X  29      10.374  -3.612  15.490  1.00  0.00      PROA    
ATOM    474  HB1 GLU X  29       9.991  -4.653  15.437  1.00  0.00      PROA    
ATOM    475  HB2 GLU X  29       9.613  -2.811  15.380  1.00  0.00      PROA    
ATOM    476  CG  GLU X  29      11.203  -3.393  16.805  1.00  0.00      PROA    
ATOM    477  HG1 GLU X  29      11.808  -2.463  16.821  1.00  0.00      PROA    
ATOM    478  HG2 GLU X  29      11.900  -4.213  17.081  1.00  0.00      PROA    
ATOM    479  CD  GLU X  29      10.310  -3.242  18.034  1.00  0.00      PROA    
ATOM    480  OE1 GLU X  29      10.380  -2.249  18.775  1.00  0.00      PROA    
ATOM    481  OE2 GLU X  29       9.521  -4.203  18.333  1.00  0.00      PROA    
ATOM    482  C   GLU X  29      12.694  -4.184  14.390  1.00  0.00      PROA    
ATOM    483  O   GLU X  29      12.654  -5.433  14.294  1.00  0.00      PROA    
ATOM    484  NT  GLU X  29      13.806  -3.474  14.590  1.00  0.00      PROA    
ATOM    485  HT1 GLU X  29      13.761  -2.477  14.633  1.00  0.00      PROA    
ATOM    486  HT2 GLU X  29      14.648  -4.011  14.643  1.00  0.00      PROA    
ATOM    487  CAY ALA X   1      15.051   0.534  13.936  1.00  0.00      LIGA    
ATOM    488  HY1 ALA X   1      14.929  -0.223  13.132  1.00  0.00      LIGA    
ATOM    489  HY2 ALA X   1      16.089   0.439  14.323  1.00  0.00      LIGA    
ATOM    490  HY3 ALA X   1      14.888   1.552  13.524  1.00  0.00      LIGA    
ATOM    491  CY  ALA X   1      14.106   0.168  14.996  1.00  0.00      LIGA    
ATOM    492  OY  ALA X   1      13.183  -0.656  14.836  1.00  0.00      LIGA    
ATOM    493  N   ALA X   1      14.315   0.662  16.158  1.00  0.00      LIGA    
ATOM    494  HN  ALA X   1      15.059   1.294  16.357  1.00  0.00      LIGA    
ATOM    495  CA  ALA X   1      13.370   0.410  17.276  1.00  0.00      LIGA    
ATOM    496  HA  ALA X   1      13.312  -0.659  17.422  1.00  0.00      LIGA    
ATOM    497  CB  ALA X   1      14.034   0.998  18.553  1.00  0.00      LIGA    
ATOM    498  HB1 ALA X   1      14.182   2.099  18.494  1.00  0.00      LIGA    
ATOM    499  HB2 ALA X   1      15.044   0.536  18.544  1.00  0.00      LIGA    
ATOM    500  HB3 ALA X   1      13.496   0.740  19.491  1.00  0.00      LIGA    
ATOM    501  C   ALA X   1      11.894   1.003  17.065  1.00  0.00      LIGA    
ATOM    502  O   ALA X   1      11.754   2.094  16.616  1.00  0.00      LIGA    
ATOM    503  N   GLY X   2      10.849   0.215  17.389  1.00  0.00      LIGA    
ATOM    504  HN  GLY X   2      10.990  -0.576  17.977  1.00  0.00      LIGA    
ATOM    505  CA  GLY X   2       9.428   0.450  17.119  1.00  0.00      LIGA    
ATOM    506  HA1 GLY X   2       9.204   1.499  17.247  1.00  0.00      LIGA    
ATOM    507  HA2 GLY X   2       8.985  -0.231  17.830  1.00  0.00      LIGA    
ATOM    508  C   GLY X   2       8.998   0.012  15.779  1.00  0.00      LIGA    
ATOM    509  O   GLY X   2       7.818  -0.364  15.735  1.00  0.00      LIGA    
ATOM    510  N   GLY X   3       9.913   0.056  14.759  1.00  0.00      LIGA    
ATOM    511  HN  GLY X   3      10.873   0.266  14.924  1.00  0.00      LIGA    
ATOM    512  CA  GLY X   3       9.496  -0.040  13.354  1.00  0.00      LIGA    
ATOM    513  HA1 GLY X   3       8.550  -0.536  13.196  1.00  0.00      LIGA    
ATOM    514  HA2 GLY X   3      10.318  -0.565  12.890  1.00  0.00      LIGA    
ATOM    515  C   GLY X   3       9.238   1.365  12.755  1.00  0.00      LIGA    
ATOM    516  O   GLY X   3       9.488   2.362  13.434  1.00  0.00      LIGA    
ATOM    517  N   GLU X   4       8.828   1.446  11.475  1.00  0.00      LIGA    
ATOM    518  HN  GLU X   4       8.779   0.656  10.870  1.00  0.00      LIGA    
ATOM    519  CA  GLU X   4       8.490   2.715  10.829  1.00  0.00      LIGA    
ATOM    520  HA  GLU X   4       8.047   3.476  11.455  1.00  0.00      LIGA    
ATOM    521  CB  GLU X   4       9.776   3.304  10.236  1.00  0.00      LIGA    
ATOM    522  HB1 GLU X   4      10.348   2.471   9.776  1.00  0.00      LIGA    
ATOM    523  HB2 GLU X   4      10.482   3.690  11.003  1.00  0.00      LIGA    
ATOM    524  CG  GLU X   4       9.462   4.500   9.216  1.00  0.00      LIGA    
ATOM    525  HG1 GLU X   4       8.859   5.222   9.809  1.00  0.00      LIGA    
ATOM    526  HG2 GLU X   4       8.889   4.216   8.307  1.00  0.00      LIGA    
ATOM    527  CD  GLU X   4      10.772   5.063   8.798  1.00  0.00      LIGA    
ATOM    528  OE1 GLU X   4      11.430   5.626   9.723  1.00  0.00      LIGA    
ATOM    529  OE2 GLU X   4      11.257   5.121   7.661  1.00  0.00      LIGA    
ATOM    530  C   GLU X   4       7.461   2.440   9.801  1.00  0.00      LIGA    
ATOM    531  O   GLU X   4       7.428   1.327   9.287  1.00  0.00      LIGA    
ATOM    532  N   ILE X   5       6.571   3.416   9.570  1.00  0.00      LIGA    
ATOM    533  HN  ILE X   5       6.415   4.241  10.106  1.00  0.00      LIGA    
ATOM    534  CA  ILE X   5       5.437   3.114   8.666  1.00  0.00      LIGA    
ATOM    535  HA  ILE X   5       5.474   2.127   8.231  1.00  0.00      LIGA    
ATOM    536  CB  ILE X   5       4.144   3.222   9.548  1.00  0.00      LIGA    
ATOM    537  HB  ILE X   5       4.024   4.264   9.913  1.00  0.00      LIGA    
ATOM    538  CG2 ILE X   5       2.895   2.982   8.669  1.00  0.00      LIGA    
ATOM    539 HG21 ILE X   5       2.588   3.869   8.074  1.00  0.00      LIGA    
ATOM    540 HG22 ILE X   5       2.035   2.753   9.334  1.00  0.00      LIGA    
ATOM    541 HG23 ILE X   5       3.105   2.179   7.931  1.00  0.00      LIGA    
ATOM    542  CG1 ILE X   5       4.259   2.280  10.738  1.00  0.00      LIGA    
ATOM    543 HG11 ILE X   5       5.128   2.484  11.400  1.00  0.00      LIGA    
ATOM    544 HG12 ILE X   5       4.361   1.201  10.498  1.00  0.00      LIGA    
ATOM    545  CD  ILE X   5       3.015   2.270  11.694  1.00  0.00      LIGA    
ATOM    546  HD1 ILE X   5       3.235   1.888  12.714  1.00  0.00      LIGA    
ATOM    547  HD2 ILE X   5       2.138   1.741  11.264  1.00  0.00      LIGA    
ATOM    548  HD3 ILE X   5       2.773   3.347  11.824  1.00  0.00      LIGA    
ATOM    549  C   ILE X   5       5.518   4.249   7.686  1.00  0.00      LIGA    
ATOM    550  O   ILE X   5       5.611   5.434   8.055  1.00  0.00      LIGA    
ATOM    551  N   VAL X   6       5.426   3.845   6.380  1.00  0.00      LIGA    
ATOM    552  HN  VAL X   6       5.352   2.881   6.133  1.00  0.00      LIGA    
ATOM    553  CA  VAL X   6       5.601   4.825   5.291  1.00  0.00      LIGA    
ATOM    554  HA  VAL X   6       5.811   5.795   5.719  1.00  0.00      LIGA    
ATOM    555  CB  VAL X   6       6.839   4.394   4.527  1.00  0.00      LIGA    
ATOM    556  HB  VAL X   6       6.663   3.383   4.103  1.00  0.00      LIGA    
ATOM    557  CG1 VAL X   6       7.223   5.332   3.390  1.00  0.00      LIGA    
ATOM    558 HG11 VAL X   6       7.535   6.326   3.777  1.00  0.00      LIGA    
ATOM    559 HG12 VAL X   6       6.312   5.518   2.784  1.00  0.00      LIGA    
ATOM    560 HG13 VAL X   6       8.109   4.941   2.844  1.00  0.00      LIGA    
ATOM    561  CG2 VAL X   6       8.118   4.282   5.422  1.00  0.00      LIGA    
ATOM    562 HG21 VAL X   6       9.024   3.996   4.848  1.00  0.00      LIGA    
ATOM    563 HG22 VAL X   6       7.924   3.462   6.147  1.00  0.00      LIGA    
ATOM    564 HG23 VAL X   6       8.361   5.202   5.996  1.00  0.00      LIGA    
ATOM    565  C   VAL X   6       4.347   4.843   4.431  1.00  0.00      LIGA    
ATOM    566  O   VAL X   6       3.760   3.786   3.992  1.00  0.00      LIGA    
ATOM    567  N   TYR X   7       3.827   6.037   4.120  1.00  0.00      LIGA    
ATOM    568  HN  TYR X   7       4.450   6.792   4.315  1.00  0.00      LIGA    
ATOM    569  CA  TYR X   7       2.537   6.306   3.485  1.00  0.00      LIGA    
ATOM    570  HA  TYR X   7       2.051   5.361   3.291  1.00  0.00      LIGA    
ATOM    571  CB  TYR X   7       1.745   7.390   4.218  1.00  0.00      LIGA    
ATOM    572  HB1 TYR X   7       0.871   7.670   3.593  1.00  0.00      LIGA    
ATOM    573  HB2 TYR X   7       2.360   8.270   4.504  1.00  0.00      LIGA    
ATOM    574  CG  TYR X   7       1.130   6.824   5.479  1.00  0.00      LIGA    
ATOM    575  CD1 TYR X   7       1.906   6.586   6.628  1.00  0.00      LIGA    
ATOM    576  HD1 TYR X   7       2.934   6.914   6.657  1.00  0.00      LIGA    
ATOM    577  CE1 TYR X   7       1.308   6.082   7.759  1.00  0.00      LIGA    
ATOM    578  HE1 TYR X   7       1.854   5.868   8.666  1.00  0.00      LIGA    
ATOM    579  CZ  TYR X   7      -0.066   5.726   7.713  1.00  0.00      LIGA    
ATOM    580  OH  TYR X   7      -0.726   5.155   8.836  1.00  0.00      LIGA    
ATOM    581  HH  TYR X   7      -0.018   4.970   9.457  1.00  0.00      LIGA    
ATOM    582  CD2 TYR X   7      -0.234   6.370   5.495  1.00  0.00      LIGA    
ATOM    583  HD2 TYR X   7      -0.835   6.437   4.602  1.00  0.00      LIGA    
ATOM    584  CE2 TYR X   7      -0.824   5.718   6.595  1.00  0.00      LIGA    
ATOM    585  HE2 TYR X   7      -1.841   5.380   6.453  1.00  0.00      LIGA    
ATOM    586  C   TYR X   7       2.809   6.861   2.111  1.00  0.00      LIGA    
ATOM    587  O   TYR X   7       3.511   7.869   1.960  1.00  0.00      LIGA    
ATOM    588  N   LEU X   8       2.307   6.187   1.028  1.00  0.00      LIGA    
ATOM    589  HN  LEU X   8       1.671   5.420   1.084  1.00  0.00      LIGA    
ATOM    590  CA  LEU X   8       2.611   6.543  -0.343  1.00  0.00      LIGA    
ATOM    591  HA  LEU X   8       3.347   7.330  -0.405  1.00  0.00      LIGA    
ATOM    592  CB  LEU X   8       3.426   5.278  -0.891  1.00  0.00      LIGA    
ATOM    593  HB1 LEU X   8       3.560   5.469  -1.977  1.00  0.00      LIGA    
ATOM    594  HB2 LEU X   8       2.833   4.340  -0.836  1.00  0.00      LIGA    
ATOM    595  CG  LEU X   8       4.714   4.829  -0.134  1.00  0.00      LIGA    
ATOM    596  HG  LEU X   8       4.420   4.606   0.915  1.00  0.00      LIGA    
ATOM    597  CD1 LEU X   8       5.344   3.529  -0.615  1.00  0.00      LIGA    
ATOM    598 HD11 LEU X   8       5.352   3.342  -1.710  1.00  0.00      LIGA    
ATOM    599 HD12 LEU X   8       4.907   2.700  -0.017  1.00  0.00      LIGA    
ATOM    600 HD13 LEU X   8       6.403   3.384  -0.314  1.00  0.00      LIGA    
ATOM    601  CD2 LEU X   8       5.822   5.880  -0.265  1.00  0.00      LIGA    
ATOM    602 HD21 LEU X   8       6.706   5.575   0.336  1.00  0.00      LIGA    
ATOM    603 HD22 LEU X   8       5.510   6.855   0.167  1.00  0.00      LIGA    
ATOM    604 HD23 LEU X   8       6.049   6.019  -1.344  1.00  0.00      LIGA    
ATOM    605  C   LEU X   8       1.482   6.877  -1.267  1.00  0.00      LIGA    
ATOM    606  O   LEU X   8       1.356   6.142  -2.245  1.00  0.00      LIGA    
ATOM    607  N   PRO X   9       0.656   7.862  -1.150  1.00  0.00      LIGA    
ATOM    608  CD  PRO X   9       0.707   8.901  -0.163  1.00  0.00      LIGA    
ATOM    609  HD1 PRO X   9       1.645   9.479  -0.304  1.00  0.00      LIGA    
ATOM    610  HD2 PRO X   9       0.628   8.474   0.859  1.00  0.00      LIGA    
ATOM    611  CA  PRO X   9      -0.526   8.024  -2.056  1.00  0.00      LIGA    
ATOM    612  HA  PRO X   9      -0.900   7.047  -2.325  1.00  0.00      LIGA    
ATOM    613  CB  PRO X   9      -1.457   8.831  -1.189  1.00  0.00      LIGA    
ATOM    614  HB1 PRO X   9      -1.865   8.247  -0.337  1.00  0.00      LIGA    
ATOM    615  HB2 PRO X   9      -2.235   9.371  -1.768  1.00  0.00      LIGA    
ATOM    616  CG  PRO X   9      -0.473   9.839  -0.426  1.00  0.00      LIGA    
ATOM    617  HG1 PRO X   9      -0.153  10.658  -1.106  1.00  0.00      LIGA    
ATOM    618  HG2 PRO X   9      -0.765  10.191   0.586  1.00  0.00      LIGA    
ATOM    619  C   PRO X   9      -0.175   8.669  -3.373  1.00  0.00      LIGA    
ATOM    620  O   PRO X   9      -1.053   8.710  -4.224  1.00  0.00      LIGA    
ATOM    621  N   ASN X  10       1.093   9.192  -3.546  1.00  0.00      LIGA    
ATOM    622  HN  ASN X  10       1.796   9.151  -2.840  1.00  0.00      LIGA    
ATOM    623  CA  ASN X  10       1.323  10.005  -4.800  1.00  0.00      LIGA    
ATOM    624  HA  ASN X  10       0.407  10.375  -5.238  1.00  0.00      LIGA    
ATOM    625  CB  ASN X  10       2.368  11.060  -4.462  1.00  0.00      LIGA    
ATOM    626  HB1 ASN X  10       2.531  11.753  -5.315  1.00  0.00      LIGA    
ATOM    627  HB2 ASN X  10       3.354  10.649  -4.159  1.00  0.00      LIGA    
ATOM    628  CG  ASN X  10       1.763  11.964  -3.342  1.00  0.00      LIGA    
ATOM    629  OD1 ASN X  10       0.577  12.180  -3.173  1.00  0.00      LIGA    
ATOM    630  ND2 ASN X  10       2.690  12.385  -2.473  1.00  0.00      LIGA    
ATOM    631 HD21 ASN X  10       2.486  12.746  -1.563  1.00  0.00      LIGA    
ATOM    632 HD22 ASN X  10       3.667  12.203  -2.580  1.00  0.00      LIGA    
ATOM    633  C   ASN X  10       1.849   9.080  -5.884  1.00  0.00      LIGA    
ATOM    634  O   ASN X  10       1.933   9.496  -7.060  1.00  0.00      LIGA    
ATOM    635  N   LEU X  11       2.184   7.779  -5.592  1.00  0.00      LIGA    
ATOM    636  HN  LEU X  11       2.026   7.321  -4.719  1.00  0.00      LIGA    
ATOM    637  CA  LEU X  11       2.687   6.917  -6.691  1.00  0.00      LIGA    
ATOM    638  HA  LEU X  11       3.364   7.552  -7.243  1.00  0.00      LIGA    
ATOM    639  CB  LEU X  11       3.544   5.760  -6.138  1.00  0.00      LIGA    
ATOM    640  HB1 LEU X  11       3.951   5.135  -6.960  1.00  0.00      LIGA    
ATOM    641  HB2 LEU X  11       2.785   5.254  -5.504  1.00  0.00      LIGA    
ATOM    642  CG  LEU X  11       4.645   6.074  -5.101  1.00  0.00      LIGA    
ATOM    643  HG  LEU X  11       4.284   6.828  -4.370  1.00  0.00      LIGA    
ATOM    644  CD1 LEU X  11       5.206   4.837  -4.423  1.00  0.00      LIGA    
ATOM    645 HD11 LEU X  11       6.040   5.161  -3.764  1.00  0.00      LIGA    
ATOM    646 HD12 LEU X  11       5.494   4.081  -5.183  1.00  0.00      LIGA    
ATOM    647 HD13 LEU X  11       4.371   4.422  -3.818  1.00  0.00      LIGA    
ATOM    648  CD2 LEU X  11       5.836   6.850  -5.826  1.00  0.00      LIGA    
ATOM    649 HD21 LEU X  11       6.192   6.243  -6.687  1.00  0.00      LIGA    
ATOM    650 HD22 LEU X  11       6.710   7.008  -5.160  1.00  0.00      LIGA    
ATOM    651 HD23 LEU X  11       5.450   7.812  -6.226  1.00  0.00      LIGA    
ATOM    652  C   LEU X  11       1.610   6.419  -7.609  1.00  0.00      LIGA    
ATOM    653  O   LEU X  11       0.492   6.341  -7.222  1.00  0.00      LIGA    
ATOM    654  N   ASN X  12       1.929   6.040  -8.866  1.00  0.00      LIGA    
ATOM    655  HN  ASN X  12       2.862   6.207  -9.176  1.00  0.00      LIGA    
ATOM    656  CA  ASN X  12       1.020   5.657  -9.919  1.00  0.00      LIGA    
ATOM    657  HA  ASN X  12       0.044   6.043  -9.666  1.00  0.00      LIGA    
ATOM    658  CB  ASN X  12       1.287   6.306 -11.271  1.00  0.00      LIGA    
ATOM    659  HB1 ASN X  12       0.415   6.017 -11.897  1.00  0.00      LIGA    
ATOM    660  HB2 ASN X  12       2.248   5.920 -11.671  1.00  0.00      LIGA    
ATOM    661  CG  ASN X  12       1.413   7.864 -11.301  1.00  0.00      LIGA    
ATOM    662  OD1 ASN X  12       0.857   8.514 -10.371  1.00  0.00      LIGA    
ATOM    663  ND2 ASN X  12       2.184   8.501 -12.255  1.00  0.00      LIGA    
ATOM    664 HD21 ASN X  12       2.325   9.489 -12.195  1.00  0.00      LIGA    
ATOM    665 HD22 ASN X  12       2.624   8.023 -13.015  1.00  0.00      LIGA    
ATOM    666  C   ASN X  12       0.913   4.117  -9.906  1.00  0.00      LIGA    
ATOM    667  O   ASN X  12       1.848   3.466  -9.510  1.00  0.00      LIGA    
ATOM    668  N   PRO X  13      -0.179   3.463 -10.395  1.00  0.00      LIGA    
ATOM    669  CD  PRO X  13      -1.488   4.103 -10.659  1.00  0.00      LIGA    
ATOM    670  HD1 PRO X  13      -1.455   4.672 -11.611  1.00  0.00      LIGA    
ATOM    671  HD2 PRO X  13      -1.794   4.876  -9.923  1.00  0.00      LIGA    
ATOM    672  CA  PRO X  13      -0.276   1.979 -10.339  1.00  0.00      LIGA    
ATOM    673  HA  PRO X  13      -0.158   1.645  -9.319  1.00  0.00      LIGA    
ATOM    674  CB  PRO X  13      -1.674   1.666 -10.862  1.00  0.00      LIGA    
ATOM    675  HB1 PRO X  13      -2.077   0.715 -10.451  1.00  0.00      LIGA    
ATOM    676  HB2 PRO X  13      -1.581   1.491 -11.955  1.00  0.00      LIGA    
ATOM    677  CG  PRO X  13      -2.467   2.966 -10.633  1.00  0.00      LIGA    
ATOM    678  HG1 PRO X  13      -3.326   3.082 -11.327  1.00  0.00      LIGA    
ATOM    679  HG2 PRO X  13      -2.928   2.822  -9.632  1.00  0.00      LIGA    
ATOM    680  C   PRO X  13       0.850   1.225 -11.028  1.00  0.00      LIGA    
ATOM    681  O   PRO X  13       1.277   0.175 -10.586  1.00  0.00      LIGA    
ATOM    682  N   ASP X  14       1.248   1.682 -12.209  1.00  0.00      LIGA    
ATOM    683  HN  ASP X  14       0.905   2.511 -12.643  1.00  0.00      LIGA    
ATOM    684  CA  ASP X  14       2.418   0.978 -12.875  1.00  0.00      LIGA    
ATOM    685  HA  ASP X  14       2.098  -0.045 -13.010  1.00  0.00      LIGA    
ATOM    686  CB  ASP X  14       2.723   1.679 -14.225  1.00  0.00      LIGA    
ATOM    687  HB1 ASP X  14       3.594   1.209 -14.732  1.00  0.00      LIGA    
ATOM    688  HB2 ASP X  14       2.877   2.764 -14.038  1.00  0.00      LIGA    
ATOM    689  CG  ASP X  14       1.480   1.452 -15.130  1.00  0.00      LIGA    
ATOM    690  OD1 ASP X  14       0.987   0.315 -15.094  1.00  0.00      LIGA    
ATOM    691  OD2 ASP X  14       1.005   2.331 -15.914  1.00  0.00      LIGA    
ATOM    692  C   ASP X  14       3.700   1.061 -12.028  1.00  0.00      LIGA    
ATOM    693  O   ASP X  14       4.445   0.068 -11.949  1.00  0.00      LIGA    
ATOM    694  N   GLN X  15       4.002   2.206 -11.397  1.00  0.00      LIGA    
ATOM    695  HN  GLN X  15       3.285   2.897 -11.455  1.00  0.00      LIGA    
ATOM    696  CA  GLN X  15       5.106   2.435 -10.532  1.00  0.00      LIGA    
ATOM    697  HA  GLN X  15       6.004   2.298 -11.114  1.00  0.00      LIGA    
ATOM    698  CB  GLN X  15       5.243   3.924  -9.932  1.00  0.00      LIGA    
ATOM    699  HB1 GLN X  15       6.156   3.760  -9.320  1.00  0.00      LIGA    
ATOM    700  HB2 GLN X  15       4.337   4.159  -9.333  1.00  0.00      LIGA    
ATOM    701  CG  GLN X  15       5.317   4.902 -11.031  1.00  0.00      LIGA    
ATOM    702  HG1 GLN X  15       4.484   4.883 -11.764  1.00  0.00      LIGA    
ATOM    703  HG2 GLN X  15       6.273   4.725 -11.569  1.00  0.00      LIGA    
ATOM    704  CD  GLN X  15       5.267   6.335 -10.527  1.00  0.00      LIGA    
ATOM    705  OE1 GLN X  15       4.568   6.812  -9.588  1.00  0.00      LIGA    
ATOM    706  NE2 GLN X  15       6.058   7.162 -11.292  1.00  0.00      LIGA    
ATOM    707 HE21 GLN X  15       6.070   8.120 -11.007  1.00  0.00      LIGA    
ATOM    708 HE22 GLN X  15       6.702   6.805 -11.967  1.00  0.00      LIGA    
ATOM    709  C   GLN X  15       4.930   1.574  -9.330  1.00  0.00      LIGA    
ATOM    710  O   GLN X  15       5.940   1.007  -8.804  1.00  0.00      LIGA    
ATOM    711  N   LEU X  16       3.745   1.504  -8.751  1.00  0.00      LIGA    
ATOM    712  HN  LEU X  16       2.954   1.960  -9.153  1.00  0.00      LIGA    
ATOM    713  CA  LEU X  16       3.444   0.524  -7.665  1.00  0.00      LIGA    
ATOM    714  HA  LEU X  16       4.043   0.753  -6.796  1.00  0.00      LIGA    
ATOM    715  CB  LEU X  16       2.074   0.845  -7.012  1.00  0.00      LIGA    
ATOM    716  HB1 LEU X  16       1.780   0.041  -6.303  1.00  0.00      LIGA    
ATOM    717  HB2 LEU X  16       1.263   0.710  -7.759  1.00  0.00      LIGA    
ATOM    718  CG  LEU X  16       1.988   2.213  -6.245  1.00  0.00      LIGA    
ATOM    719  HG  LEU X  16       2.275   2.989  -6.987  1.00  0.00      LIGA    
ATOM    720  CD1 LEU X  16       0.573   2.402  -5.775  1.00  0.00      LIGA    
ATOM    721 HD11 LEU X  16      -0.111   2.582  -6.632  1.00  0.00      LIGA    
ATOM    722 HD12 LEU X  16       0.572   3.246  -5.052  1.00  0.00      LIGA    
ATOM    723 HD13 LEU X  16       0.194   1.513  -5.227  1.00  0.00      LIGA    
ATOM    724  CD2 LEU X  16       2.949   2.186  -5.040  1.00  0.00      LIGA    
ATOM    725 HD21 LEU X  16       3.982   2.352  -5.415  1.00  0.00      LIGA    
ATOM    726 HD22 LEU X  16       3.018   1.193  -4.546  1.00  0.00      LIGA    
ATOM    727 HD23 LEU X  16       2.799   3.045  -4.351  1.00  0.00      LIGA    
ATOM    728  C   LEU X  16       3.706  -0.907  -7.937  1.00  0.00      LIGA    
ATOM    729  O   LEU X  16       4.354  -1.616  -7.168  1.00  0.00      LIGA    
ATOM    730  N   CYS X  17       3.265  -1.294  -9.149  1.00  0.00      LIGA    
ATOM    731  HN  CYS X  17       2.676  -0.776  -9.765  1.00  0.00      LIGA    
ATOM    732  CA  CYS X  17       3.517  -2.744  -9.536  1.00  0.00      LIGA    
ATOM    733  HA  CYS X  17       3.094  -3.392  -8.781  1.00  0.00      LIGA    
ATOM    734  CB  CYS X  17       2.837  -3.079 -10.911  1.00  0.00      LIGA    
ATOM    735  HB1 CYS X  17       3.494  -2.613 -11.676  1.00  0.00      LIGA    
ATOM    736  HB2 CYS X  17       1.837  -2.599 -10.983  1.00  0.00      LIGA    
ATOM    737  SG  CYS X  17       2.773  -4.866 -11.230  1.00  0.00      LIGA    
ATOM    738  C   CYS X  17       4.991  -3.089  -9.659  1.00  0.00      LIGA    
ATOM    739  O   CYS X  17       5.358  -4.196  -9.256  1.00  0.00      LIGA    
ATOM    740  N   ALA X  18       5.861  -2.220 -10.317  1.00  0.00      LIGA    
ATOM    741  HN  ALA X  18       5.462  -1.347 -10.585  1.00  0.00      LIGA    
ATOM    742  CA  ALA X  18       7.329  -2.375 -10.446  1.00  0.00      LIGA    
ATOM    743  HA  ALA X  18       7.651  -3.256 -10.982  1.00  0.00      LIGA    
ATOM    744  CB  ALA X  18       8.007  -1.302 -11.273  1.00  0.00      LIGA    
ATOM    745  HB1 ALA X  18       9.011  -1.671 -11.575  1.00  0.00      LIGA    
ATOM    746  HB2 ALA X  18       7.961  -0.352 -10.699  1.00  0.00      LIGA    
ATOM    747  HB3 ALA X  18       7.466  -1.082 -12.218  1.00  0.00      LIGA    
ATOM    748  C   ALA X  18       7.948  -2.481  -9.055  1.00  0.00      LIGA    
ATOM    749  O   ALA X  18       8.871  -3.315  -8.755  1.00  0.00      LIGA    
ATOM    750  N   PHE X  19       7.573  -1.660  -8.021  1.00  0.00      LIGA    
ATOM    751  HN  PHE X  19       6.888  -0.973  -8.254  1.00  0.00      LIGA    
ATOM    752  CA  PHE X  19       8.071  -1.828  -6.628  1.00  0.00      LIGA    
ATOM    753  HA  PHE X  19       9.145  -1.906  -6.709  1.00  0.00      LIGA    
ATOM    754  CB  PHE X  19       7.735  -0.633  -5.622  1.00  0.00      LIGA    
ATOM    755  HB1 PHE X  19       8.156  -0.961  -4.647  1.00  0.00      LIGA    
ATOM    756  HB2 PHE X  19       6.631  -0.528  -5.566  1.00  0.00      LIGA    
ATOM    757  CG  PHE X  19       8.360   0.681  -6.017  1.00  0.00      LIGA    
ATOM    758  CD1 PHE X  19       7.621   1.857  -6.221  1.00  0.00      LIGA    
ATOM    759  HD1 PHE X  19       6.545   1.899  -6.128  1.00  0.00      LIGA    
ATOM    760  CE1 PHE X  19       8.171   3.078  -6.538  1.00  0.00      LIGA    
ATOM    761  HE1 PHE X  19       7.537   3.952  -6.557  1.00  0.00      LIGA    
ATOM    762  CZ  PHE X  19       9.582   3.228  -6.742  1.00  0.00      LIGA    
ATOM    763  HZ  PHE X  19       9.975   4.202  -6.996  1.00  0.00      LIGA    
ATOM    764  CD2 PHE X  19       9.762   0.914  -6.127  1.00  0.00      LIGA    
ATOM    765  HD2 PHE X  19      10.352   0.018  -6.008  1.00  0.00      LIGA    
ATOM    766  CE2 PHE X  19      10.414   2.103  -6.467  1.00  0.00      LIGA    
ATOM    767  HE2 PHE X  19      11.494   2.143  -6.445  1.00  0.00      LIGA    
ATOM    768  C   PHE X  19       7.818  -3.082  -5.901  1.00  0.00      LIGA    
ATOM    769  O   PHE X  19       8.692  -3.598  -5.261  1.00  0.00      LIGA    
ATOM    770  N   PHE X  20       6.637  -3.602  -6.093  1.00  0.00      LIGA    
ATOM    771  HN  PHE X  20       5.921  -3.185  -6.648  1.00  0.00      LIGA    
ATOM    772  CA  PHE X  20       6.226  -4.838  -5.398  1.00  0.00      LIGA    
ATOM    773  HA  PHE X  20       6.351  -4.902  -4.328  1.00  0.00      LIGA    
ATOM    774  CB  PHE X  20       4.747  -5.145  -5.784  1.00  0.00      LIGA    
ATOM    775  HB1 PHE X  20       4.270  -6.119  -5.542  1.00  0.00      LIGA    
ATOM    776  HB2 PHE X  20       4.626  -5.093  -6.887  1.00  0.00      LIGA    
ATOM    777  CG  PHE X  20       3.806  -4.086  -5.221  1.00  0.00      LIGA    
ATOM    778  CD1 PHE X  20       4.025  -3.464  -3.968  1.00  0.00      LIGA    
ATOM    779  HD1 PHE X  20       4.953  -3.682  -3.459  1.00  0.00      LIGA    
ATOM    780  CE1 PHE X  20       3.187  -2.439  -3.540  1.00  0.00      LIGA    
ATOM    781  HE1 PHE X  20       3.474  -2.005  -2.594  1.00  0.00      LIGA    
ATOM    782  CZ  PHE X  20       1.996  -2.153  -4.295  1.00  0.00      LIGA    
ATOM    783  HZ  PHE X  20       1.417  -1.315  -3.937  1.00  0.00      LIGA    
ATOM    784  CD2 PHE X  20       2.696  -3.697  -6.002  1.00  0.00      LIGA    
ATOM    785  HD2 PHE X  20       2.527  -4.092  -6.993  1.00  0.00      LIGA    
ATOM    786  CE2 PHE X  20       1.735  -2.759  -5.607  1.00  0.00      LIGA    
ATOM    787  HE2 PHE X  20       0.926  -2.553  -6.291  1.00  0.00      LIGA    
ATOM    788  C   PHE X  20       7.046  -5.980  -5.917  1.00  0.00      LIGA    
ATOM    789  O   PHE X  20       7.541  -6.817  -5.136  1.00  0.00      LIGA    
ATOM    790  N   HSD X  21       7.325  -6.060  -7.237  1.00  0.00      LIGA    
ATOM    791  HN  HSD X  21       7.017  -5.280  -7.776  1.00  0.00      LIGA    
ATOM    792  CA  HSD X  21       8.016  -7.162  -7.877  1.00  0.00      LIGA    
ATOM    793  HA  HSD X  21       7.673  -8.114  -7.500  1.00  0.00      LIGA    
ATOM    794  CB  HSD X  21       7.728  -7.128  -9.397  1.00  0.00      LIGA    
ATOM    795  HB1 HSD X  21       8.496  -7.705  -9.954  1.00  0.00      LIGA    
ATOM    796  HB2 HSD X  21       7.797  -6.091  -9.789  1.00  0.00      LIGA    
ATOM    797  ND1 HSD X  21       5.201  -7.028  -9.950  1.00  0.00      LIGA    
ATOM    798  HD1 HSD X  21       5.108  -6.036  -9.859  1.00  0.00      LIGA    
ATOM    799  CG  HSD X  21       6.369  -7.739  -9.814  1.00  0.00      LIGA    
ATOM    800  CE1 HSD X  21       4.204  -7.843 -10.350  1.00  0.00      LIGA    
ATOM    801  HE1 HSD X  21       3.175  -7.494 -10.427  1.00  0.00      LIGA    
ATOM    802  NE2 HSD X  21       4.672  -9.081 -10.459  1.00  0.00      LIGA    
ATOM    803  CD2 HSD X  21       6.006  -8.980 -10.172  1.00  0.00      LIGA    
ATOM    804  HD2 HSD X  21       6.714  -9.795 -10.253  1.00  0.00      LIGA    
ATOM    805  C   HSD X  21       9.534  -7.062  -7.589  1.00  0.00      LIGA    
ATOM    806  O   HSD X  21      10.220  -8.072  -7.397  1.00  0.00      LIGA    
ATOM    807  N   SER X  22      10.147  -5.875  -7.603  1.00  0.00      LIGA    
ATOM    808  HN  SER X  22       9.600  -5.047  -7.707  1.00  0.00      LIGA    
ATOM    809  CA  SER X  22      11.535  -5.682  -7.310  1.00  0.00      LIGA    
ATOM    810  HA  SER X  22      11.975  -6.520  -7.831  1.00  0.00      LIGA    
ATOM    811  CB  SER X  22      12.214  -4.302  -7.665  1.00  0.00      LIGA    
ATOM    812  HB1 SER X  22      13.301  -4.277  -7.437  1.00  0.00      LIGA    
ATOM    813  HB2 SER X  22      11.703  -3.504  -7.084  1.00  0.00      LIGA    
ATOM    814  OG  SER X  22      12.094  -4.099  -9.032  1.00  0.00      LIGA    
ATOM    815  HG1 SER X  22      12.369  -4.892  -9.498  1.00  0.00      LIGA    
ATOM    816  C   SER X  22      11.872  -5.999  -5.908  1.00  0.00      LIGA    
ATOM    817  O   SER X  22      12.903  -6.581  -5.616  1.00  0.00      LIGA    
ATOM    818  N   VAL X  23      11.025  -5.647  -4.957  1.00  0.00      LIGA    
ATOM    819  HN  VAL X  23      10.213  -5.075  -5.053  1.00  0.00      LIGA    
ATOM    820  CA  VAL X  23      11.098  -6.188  -3.586  1.00  0.00      LIGA    
ATOM    821  HA  VAL X  23      12.050  -5.892  -3.170  1.00  0.00      LIGA    
ATOM    822  CB  VAL X  23      10.021  -5.606  -2.683  1.00  0.00      LIGA    
ATOM    823  HB  VAL X  23       9.042  -5.774  -3.181  1.00  0.00      LIGA    
ATOM    824  CG1 VAL X  23       9.775  -6.313  -1.323  1.00  0.00      LIGA    
ATOM    825 HG11 VAL X  23       9.190  -5.682  -0.620  1.00  0.00      LIGA    
ATOM    826 HG12 VAL X  23      10.740  -6.524  -0.814  1.00  0.00      LIGA    
ATOM    827 HG13 VAL X  23       9.253  -7.281  -1.481  1.00  0.00      LIGA    
ATOM    828  CG2 VAL X  23      10.501  -4.223  -2.433  1.00  0.00      LIGA    
ATOM    829 HG21 VAL X  23      10.402  -3.639  -3.373  1.00  0.00      LIGA    
ATOM    830 HG22 VAL X  23      11.553  -4.224  -2.076  1.00  0.00      LIGA    
ATOM    831 HG23 VAL X  23       9.889  -3.618  -1.730  1.00  0.00      LIGA    
ATOM    832  C   VAL X  23      11.091  -7.712  -3.445  1.00  0.00      LIGA    
ATOM    833  O   VAL X  23      11.936  -8.239  -2.670  1.00  0.00      LIGA    
ATOM    834  N   HSD X  24      10.139  -8.402  -4.110  1.00  0.00      LIGA    
ATOM    835  HN  HSD X  24       9.507  -7.923  -4.714  1.00  0.00      LIGA    
ATOM    836  CA  HSD X  24      10.110  -9.904  -4.156  1.00  0.00      LIGA    
ATOM    837  HA  HSD X  24      10.108 -10.205  -3.120  1.00  0.00      LIGA    
ATOM    838  CB  HSD X  24       8.739 -10.173  -4.717  1.00  0.00      LIGA    
ATOM    839  HB1 HSD X  24       8.667  -9.907  -5.794  1.00  0.00      LIGA    
ATOM    840  HB2 HSD X  24       7.998  -9.546  -4.177  1.00  0.00      LIGA    
ATOM    841  ND1 HSD X  24       7.832 -12.187  -3.443  1.00  0.00      LIGA    
ATOM    842  HD1 HSD X  24       8.198 -11.947  -2.543  1.00  0.00      LIGA    
ATOM    843  CG  HSD X  24       8.303 -11.607  -4.617  1.00  0.00      LIGA    
ATOM    844  CE1 HSD X  24       7.378 -13.366  -3.736  1.00  0.00      LIGA    
ATOM    845  HE1 HSD X  24       7.157 -14.088  -2.949  1.00  0.00      LIGA    
ATOM    846  NE2 HSD X  24       7.538 -13.643  -4.983  1.00  0.00      LIGA    
ATOM    847  CD2 HSD X  24       8.074 -12.551  -5.563  1.00  0.00      LIGA    
ATOM    848  HD2 HSD X  24       8.258 -12.573  -6.631  1.00  0.00      LIGA    
ATOM    849  C   HSD X  24      11.285 -10.513  -4.832  1.00  0.00      LIGA    
ATOM    850  O   HSD X  24      11.710 -11.536  -4.344  1.00  0.00      LIGA    
ATOM    851  N   ASP X  25      11.849  -9.930  -5.873  1.00  0.00      LIGA    
ATOM    852  HN  ASP X  25      11.459  -9.111  -6.288  1.00  0.00      LIGA    
ATOM    853  CA  ASP X  25      13.046 -10.340  -6.540  1.00  0.00      LIGA    
ATOM    854  HA  ASP X  25      12.838 -11.391  -6.669  1.00  0.00      LIGA    
ATOM    855  CB  ASP X  25      13.132  -9.575  -7.940  1.00  0.00      LIGA    
ATOM    856  HB1 ASP X  25      14.126  -9.854  -8.351  1.00  0.00      LIGA    
ATOM    857  HB2 ASP X  25      13.034  -8.483  -7.756  1.00  0.00      LIGA    
ATOM    858  CG  ASP X  25      12.064 -10.069  -8.900  1.00  0.00      LIGA    
ATOM    859  OD1 ASP X  25      11.503 -11.130  -8.739  1.00  0.00      LIGA    
ATOM    860  OD2 ASP X  25      11.908  -9.397  -9.955  1.00  0.00      LIGA    
ATOM    861  C   ASP X  25      14.321 -10.323  -5.712  1.00  0.00      LIGA    
ATOM    862  O   ASP X  25      14.919 -11.390  -5.636  1.00  0.00      LIGA    
ATOM    863  N   ASP X  26      14.645  -9.262  -4.883  1.00  0.00      LIGA    
ATOM    864  HN  ASP X  26      14.097  -8.433  -4.963  1.00  0.00      LIGA    
ATOM    865  CA  ASP X  26      15.698  -9.325  -3.887  1.00  0.00      LIGA    
ATOM    866  HA  ASP X  26      15.924 -10.364  -3.699  1.00  0.00      LIGA    
ATOM    867  CB  ASP X  26      16.977  -8.836  -4.460  1.00  0.00      LIGA    
ATOM    868  HB1 ASP X  26      16.941  -7.730  -4.552  1.00  0.00      LIGA    
ATOM    869  HB2 ASP X  26      17.036  -9.345  -5.446  1.00  0.00      LIGA    
ATOM    870  CG  ASP X  26      18.216  -9.050  -3.658  1.00  0.00      LIGA    
ATOM    871  OD1 ASP X  26      18.180  -8.932  -2.390  1.00  0.00      LIGA    
ATOM    872  OD2 ASP X  26      19.339  -9.216  -4.218  1.00  0.00      LIGA    
ATOM    873  C   ASP X  26      15.301  -8.643  -2.580  1.00  0.00      LIGA    
ATOM    874  O   ASP X  26      15.278  -7.420  -2.552  1.00  0.00      LIGA    
ATOM    875  N   PRO X  27      15.031  -9.377  -1.493  1.00  0.00      LIGA    
ATOM    876  CD  PRO X  27      14.702 -10.792  -1.551  1.00  0.00      LIGA    
ATOM    877  HD1 PRO X  27      15.545 -11.332  -2.034  1.00  0.00      LIGA    
ATOM    878  HD2 PRO X  27      13.775 -10.916  -2.151  1.00  0.00      LIGA    
ATOM    879  CA  PRO X  27      14.567  -8.737  -0.271  1.00  0.00      LIGA    
ATOM    880  HA  PRO X  27      13.786  -8.013  -0.448  1.00  0.00      LIGA    
ATOM    881  CB  PRO X  27      14.025  -9.941   0.543  1.00  0.00      LIGA    
ATOM    882  HB1 PRO X  27      12.915  -9.882   0.546  1.00  0.00      LIGA    
ATOM    883  HB2 PRO X  27      14.387 -10.002   1.592  1.00  0.00      LIGA    
ATOM    884  CG  PRO X  27      14.508 -11.187  -0.148  1.00  0.00      LIGA    
ATOM    885  HG1 PRO X  27      15.504 -11.410   0.290  1.00  0.00      LIGA    
ATOM    886  HG2 PRO X  27      13.913 -12.115  -0.016  1.00  0.00      LIGA    
ATOM    887  C   PRO X  27      15.714  -7.998   0.461  1.00  0.00      LIGA    
ATOM    888  O   PRO X  27      15.337  -7.258   1.353  1.00  0.00      LIGA    
ATOM    889  N   SER X  28      17.083  -8.177   0.224  1.00  0.00      LIGA    
ATOM    890  HN  SER X  28      17.315  -8.749  -0.558  1.00  0.00      LIGA    
ATOM    891  CA  SER X  28      18.160  -7.428   0.883  1.00  0.00      LIGA    
ATOM    892  HA  SER X  28      18.142  -7.514   1.960  1.00  0.00      LIGA    
ATOM    893  CB  SER X  28      19.505  -8.118   0.539  1.00  0.00      LIGA    
ATOM    894  HB1 SER X  28      19.466  -9.192   0.824  1.00  0.00      LIGA    
ATOM    895  HB2 SER X  28      20.349  -7.684   1.116  1.00  0.00      LIGA    
ATOM    896  OG  SER X  28      19.829  -7.902  -0.846  1.00  0.00      LIGA    
ATOM    897  HG1 SER X  28      19.097  -8.287  -1.333  1.00  0.00      LIGA    
ATOM    898  C   SER X  28      18.086  -5.946   0.579  1.00  0.00      LIGA    
ATOM    899  O   SER X  28      18.657  -5.122   1.298  1.00  0.00      LIGA    
ATOM    900  N   GLN X  29      17.388  -5.540  -0.500  1.00  0.00      LIGA    
ATOM    901  HN  GLN X  29      17.000  -6.169  -1.167  1.00  0.00      LIGA    
ATOM    902  CA  GLN X  29      17.260  -4.126  -0.857  1.00  0.00      LIGA    
ATOM    903  HA  GLN X  29      17.898  -3.583  -0.173  1.00  0.00      LIGA    
ATOM    904  CB  GLN X  29      17.698  -3.981  -2.367  1.00  0.00      LIGA    
ATOM    905  HB1 GLN X  29      17.750  -2.887  -2.549  1.00  0.00      LIGA    
ATOM    906  HB2 GLN X  29      16.913  -4.402  -3.030  1.00  0.00      LIGA    
ATOM    907  CG  GLN X  29      19.095  -4.534  -2.719  1.00  0.00      LIGA    
ATOM    908  HG1 GLN X  29      19.301  -4.179  -3.752  1.00  0.00      LIGA    
ATOM    909  HG2 GLN X  29      18.921  -5.626  -2.629  1.00  0.00      LIGA    
ATOM    910  CD  GLN X  29      20.227  -4.187  -1.798  1.00  0.00      LIGA    
ATOM    911  OE1 GLN X  29      20.670  -3.000  -1.698  1.00  0.00      LIGA    
ATOM    912  NE2 GLN X  29      20.708  -5.174  -1.008  1.00  0.00      LIGA    
ATOM    913 HE21 GLN X  29      21.590  -5.054  -0.554  1.00  0.00      LIGA    
ATOM    914 HE22 GLN X  29      20.348  -6.105  -1.056  1.00  0.00      LIGA    
ATOM    915  C   GLN X  29      15.846  -3.582  -0.628  1.00  0.00      LIGA    
ATOM    916  O   GLN X  29      15.396  -2.463  -1.086  1.00  0.00      LIGA    
ATOM    917  N   SER X  30      15.004  -4.389   0.097  1.00  0.00      LIGA    
ATOM    918  HN  SER X  30      15.436  -5.224   0.430  1.00  0.00      LIGA    
ATOM    919  CA  SER X  30      13.568  -4.132   0.264  1.00  0.00      LIGA    
ATOM    920  HA  SER X  30      13.196  -4.206  -0.747  1.00  0.00      LIGA    
ATOM    921  CB  SER X  30      12.811  -5.247   1.099  1.00  0.00      LIGA    
ATOM    922  HB1 SER X  30      12.882  -6.224   0.575  1.00  0.00      LIGA    
ATOM    923  HB2 SER X  30      11.753  -4.916   1.175  1.00  0.00      LIGA    
ATOM    924  OG  SER X  30      13.343  -5.484   2.374  1.00  0.00      LIGA    
ATOM    925  HG1 SER X  30      14.175  -5.913   2.162  1.00  0.00      LIGA    
ATOM    926  C   SER X  30      13.242  -2.804   0.859  1.00  0.00      LIGA    
ATOM    927  O   SER X  30      12.480  -2.042   0.286  1.00  0.00      LIGA    
ATOM    928  N   ALA X  31      13.869  -2.485   1.957  1.00  0.00      LIGA    
ATOM    929  HN  ALA X  31      14.411  -3.172   2.437  1.00  0.00      LIGA    
ATOM    930  CA  ALA X  31      13.744  -1.197   2.551  1.00  0.00      LIGA    
ATOM    931  HA  ALA X  31      12.701  -0.929   2.478  1.00  0.00      LIGA    
ATOM    932  CB  ALA X  31      14.165  -1.267   4.035  1.00  0.00      LIGA    
ATOM    933  HB1 ALA X  31      14.020  -0.279   4.523  1.00  0.00      LIGA    
ATOM    934  HB2 ALA X  31      15.228  -1.550   4.189  1.00  0.00      LIGA    
ATOM    935  HB3 ALA X  31      13.562  -1.988   4.626  1.00  0.00      LIGA    
ATOM    936  C   ALA X  31      14.401  -0.073   1.770  1.00  0.00      LIGA    
ATOM    937  O   ALA X  31      13.866   1.021   1.617  1.00  0.00      LIGA    
ATOM    938  N   ASN X  32      15.517  -0.372   1.092  1.00  0.00      LIGA    
ATOM    939  HN  ASN X  32      15.878  -1.299   1.157  1.00  0.00      LIGA    
ATOM    940  CA  ASN X  32      16.152   0.552   0.078  1.00  0.00      LIGA    
ATOM    941  HA  ASN X  32      16.451   1.421   0.646  1.00  0.00      LIGA    
ATOM    942  CB  ASN X  32      17.533  -0.008  -0.489  1.00  0.00      LIGA    
ATOM    943  HB1 ASN X  32      17.904   0.822  -1.128  1.00  0.00      LIGA    
ATOM    944  HB2 ASN X  32      17.219  -0.889  -1.088  1.00  0.00      LIGA    
ATOM    945  CG  ASN X  32      18.493  -0.270   0.751  1.00  0.00      LIGA    
ATOM    946  OD1 ASN X  32      18.412   0.215   1.875  1.00  0.00      LIGA    
ATOM    947  ND2 ASN X  32      19.466  -1.137   0.499  1.00  0.00      LIGA    
ATOM    948 HD21 ASN X  32      19.592  -1.516  -0.418  1.00  0.00      LIGA    
ATOM    949 HD22 ASN X  32      20.136  -1.318   1.219  1.00  0.00      LIGA    
ATOM    950  C   ASN X  32      15.182   0.926  -1.112  1.00  0.00      LIGA    
ATOM    951  O   ASN X  32      15.031   2.136  -1.496  1.00  0.00      LIGA    
ATOM    952  N   LEU X  33      14.502  -0.033  -1.685  1.00  0.00      LIGA    
ATOM    953  HN  LEU X  33      14.822  -0.950  -1.458  1.00  0.00      LIGA    
ATOM    954  CA  LEU X  33      13.491   0.096  -2.712  1.00  0.00      LIGA    
ATOM    955  HA  LEU X  33      13.884   0.674  -3.536  1.00  0.00      LIGA    
ATOM    956  CB  LEU X  33      13.048  -1.254  -3.375  1.00  0.00      LIGA    
ATOM    957  HB1 LEU X  33      12.148  -1.109  -4.010  1.00  0.00      LIGA    
ATOM    958  HB2 LEU X  33      12.808  -1.965  -2.556  1.00  0.00      LIGA    
ATOM    959  CG  LEU X  33      14.092  -1.888  -4.360  1.00  0.00      LIGA    
ATOM    960  HG  LEU X  33      15.149  -1.757  -4.042  1.00  0.00      LIGA    
ATOM    961  CD1 LEU X  33      14.097  -3.438  -4.444  1.00  0.00      LIGA    
ATOM    962 HD11 LEU X  33      14.372  -3.856  -3.453  1.00  0.00      LIGA    
ATOM    963 HD12 LEU X  33      14.756  -3.885  -5.219  1.00  0.00      LIGA    
ATOM    964 HD13 LEU X  33      13.100  -3.708  -4.854  1.00  0.00      LIGA    
ATOM    965  CD2 LEU X  33      13.880  -1.220  -5.663  1.00  0.00      LIGA    
ATOM    966 HD21 LEU X  33      14.149  -0.141  -5.655  1.00  0.00      LIGA    
ATOM    967 HD22 LEU X  33      12.805  -1.287  -5.933  1.00  0.00      LIGA    
ATOM    968 HD23 LEU X  33      14.515  -1.763  -6.395  1.00  0.00      LIGA    
ATOM    969  C   LEU X  33      12.241   0.789  -2.175  1.00  0.00      LIGA    
ATOM    970  O   LEU X  33      11.675   1.554  -2.930  1.00  0.00      LIGA    
ATOM    971  N   LEU X  34      11.829   0.600  -0.933  1.00  0.00      LIGA    
ATOM    972  HN  LEU X  34      12.297  -0.109  -0.410  1.00  0.00      LIGA    
ATOM    973  CA  LEU X  34      10.755   1.482  -0.413  1.00  0.00      LIGA    
ATOM    974  HA  LEU X  34       9.987   1.584  -1.165  1.00  0.00      LIGA    
ATOM    975  CB  LEU X  34      10.253   0.778   0.886  1.00  0.00      LIGA    
ATOM    976  HB1 LEU X  34      11.081   0.784   1.628  1.00  0.00      LIGA    
ATOM    977  HB2 LEU X  34      10.003  -0.276   0.642  1.00  0.00      LIGA    
ATOM    978  CG  LEU X  34       9.078   1.423   1.693  1.00  0.00      LIGA    
ATOM    979  HG  LEU X  34       9.327   2.499   1.813  1.00  0.00      LIGA    
ATOM    980  CD1 LEU X  34       7.688   1.343   1.010  1.00  0.00      LIGA    
ATOM    981 HD11 LEU X  34       7.453   0.269   0.847  1.00  0.00      LIGA    
ATOM    982 HD12 LEU X  34       7.727   1.832   0.013  1.00  0.00      LIGA    
ATOM    983 HD13 LEU X  34       6.891   1.814   1.623  1.00  0.00      LIGA    
ATOM    984  CD2 LEU X  34       8.999   0.916   3.086  1.00  0.00      LIGA    
ATOM    985 HD21 LEU X  34       9.978   0.990   3.607  1.00  0.00      LIGA    
ATOM    986 HD22 LEU X  34       8.594  -0.117   3.042  1.00  0.00      LIGA    
ATOM    987 HD23 LEU X  34       8.348   1.625   3.641  1.00  0.00      LIGA    
ATOM    988  C   LEU X  34      11.164   2.898  -0.060  1.00  0.00      LIGA    
ATOM    989  O   LEU X  34      10.372   3.870  -0.006  1.00  0.00      LIGA    
ATOM    990  N   ALA X  35      12.467   3.093   0.302  1.00  0.00      LIGA    
ATOM    991  HN  ALA X  35      12.892   2.196   0.382  1.00  0.00      LIGA    
ATOM    992  CA  ALA X  35      13.105   4.386   0.332  1.00  0.00      LIGA    
ATOM    993  HA  ALA X  35      12.476   4.981   0.978  1.00  0.00      LIGA    
ATOM    994  CB  ALA X  35      14.497   4.322   0.987  1.00  0.00      LIGA    
ATOM    995  HB1 ALA X  35      14.491   4.190   2.090  1.00  0.00      LIGA    
ATOM    996  HB2 ALA X  35      15.123   5.228   0.838  1.00  0.00      LIGA    
ATOM    997  HB3 ALA X  35      15.131   3.517   0.560  1.00  0.00      LIGA    
ATOM    998  C   ALA X  35      13.097   5.077  -1.013  1.00  0.00      LIGA    
ATOM    999  O   ALA X  35      12.965   6.311  -1.113  1.00  0.00      LIGA    
ATOM   1000  N   GLU X  36      13.232   4.331  -2.139  1.00  0.00      LIGA    
ATOM   1001  HN  GLU X  36      13.420   3.355  -2.079  1.00  0.00      LIGA    
ATOM   1002  CA  GLU X  36      13.023   4.911  -3.464  1.00  0.00      LIGA    
ATOM   1003  HA  GLU X  36      13.718   5.736  -3.516  1.00  0.00      LIGA    
ATOM   1004  CB  GLU X  36      13.322   3.888  -4.645  1.00  0.00      LIGA    
ATOM   1005  HB1 GLU X  36      12.959   4.291  -5.614  1.00  0.00      LIGA    
ATOM   1006  HB2 GLU X  36      12.676   3.010  -4.432  1.00  0.00      LIGA    
ATOM   1007  CG  GLU X  36      14.802   3.401  -4.870  1.00  0.00      LIGA    
ATOM   1008  HG1 GLU X  36      14.810   2.786  -5.796  1.00  0.00      LIGA    
ATOM   1009  HG2 GLU X  36      15.072   2.866  -3.935  1.00  0.00      LIGA    
ATOM   1010  CD  GLU X  36      15.522   4.723  -5.017  1.00  0.00      LIGA    
ATOM   1011  OE1 GLU X  36      15.136   5.484  -5.943  1.00  0.00      LIGA    
ATOM   1012  OE2 GLU X  36      16.323   5.062  -4.155  1.00  0.00      LIGA    
ATOM   1013  C   GLU X  36      11.587   5.403  -3.678  1.00  0.00      LIGA    
ATOM   1014  O   GLU X  36      11.382   6.443  -4.287  1.00  0.00      LIGA    
ATOM   1015  N   ALA X  37      10.672   4.632  -3.226  1.00  0.00      LIGA    
ATOM   1016  HN  ALA X  37      10.975   3.811  -2.748  1.00  0.00      LIGA    
ATOM   1017  CA  ALA X  37       9.217   4.763  -3.275  1.00  0.00      LIGA    
ATOM   1018  HA  ALA X  37       8.981   4.896  -4.321  1.00  0.00      LIGA    
ATOM   1019  CB  ALA X  37       8.540   3.514  -2.718  1.00  0.00      LIGA    
ATOM   1020  HB1 ALA X  37       8.841   3.328  -1.665  1.00  0.00      LIGA    
ATOM   1021  HB2 ALA X  37       8.858   2.617  -3.292  1.00  0.00      LIGA    
ATOM   1022  HB3 ALA X  37       7.440   3.609  -2.839  1.00  0.00      LIGA    
ATOM   1023  C   ALA X  37       8.874   5.987  -2.438  1.00  0.00      LIGA    
ATOM   1024  O   ALA X  37       8.090   6.872  -2.821  1.00  0.00      LIGA    
ATOM   1025  N   LYS X  38       9.504   6.203  -1.223  1.00  0.00      LIGA    
ATOM   1026  HN  LYS X  38       9.912   5.399  -0.795  1.00  0.00      LIGA    
ATOM   1027  CA  LYS X  38       9.377   7.436  -0.432  1.00  0.00      LIGA    
ATOM   1028  HA  LYS X  38       8.329   7.536  -0.189  1.00  0.00      LIGA    
ATOM   1029  CB  LYS X  38       9.984   7.159   0.990  1.00  0.00      LIGA    
ATOM   1030  HB1 LYS X  38      11.026   6.775   1.015  1.00  0.00      LIGA    
ATOM   1031  HB2 LYS X  38       9.351   6.329   1.372  1.00  0.00      LIGA    
ATOM   1032  CG  LYS X  38       9.948   8.309   2.002  1.00  0.00      LIGA    
ATOM   1033  HG1 LYS X  38       8.853   8.448   2.130  1.00  0.00      LIGA    
ATOM   1034  HG2 LYS X  38      10.318   9.163   1.396  1.00  0.00      LIGA    
ATOM   1035  CD  LYS X  38      10.640   7.930   3.363  1.00  0.00      LIGA    
ATOM   1036  HD1 LYS X  38      10.079   7.034   3.705  1.00  0.00      LIGA    
ATOM   1037  HD2 LYS X  38      10.416   8.724   4.107  1.00  0.00      LIGA    
ATOM   1038  CE  LYS X  38      12.098   7.688   3.340  1.00  0.00      LIGA    
ATOM   1039  HE1 LYS X  38      12.576   8.445   2.682  1.00  0.00      LIGA    
ATOM   1040  HE2 LYS X  38      12.256   6.654   2.965  1.00  0.00      LIGA    
ATOM   1041  NZ  LYS X  38      12.543   7.701   4.763  1.00  0.00      LIGA    
ATOM   1042  HZ1 LYS X  38      13.570   7.764   4.906  1.00  0.00      LIGA    
ATOM   1043  HZ2 LYS X  38      12.352   6.758   5.158  1.00  0.00      LIGA    
ATOM   1044  HZ3 LYS X  38      12.120   8.407   5.399  1.00  0.00      LIGA    
ATOM   1045  C   LYS X  38       9.780   8.697  -1.147  1.00  0.00      LIGA    
ATOM   1046  O   LYS X  38       9.069   9.694  -1.168  1.00  0.00      LIGA    
ATOM   1047  N   LYS X  39      10.910   8.660  -1.844  1.00  0.00      LIGA    
ATOM   1048  HN  LYS X  39      11.492   7.851  -1.877  1.00  0.00      LIGA    
ATOM   1049  CA  LYS X  39      11.416   9.796  -2.619  1.00  0.00      LIGA    
ATOM   1050  HA  LYS X  39      11.324  10.629  -1.937  1.00  0.00      LIGA    
ATOM   1051  CB  LYS X  39      12.925   9.528  -3.003  1.00  0.00      LIGA    
ATOM   1052  HB1 LYS X  39      13.294  10.374  -3.622  1.00  0.00      LIGA    
ATOM   1053  HB2 LYS X  39      12.995   8.563  -3.548  1.00  0.00      LIGA    
ATOM   1054  CG  LYS X  39      13.861   9.516  -1.754  1.00  0.00      LIGA    
ATOM   1055  HG1 LYS X  39      13.563   8.759  -0.996  1.00  0.00      LIGA    
ATOM   1056  HG2 LYS X  39      13.938  10.460  -1.173  1.00  0.00      LIGA    
ATOM   1057  CD  LYS X  39      15.385   9.271  -2.016  1.00  0.00      LIGA    
ATOM   1058  HD1 LYS X  39      16.075   9.482  -1.171  1.00  0.00      LIGA    
ATOM   1059  HD2 LYS X  39      15.620   9.900  -2.902  1.00  0.00      LIGA    
ATOM   1060  CE  LYS X  39      15.526   7.710  -2.442  1.00  0.00      LIGA    
ATOM   1061  HE1 LYS X  39      14.753   7.454  -3.197  1.00  0.00      LIGA    
ATOM   1062  HE2 LYS X  39      15.351   7.139  -1.506  1.00  0.00      LIGA    
ATOM   1063  NZ  LYS X  39      16.807   7.320  -2.862  1.00  0.00      LIGA    
ATOM   1064  HZ1 LYS X  39      17.437   6.907  -2.144  1.00  0.00      LIGA    
ATOM   1065  HZ2 LYS X  39      17.295   8.098  -3.350  1.00  0.00      LIGA    
ATOM   1066  HZ3 LYS X  39      16.588   6.560  -3.537  1.00  0.00      LIGA    
ATOM   1067  C   LYS X  39      10.595  10.197  -3.816  1.00  0.00      LIGA    
ATOM   1068  O   LYS X  39      10.322  11.370  -4.007  1.00  0.00      LIGA    
ATOM   1069  N   LEU X  40      10.180   9.215  -4.613  1.00  0.00      LIGA    
ATOM   1070  HN  LEU X  40      10.412   8.250  -4.523  1.00  0.00      LIGA    
ATOM   1071  CA  LEU X  40       9.246   9.545  -5.734  1.00  0.00      LIGA    
ATOM   1072  HA  LEU X  40       9.659  10.374  -6.290  1.00  0.00      LIGA    
ATOM   1073  CB  LEU X  40       9.259   8.257  -6.621  1.00  0.00      LIGA    
ATOM   1074  HB1 LEU X  40       8.873   7.387  -6.048  1.00  0.00      LIGA    
ATOM   1075  HB2 LEU X  40      10.335   8.135  -6.870  1.00  0.00      LIGA    
ATOM   1076  CG  LEU X  40       8.693   8.541  -8.064  1.00  0.00      LIGA    
ATOM   1077  HG  LEU X  40       7.684   8.965  -7.877  1.00  0.00      LIGA    
ATOM   1078  CD1 LEU X  40       9.561   9.621  -8.787  1.00  0.00      LIGA    
ATOM   1079 HD11 LEU X  40       9.409  10.639  -8.370  1.00  0.00      LIGA    
ATOM   1080 HD12 LEU X  40       9.348   9.556  -9.876  1.00  0.00      LIGA    
ATOM   1081 HD13 LEU X  40      10.648   9.413  -8.691  1.00  0.00      LIGA    
ATOM   1082  CD2 LEU X  40       8.646   7.255  -8.889  1.00  0.00      LIGA    
ATOM   1083 HD21 LEU X  40       7.846   6.564  -8.549  1.00  0.00      LIGA    
ATOM   1084 HD22 LEU X  40       9.627   6.731  -8.912  1.00  0.00      LIGA    
ATOM   1085 HD23 LEU X  40       8.375   7.457  -9.946  1.00  0.00      LIGA    
ATOM   1086  C   LEU X  40       7.777   9.953  -5.175  1.00  0.00      LIGA    
ATOM   1087  O   LEU X  40       7.125  10.814  -5.760  1.00  0.00      LIGA    
ATOM   1088  N   ASN X  41       7.443   9.432  -3.997  1.00  0.00      LIGA    
ATOM   1089  HN  ASN X  41       7.964   8.647  -3.669  1.00  0.00      LIGA    
ATOM   1090  CA  ASN X  41       6.237   9.970  -3.296  1.00  0.00      LIGA    
ATOM   1091  HA  ASN X  41       5.421   9.885  -3.998  1.00  0.00      LIGA    
ATOM   1092  CB  ASN X  41       5.829   8.976  -2.204  1.00  0.00      LIGA    
ATOM   1093  HB1 ASN X  41       6.525   8.994  -1.339  1.00  0.00      LIGA    
ATOM   1094  HB2 ASN X  41       5.874   7.986  -2.706  1.00  0.00      LIGA    
ATOM   1095  CG  ASN X  41       4.462   9.336  -1.604  1.00  0.00      LIGA    
ATOM   1096  OD1 ASN X  41       3.435   8.921  -2.132  1.00  0.00      LIGA    
ATOM   1097  ND2 ASN X  41       4.395  10.073  -0.475  1.00  0.00      LIGA    
ATOM   1098 HD21 ASN X  41       5.241  10.343  -0.017  1.00  0.00      LIGA    
ATOM   1099 HD22 ASN X  41       3.492  10.335  -0.132  1.00  0.00      LIGA    
ATOM   1100  C   ASN X  41       6.397  11.381  -2.874  1.00  0.00      LIGA    
ATOM   1101  O   ASN X  41       5.494  12.214  -2.949  1.00  0.00      LIGA    
ATOM   1102  N   ASP X  42       7.618  11.806  -2.436  1.00  0.00      LIGA    
ATOM   1103  HN  ASP X  42       8.389  11.175  -2.448  1.00  0.00      LIGA    
ATOM   1104  CA  ASP X  42       7.914  13.231  -2.089  1.00  0.00      LIGA    
ATOM   1105  HA  ASP X  42       7.047  13.637  -1.588  1.00  0.00      LIGA    
ATOM   1106  CB  ASP X  42       9.174  13.264  -1.157  1.00  0.00      LIGA    
ATOM   1107  HB1 ASP X  42       9.587  14.276  -1.357  1.00  0.00      LIGA    
ATOM   1108  HB2 ASP X  42       9.920  12.509  -1.485  1.00  0.00      LIGA    
ATOM   1109  CG  ASP X  42       8.883  13.126   0.365  1.00  0.00      LIGA    
ATOM   1110  OD1 ASP X  42       9.816  13.132   1.178  1.00  0.00      LIGA    
ATOM   1111  OD2 ASP X  42       7.724  13.228   0.822  1.00  0.00      LIGA    
ATOM   1112  C   ASP X  42       8.105  14.047  -3.365  1.00  0.00      LIGA    
ATOM   1113  O   ASP X  42       7.798  15.232  -3.437  1.00  0.00      LIGA    
ATOM   1114  N   ALA X  43       8.646  13.476  -4.418  1.00  0.00      LIGA    
ATOM   1115  HN  ALA X  43       9.096  12.590  -4.330  1.00  0.00      LIGA    
ATOM   1116  CA  ALA X  43       8.938  14.227  -5.583  1.00  0.00      LIGA    
ATOM   1117  HA  ALA X  43       9.326  15.202  -5.326  1.00  0.00      LIGA    
ATOM   1118  CB  ALA X  43       9.925  13.436  -6.437  1.00  0.00      LIGA    
ATOM   1119  HB1 ALA X  43      10.821  13.175  -5.835  1.00  0.00      LIGA    
ATOM   1120  HB2 ALA X  43      10.296  13.993  -7.324  1.00  0.00      LIGA    
ATOM   1121  HB3 ALA X  43       9.565  12.442  -6.781  1.00  0.00      LIGA    
ATOM   1122  C   ALA X  43       7.637  14.578  -6.417  1.00  0.00      LIGA    
ATOM   1123  O   ALA X  43       7.516  15.587  -7.098  1.00  0.00      LIGA    
ATOM   1124  N   GLN X  44       6.576  13.738  -6.378  1.00  0.00      LIGA    
ATOM   1125  HN  GLN X  44       6.772  12.868  -5.932  1.00  0.00      LIGA    
ATOM   1126  CA  GLN X  44       5.341  13.855  -7.089  1.00  0.00      LIGA    
ATOM   1127  HA  GLN X  44       5.462  14.608  -7.854  1.00  0.00      LIGA    
ATOM   1128  CB  GLN X  44       5.005  12.419  -7.722  1.00  0.00      LIGA    
ATOM   1129  HB1 GLN X  44       4.020  12.545  -8.221  1.00  0.00      LIGA    
ATOM   1130  HB2 GLN X  44       4.949  11.724  -6.857  1.00  0.00      LIGA    
ATOM   1131  CG  GLN X  44       5.934  11.813  -8.748  1.00  0.00      LIGA    
ATOM   1132  HG1 GLN X  44       6.917  11.572  -8.288  1.00  0.00      LIGA    
ATOM   1133  HG2 GLN X  44       6.129  12.592  -9.515  1.00  0.00      LIGA    
ATOM   1134  CD  GLN X  44       5.455  10.516  -9.393  1.00  0.00      LIGA    
ATOM   1135  OE1 GLN X  44       6.140   9.977 -10.285  1.00  0.00      LIGA    
ATOM   1136  NE2 GLN X  44       4.486   9.821  -8.717  1.00  0.00      LIGA    
ATOM   1137 HE21 GLN X  44       4.204   9.057  -9.298  1.00  0.00      LIGA    
ATOM   1138 HE22 GLN X  44       3.901  10.308  -8.068  1.00  0.00      LIGA    
ATOM   1139  C   GLN X  44       4.233  14.222  -6.154  1.00  0.00      LIGA    
ATOM   1140  O   GLN X  44       3.086  14.197  -6.500  1.00  0.00      LIGA    
ATOM   1141  N   ALA X  45       4.562  14.706  -4.957  1.00  0.00      LIGA    
ATOM   1142  HN  ALA X  45       5.515  14.576  -4.691  1.00  0.00      LIGA    
ATOM   1143  CA  ALA X  45       3.687  15.329  -3.957  1.00  0.00      LIGA    
ATOM   1144  HA  ALA X  45       2.870  14.654  -3.743  1.00  0.00      LIGA    
ATOM   1145  CB  ALA X  45       4.538  15.585  -2.713  1.00  0.00      LIGA    
ATOM   1146  HB1 ALA X  45       5.430  16.190  -2.981  1.00  0.00      LIGA    
ATOM   1147  HB2 ALA X  45       4.933  14.678  -2.208  1.00  0.00      LIGA    
ATOM   1148  HB3 ALA X  45       3.854  16.101  -2.007  1.00  0.00      LIGA    
ATOM   1149  C   ALA X  45       3.242  16.757  -4.429  1.00  0.00      LIGA    
ATOM   1150  O   ALA X  45       4.023  17.520  -4.994  1.00  0.00      LIGA    
ATOM   1151  NT  ALA X  45       1.987  17.138  -4.036  1.00  0.00      LIGA    
ATOM   1152  HT1 ALA X  45       1.357  16.452  -3.673  1.00  0.00      LIGA    
ATOM   1153  HT2 ALA X  45       1.615  17.980  -4.427  1.00  0.00      LIGA    
ATOM   1154  CAY ALA X   1     -11.323   6.038  15.987  1.00  0.00      LIGB    
ATOM   1155  HY1 ALA X   1     -12.250   5.492  16.268  1.00  0.00      LIGB    
ATOM   1156  HY2 ALA X   1     -10.731   6.309  16.887  1.00  0.00      LIGB    
ATOM   1157  HY3 ALA X   1     -10.556   5.414  15.480  1.00  0.00      LIGB    
ATOM   1158  CY  ALA X   1     -11.734   7.040  14.986  1.00  0.00      LIGB    
ATOM   1159  OY  ALA X   1     -12.722   6.881  14.205  1.00  0.00      LIGB    
ATOM   1160  N   ALA X   1     -10.885   8.066  14.857  1.00  0.00      LIGB    
ATOM   1161  HN  ALA X   1     -10.174   8.007  15.553  1.00  0.00      LIGB    
ATOM   1162  CA  ALA X   1     -10.876   9.150  13.999  1.00  0.00      LIGB    
ATOM   1163  HA  ALA X   1     -11.859   9.231  13.559  1.00  0.00      LIGB    
ATOM   1164  CB  ALA X   1     -10.573  10.406  14.771  1.00  0.00      LIGB    
ATOM   1165  HB1 ALA X   1     -11.495  10.829  15.223  1.00  0.00      LIGB    
ATOM   1166  HB2 ALA X   1     -10.096  11.184  14.137  1.00  0.00      LIGB    
ATOM   1167  HB3 ALA X   1      -9.860  10.143  15.583  1.00  0.00      LIGB    
ATOM   1168  C   ALA X   1      -9.793   8.761  12.893  1.00  0.00      LIGB    
ATOM   1169  O   ALA X   1      -8.706   8.394  13.268  1.00  0.00      LIGB    
ATOM   1170  N   GLY X   2     -10.151   8.953  11.608  1.00  0.00      LIGB    
ATOM   1171  HN  GLY X   2     -11.099   9.230  11.470  1.00  0.00      LIGB    
ATOM   1172  CA  GLY X   2      -9.244   8.621  10.496  1.00  0.00      LIGB    
ATOM   1173  HA1 GLY X   2      -8.242   8.545  10.892  1.00  0.00      LIGB    
ATOM   1174  HA2 GLY X   2      -9.406   9.332   9.699  1.00  0.00      LIGB    
ATOM   1175  C   GLY X   2      -9.556   7.267   9.888  1.00  0.00      LIGB    
ATOM   1176  O   GLY X   2     -10.309   6.484  10.500  1.00  0.00      LIGB    
ATOM   1177  N   GLY X   3      -8.926   7.031   8.732  1.00  0.00      LIGB    
ATOM   1178  HN  GLY X   3      -8.352   7.711   8.282  1.00  0.00      LIGB    
ATOM   1179  CA  GLY X   3      -9.282   5.874   7.904  1.00  0.00      LIGB    
ATOM   1180  HA1 GLY X   3      -8.765   6.052   6.972  1.00  0.00      LIGB    
ATOM   1181  HA2 GLY X   3     -10.355   5.904   7.786  1.00  0.00      LIGB    
ATOM   1182  C   GLY X   3      -8.833   4.551   8.516  1.00  0.00      LIGB    
ATOM   1183  O   GLY X   3      -7.957   4.463   9.444  1.00  0.00      LIGB    
ATOM   1184  N   GLU X   4      -9.500   3.441   8.107  1.00  0.00      LIGB    
ATOM   1185  HN  GLU X   4     -10.373   3.497   7.630  1.00  0.00      LIGB    
ATOM   1186  CA  GLU X   4      -9.102   2.088   8.307  1.00  0.00      LIGB    
ATOM   1187  HA  GLU X   4      -8.790   2.080   9.341  1.00  0.00      LIGB    
ATOM   1188  CB  GLU X   4     -10.248   1.074   8.391  1.00  0.00      LIGB    
ATOM   1189  HB1 GLU X   4      -9.908   0.051   8.656  1.00  0.00      LIGB    
ATOM   1190  HB2 GLU X   4     -10.686   0.975   7.374  1.00  0.00      LIGB    
ATOM   1191  CG  GLU X   4     -11.397   1.417   9.400  1.00  0.00      LIGB    
ATOM   1192  HG1 GLU X   4     -11.723   2.469   9.254  1.00  0.00      LIGB    
ATOM   1193  HG2 GLU X   4     -10.924   1.489  10.403  1.00  0.00      LIGB    
ATOM   1194  CD  GLU X   4     -12.629   0.523   9.453  1.00  0.00      LIGB    
ATOM   1195  OE1 GLU X   4     -12.643  -0.467   8.711  1.00  0.00      LIGB    
ATOM   1196  OE2 GLU X   4     -13.516   0.758  10.223  1.00  0.00      LIGB    
ATOM   1197  C   GLU X   4      -8.012   1.564   7.386  1.00  0.00      LIGB    
ATOM   1198  O   GLU X   4      -7.830   2.017   6.252  1.00  0.00      LIGB    
ATOM   1199  N   ILE X   5      -7.237   0.572   7.815  1.00  0.00      LIGB    
ATOM   1200  HN  ILE X   5      -7.331   0.413   8.794  1.00  0.00      LIGB    
ATOM   1201  CA  ILE X   5      -6.081  -0.030   7.174  1.00  0.00      LIGB    
ATOM   1202  HA  ILE X   5      -5.975   0.386   6.183  1.00  0.00      LIGB    
ATOM   1203  CB  ILE X   5      -4.799   0.244   7.959  1.00  0.00      LIGB    
ATOM   1204  HB  ILE X   5      -5.101   0.400   9.016  1.00  0.00      LIGB    
ATOM   1205  CG2 ILE X   5      -3.777  -0.938   7.856  1.00  0.00      LIGB    
ATOM   1206 HG21 ILE X   5      -2.867  -0.638   8.416  1.00  0.00      LIGB    
ATOM   1207 HG22 ILE X   5      -3.624  -1.233   6.795  1.00  0.00      LIGB    
ATOM   1208 HG23 ILE X   5      -4.099  -1.842   8.418  1.00  0.00      LIGB    
ATOM   1209  CG1 ILE X   5      -4.434   1.692   7.545  1.00  0.00      LIGB    
ATOM   1210 HG11 ILE X   5      -5.319   2.288   7.857  1.00  0.00      LIGB    
ATOM   1211 HG12 ILE X   5      -4.196   1.683   6.460  1.00  0.00      LIGB    
ATOM   1212  CD  ILE X   5      -3.189   2.362   8.156  1.00  0.00      LIGB    
ATOM   1213  HD1 ILE X   5      -3.030   3.452   8.011  1.00  0.00      LIGB    
ATOM   1214  HD2 ILE X   5      -2.359   1.804   7.674  1.00  0.00      LIGB    
ATOM   1215  HD3 ILE X   5      -3.194   2.109   9.239  1.00  0.00      LIGB    
ATOM   1216  C   ILE X   5      -6.294  -1.546   7.076  1.00  0.00      LIGB    
ATOM   1217  O   ILE X   5      -6.881  -2.085   7.955  1.00  0.00      LIGB    
ATOM   1218  N   VAL X   6      -5.823  -2.244   6.016  1.00  0.00      LIGB    
ATOM   1219  HN  VAL X   6      -5.514  -1.758   5.203  1.00  0.00      LIGB    
ATOM   1220  CA  VAL X   6      -5.566  -3.700   6.198  1.00  0.00      LIGB    
ATOM   1221  HA  VAL X   6      -5.893  -4.019   7.176  1.00  0.00      LIGB    
ATOM   1222  CB  VAL X   6      -6.394  -4.504   5.262  1.00  0.00      LIGB    
ATOM   1223  HB  VAL X   6      -7.454  -4.264   5.494  1.00  0.00      LIGB    
ATOM   1224  CG1 VAL X   6      -6.289  -4.009   3.851  1.00  0.00      LIGB    
ATOM   1225 HG11 VAL X   6      -6.987  -4.497   3.138  1.00  0.00      LIGB    
ATOM   1226 HG12 VAL X   6      -5.263  -4.260   3.503  1.00  0.00      LIGB    
ATOM   1227 HG13 VAL X   6      -6.394  -2.904   3.806  1.00  0.00      LIGB    
ATOM   1228  CG2 VAL X   6      -6.310  -5.957   5.402  1.00  0.00      LIGB    
ATOM   1229 HG21 VAL X   6      -5.271  -6.335   5.296  1.00  0.00      LIGB    
ATOM   1230 HG22 VAL X   6      -6.876  -6.443   4.580  1.00  0.00      LIGB    
ATOM   1231 HG23 VAL X   6      -6.684  -6.334   6.379  1.00  0.00      LIGB    
ATOM   1232  C   VAL X   6      -4.050  -3.994   5.931  1.00  0.00      LIGB    
ATOM   1233  O   VAL X   6      -3.459  -3.358   5.068  1.00  0.00      LIGB    
ATOM   1234  N   TYR X   7      -3.479  -4.983   6.708  1.00  0.00      LIGB    
ATOM   1235  HN  TYR X   7      -4.082  -5.448   7.350  1.00  0.00      LIGB    
ATOM   1236  CA  TYR X   7      -2.092  -5.315   6.556  1.00  0.00      LIGB    
ATOM   1237  HA  TYR X   7      -1.634  -4.503   6.008  1.00  0.00      LIGB    
ATOM   1238  CB  TYR X   7      -1.354  -5.528   7.902  1.00  0.00      LIGB    
ATOM   1239  HB1 TYR X   7      -0.257  -5.579   7.736  1.00  0.00      LIGB    
ATOM   1240  HB2 TYR X   7      -1.610  -6.431   8.498  1.00  0.00      LIGB    
ATOM   1241  CG  TYR X   7      -1.606  -4.213   8.697  1.00  0.00      LIGB    
ATOM   1242  CD1 TYR X   7      -2.516  -4.307   9.786  1.00  0.00      LIGB    
ATOM   1243  HD1 TYR X   7      -3.168  -5.168   9.762  1.00  0.00      LIGB    
ATOM   1244  CE1 TYR X   7      -2.530  -3.296  10.715  1.00  0.00      LIGB    
ATOM   1245  HE1 TYR X   7      -3.351  -3.374  11.411  1.00  0.00      LIGB    
ATOM   1246  CZ  TYR X   7      -1.615  -2.178  10.665  1.00  0.00      LIGB    
ATOM   1247  OH  TYR X   7      -1.493  -1.272  11.734  1.00  0.00      LIGB    
ATOM   1248  HH  TYR X   7      -1.354  -1.763  12.547  1.00  0.00      LIGB    
ATOM   1249  CD2 TYR X   7      -0.648  -3.148   8.653  1.00  0.00      LIGB    
ATOM   1250  HD2 TYR X   7       0.082  -3.165   7.857  1.00  0.00      LIGB    
ATOM   1251  CE2 TYR X   7      -0.700  -2.149   9.623  1.00  0.00      LIGB    
ATOM   1252  HE2 TYR X   7      -0.030  -1.303   9.642  1.00  0.00      LIGB    
ATOM   1253  C   TYR X   7      -2.012  -6.567   5.643  1.00  0.00      LIGB    
ATOM   1254  O   TYR X   7      -2.864  -7.427   5.762  1.00  0.00      LIGB    
ATOM   1255  N   LEU X   8      -1.049  -6.684   4.652  1.00  0.00      LIGB    
ATOM   1256  HN  LEU X   8      -0.451  -5.898   4.512  1.00  0.00      LIGB    
ATOM   1257  CA  LEU X   8      -1.158  -7.709   3.674  1.00  0.00      LIGB    
ATOM   1258  HA  LEU X   8      -1.884  -8.445   3.989  1.00  0.00      LIGB    
ATOM   1259  CB  LEU X   8      -1.573  -6.938   2.425  1.00  0.00      LIGB    
ATOM   1260  HB1 LEU X   8      -1.562  -7.681   1.599  1.00  0.00      LIGB    
ATOM   1261  HB2 LEU X   8      -0.800  -6.202   2.120  1.00  0.00      LIGB    
ATOM   1262  CG  LEU X   8      -2.950  -6.236   2.521  1.00  0.00      LIGB    
ATOM   1263  HG  LEU X   8      -3.010  -5.615   3.441  1.00  0.00      LIGB    
ATOM   1264  CD1 LEU X   8      -2.996  -5.215   1.413  1.00  0.00      LIGB    
ATOM   1265 HD11 LEU X   8      -2.933  -5.660   0.397  1.00  0.00      LIGB    
ATOM   1266 HD12 LEU X   8      -2.085  -4.583   1.476  1.00  0.00      LIGB    
ATOM   1267 HD13 LEU X   8      -3.938  -4.649   1.572  1.00  0.00      LIGB    
ATOM   1268  CD2 LEU X   8      -4.186  -7.206   2.323  1.00  0.00      LIGB    
ATOM   1269 HD21 LEU X   8      -4.104  -7.721   1.343  1.00  0.00      LIGB    
ATOM   1270 HD22 LEU X   8      -5.130  -6.633   2.449  1.00  0.00      LIGB    
ATOM   1271 HD23 LEU X   8      -4.100  -7.928   3.164  1.00  0.00      LIGB    
ATOM   1272  C   LEU X   8       0.130  -8.533   3.543  1.00  0.00      LIGB    
ATOM   1273  O   LEU X   8       0.643  -8.609   2.457  1.00  0.00      LIGB    
ATOM   1274  N   PRO X   9       0.709  -9.285   4.588  1.00  0.00      LIGB    
ATOM   1275  CD  PRO X   9       0.099  -9.455   5.911  1.00  0.00      LIGB    
ATOM   1276  HD1 PRO X   9      -0.914  -9.895   5.789  1.00  0.00      LIGB    
ATOM   1277  HD2 PRO X   9       0.011  -8.547   6.546  1.00  0.00      LIGB    
ATOM   1278  CA  PRO X   9       2.054  -9.819   4.620  1.00  0.00      LIGB    
ATOM   1279  HA  PRO X   9       2.762  -9.087   4.262  1.00  0.00      LIGB    
ATOM   1280  CB  PRO X   9       2.287 -10.167   6.058  1.00  0.00      LIGB    
ATOM   1281  HB1 PRO X   9       2.659  -9.280   6.614  1.00  0.00      LIGB    
ATOM   1282  HB2 PRO X   9       3.052 -10.964   6.179  1.00  0.00      LIGB    
ATOM   1283  CG  PRO X   9       0.916 -10.486   6.557  1.00  0.00      LIGB    
ATOM   1284  HG1 PRO X   9       0.649 -11.504   6.201  1.00  0.00      LIGB    
ATOM   1285  HG2 PRO X   9       0.682 -10.484   7.643  1.00  0.00      LIGB    
ATOM   1286  C   PRO X   9       2.105 -10.902   3.689  1.00  0.00      LIGB    
ATOM   1287  O   PRO X   9       3.259 -11.168   3.277  1.00  0.00      LIGB    
ATOM   1288  N   ASN X  10       1.039 -11.638   3.298  1.00  0.00      LIGB    
ATOM   1289  HN  ASN X  10       0.149 -11.294   3.589  1.00  0.00      LIGB    
ATOM   1290  CA  ASN X  10       1.215 -12.882   2.604  1.00  0.00      LIGB    
ATOM   1291  HA  ASN X  10       2.273 -13.094   2.635  1.00  0.00      LIGB    
ATOM   1292  CB  ASN X  10       0.619 -14.089   3.355  1.00  0.00      LIGB    
ATOM   1293  HB1 ASN X  10       0.699 -15.056   2.814  1.00  0.00      LIGB    
ATOM   1294  HB2 ASN X  10      -0.459 -13.828   3.423  1.00  0.00      LIGB    
ATOM   1295  CG  ASN X  10       1.236 -14.356   4.722  1.00  0.00      LIGB    
ATOM   1296  OD1 ASN X  10       0.611 -14.869   5.667  1.00  0.00      LIGB    
ATOM   1297  ND2 ASN X  10       2.514 -13.972   4.831  1.00  0.00      LIGB    
ATOM   1298 HD21 ASN X  10       2.905 -14.031   5.749  1.00  0.00      LIGB
[truncated: 1,074,255 more chars]
