# Supplementary material for: Sequence-based identification of amyloidogenic β-hairpins reveals a prostatic acid phosphatase fragment promoting semen amyloid formation
Source: Comput Struct Biotechnol J. 2023 Dec 21;23:417–30. doi: 10.1016/j.csbj.2023.12.023 (PMC10787225; doi:10.1016/j.csbj.2023.12.023)
Supplement: Supplementary file 2 — Supplementary material [file mmc2.zip › AS10-NDUFS7_104-129.pdb]

ATOM      1  CAY ASP X   1       8.864 -11.686   0.022  1.00  0.00      PROA    
ATOM      2  HY1 ASP X   1       8.651 -12.703  -0.370  1.00  0.00      PROA    
ATOM      3  HY2 ASP X   1       9.570 -11.682   0.880  1.00  0.00      PROA    
ATOM      4  HY3 ASP X   1       9.277 -11.132  -0.848  1.00  0.00      PROA    
ATOM      5  CY  ASP X   1       7.523 -10.948   0.424  1.00  0.00      PROA    
ATOM      6  OY  ASP X   1       7.214  -9.889  -0.080  1.00  0.00      PROA    
ATOM      7  N   ASP X   1       6.817 -11.641   1.278  1.00  9.88      PROA    
ATOM      8  HN  ASP X   1       7.136 -12.528   1.603  1.00  0.00      PROA    
ATOM      9  CA  ASP X   1       5.509 -11.377   1.530  1.00  9.88      PROA    
ATOM     10  HA  ASP X   1       5.017 -11.140   0.599  1.00  0.00      PROA    
ATOM     11  CB  ASP X   1       4.799 -12.631   2.164  1.00  9.88      PROA    
ATOM     12  HB1 ASP X   1       3.759 -12.313   2.394  1.00  0.00      PROA    
ATOM     13  HB2 ASP X   1       5.329 -12.898   3.103  1.00  0.00      PROA    
ATOM     14  CG  ASP X   1       4.697 -13.953   1.326  1.00  9.88      PROA    
ATOM     15  OD1 ASP X   1       5.118 -13.840   0.141  1.00  9.88      PROA    
ATOM     16  OD2 ASP X   1       4.091 -14.945   1.801  1.00  9.88      PROA    
ATOM     17  C   ASP X   1       5.325 -10.253   2.613  1.00  9.88      PROA    
ATOM     18  O   ASP X   1       4.381  -9.483   2.595  1.00  9.88      PROA    
ATOM     19  N   ARG X   2       6.348 -10.122   3.537  1.00  0.00      PROA    
ATOM     20  HN  ARG X   2       7.104 -10.762   3.419  1.00  0.00      PROA    
ATOM     21  CA  ARG X   2       6.492  -9.160   4.578  1.00  0.00      PROA    
ATOM     22  HA  ARG X   2       5.636  -9.233   5.232  1.00  0.00      PROA    
ATOM     23  CB  ARG X   2       7.820  -9.444   5.303  1.00  0.00      PROA    
ATOM     24  HB1 ARG X   2       8.174  -8.565   5.883  1.00  0.00      PROA    
ATOM     25  HB2 ARG X   2       8.486  -9.674   4.444  1.00  0.00      PROA    
ATOM     26  CG  ARG X   2       7.782 -10.552   6.244  1.00  0.00      PROA    
ATOM     27  HG1 ARG X   2       8.839 -10.808   6.469  1.00  0.00      PROA    
ATOM     28  HG2 ARG X   2       7.199 -11.363   5.758  1.00  0.00      PROA    
ATOM     29  CD  ARG X   2       7.025 -10.207   7.607  1.00  0.00      PROA    
ATOM     30  HD1 ARG X   2       6.122  -9.649   7.277  1.00  0.00      PROA    
ATOM     31  HD2 ARG X   2       7.558  -9.506   8.284  1.00  0.00      PROA    
ATOM     32  NE  ARG X   2       6.762 -11.458   8.340  1.00  0.00      PROA    
ATOM     33  HE  ARG X   2       5.866 -11.893   8.254  1.00  0.00      PROA    
ATOM     34  CZ  ARG X   2       7.451 -11.934   9.325  1.00  0.00      PROA    
ATOM     35  NH1 ARG X   2       8.696 -11.516   9.499  1.00  0.00      PROA    
ATOM     36 HH11 ARG X   2       9.273 -11.810  10.261  1.00  0.00      PROA    
ATOM     37 HH12 ARG X   2       9.067 -10.780   8.933  1.00  0.00      PROA    
ATOM     38  NH2 ARG X   2       7.021 -12.895  10.101  1.00  0.00      PROA    
ATOM     39 HH21 ARG X   2       6.137 -13.362  10.097  1.00  0.00      PROA    
ATOM     40 HH22 ARG X   2       7.638 -13.150  10.846  1.00  0.00      PROA    
ATOM     41  C   ARG X   2       6.479  -7.750   4.013  1.00  0.00      PROA    
ATOM     42  O   ARG X   2       5.874  -6.880   4.605  1.00  0.00      PROA    
ATOM     43  N   PHE X   3       7.088  -7.547   2.810  1.00  0.00      PROA    
ATOM     44  HN  PHE X   3       7.682  -8.255   2.436  1.00  0.00      PROA    
ATOM     45  CA  PHE X   3       7.171  -6.220   2.228  1.00  0.00      PROA    
ATOM     46  HA  PHE X   3       7.321  -5.540   3.054  1.00  0.00      PROA    
ATOM     47  CB  PHE X   3       8.330  -6.188   1.226  1.00  0.00      PROA    
ATOM     48  HB1 PHE X   3       8.536  -5.121   0.995  1.00  0.00      PROA    
ATOM     49  HB2 PHE X   3       8.038  -6.671   0.269  1.00  0.00      PROA    
ATOM     50  CG  PHE X   3       9.630  -6.797   1.609  1.00  0.00      PROA    
ATOM     51  CD1 PHE X   3      10.152  -7.928   0.999  1.00  0.00      PROA    
ATOM     52  HD1 PHE X   3       9.567  -8.372   0.207  1.00  0.00      PROA    
ATOM     53  CE1 PHE X   3      11.326  -8.555   1.514  1.00  0.00      PROA    
ATOM     54  HE1 PHE X   3      11.843  -9.398   1.080  1.00  0.00      PROA    
ATOM     55  CZ  PHE X   3      12.160  -7.812   2.393  1.00  0.00      PROA    
ATOM     56  HZ  PHE X   3      13.127  -8.251   2.587  1.00  0.00      PROA    
ATOM     57  CD2 PHE X   3      10.438  -6.085   2.557  1.00  0.00      PROA    
ATOM     58  HD2 PHE X   3      10.002  -5.175   2.943  1.00  0.00      PROA    
ATOM     59  CE2 PHE X   3      11.707  -6.540   2.848  1.00  0.00      PROA    
ATOM     60  HE2 PHE X   3      12.206  -6.059   3.676  1.00  0.00      PROA    
ATOM     61  C   PHE X   3       5.907  -5.815   1.496  1.00  0.00      PROA    
ATOM     62  O   PHE X   3       5.755  -4.635   1.178  1.00  0.00      PROA    
ATOM     63  N   GLY X   4       4.902  -6.729   1.280  1.00  0.00      PROA    
ATOM     64  HN  GLY X   4       5.128  -7.637   1.624  1.00  0.00      PROA    
ATOM     65  CA  GLY X   4       3.542  -6.541   0.707  1.00  0.00      PROA    
ATOM     66  HA1 GLY X   4       3.076  -7.501   0.872  1.00  0.00      PROA    
ATOM     67  HA2 GLY X   4       3.533  -6.288  -0.343  1.00  0.00      PROA    
ATOM     68  C   GLY X   4       2.794  -5.494   1.399  1.00  0.00      PROA    
ATOM     69  O   GLY X   4       3.121  -5.043   2.510  1.00  0.00      PROA    
ATOM     70  N   VAL X   5       1.717  -5.034   0.720  1.00  0.00      PROA    
ATOM     71  HN  VAL X   5       1.260  -5.574   0.018  1.00  0.00      PROA    
ATOM     72  CA  VAL X   5       0.894  -3.925   0.979  1.00  0.00      PROA    
ATOM     73  HA  VAL X   5       1.490  -3.035   0.839  1.00  0.00      PROA    
ATOM     74  CB  VAL X   5      -0.205  -3.621  -0.119  1.00  0.00      PROA    
ATOM     75  HB  VAL X   5       0.237  -3.832  -1.117  1.00  0.00      PROA    
ATOM     76  CG1 VAL X   5      -1.475  -4.532   0.015  1.00  0.00      PROA    
ATOM     77 HG11 VAL X   5      -2.118  -4.432   0.915  1.00  0.00      PROA    
ATOM     78 HG12 VAL X   5      -1.245  -5.598  -0.197  1.00  0.00      PROA    
ATOM     79 HG13 VAL X   5      -2.220  -4.223  -0.749  1.00  0.00      PROA    
ATOM     80  CG2 VAL X   5      -0.715  -2.153  -0.071  1.00  0.00      PROA    
ATOM     81 HG21 VAL X   5      -1.410  -1.969  -0.918  1.00  0.00      PROA    
ATOM     82 HG22 VAL X   5       0.112  -1.413  -0.023  1.00  0.00      PROA    
ATOM     83 HG23 VAL X   5      -1.357  -2.022   0.826  1.00  0.00      PROA    
ATOM     84  C   VAL X   5       0.267  -3.966   2.354  1.00  0.00      PROA    
ATOM     85  O   VAL X   5      -0.206  -5.019   2.779  1.00  0.00      PROA    
ATOM     86  N   VAL X   6       0.163  -2.746   2.973  1.00  0.00      PROA    
ATOM     87  HN  VAL X   6       0.610  -1.949   2.574  1.00  0.00      PROA    
ATOM     88  CA  VAL X   6      -0.573  -2.519   4.207  1.00  0.00      PROA    
ATOM     89  HA  VAL X   6      -0.828  -3.494   4.595  1.00  0.00      PROA    
ATOM     90  CB  VAL X   6       0.276  -1.707   5.158  1.00  0.00      PROA    
ATOM     91  HB  VAL X   6       0.557  -0.703   4.776  1.00  0.00      PROA    
ATOM     92  CG1 VAL X   6      -0.502  -1.512   6.494  1.00  0.00      PROA    
ATOM     93 HG11 VAL X   6      -0.822  -2.535   6.785  1.00  0.00      PROA    
ATOM     94 HG12 VAL X   6      -1.426  -0.908   6.365  1.00  0.00      PROA    
ATOM     95 HG13 VAL X   6      -0.001  -1.144   7.415  1.00  0.00      PROA    
ATOM     96  CG2 VAL X   6       1.520  -2.545   5.301  1.00  0.00      PROA    
ATOM     97 HG21 VAL X   6       2.120  -2.405   6.226  1.00  0.00      PROA    
ATOM     98 HG22 VAL X   6       2.177  -2.303   4.438  1.00  0.00      PROA    
ATOM     99 HG23 VAL X   6       1.357  -3.644   5.279  1.00  0.00      PROA    
ATOM    100  C   VAL X   6      -1.701  -1.665   3.730  1.00  0.00      PROA    
ATOM    101  O   VAL X   6      -1.592  -0.663   3.056  1.00  0.00      PROA    
ATOM    102  N   PHE X   7      -2.900  -2.148   3.913  1.00  0.00      PROA    
ATOM    103  HN  PHE X   7      -3.114  -3.029   4.328  1.00  0.00      PROA    
ATOM    104  CA  PHE X   7      -3.995  -1.280   3.752  1.00  0.00      PROA    
ATOM    105  HA  PHE X   7      -3.724  -0.338   3.299  1.00  0.00      PROA    
ATOM    106  CB  PHE X   7      -5.138  -1.861   2.897  1.00  0.00      PROA    
ATOM    107  HB1 PHE X   7      -5.939  -1.092   2.943  1.00  0.00      PROA    
ATOM    108  HB2 PHE X   7      -5.464  -2.848   3.288  1.00  0.00      PROA    
ATOM    109  CG  PHE X   7      -4.782  -1.860   1.390  1.00  0.00      PROA    
ATOM    110  CD1 PHE X   7      -4.630  -0.684   0.630  1.00  0.00      PROA    
ATOM    111  HD1 PHE X   7      -4.788   0.250   1.149  1.00  0.00      PROA    
ATOM    112  CE1 PHE X   7      -4.528  -0.716  -0.787  1.00  0.00      PROA    
ATOM    113  HE1 PHE X   7      -4.455   0.236  -1.291  1.00  0.00      PROA    
ATOM    114  CZ  PHE X   7      -4.643  -1.953  -1.442  1.00  0.00      PROA    
ATOM    115  HZ  PHE X   7      -4.765  -1.974  -2.515  1.00  0.00      PROA    
ATOM    116  CD2 PHE X   7      -4.823  -3.043   0.648  1.00  0.00      PROA    
ATOM    117  HD2 PHE X   7      -4.949  -3.941   1.235  1.00  0.00      PROA    
ATOM    118  CE2 PHE X   7      -4.763  -3.160  -0.722  1.00  0.00      PROA    
ATOM    119  HE2 PHE X   7      -4.905  -4.114  -1.208  1.00  0.00      PROA    
ATOM    120  C   PHE X   7      -4.495  -1.017   5.150  1.00  0.00      PROA    
ATOM    121  O   PHE X   7      -4.815  -1.873   5.949  1.00  0.00      PROA    
ATOM    122  N   ARG X   8      -4.566   0.266   5.462  1.00  0.00      PROA    
ATOM    123  HN  ARG X   8      -4.252   0.970   4.830  1.00  0.00      PROA    
ATOM    124  CA  ARG X   8      -5.146   0.693   6.723  1.00  0.00      PROA    
ATOM    125  HA  ARG X   8      -5.391  -0.155   7.345  1.00  0.00      PROA    
ATOM    126  CB  ARG X   8      -4.024   1.417   7.549  1.00  0.00      PROA    
ATOM    127  HB1 ARG X   8      -3.874   2.478   7.257  1.00  0.00      PROA    
ATOM    128  HB2 ARG X   8      -3.072   0.864   7.403  1.00  0.00      PROA    
ATOM    129  CG  ARG X   8      -4.216   1.365   9.044  1.00  0.00      PROA    
ATOM    130  HG1 ARG X   8      -4.349   0.284   9.264  1.00  0.00      PROA    
ATOM    131  HG2 ARG X   8      -5.203   1.762   9.364  1.00  0.00      PROA    
ATOM    132  CD  ARG X   8      -3.313   2.218  10.021  1.00  0.00      PROA    
ATOM    133  HD1 ARG X   8      -3.633   3.280  10.077  1.00  0.00      PROA    
ATOM    134  HD2 ARG X   8      -2.254   2.091   9.710  1.00  0.00      PROA    
ATOM    135  NE  ARG X   8      -3.395   1.632  11.375  1.00  0.00      PROA    
ATOM    136  HE  ARG X   8      -4.326   1.399  11.656  1.00  0.00      PROA    
ATOM    137  CZ  ARG X   8      -2.451   1.616  12.306  1.00  0.00      PROA    
ATOM    138  NH1 ARG X   8      -1.379   2.319  12.152  1.00  0.00      PROA    
ATOM    139 HH11 ARG X   8      -0.665   2.206  12.843  1.00  0.00      PROA    
ATOM    140 HH12 ARG X   8      -1.525   3.164  11.637  1.00  0.00      PROA    
ATOM    141  NH2 ARG X   8      -2.583   0.968  13.434  1.00  0.00      PROA    
ATOM    142 HH21 ARG X   8      -1.893   1.152  14.135  1.00  0.00      PROA    
ATOM    143 HH22 ARG X   8      -3.299   0.274  13.494  1.00  0.00      PROA    
ATOM    144  C   ARG X   8      -6.316   1.688   6.467  1.00  0.00      PROA    
ATOM    145  O   ARG X   8      -6.163   2.805   6.001  1.00  0.00      PROA    
ATOM    146  N   ALA X   9      -7.471   1.250   6.895  1.00  0.00      PROA    
ATOM    147  HN  ALA X   9      -7.381   0.411   7.425  1.00  0.00      PROA    
ATOM    148  CA  ALA X   9      -8.737   1.859   6.883  1.00  0.00      PROA    
ATOM    149  HA  ALA X   9      -8.853   2.346   5.926  1.00  0.00      PROA    
ATOM    150  CB  ALA X   9      -9.782   0.802   6.873  1.00  0.00      PROA    
ATOM    151  HB1 ALA X   9     -10.850   1.054   6.701  1.00  0.00      PROA    
ATOM    152  HB2 ALA X   9      -9.790   0.222   7.821  1.00  0.00      PROA    
ATOM    153  HB3 ALA X   9      -9.522   0.011   6.137  1.00  0.00      PROA    
ATOM    154  C   ALA X   9      -8.928   2.950   7.928  1.00  0.00      PROA    
ATOM    155  O   ALA X   9      -8.689   2.904   9.113  1.00  0.00      PROA    
ATOM    156  N   SER X  10      -9.273   4.155   7.493  1.00  0.00      PROA    
ATOM    157  HN  SER X  10      -9.402   4.347   6.523  1.00  0.00      PROA    
ATOM    158  CA  SER X  10      -9.240   5.330   8.320  1.00  0.00      PROA    
ATOM    159  HA  SER X  10      -8.252   5.273   8.752  1.00  0.00      PROA    
ATOM    160  CB  SER X  10      -9.555   6.566   7.402  1.00  0.00      PROA    
ATOM    161  HB1 SER X  10     -10.468   6.506   6.772  1.00  0.00      PROA    
ATOM    162  HB2 SER X  10      -8.679   6.603   6.719  1.00  0.00      PROA    
ATOM    163  OG  SER X  10      -9.448   7.764   8.188  1.00  0.00      PROA    
ATOM    164  HG1 SER X  10      -8.510   7.846   8.373  1.00  0.00      PROA    
ATOM    165  C   SER X  10     -10.295   5.256   9.457  1.00  0.00      PROA    
ATOM    166  O   SER X  10     -11.419   4.817   9.199  1.00  0.00      PROA    
ATOM    167  N   PRO X  11      -9.991   5.672  10.743  1.00  0.00      PROA    
ATOM    168  CD  PRO X  11      -8.665   6.263  11.073  1.00  0.00      PROA    
ATOM    169  HD1 PRO X  11      -8.366   7.066  10.365  1.00  0.00      PROA    
ATOM    170  HD2 PRO X  11      -7.827   5.535  11.094  1.00  0.00      PROA    
ATOM    171  CA  PRO X  11     -10.987   5.699  11.845  1.00  0.00      PROA    
ATOM    172  HA  PRO X  11     -11.414   4.707  11.866  1.00  0.00      PROA    
ATOM    173  CB  PRO X  11     -10.073   6.060  13.019  1.00  0.00      PROA    
ATOM    174  HB1 PRO X  11      -9.806   5.040  13.368  1.00  0.00      PROA    
ATOM    175  HB2 PRO X  11     -10.558   6.742  13.749  1.00  0.00      PROA    
ATOM    176  CG  PRO X  11      -8.924   6.805  12.449  1.00  0.00      PROA    
ATOM    177  HG1 PRO X  11      -9.257   7.852  12.286  1.00  0.00      PROA    
ATOM    178  HG2 PRO X  11      -8.070   6.748  13.158  1.00  0.00      PROA    
ATOM    179  C   PRO X  11     -12.033   6.841  11.668  1.00  0.00      PROA    
ATOM    180  O   PRO X  11     -12.932   6.925  12.474  1.00  0.00      PROA    
ATOM    181  N   ARG X  12     -11.958   7.631  10.583  1.00  0.00      PROA    
ATOM    182  HN  ARG X  12     -11.241   7.480   9.908  1.00  0.00      PROA    
ATOM    183  CA  ARG X  12     -12.910   8.679  10.307  1.00  0.00      PROA    
ATOM    184  HA  ARG X  12     -13.105   9.368  11.116  1.00  0.00      PROA    
ATOM    185  CB  ARG X  12     -12.412   9.516   9.060  1.00  0.00      PROA    
ATOM    186  HB1 ARG X  12     -13.213  10.188   8.685  1.00  0.00      PROA    
ATOM    187  HB2 ARG X  12     -12.277   8.804   8.218  1.00  0.00      PROA    
ATOM    188  CG  ARG X  12     -11.197  10.419   9.233  1.00  0.00      PROA    
ATOM    189  HG1 ARG X  12     -10.946  11.013   8.328  1.00  0.00      PROA    
ATOM    190  HG2 ARG X  12     -10.300   9.791   9.427  1.00  0.00      PROA    
ATOM    191  CD  ARG X  12     -11.287  11.466  10.384  1.00  0.00      PROA    
ATOM    192  HD1 ARG X  12     -11.311  10.897  11.338  1.00  0.00      PROA    
ATOM    193  HD2 ARG X  12     -12.177  12.116  10.249  1.00  0.00      PROA    
ATOM    194  NE  ARG X  12     -10.030  12.265  10.232  1.00  0.00      PROA    
ATOM    195  HE  ARG X  12      -9.215  11.901  10.683  1.00  0.00      PROA    
ATOM    196  CZ  ARG X  12      -9.900  13.374   9.582  1.00  0.00      PROA    
ATOM    197  NH1 ARG X  12     -10.810  13.859   8.742  1.00  0.00      PROA    
ATOM    198 HH11 ARG X  12     -11.679  13.377   8.630  1.00  0.00      PROA    
ATOM    199 HH12 ARG X  12     -10.544  14.550   8.070  1.00  0.00      PROA    
ATOM    200  NH2 ARG X  12      -8.787  14.115   9.813  1.00  0.00      PROA    
ATOM    201 HH21 ARG X  12      -8.157  13.806  10.526  1.00  0.00      PROA    
ATOM    202 HH22 ARG X  12      -8.707  15.050   9.468  1.00  0.00      PROA    
ATOM    203  C   ARG X  12     -14.252   8.137   9.874  1.00  0.00      PROA    
ATOM    204  O   ARG X  12     -14.388   7.179   9.141  1.00  0.00      PROA    
ATOM    205  N   GLN X  13     -15.362   8.846  10.318  1.00  0.00      PROA    
ATOM    206  HN  GLN X  13     -15.282   9.780  10.658  1.00  0.00      PROA    
ATOM    207  CA  GLN X  13     -16.627   8.327   9.903  1.00  0.00      PROA    
ATOM    208  HA  GLN X  13     -16.665   7.316   9.525  1.00  0.00      PROA    
ATOM    209  CB  GLN X  13     -17.553   8.213  11.093  1.00  0.00      PROA    
ATOM    210  HB1 GLN X  13     -18.540   7.969  10.645  1.00  0.00      PROA    
ATOM    211  HB2 GLN X  13     -17.781   9.227  11.485  1.00  0.00      PROA    
ATOM    212  CG  GLN X  13     -17.207   7.143  12.181  1.00  0.00      PROA    
ATOM    213  HG1 GLN X  13     -17.803   7.415  13.078  1.00  0.00      PROA    
ATOM    214  HG2 GLN X  13     -16.113   7.109  12.373  1.00  0.00      PROA    
ATOM    215  CD  GLN X  13     -17.576   5.810  11.766  1.00  0.00      PROA    
ATOM    216  OE1 GLN X  13     -18.671   5.328  12.038  1.00  0.00      PROA    
ATOM    217  NE2 GLN X  13     -16.745   5.163  10.976  1.00  0.00      PROA    
ATOM    218 HE21 GLN X  13     -15.828   5.514  10.784  1.00  0.00      PROA    
ATOM    219 HE22 GLN X  13     -17.059   4.268  10.661  1.00  0.00      PROA    
ATOM    220  C   GLN X  13     -17.353   9.113   8.819  1.00  0.00      PROA    
ATOM    221  O   GLN X  13     -18.316   8.542   8.304  1.00  0.00      PROA    
ATOM    222  N   SER X  14     -16.749  10.283   8.364  1.00  0.00      PROA    
ATOM    223  HN  SER X  14     -15.965  10.650   8.859  1.00  0.00      PROA    
ATOM    224  CA  SER X  14     -17.277  11.128   7.342  1.00  0.00      PROA    
ATOM    225  HA  SER X  14     -18.277  10.747   7.202  1.00  0.00      PROA    
ATOM    226  CB  SER X  14     -17.444  12.573   7.706  1.00  0.00      PROA    
ATOM    227  HB1 SER X  14     -16.446  13.059   7.665  1.00  0.00      PROA    
ATOM    228  HB2 SER X  14     -17.885  12.670   8.721  1.00  0.00      PROA    
ATOM    229  OG  SER X  14     -18.288  13.293   6.807  1.00  0.00      PROA    
ATOM    230  HG1 SER X  14     -17.829  13.588   6.017  1.00  0.00      PROA    
ATOM    231  C   SER X  14     -16.403  11.003   6.135  1.00  0.00      PROA    
ATOM    232  O   SER X  14     -16.410  11.811   5.225  1.00  0.00      PROA    
ATOM    233  N   ASP X  15     -15.618   9.850   6.052  1.00  0.00      PROA    
ATOM    234  HN  ASP X  15     -15.772   9.166   6.761  1.00  0.00      PROA    
ATOM    235  CA  ASP X  15     -14.683   9.441   4.991  1.00  0.00      PROA    
ATOM    236  HA  ASP X  15     -15.102   9.784   4.056  1.00  0.00      PROA    
ATOM    237  CB  ASP X  15     -13.287   9.917   5.283  1.00  0.00      PROA    
ATOM    238  HB1 ASP X  15     -12.551   9.180   4.897  1.00  0.00      PROA    
ATOM    239  HB2 ASP X  15     -13.148   9.964   6.385  1.00  0.00      PROA    
ATOM    240  CG  ASP X  15     -12.992  11.244   4.532  1.00  0.00      PROA    
ATOM    241  OD1 ASP X  15     -12.348  12.125   5.116  1.00  0.00      PROA    
ATOM    242  OD2 ASP X  15     -13.299  11.323   3.273  1.00  0.00      PROA    
ATOM    243  C   ASP X  15     -14.746   7.878   4.950  1.00  0.00      PROA    
ATOM    244  O   ASP X  15     -15.113   7.236   5.929  1.00  0.00      PROA    
ATOM    245  N   VAL X  16     -14.365   7.238   3.837  1.00  0.00      PROA    
ATOM    246  HN  VAL X  16     -14.040   7.795   3.076  1.00  0.00      PROA    
ATOM    247  CA  VAL X  16     -14.373   5.757   3.722  1.00  0.00      PROA    
ATOM    248  HA  VAL X  16     -14.519   5.263   4.671  1.00  0.00      PROA    
ATOM    249  CB  VAL X  16     -15.364   5.227   2.646  1.00  0.00      PROA    
ATOM    250  HB  VAL X  16     -15.330   4.118   2.700  1.00  0.00      PROA    
ATOM    251  CG1 VAL X  16     -15.141   5.745   1.226  1.00  0.00      PROA    
ATOM    252 HG11 VAL X  16     -14.135   5.400   0.903  1.00  0.00      PROA    
ATOM    253 HG12 VAL X  16     -15.208   6.851   1.151  1.00  0.00      PROA    
ATOM    254 HG13 VAL X  16     -15.947   5.329   0.584  1.00  0.00      PROA    
ATOM    255  CG2 VAL X  16     -16.864   5.616   2.965  1.00  0.00      PROA    
ATOM    256 HG21 VAL X  16     -17.030   6.713   3.023  1.00  0.00      PROA    
ATOM    257 HG22 VAL X  16     -17.014   5.261   4.007  1.00  0.00      PROA    
ATOM    258 HG23 VAL X  16     -17.566   5.192   2.216  1.00  0.00      PROA    
ATOM    259  C   VAL X  16     -12.984   5.319   3.328  1.00  0.00      PROA    
ATOM    260  O   VAL X  16     -12.648   4.264   2.916  1.00  0.00      PROA    
ATOM    261  N   MET X  17     -12.015   6.245   3.494  1.00  0.00      PROA    
ATOM    262  HN  MET X  17     -12.173   7.061   4.046  1.00  0.00      PROA    
ATOM    263  CA  MET X  17     -10.767   6.195   2.835  1.00  0.00      PROA    
ATOM    264  HA  MET X  17     -10.944   5.978   1.792  1.00  0.00      PROA    
ATOM    265  CB  MET X  17     -10.281   7.693   2.828  1.00  0.00      PROA    
ATOM    266  HB1 MET X  17     -10.247   8.172   3.830  1.00  0.00      PROA    
ATOM    267  HB2 MET X  17     -11.023   8.313   2.281  1.00  0.00      PROA    
ATOM    268  CG  MET X  17      -8.844   7.885   2.247  1.00  0.00      PROA    
ATOM    269  HG1 MET X  17      -8.170   7.331   2.935  1.00  0.00      PROA    
ATOM    270  HG2 MET X  17      -8.666   8.982   2.256  1.00  0.00      PROA    
ATOM    271  SD  MET X  17      -8.540   7.171   0.644  1.00  0.00      PROA    
ATOM    272  CE  MET X  17      -9.685   8.174  -0.402  1.00  0.00      PROA    
ATOM    273  HE1 MET X  17      -9.353   9.234  -0.406  1.00  0.00      PROA    
ATOM    274  HE2 MET X  17     -10.753   8.062  -0.117  1.00  0.00      PROA    
ATOM    275  HE3 MET X  17      -9.608   7.736  -1.420  1.00  0.00      PROA    
ATOM    276  C   MET X  17      -9.869   5.163   3.472  1.00  0.00      PROA    
ATOM    277  O   MET X  17      -9.851   4.971   4.657  1.00  0.00      PROA    
ATOM    278  N   ILE X  18      -9.075   4.520   2.578  1.00  0.00      PROA    
ATOM    279  HN  ILE X  18      -9.298   4.603   1.610  1.00  0.00      PROA    
ATOM    280  CA  ILE X  18      -8.124   3.458   2.836  1.00  0.00      PROA    
ATOM    281  HA  ILE X  18      -8.101   3.226   3.891  1.00  0.00      PROA    
ATOM    282  CB  ILE X  18      -8.388   2.085   2.137  1.00  0.00      PROA    
ATOM    283  HB  ILE X  18      -7.670   1.414   2.654  1.00  0.00      PROA    
ATOM    284  CG2 ILE X  18      -9.827   1.611   2.528  1.00  0.00      PROA    
ATOM    285 HG21 ILE X  18     -10.147   0.604   2.187  1.00  0.00      PROA    
ATOM    286 HG22 ILE X  18     -10.481   2.335   1.996  1.00  0.00      PROA    
ATOM    287 HG23 ILE X  18     -10.127   1.723   3.592  1.00  0.00      PROA    
ATOM    288  CG1 ILE X  18      -8.071   1.995   0.591  1.00  0.00      PROA    
ATOM    289 HG11 ILE X  18      -6.962   2.053   0.554  1.00  0.00      PROA    
ATOM    290 HG12 ILE X  18      -8.612   2.818   0.076  1.00  0.00      PROA    
ATOM    291  CD  ILE X  18      -8.478   0.722  -0.118  1.00  0.00      PROA    
ATOM    292  HD1 ILE X  18      -8.477   0.965  -1.202  1.00  0.00      PROA    
ATOM    293  HD2 ILE X  18      -9.500   0.430   0.207  1.00  0.00      PROA    
ATOM    294  HD3 ILE X  18      -7.617   0.048   0.075  1.00  0.00      PROA    
ATOM    295  C   ILE X  18      -6.791   4.089   2.492  1.00  0.00      PROA    
ATOM    296  O   ILE X  18      -6.509   4.722   1.438  1.00  0.00      PROA    
ATOM    297  N   VAL X  19      -5.850   3.959   3.450  1.00  0.00      PROA    
ATOM    298  HN  VAL X  19      -6.153   3.690   4.361  1.00  0.00      PROA    
ATOM    299  CA  VAL X  19      -4.467   4.403   3.362  1.00  0.00      PROA    
ATOM    300  HA  VAL X  19      -4.413   5.161   2.594  1.00  0.00      PROA    
ATOM    301  CB  VAL X  19      -3.933   5.046   4.655  1.00  0.00      PROA    
ATOM    302  HB  VAL X  19      -3.867   4.210   5.383  1.00  0.00      PROA    
ATOM    303  CG1 VAL X  19      -2.587   5.731   4.409  1.00  0.00      PROA    
ATOM    304 HG11 VAL X  19      -1.833   5.082   3.916  1.00  0.00      PROA    
ATOM    305 HG12 VAL X  19      -2.237   6.028   5.420  1.00  0.00      PROA    
ATOM    306 HG13 VAL X  19      -2.732   6.703   3.890  1.00  0.00      PROA    
ATOM    307  CG2 VAL X  19      -5.014   6.036   5.176  1.00  0.00      PROA    
ATOM    308 HG21 VAL X  19      -5.933   5.530   5.542  1.00  0.00      PROA    
ATOM    309 HG22 VAL X  19      -5.302   6.804   4.427  1.00  0.00      PROA    
ATOM    310 HG23 VAL X  19      -4.747   6.708   6.019  1.00  0.00      PROA    
ATOM    311  C   VAL X  19      -3.570   3.199   2.983  1.00  0.00      PROA    
ATOM    312  O   VAL X  19      -3.571   2.176   3.722  1.00  0.00      PROA    
ATOM    313  N   ALA X  20      -2.794   3.252   1.881  1.00  0.00      PROA    
ATOM    314  HN  ALA X  20      -2.778   4.088   1.337  1.00  0.00      PROA    
ATOM    315  CA  ALA X  20      -1.733   2.274   1.536  1.00  0.00      PROA    
ATOM    316  HA  ALA X  20      -2.133   1.339   1.898  1.00  0.00      PROA    
ATOM    317  CB  ALA X  20      -1.469   2.157  -0.013  1.00  0.00      PROA    
ATOM    318  HB1 ALA X  20      -2.429   2.056  -0.563  1.00  0.00      PROA    
ATOM    319  HB2 ALA X  20      -0.717   1.357  -0.183  1.00  0.00      PROA    
ATOM    320  HB3 ALA X  20      -1.044   3.111  -0.391  1.00  0.00      PROA    
ATOM    321  C   ALA X  20      -0.424   2.500   2.198  1.00  0.00      PROA    
ATOM    322  O   ALA X  20      -0.100   3.621   2.479  1.00  0.00      PROA    
ATOM    323  N   GLY X  21       0.327   1.428   2.491  1.00  0.00      PROA    
ATOM    324  HN  GLY X  21      -0.098   0.531   2.403  1.00  0.00      PROA    
ATOM    325  CA  GLY X  21       1.608   1.563   3.144  1.00  0.00      PROA    
ATOM    326  HA1 GLY X  21       1.452   1.604   4.212  1.00  0.00      PROA    
ATOM    327  HA2 GLY X  21       2.101   2.476   2.843  1.00  0.00      PROA    
ATOM    328  C   GLY X  21       2.498   0.380   2.887  1.00  0.00      PROA    
ATOM    329  O   GLY X  21       2.054  -0.656   2.431  1.00  0.00      PROA    
ATOM    330  N   THR X  22       3.772   0.435   3.254  1.00  0.00      PROA    
ATOM    331  HN  THR X  22       4.179   1.307   3.513  1.00  0.00      PROA    
ATOM    332  CA  THR X  22       4.580  -0.834   3.195  1.00  0.00      PROA    
ATOM    333  HA  THR X  22       3.924  -1.671   3.381  1.00  0.00      PROA    
ATOM    334  CB  THR X  22       5.322  -0.965   1.806  1.00  0.00      PROA    
ATOM    335  HB  THR X  22       4.524  -1.226   1.078  1.00  0.00      PROA    
ATOM    336  OG1 THR X  22       6.304  -1.949   1.755  1.00  0.00      PROA    
ATOM    337  HG1 THR X  22       5.781  -2.751   1.826  1.00  0.00      PROA    
ATOM    338  CG2 THR X  22       5.738   0.435   1.382  1.00  0.00      PROA    
ATOM    339 HG21 THR X  22       4.967   1.233   1.330  1.00  0.00      PROA    
ATOM    340 HG22 THR X  22       6.118   0.253   0.354  1.00  0.00      PROA    
ATOM    341 HG23 THR X  22       6.551   0.850   2.016  1.00  0.00      PROA    
ATOM    342  C   THR X  22       5.651  -0.810   4.277  1.00  0.00      PROA    
ATOM    343  O   THR X  22       6.103   0.248   4.707  1.00  0.00      PROA    
ATOM    344  N   LEU X  23       5.996  -1.981   4.791  1.00  0.00      PROA    
ATOM    345  HN  LEU X  23       5.482  -2.767   4.456  1.00  0.00      PROA    
ATOM    346  CA  LEU X  23       7.097  -2.200   5.784  1.00  0.00      PROA    
ATOM    347  HA  LEU X  23       6.796  -1.632   6.652  1.00  0.00      PROA    
ATOM    348  CB  LEU X  23       7.012  -3.720   6.209  1.00  0.00      PROA    
ATOM    349  HB1 LEU X  23       7.160  -4.317   5.283  1.00  0.00      PROA    
ATOM    350  HB2 LEU X  23       5.968  -3.911   6.537  1.00  0.00      PROA    
ATOM    351  CG  LEU X  23       7.937  -4.161   7.334  1.00  0.00      PROA    
ATOM    352  HG  LEU X  23       8.985  -4.147   6.965  1.00  0.00      PROA    
ATOM    353  CD1 LEU X  23       7.728  -3.318   8.497  1.00  0.00      PROA    
ATOM    354 HD11 LEU X  23       6.781  -3.507   9.047  1.00  0.00      PROA    
ATOM    355 HD12 LEU X  23       7.787  -2.235   8.259  1.00  0.00      PROA    
ATOM    356 HD13 LEU X  23       8.559  -3.477   9.217  1.00  0.00      PROA    
ATOM    357  CD2 LEU X  23       7.622  -5.599   7.843  1.00  0.00      PROA    
ATOM    358 HD21 LEU X  23       6.742  -5.625   8.521  1.00  0.00      PROA    
ATOM    359 HD22 LEU X  23       8.543  -6.011   8.308  1.00  0.00      PROA    
ATOM    360 HD23 LEU X  23       7.390  -6.276   6.992  1.00  0.00      PROA    
ATOM    361  C   LEU X  23       8.497  -1.892   5.466  1.00  0.00      PROA    
ATOM    362  O   LEU X  23       9.064  -2.441   4.522  1.00  0.00      PROA    
ATOM    363  N   THR X  24       9.165  -1.106   6.291  1.00  0.00      PROA    
ATOM    364  HN  THR X  24       8.747  -0.699   7.099  1.00  0.00      PROA    
ATOM    365  CA  THR X  24      10.639  -0.790   6.129  1.00  0.00      PROA    
ATOM    366  HA  THR X  24      10.685  -0.484   5.095  1.00  0.00      PROA    
ATOM    367  CB  THR X  24      11.178   0.368   7.022  1.00  0.00      PROA    
ATOM    368  HB  THR X  24      11.151   0.060   8.089  1.00  0.00      PROA    
ATOM    369  OG1 THR X  24      10.259   1.374   7.035  1.00  0.00      PROA    
ATOM    370  HG1 THR X  24       9.534   1.034   7.564  1.00  0.00      PROA    
ATOM    371  CG2 THR X  24      12.598   0.911   6.607  1.00  0.00      PROA    
ATOM    372 HG21 THR X  24      13.324   0.120   6.895  1.00  0.00      PROA    
ATOM    373 HG22 THR X  24      12.870   1.798   7.219  1.00  0.00      PROA    
ATOM    374 HG23 THR X  24      12.610   1.231   5.544  1.00  0.00      PROA    
ATOM    375  C   THR X  24      11.537  -1.969   6.228  1.00  0.00      PROA    
ATOM    376  O   THR X  24      11.621  -2.746   7.213  1.00  0.00      PROA    
ATOM    377  N   ASN X  25      12.414  -2.162   5.237  1.00  0.00      PROA    
ATOM    378  HN  ASN X  25      12.233  -1.721   4.361  1.00  0.00      PROA    
ATOM    379  CA  ASN X  25      13.479  -3.186   5.269  1.00  0.00      PROA    
ATOM    380  HA  ASN X  25      13.012  -4.050   5.718  1.00  0.00      PROA    
ATOM    381  CB  ASN X  25      14.009  -3.631   3.817  1.00  0.00      PROA    
ATOM    382  HB1 ASN X  25      14.466  -2.732   3.350  1.00  0.00      PROA    
ATOM    383  HB2 ASN X  25      13.150  -3.914   3.171  1.00  0.00      PROA    
ATOM    384  CG  ASN X  25      15.003  -4.777   3.858  1.00  0.00      PROA    
ATOM    385  OD1 ASN X  25      15.059  -5.500   4.811  1.00  0.00      PROA    
ATOM    386  ND2 ASN X  25      15.709  -5.025   2.734  1.00  0.00      PROA    
ATOM    387 HD21 ASN X  25      16.320  -5.816   2.770  1.00  0.00      PROA    
ATOM    388 HD22 ASN X  25      15.729  -4.450   1.916  1.00  0.00      PROA    
ATOM    389  C   ASN X  25      14.706  -2.819   6.055  1.00  0.00      PROA    
ATOM    390  O   ASN X  25      15.658  -2.263   5.556  1.00  0.00      PROA    
ATOM    391  N   LYS X  26      14.609  -3.137   7.363  1.00  0.00      PROA    
ATOM    392  HN  LYS X  26      13.882  -3.744   7.673  1.00  0.00      PROA    
ATOM    393  CA  LYS X  26      15.441  -2.490   8.371  1.00  0.00      PROA    
ATOM    394  HA  LYS X  26      15.870  -1.579   7.981  1.00  0.00      PROA    
ATOM    395  CB  LYS X  26      14.542  -2.230   9.637  1.00  0.00      PROA    
ATOM    396  HB1 LYS X  26      14.250  -3.224  10.039  1.00  0.00      PROA    
ATOM    397  HB2 LYS X  26      13.616  -1.782   9.218  1.00  0.00      PROA    
ATOM    398  CG  LYS X  26      15.027  -1.362  10.812  1.00  0.00      PROA    
ATOM    399  HG1 LYS X  26      15.909  -1.919  11.195  1.00  0.00      PROA    
ATOM    400  HG2 LYS X  26      14.210  -1.273  11.559  1.00  0.00      PROA    
ATOM    401  CD  LYS X  26      15.658  -0.067  10.272  1.00  0.00      PROA    
ATOM    402  HD1 LYS X  26      14.966   0.380   9.528  1.00  0.00      PROA    
ATOM    403  HD2 LYS X  26      16.637  -0.325   9.814  1.00  0.00      PROA    
ATOM    404  CE  LYS X  26      15.826   0.953  11.473  1.00  0.00      PROA    
ATOM    405  HE1 LYS X  26      16.539   0.568  12.234  1.00  0.00      PROA    
ATOM    406  HE2 LYS X  26      14.869   1.327  11.896  1.00  0.00      PROA    
ATOM    407  NZ  LYS X  26      16.350   2.179  10.878  1.00  0.00      PROA    
ATOM    408  HZ1 LYS X  26      15.826   2.411  10.010  1.00  0.00      PROA    
ATOM    409  HZ2 LYS X  26      17.335   2.030  10.580  1.00  0.00      PROA    
ATOM    410  HZ3 LYS X  26      16.542   2.973  11.521  1.00  0.00      PROA    
ATOM    411  C   LYS X  26      16.691  -3.359   8.754  1.00  0.00      PROA    
ATOM    412  O   LYS X  26      17.532  -2.820   9.537  1.00  0.00      PROA    
ATOM    413  NT  LYS X  26      16.777  -4.660   8.411  1.00  0.00      PROA    
ATOM    414  HT1 LYS X  26      17.540  -5.213   8.744  1.00  0.00      PROA    
ATOM    415  HT2 LYS X  26      16.075  -4.979   7.774  1.00  0.00      PROA    
ATOM    416  CAY ALA X   1      11.430  -9.038   6.338  1.00  0.00      LIGA    
ATOM    417  HY1 ALA X   1      10.692  -8.316   5.930  1.00  0.00      LIGA    
ATOM    418  HY2 ALA X   1      11.461 -10.017   5.813  1.00  0.00      LIGA    
ATOM    419  HY3 ALA X   1      12.442  -8.601   6.195  1.00  0.00      LIGA    
ATOM    420  CY  ALA X   1      11.142  -9.165   7.809  1.00  0.00      LIGA    
ATOM    421  OY  ALA X   1      10.034  -9.361   8.246  1.00  0.00      LIGA    
ATOM    422  N   ALA X   1      12.205  -8.878   8.556  1.00  0.00      LIGA    
ATOM    423  HN  ALA X   1      13.099  -8.747   8.135  1.00  0.00      LIGA    
ATOM    424  CA  ALA X   1      12.128  -8.982   9.998  1.00  0.00      LIGA    
ATOM    425  HA  ALA X   1      11.177  -9.408  10.282  1.00  0.00      LIGA    
ATOM    426  CB  ALA X   1      13.148  -9.972  10.503  1.00  0.00      LIGA    
ATOM    427  HB1 ALA X   1      14.228  -9.713  10.478  1.00  0.00      LIGA    
ATOM    428  HB2 ALA X   1      13.146 -10.993  10.064  1.00  0.00      LIGA    
ATOM    429  HB3 ALA X   1      12.866 -10.268  11.536  1.00  0.00      LIGA    
ATOM    430  C   ALA X   1      12.414  -7.645  10.624  1.00  0.00      LIGA    
ATOM    431  O   ALA X   1      13.314  -6.909  10.226  1.00  0.00      LIGA    
ATOM    432  N   GLY X   2      11.548  -7.200  11.565  1.00  0.00      LIGA    
ATOM    433  HN  GLY X   2      10.783  -7.805  11.769  1.00  0.00      LIGA    
ATOM    434  CA  GLY X   2      11.504  -5.890  12.191  1.00  0.00      LIGA    
ATOM    435  HA1 GLY X   2      12.491  -5.584  12.507  1.00  0.00      LIGA    
ATOM    436  HA2 GLY X   2      10.773  -6.044  12.972  1.00  0.00      LIGA    
ATOM    437  C   GLY X   2      11.176  -4.689  11.265  1.00  0.00      LIGA    
ATOM    438  O   GLY X   2      10.522  -4.906  10.290  1.00  0.00      LIGA    
ATOM    439  N   GLY X   3      11.630  -3.406  11.504  1.00  0.00      LIGA    
ATOM    440  HN  GLY X   3      12.102  -3.181  12.352  1.00  0.00      LIGA    
ATOM    441  CA  GLY X   3      11.223  -2.262  10.697  1.00  0.00      LIGA    
ATOM    442  HA1 GLY X   3      11.074  -2.524   9.660  1.00  0.00      LIGA    
ATOM    443  HA2 GLY X   3      12.005  -1.525  10.804  1.00  0.00      LIGA    
ATOM    444  C   GLY X   3       9.901  -1.655  11.134  1.00  0.00      LIGA    
ATOM    445  O   GLY X   3       9.045  -2.278  11.804  1.00  0.00      LIGA    
ATOM    446  N   GLU X   4       9.733  -0.388  10.792  1.00  0.00      LIGA    
ATOM    447  HN  GLU X   4      10.497   0.146  10.437  1.00  0.00      LIGA    
ATOM    448  CA  GLU X   4       8.424   0.269  10.936  1.00  0.00      LIGA    
ATOM    449  HA  GLU X   4       7.816  -0.222  11.682  1.00  0.00      LIGA    
ATOM    450  CB  GLU X   4       8.647   1.652  11.521  1.00  0.00      LIGA    
ATOM    451  HB1 GLU X   4       7.681   2.201  11.505  1.00  0.00      LIGA    
ATOM    452  HB2 GLU X   4       9.354   2.196  10.859  1.00  0.00      LIGA    
ATOM    453  CG  GLU X   4       9.233   1.600  12.942  1.00  0.00      LIGA    
ATOM    454  HG1 GLU X   4      10.330   1.426  12.958  1.00  0.00      LIGA    
ATOM    455  HG2 GLU X   4       8.767   0.747  13.479  1.00  0.00      LIGA    
ATOM    456  CD  GLU X   4       9.091   2.897  13.761  1.00  0.00      LIGA    
ATOM    457  OE1 GLU X   4       9.731   3.938  13.407  1.00  0.00      LIGA    
ATOM    458  OE2 GLU X   4       8.259   2.885  14.704  1.00  0.00      LIGA    
ATOM    459  C   GLU X   4       7.644   0.393   9.633  1.00  0.00      LIGA    
ATOM    460  O   GLU X   4       8.275   0.290   8.586  1.00  0.00      LIGA    
ATOM    461  N   ILE X   5       6.361   0.605   9.620  1.00  0.00      LIGA    
ATOM    462  HN  ILE X   5       6.051   0.633  10.567  1.00  0.00      LIGA    
ATOM    463  CA  ILE X   5       5.502   0.731   8.414  1.00  0.00      LIGA    
ATOM    464  HA  ILE X   5       5.958   0.265   7.554  1.00  0.00      LIGA    
ATOM    465  CB  ILE X   5       4.029   0.076   8.647  1.00  0.00      LIGA    
ATOM    466  HB  ILE X   5       3.537   0.611   9.487  1.00  0.00      LIGA    
ATOM    467  CG2 ILE X   5       3.125   0.295   7.456  1.00  0.00      LIGA    
ATOM    468 HG21 ILE X   5       3.400  -0.312   6.567  1.00  0.00      LIGA    
ATOM    469 HG22 ILE X   5       3.095   1.362   7.147  1.00  0.00      LIGA    
ATOM    470 HG23 ILE X   5       2.074   0.059   7.727  1.00  0.00      LIGA    
ATOM    471  CG1 ILE X   5       4.039  -1.413   9.140  1.00  0.00      LIGA    
ATOM    472 HG11 ILE X   5       4.810  -1.421   9.940  1.00  0.00      LIGA    
ATOM    473 HG12 ILE X   5       4.547  -2.062   8.395  1.00  0.00      LIGA    
ATOM    474  CD  ILE X   5       2.702  -1.916   9.575  1.00  0.00      LIGA    
ATOM    475  HD1 ILE X   5       2.675  -1.954  10.685  1.00  0.00      LIGA    
ATOM    476  HD2 ILE X   5       2.592  -2.931   9.137  1.00  0.00      LIGA    
ATOM    477  HD3 ILE X   5       1.893  -1.228   9.250  1.00  0.00      LIGA    
ATOM    478  C   ILE X   5       5.461   2.205   7.967  1.00  0.00      LIGA    
ATOM    479  O   ILE X   5       5.214   3.173   8.737  1.00  0.00      LIGA    
ATOM    480  N   VAL X   6       5.650   2.427   6.655  1.00  0.00      LIGA    
ATOM    481  HN  VAL X   6       5.931   1.671   6.070  1.00  0.00      LIGA    
ATOM    482  CA  VAL X   6       5.555   3.756   6.054  1.00  0.00      LIGA    
ATOM    483  HA  VAL X   6       5.471   4.599   6.723  1.00  0.00      LIGA    
ATOM    484  CB  VAL X   6       6.771   4.061   5.220  1.00  0.00      LIGA    
ATOM    485  HB  VAL X   6       7.040   3.222   4.545  1.00  0.00      LIGA    
ATOM    486  CG1 VAL X   6       6.527   5.395   4.425  1.00  0.00      LIGA    
ATOM    487 HG11 VAL X   6       7.402   5.710   3.817  1.00  0.00      LIGA    
ATOM    488 HG12 VAL X   6       6.296   6.299   5.028  1.00  0.00      LIGA    
ATOM    489 HG13 VAL X   6       5.738   5.160   3.679  1.00  0.00      LIGA    
ATOM    490  CG2 VAL X   6       7.990   4.256   6.184  1.00  0.00      LIGA    
ATOM    491 HG21 VAL X   6       8.052   3.337   6.805  1.00  0.00      LIGA    
ATOM    492 HG22 VAL X   6       7.729   5.095   6.865  1.00  0.00      LIGA    
ATOM    493 HG23 VAL X   6       9.033   4.389   5.824  1.00  0.00      LIGA    
ATOM    494  C   VAL X   6       4.304   3.759   5.257  1.00  0.00      LIGA    
ATOM    495  O   VAL X   6       4.090   2.986   4.271  1.00  0.00      LIGA    
ATOM    496  N   TYR X   7       3.321   4.620   5.574  1.00  0.00      LIGA    
ATOM    497  HN  TYR X   7       3.532   5.242   6.324  1.00  0.00      LIGA    
ATOM    498  CA  TYR X   7       2.148   4.979   4.802  1.00  0.00      LIGA    
ATOM    499  HA  TYR X   7       1.658   4.140   4.332  1.00  0.00      LIGA    
ATOM    500  CB  TYR X   7       1.050   5.459   5.835  1.00  0.00      LIGA    
ATOM    501  HB1 TYR X   7       0.135   5.726   5.264  1.00  0.00      LIGA    
ATOM    502  HB2 TYR X   7       1.377   6.325   6.449  1.00  0.00      LIGA    
ATOM    503  CG  TYR X   7       0.821   4.259   6.778  1.00  0.00      LIGA    
ATOM    504  CD1 TYR X   7       1.461   4.352   8.014  1.00  0.00      LIGA    
ATOM    505  HD1 TYR X   7       2.247   5.090   8.065  1.00  0.00      LIGA    
ATOM    506  CE1 TYR X   7       1.351   3.229   8.919  1.00  0.00      LIGA    
ATOM    507  HE1 TYR X   7       1.910   3.292   9.841  1.00  0.00      LIGA    
ATOM    508  CZ  TYR X   7       0.502   2.149   8.717  1.00  0.00      LIGA    
ATOM    509  OH  TYR X   7       0.318   1.061   9.626  1.00  0.00      LIGA    
ATOM    510  HH  TYR X   7       0.984   1.044  10.317  1.00  0.00      LIGA    
ATOM    511  CD2 TYR X   7      -0.052   3.161   6.547  1.00  0.00      LIGA    
ATOM    512  HD2 TYR X   7      -0.688   3.056   5.680  1.00  0.00      LIGA    
ATOM    513  CE2 TYR X   7      -0.242   2.160   7.556  1.00  0.00      LIGA    
ATOM    514  HE2 TYR X   7      -0.860   1.291   7.388  1.00  0.00      LIGA    
ATOM    515  C   TYR X   7       2.461   5.820   3.548  1.00  0.00      LIGA    
ATOM    516  O   TYR X   7       3.363   6.662   3.562  1.00  0.00      LIGA    
ATOM    517  N   LEU X   8       1.686   5.699   2.376  1.00  0.00      LIGA    
ATOM    518  HN  LEU X   8       0.929   5.051   2.403  1.00  0.00      LIGA    
ATOM    519  CA  LEU X   8       1.810   6.456   1.210  1.00  0.00      LIGA    
ATOM    520  HA  LEU X   8       2.570   7.211   1.349  1.00  0.00      LIGA    
ATOM    521  CB  LEU X   8       2.350   5.523   0.062  1.00  0.00      LIGA    
ATOM    522  HB1 LEU X   8       2.070   5.921  -0.936  1.00  0.00      LIGA    
ATOM    523  HB2 LEU X   8       1.789   4.570   0.163  1.00  0.00      LIGA    
ATOM    524  CG  LEU X   8       3.869   5.110   0.180  1.00  0.00      LIGA    
ATOM    525  HG  LEU X   8       4.156   4.852  -0.861  1.00  0.00      LIGA    
ATOM    526  CD1 LEU X   8       4.807   6.245   0.648  1.00  0.00      LIGA    
ATOM    527 HD11 LEU X   8       4.740   6.632   1.688  1.00  0.00      LIGA    
ATOM    528 HD12 LEU X   8       4.553   7.076  -0.043  1.00  0.00      LIGA    
ATOM    529 HD13 LEU X   8       5.823   5.881   0.382  1.00  0.00      LIGA    
ATOM    530  CD2 LEU X   8       4.061   3.761   0.937  1.00  0.00      LIGA    
ATOM    531 HD21 LEU X   8       3.269   3.060   0.596  1.00  0.00      LIGA    
ATOM    532 HD22 LEU X   8       3.697   3.971   1.966  1.00  0.00      LIGA    
ATOM    533 HD23 LEU X   8       5.100   3.370   0.951  1.00  0.00      LIGA    
ATOM    534  C   LEU X   8       0.422   7.030   0.863  1.00  0.00      LIGA    
ATOM    535  O   LEU X   8      -0.009   6.750  -0.206  1.00  0.00      LIGA    
ATOM    536  N   PRO X   9      -0.370   7.829   1.631  1.00  0.00      LIGA    
ATOM    537  CD  PRO X   9       0.114   8.261   2.947  1.00  0.00      LIGA    
ATOM    538  HD1 PRO X   9       1.215   8.410   2.931  1.00  0.00      LIGA    
ATOM    539  HD2 PRO X   9      -0.197   7.454   3.644  1.00  0.00      LIGA    
ATOM    540  CA  PRO X   9      -1.545   8.637   1.182  1.00  0.00      LIGA    
ATOM    541  HA  PRO X   9      -2.346   7.945   0.969  1.00  0.00      LIGA    
ATOM    542  CB  PRO X   9      -1.919   9.397   2.464  1.00  0.00      LIGA    
ATOM    543  HB1 PRO X   9      -2.647   8.892   3.133  1.00  0.00      LIGA    
ATOM    544  HB2 PRO X   9      -2.401  10.370   2.227  1.00  0.00      LIGA    
ATOM    545  CG  PRO X   9      -0.648   9.603   3.301  1.00  0.00      LIGA    
ATOM    546  HG1 PRO X   9      -0.045  10.475   2.969  1.00  0.00      LIGA    
ATOM    547  HG2 PRO X   9      -0.754   9.492   4.401  1.00  0.00      LIGA    
ATOM    548  C   PRO X   9      -1.413   9.523  -0.074  1.00  0.00      LIGA    
ATOM    549  O   PRO X   9      -2.328   9.668  -0.881  1.00  0.00      LIGA    
ATOM    550  N   ASN X  10      -0.222  10.170  -0.202  1.00  0.00      LIGA    
ATOM    551  HN  ASN X  10       0.590   9.913   0.316  1.00  0.00      LIGA    
ATOM    552  CA  ASN X  10      -0.091  11.329  -1.058  1.00  0.00      LIGA    
ATOM    553  HA  ASN X  10      -1.068  11.583  -1.441  1.00  0.00      LIGA    
ATOM    554  CB  ASN X  10       0.515  12.530  -0.311  1.00  0.00      LIGA    
ATOM    555  HB1 ASN X  10       0.653  13.398  -0.991  1.00  0.00      LIGA    
ATOM    556  HB2 ASN X  10       1.478  12.263   0.176  1.00  0.00      LIGA    
ATOM    557  CG  ASN X  10      -0.626  12.984   0.586  1.00  0.00      LIGA    
ATOM    558  OD1 ASN X  10      -0.530  12.884   1.858  1.00  0.00      LIGA    
ATOM    559  ND2 ASN X  10      -1.522  13.763   0.027  1.00  0.00      LIGA    
ATOM    560 HD21 ASN X  10      -2.199  14.227   0.598  1.00  0.00      LIGA    
ATOM    561 HD22 ASN X  10      -1.565  13.985  -0.947  1.00  0.00      LIGA    
ATOM    562  C   ASN X  10       0.731  10.873  -2.263  1.00  0.00      LIGA    
ATOM    563  O   ASN X  10       0.826  11.477  -3.327  1.00  0.00      LIGA    
ATOM    564  N   LEU X  11       1.392   9.677  -2.165  1.00  0.00      LIGA    
ATOM    565  HN  LEU X  11       1.269   9.039  -1.408  1.00  0.00      LIGA    
ATOM    566  CA  LEU X  11       2.024   9.152  -3.358  1.00  0.00      LIGA    
ATOM    567  HA  LEU X  11       2.658   9.965  -3.681  1.00  0.00      LIGA    
ATOM    568  CB  LEU X  11       2.975   7.918  -3.052  1.00  0.00      LIGA    
ATOM    569  HB1 LEU X  11       2.223   7.124  -2.855  1.00  0.00      LIGA    
ATOM    570  HB2 LEU X  11       3.599   8.089  -2.149  1.00  0.00      LIGA    
ATOM    571  CG  LEU X  11       3.987   7.618  -4.134  1.00  0.00      LIGA    
ATOM    572  HG  LEU X  11       3.351   7.347  -5.004  1.00  0.00      LIGA    
ATOM    573  CD1 LEU X  11       4.956   8.812  -4.331  1.00  0.00      LIGA    
ATOM    574 HD11 LEU X  11       4.523   9.823  -4.489  1.00  0.00      LIGA    
ATOM    575 HD12 LEU X  11       5.624   8.574  -5.187  1.00  0.00      LIGA    
ATOM    576 HD13 LEU X  11       5.698   8.833  -3.504  1.00  0.00      LIGA    
ATOM    577  CD2 LEU X  11       4.748   6.342  -3.721  1.00  0.00      LIGA    
ATOM    578 HD21 LEU X  11       5.277   6.516  -2.759  1.00  0.00      LIGA    
ATOM    579 HD22 LEU X  11       5.535   6.058  -4.452  1.00  0.00      LIGA    
ATOM    580 HD23 LEU X  11       4.009   5.518  -3.623  1.00  0.00      LIGA    
ATOM    581  C   LEU X  11       1.102   8.921  -4.533  1.00  0.00      LIGA    
ATOM    582  O   LEU X  11      -0.101   8.461  -4.392  1.00  0.00      LIGA    
ATOM    583  N   ASN X  12       1.539   9.347  -5.754  1.00  0.00      LIGA    
ATOM    584  HN  ASN X  12       2.357   9.913  -5.821  1.00  0.00      LIGA    
ATOM    585  CA  ASN X  12       0.730   9.049  -6.949  1.00  0.00      LIGA    
ATOM    586  HA  ASN X  12      -0.263   9.346  -6.646  1.00  0.00      LIGA    
ATOM    587  CB  ASN X  12       0.970  10.073  -8.097  1.00  0.00      LIGA    
ATOM    588  HB1 ASN X  12       1.426  10.991  -7.667  1.00  0.00      LIGA    
ATOM    589  HB2 ASN X  12      -0.032  10.435  -8.411  1.00  0.00      LIGA    
ATOM    590  CG  ASN X  12       1.666   9.502  -9.284  1.00  0.00      LIGA    
ATOM    591  OD1 ASN X  12       2.405   8.459  -9.322  1.00  0.00      LIGA    
ATOM    592  ND2 ASN X  12       1.333  10.017 -10.475  1.00  0.00      LIGA    
ATOM    593 HD21 ASN X  12       1.855   9.685 -11.261  1.00  0.00      LIGA    
ATOM    594 HD22 ASN X  12       1.080  10.984 -10.510  1.00  0.00      LIGA    
ATOM    595  C   ASN X  12       0.740   7.505  -7.314  1.00  0.00      LIGA    
ATOM    596  O   ASN X  12       1.702   6.794  -6.949  1.00  0.00      LIGA    
ATOM    597  N   PRO X  13      -0.299   6.967  -7.903  1.00  0.00      LIGA    
ATOM    598  CD  PRO X  13      -1.411   7.727  -8.508  1.00  0.00      LIGA    
ATOM    599  HD1 PRO X  13      -0.994   8.597  -9.058  1.00  0.00      LIGA    
ATOM    600  HD2 PRO X  13      -2.060   8.060  -7.670  1.00  0.00      LIGA    
ATOM    601  CA  PRO X  13      -0.497   5.568  -7.991  1.00  0.00      LIGA    
ATOM    602  HA  PRO X  13      -0.354   5.172  -6.997  1.00  0.00      LIGA    
ATOM    603  CB  PRO X  13      -1.966   5.357  -8.449  1.00  0.00      LIGA    
ATOM    604  HB1 PRO X  13      -2.659   5.257  -7.588  1.00  0.00      LIGA    
ATOM    605  HB2 PRO X  13      -2.116   4.458  -9.083  1.00  0.00      LIGA    
ATOM    606  CG  PRO X  13      -2.185   6.635  -9.250  1.00  0.00      LIGA    
ATOM    607  HG1 PRO X  13      -1.733   6.608 -10.265  1.00  0.00      LIGA    
ATOM    608  HG2 PRO X  13      -3.263   6.896  -9.319  1.00  0.00      LIGA    
ATOM    609  C   PRO X  13       0.482   4.940  -8.910  1.00  0.00      LIGA    
ATOM    610  O   PRO X  13       0.798   3.771  -8.742  1.00  0.00      LIGA    
ATOM    611  N   ASP X  14       0.744   5.515 -10.113  1.00  0.00      LIGA    
ATOM    612  HN  ASP X  14       0.273   6.360 -10.353  1.00  0.00      LIGA    
ATOM    613  CA  ASP X  14       1.759   5.027 -11.042  1.00  0.00      LIGA    
ATOM    614  HA  ASP X  14       1.593   4.022 -11.400  1.00  0.00      LIGA    
ATOM    615  CB  ASP X  14       1.848   5.769 -12.391  1.00  0.00      LIGA    
ATOM    616  HB1 ASP X  14       2.667   5.294 -12.973  1.00  0.00      LIGA    
ATOM    617  HB2 ASP X  14       2.107   6.838 -12.236  1.00  0.00      LIGA    
ATOM    618  CG  ASP X  14       0.590   5.713 -13.231  1.00  0.00      LIGA    
ATOM    619  OD1 ASP X  14       0.286   6.552 -14.095  1.00  0.00      LIGA    
ATOM    620  OD2 ASP X  14      -0.152   4.712 -12.955  1.00  0.00      LIGA    
ATOM    621  C   ASP X  14       3.157   4.931 -10.402  1.00  0.00      LIGA    
ATOM    622  O   ASP X  14       3.868   3.889 -10.572  1.00  0.00      LIGA    
ATOM    623  N   GLN X  15       3.666   5.943  -9.619  1.00  0.00      LIGA    
ATOM    624  HN  GLN X  15       3.256   6.847  -9.522  1.00  0.00      LIGA    
ATOM    625  CA  GLN X  15       4.830   5.744  -8.777  1.00  0.00      LIGA    
ATOM    626  HA  GLN X  15       5.710   5.470  -9.339  1.00  0.00      LIGA    
ATOM    627  CB  GLN X  15       5.104   7.085  -7.987  1.00  0.00      LIGA    
ATOM    628  HB1 GLN X  15       5.972   6.940  -7.309  1.00  0.00      LIGA    
ATOM    629  HB2 GLN X  15       4.242   7.394  -7.358  1.00  0.00      LIGA    
ATOM    630  CG  GLN X  15       5.494   8.252  -8.988  1.00  0.00      LIGA    
ATOM    631  HG1 GLN X  15       5.435   9.160  -8.350  1.00  0.00      LIGA    
ATOM    632  HG2 GLN X  15       4.716   8.377  -9.771  1.00  0.00      LIGA    
ATOM    633  CD  GLN X  15       6.835   8.024  -9.606  1.00  0.00      LIGA    
ATOM    634  OE1 GLN X  15       7.819   8.489  -9.039  1.00  0.00      LIGA    
ATOM    635  NE2 GLN X  15       6.897   7.307 -10.763  1.00  0.00      LIGA    
ATOM    636 HE21 GLN X  15       7.799   7.129 -11.156  1.00  0.00      LIGA    
ATOM    637 HE22 GLN X  15       6.075   7.192 -11.321  1.00  0.00      LIGA    
ATOM    638  C   GLN X  15       4.720   4.553  -7.872  1.00  0.00      LIGA    
ATOM    639  O   GLN X  15       5.578   3.745  -7.724  1.00  0.00      LIGA    
ATOM    640  N   LEU X  16       3.622   4.473  -7.147  1.00  0.00      LIGA    
ATOM    641  HN  LEU X  16       2.957   5.202  -7.288  1.00  0.00      LIGA    
ATOM    642  CA  LEU X  16       3.375   3.380  -6.194  1.00  0.00      LIGA    
ATOM    643  HA  LEU X  16       4.235   3.306  -5.545  1.00  0.00      LIGA    
ATOM    644  CB  LEU X  16       2.198   3.799  -5.294  1.00  0.00      LIGA    
ATOM    645  HB1 LEU X  16       1.235   3.771  -5.848  1.00  0.00      LIGA    
ATOM    646  HB2 LEU X  16       2.420   4.824  -4.929  1.00  0.00      LIGA    
ATOM    647  CG  LEU X  16       1.889   2.901  -4.044  1.00  0.00      LIGA    
ATOM    648  HG  LEU X  16       1.634   1.893  -4.435  1.00  0.00      LIGA    
ATOM    649  CD1 LEU X  16       3.184   2.845  -3.180  1.00  0.00      LIGA    
ATOM    650 HD11 LEU X  16       2.984   2.377  -2.193  1.00  0.00      LIGA    
ATOM    651 HD12 LEU X  16       3.620   3.858  -3.049  1.00  0.00      LIGA    
ATOM    652 HD13 LEU X  16       3.887   2.206  -3.756  1.00  0.00      LIGA    
ATOM    653  CD2 LEU X  16       0.592   3.326  -3.197  1.00  0.00      LIGA    
ATOM    654 HD21 LEU X  16      -0.294   3.446  -3.855  1.00  0.00      LIGA    
ATOM    655 HD22 LEU X  16       0.796   4.294  -2.690  1.00  0.00      LIGA    
ATOM    656 HD23 LEU X  16       0.412   2.569  -2.404  1.00  0.00      LIGA    
ATOM    657  C   LEU X  16       3.275   1.977  -6.794  1.00  0.00      LIGA    
ATOM    658  O   LEU X  16       3.892   1.044  -6.301  1.00  0.00      LIGA    
ATOM    659  N   CYS X  17       2.644   1.882  -8.008  1.00  0.00      LIGA    
ATOM    660  HN  CYS X  17       2.067   2.593  -8.403  1.00  0.00      LIGA    
ATOM    661  CA  CYS X  17       2.675   0.715  -8.811  1.00  0.00      LIGA    
ATOM    662  HA  CYS X  17       2.189  -0.066  -8.245  1.00  0.00      LIGA    
ATOM    663  CB  CYS X  17       1.839   0.919 -10.133  1.00  0.00      LIGA    
ATOM    664  HB1 CYS X  17       2.245   1.758 -10.736  1.00  0.00      LIGA    
ATOM    665  HB2 CYS X  17       0.790   1.175  -9.870  1.00  0.00      LIGA    
ATOM    666  SG  CYS X  17       1.805  -0.510 -11.347  1.00  0.00      LIGA    
ATOM    667  C   CYS X  17       4.045   0.122  -9.123  1.00  0.00      LIGA    
ATOM    668  O   CYS X  17       4.327  -1.095  -8.982  1.00  0.00      LIGA    
ATOM    669  N   ALA X  18       4.967   0.976  -9.550  1.00  0.00      LIGA    
ATOM    670  HN  ALA X  18       4.686   1.928  -9.644  1.00  0.00      LIGA    
ATOM    671  CA  ALA X  18       6.282   0.634  -9.909  1.00  0.00      LIGA    
ATOM    672  HA  ALA X  18       6.231  -0.182 -10.615  1.00  0.00      LIGA    
ATOM    673  CB  ALA X  18       7.017   1.824 -10.528  1.00  0.00      LIGA    
ATOM    674  HB1 ALA X  18       7.930   1.547 -11.097  1.00  0.00      LIGA    
ATOM    675  HB2 ALA X  18       7.299   2.479  -9.677  1.00  0.00      LIGA    
ATOM    676  HB3 ALA X  18       6.433   2.399 -11.278  1.00  0.00      LIGA    
ATOM    677  C   ALA X  18       7.039  -0.005  -8.767  1.00  0.00      LIGA    
ATOM    678  O   ALA X  18       7.831  -0.917  -8.897  1.00  0.00      LIGA    
ATOM    679  N   PHE X  19       6.855   0.678  -7.635  1.00  0.00      LIGA    
ATOM    680  HN  PHE X  19       6.144   1.368  -7.530  1.00  0.00      LIGA    
ATOM    681  CA  PHE X  19       7.503   0.267  -6.408  1.00  0.00      LIGA    
ATOM    682  HA  PHE X  19       8.545   0.449  -6.626  1.00  0.00      LIGA    
ATOM    683  CB  PHE X  19       7.269   1.287  -5.308  1.00  0.00      LIGA    
ATOM    684  HB1 PHE X  19       6.183   1.387  -5.094  1.00  0.00      LIGA    
ATOM    685  HB2 PHE X  19       7.656   2.304  -5.535  1.00  0.00      LIGA    
ATOM    686  CG  PHE X  19       7.817   0.870  -3.932  1.00  0.00      LIGA    
ATOM    687  CD1 PHE X  19       8.989   1.461  -3.479  1.00  0.00      LIGA    
ATOM    688  HD1 PHE X  19       9.505   2.206  -4.066  1.00  0.00      LIGA    
ATOM    689  CE1 PHE X  19       9.538   1.188  -2.211  1.00  0.00      LIGA    
ATOM    690  HE1 PHE X  19      10.532   1.556  -2.003  1.00  0.00      LIGA    
ATOM    691  CZ  PHE X  19       9.004   0.083  -1.533  1.00  0.00      LIGA    
ATOM    692  HZ  PHE X  19       9.413  -0.398  -0.656  1.00  0.00      LIGA    
ATOM    693  CD2 PHE X  19       7.212  -0.107  -3.157  1.00  0.00      LIGA    
ATOM    694  HD2 PHE X  19       6.308  -0.612  -3.466  1.00  0.00      LIGA    
ATOM    695  CE2 PHE X  19       7.810  -0.540  -1.942  1.00  0.00      LIGA    
ATOM    696  HE2 PHE X  19       7.342  -1.373  -1.437  1.00  0.00      LIGA    
ATOM    697  C   PHE X  19       7.237  -1.188  -6.030  1.00  0.00      LIGA    
ATOM    698  O   PHE X  19       8.201  -1.872  -5.694  1.00  0.00      LIGA    
ATOM    699  N   PHE X  20       5.976  -1.661  -6.037  1.00  0.00      LIGA    
ATOM    700  HN  PHE X  20       5.240  -1.037  -6.287  1.00  0.00      LIGA    
ATOM    701  CA  PHE X  20       5.582  -2.953  -5.629  1.00  0.00      LIGA    
ATOM    702  HA  PHE X  20       6.003  -3.100  -4.646  1.00  0.00      LIGA    
ATOM    703  CB  PHE X  20       4.091  -3.060  -5.213  1.00  0.00      LIGA    
ATOM    704  HB1 PHE X  20       3.763  -4.122  -5.212  1.00  0.00      LIGA    
ATOM    705  HB2 PHE X  20       3.435  -2.432  -5.853  1.00  0.00      LIGA    
ATOM    706  CG  PHE X  20       3.843  -2.566  -3.803  1.00  0.00      LIGA    
ATOM    707  CD1 PHE X  20       3.307  -1.284  -3.560  1.00  0.00      LIGA    
ATOM    708  HD1 PHE X  20       3.042  -0.584  -4.338  1.00  0.00      LIGA    
ATOM    709  CE1 PHE X  20       2.956  -0.951  -2.250  1.00  0.00      LIGA    
ATOM    710  HE1 PHE X  20       2.426  -0.026  -2.076  1.00  0.00      LIGA    
ATOM    711  CZ  PHE X  20       3.326  -1.817  -1.224  1.00  0.00      LIGA    
ATOM    712  HZ  PHE X  20       3.103  -1.523  -0.209  1.00  0.00      LIGA    
ATOM    713  CD2 PHE X  20       4.257  -3.430  -2.761  1.00  0.00      LIGA    
ATOM    714  HD2 PHE X  20       4.711  -4.392  -2.950  1.00  0.00      LIGA    
ATOM    715  CE2 PHE X  20       4.018  -3.034  -1.431  1.00  0.00      LIGA    
ATOM    716  HE2 PHE X  20       4.246  -3.692  -0.605  1.00  0.00      LIGA    
ATOM    717  C   PHE X  20       6.166  -4.097  -6.464  1.00  0.00      LIGA    
ATOM    718  O   PHE X  20       6.566  -5.146  -5.904  1.00  0.00      LIGA    
ATOM    719  N   HSD X  21       6.375  -3.909  -7.789  1.00  0.00      LIGA    
ATOM    720  HN  HSD X  21       6.026  -3.119  -8.289  1.00  0.00      LIGA    
ATOM    721  CA  HSD X  21       7.179  -4.738  -8.640  1.00  0.00      LIGA    
ATOM    722  HA  HSD X  21       6.808  -5.742  -8.492  1.00  0.00      LIGA    
ATOM    723  CB  HSD X  21       7.042  -4.237 -10.130  1.00  0.00      LIGA    
ATOM    724  HB1 HSD X  21       7.796  -4.653 -10.832  1.00  0.00      LIGA    
ATOM    725  HB2 HSD X  21       7.129  -3.135 -10.028  1.00  0.00      LIGA    
ATOM    726  ND1 HSD X  21       4.732  -3.728 -11.114  1.00  0.00      LIGA    
ATOM    727  HD1 HSD X  21       4.689  -2.765 -10.849  1.00  0.00      LIGA    
ATOM    728  CG  HSD X  21       5.694  -4.583 -10.740  1.00  0.00      LIGA    
ATOM    729  CE1 HSD X  21       3.689  -4.440 -11.723  1.00  0.00      LIGA    
ATOM    730  HE1 HSD X  21       2.696  -4.054 -11.954  1.00  0.00      LIGA    
ATOM    731  NE2 HSD X  21       3.985  -5.779 -11.753  1.00  0.00      LIGA    
ATOM    732  CD2 HSD X  21       5.265  -5.837 -11.167  1.00  0.00      LIGA    
ATOM    733  HD2 HSD X  21       5.729  -6.800 -10.993  1.00  0.00      LIGA    
ATOM    734  C   HSD X  21       8.665  -4.707  -8.274  1.00  0.00      LIGA    
ATOM    735  O   HSD X  21       9.322  -5.770  -8.121  1.00  0.00      LIGA    
ATOM    736  N   SER X  22       9.206  -3.549  -7.971  1.00  0.00      LIGA    
ATOM    737  HN  SER X  22       8.604  -2.780  -8.173  1.00  0.00      LIGA    
ATOM    738  CA  SER X  22      10.640  -3.354  -7.761  1.00  0.00      LIGA    
ATOM    739  HA  SER X  22      11.172  -3.710  -8.631  1.00  0.00      LIGA    
ATOM    740  CB  SER X  22      11.117  -1.888  -7.771  1.00  0.00      LIGA    
ATOM    741  HB1 SER X  22      12.160  -1.741  -7.419  1.00  0.00      LIGA    
ATOM    742  HB2 SER X  22      10.570  -1.338  -6.975  1.00  0.00      LIGA    
ATOM    743  OG  SER X  22      10.968  -1.292  -9.082  1.00  0.00      LIGA    
ATOM    744  HG1 SER X  22      10.640  -0.395  -8.989  1.00  0.00      LIGA    
ATOM    745  C   SER X  22      11.084  -4.069  -6.472  1.00  0.00      LIGA    
ATOM    746  O   SER X  22      12.120  -4.797  -6.399  1.00  0.00      LIGA    
ATOM    747  N   VAL X  23      10.277  -3.890  -5.314  1.00  0.00      LIGA    
ATOM    748  HN  VAL X  23       9.530  -3.230  -5.315  1.00  0.00      LIGA    
ATOM    749  CA  VAL X  23      10.587  -4.697  -4.122  1.00  0.00      LIGA    
ATOM    750  HA  VAL X  23      11.642  -4.553  -3.944  1.00  0.00      LIGA    
ATOM    751  CB  VAL X  23       9.942  -4.204  -2.821  1.00  0.00      LIGA    
ATOM    752  HB  VAL X  23      10.341  -3.201  -2.558  1.00  0.00      LIGA    
ATOM    753  CG1 VAL X  23       8.418  -4.137  -2.936  1.00  0.00      LIGA    
ATOM    754 HG11 VAL X  23       8.091  -3.604  -3.855  1.00  0.00      LIGA    
ATOM    755 HG12 VAL X  23       7.911  -3.675  -2.062  1.00  0.00      LIGA    
ATOM    756 HG13 VAL X  23       8.043  -5.173  -3.078  1.00  0.00      LIGA    
ATOM    757  CG2 VAL X  23      10.356  -5.059  -1.629  1.00  0.00      LIGA    
ATOM    758 HG21 VAL X  23      10.039  -4.628  -0.655  1.00  0.00      LIGA    
ATOM    759 HG22 VAL X  23      11.456  -5.172  -1.517  1.00  0.00      LIGA    
ATOM    760 HG23 VAL X  23       9.927  -6.075  -1.763  1.00  0.00      LIGA    
ATOM    761  C   VAL X  23      10.311  -6.206  -4.391  1.00  0.00      LIGA    
ATOM    762  O   VAL X  23      11.049  -7.053  -3.873  1.00  0.00      LIGA    
ATOM    763  N   HSD X  24       9.244  -6.561  -5.127  1.00  0.00      LIGA    
ATOM    764  HN  HSD X  24       8.661  -5.902  -5.596  1.00  0.00      LIGA    
ATOM    765  CA  HSD X  24       8.935  -7.958  -5.464  1.00  0.00      LIGA    
ATOM    766  HA  HSD X  24       8.825  -8.425  -4.496  1.00  0.00      LIGA    
ATOM    767  CB  HSD X  24       7.616  -8.122  -6.152  1.00  0.00      LIGA    
ATOM    768  HB1 HSD X  24       7.500  -7.345  -6.937  1.00  0.00      LIGA    
ATOM    769  HB2 HSD X  24       6.812  -7.895  -5.420  1.00  0.00      LIGA    
ATOM    770  ND1 HSD X  24       7.565  -9.682  -8.115  1.00  0.00      LIGA    
ATOM    771  HD1 HSD X  24       7.983  -9.009  -8.726  1.00  0.00      LIGA    
ATOM    772  CG  HSD X  24       7.261  -9.433  -6.824  1.00  0.00      LIGA    
ATOM    773  CE1 HSD X  24       6.990 -10.832  -8.489  1.00  0.00      LIGA    
ATOM    774  HE1 HSD X  24       7.045 -11.257  -9.491  1.00  0.00      LIGA    
ATOM    775  NE2 HSD X  24       6.375 -11.449  -7.489  1.00  0.00      LIGA    
ATOM    776  CD2 HSD X  24       6.638 -10.567  -6.421  1.00  0.00      LIGA    
ATOM    777  HD2 HSD X  24       6.347 -10.750  -5.394  1.00  0.00      LIGA    
ATOM    778  C   HSD X  24      10.064  -8.729  -6.187  1.00  0.00      LIGA    
ATOM    779  O   HSD X  24      10.516  -9.788  -5.711  1.00  0.00      LIGA    
ATOM    780  N   ASP X  25      10.637  -8.021  -7.186  1.00  0.00      LIGA    
ATOM    781  HN  ASP X  25      10.305  -7.104  -7.392  1.00  0.00      LIGA    
ATOM    782  CA  ASP X  25      11.873  -8.370  -7.891  1.00  0.00      LIGA    
ATOM    783  HA  ASP X  25      11.768  -9.367  -8.294  1.00  0.00      LIGA    
ATOM    784  CB  ASP X  25      12.015  -7.260  -8.934  1.00  0.00      LIGA    
ATOM    785  HB1 ASP X  25      12.324  -6.308  -8.452  1.00  0.00      LIGA    
ATOM    786  HB2 ASP X  25      10.979  -7.081  -9.293  1.00  0.00      LIGA    
ATOM    787  CG  ASP X  25      12.968  -7.405 -10.088  1.00  0.00      LIGA    
ATOM    788  OD1 ASP X  25      12.848  -6.584 -11.028  1.00  0.00      LIGA    
ATOM    789  OD2 ASP X  25      13.799  -8.273 -10.084  1.00  0.00      LIGA    
ATOM    790  C   ASP X  25      13.133  -8.457  -7.085  1.00  0.00      LIGA    
ATOM    791  O   ASP X  25      13.879  -9.387  -7.255  1.00  0.00      LIGA    
ATOM    792  N   ASP X  26      13.414  -7.478  -6.252  1.00  0.00      LIGA    
ATOM    793  HN  ASP X  26      12.844  -6.667  -6.141  1.00  0.00      LIGA    
ATOM    794  CA  ASP X  26      14.658  -7.406  -5.551  1.00  0.00      LIGA    
ATOM    795  HA  ASP X  26      14.916  -8.322  -5.040  1.00  0.00      LIGA    
ATOM    796  CB  ASP X  26      15.826  -6.898  -6.536  1.00  0.00      LIGA    
ATOM    797  HB1 ASP X  26      15.500  -5.960  -7.034  1.00  0.00      LIGA    
ATOM    798  HB2 ASP X  26      16.044  -7.576  -7.388  1.00  0.00      LIGA    
ATOM    799  CG  ASP X  26      17.213  -6.641  -5.904  1.00  0.00      LIGA    
ATOM    800  OD1 ASP X  26      17.466  -7.147  -4.802  1.00  0.00      LIGA    
ATOM    801  OD2 ASP X  26      18.126  -6.062  -6.622  1.00  0.00      LIGA    
ATOM    802  C   ASP X  26      14.542  -6.426  -4.367  1.00  0.00      LIGA    
ATOM    803  O   ASP X  26      14.496  -5.188  -4.606  1.00  0.00      LIGA    
ATOM    804  N   PRO X  27      14.430  -6.852  -3.153  1.00  0.00      LIGA    
ATOM    805  CD  PRO X  27      14.459  -8.211  -2.704  1.00  0.00      LIGA    
ATOM    806  HD1 PRO X  27      15.389  -8.702  -3.061  1.00  0.00      LIGA    
ATOM    807  HD2 PRO X  27      13.608  -8.665  -3.254  1.00  0.00      LIGA    
ATOM    808  CA  PRO X  27      14.312  -5.964  -2.017  1.00  0.00      LIGA    
ATOM    809  HA  PRO X  27      13.770  -5.073  -2.296  1.00  0.00      LIGA    
ATOM    810  CB  PRO X  27      13.669  -6.801  -0.953  1.00  0.00      LIGA    
ATOM    811  HB1 PRO X  27      12.592  -6.975  -1.162  1.00  0.00      LIGA    
ATOM    812  HB2 PRO X  27      13.915  -6.458   0.075  1.00  0.00      LIGA    
ATOM    813  CG  PRO X  27      14.189  -8.285  -1.214  1.00  0.00      LIGA    
ATOM    814  HG1 PRO X  27      15.099  -8.532  -0.626  1.00  0.00      LIGA    
ATOM    815  HG2 PRO X  27      13.393  -8.968  -0.850  1.00  0.00      LIGA    
ATOM    816  C   PRO X  27      15.642  -5.526  -1.501  1.00  0.00      LIGA    
ATOM    817  O   PRO X  27      15.606  -4.802  -0.498  1.00  0.00      LIGA    
ATOM    818  N   SER X  28      16.795  -5.959  -2.064  1.00  0.00      LIGA    
ATOM    819  HN  SER X  28      16.855  -6.423  -2.944  1.00  0.00      LIGA    
ATOM    820  CA  SER X  28      18.095  -5.511  -1.545  1.00  0.00      LIGA    
ATOM    821  HA  SER X  28      18.289  -5.830  -0.532  1.00  0.00      LIGA    
ATOM    822  CB  SER X  28      19.292  -6.031  -2.353  1.00  0.00      LIGA    
ATOM    823  HB1 SER X  28      19.169  -7.134  -2.315  1.00  0.00      LIGA    
ATOM    824  HB2 SER X  28      20.306  -5.739  -2.003  1.00  0.00      LIGA    
ATOM    825  OG  SER X  28      19.186  -5.651  -3.754  1.00  0.00      LIGA    
ATOM    826  HG1 SER X  28      18.398  -6.062  -4.115  1.00  0.00      LIGA    
ATOM    827  C   SER X  28      18.336  -3.968  -1.461  1.00  0.00      LIGA    
ATOM    828  O   SER X  28      19.015  -3.547  -0.505  1.00  0.00      LIGA    
ATOM    829  N   GLN X  29      17.694  -3.202  -2.377  1.00  0.00      LIGA    
ATOM    830  HN  GLN X  29      17.096  -3.621  -3.056  1.00  0.00      LIGA    
ATOM    831  CA  GLN X  29      17.781  -1.754  -2.363  1.00  0.00      LIGA    
ATOM    832  HA  GLN X  29      18.651  -1.537  -1.761  1.00  0.00      LIGA    
ATOM    833  CB  GLN X  29      17.942  -1.213  -3.789  1.00  0.00      LIGA    
ATOM    834  HB1 GLN X  29      17.881  -0.114  -3.943  1.00  0.00      LIGA    
ATOM    835  HB2 GLN X  29      17.172  -1.598  -4.491  1.00  0.00      LIGA    
ATOM    836  CG  GLN X  29      19.354  -1.555  -4.431  1.00  0.00      LIGA    
ATOM    837  HG1 GLN X  29      19.570  -0.873  -5.281  1.00  0.00      LIGA    
ATOM    838  HG2 GLN X  29      19.129  -2.585  -4.781  1.00  0.00      LIGA    
ATOM    839  CD  GLN X  29      20.640  -1.480  -3.646  1.00  0.00      LIGA    
ATOM    840  OE1 GLN X  29      21.167  -0.421  -3.278  1.00  0.00      LIGA    
ATOM    841  NE2 GLN X  29      21.198  -2.654  -3.461  1.00  0.00      LIGA    
ATOM    842 HE21 GLN X  29      21.943  -2.689  -2.795  1.00  0.00      LIGA    
ATOM    843 HE22 GLN X  29      20.586  -3.438  -3.557  1.00  0.00      LIGA    
ATOM    844  C   GLN X  29      16.521  -1.093  -1.847  1.00  0.00      LIGA    
ATOM    845  O   GLN X  29      16.293   0.111  -2.050  1.00  0.00      LIGA    
ATOM    846  N   SER X  30      15.605  -1.929  -1.214  1.00  0.00      LIGA    
ATOM    847  HN  SER X  30      15.714  -2.917  -1.146  1.00  0.00      LIGA    
ATOM    848  CA  SER X  30      14.320  -1.417  -0.844  1.00  0.00      LIGA    
ATOM    849  HA  SER X  30      14.031  -1.035  -1.812  1.00  0.00      LIGA    
ATOM    850  CB  SER X  30      13.242  -2.396  -0.410  1.00  0.00      LIGA    
ATOM    851  HB1 SER X  30      12.993  -3.099  -1.235  1.00  0.00      LIGA    
ATOM    852  HB2 SER X  30      12.358  -1.807  -0.087  1.00  0.00      LIGA    
ATOM    853  OG  SER X  30      13.671  -3.183   0.729  1.00  0.00      LIGA    
ATOM    854  HG1 SER X  30      14.260  -3.884   0.444  1.00  0.00      LIGA    
ATOM    855  C   SER X  30      14.233  -0.252   0.089  1.00  0.00      LIGA    
ATOM    856  O   SER X  30      13.392   0.613  -0.190  1.00  0.00      LIGA    
ATOM    857  N   ALA X  31      15.084  -0.118   1.151  1.00  0.00      LIGA    
ATOM    858  HN  ALA X  31      15.750  -0.800   1.442  1.00  0.00      LIGA    
ATOM    859  CA  ALA X  31      15.043   0.873   2.153  1.00  0.00      LIGA    
ATOM    860  HA  ALA X  31      14.100   0.877   2.680  1.00  0.00      LIGA    
ATOM    861  CB  ALA X  31      16.246   0.447   3.010  1.00  0.00      LIGA    
ATOM    862  HB1 ALA X  31      16.357  -0.642   3.199  1.00  0.00      LIGA    
ATOM    863  HB2 ALA X  31      16.241   1.068   3.931  1.00  0.00      LIGA    
ATOM    864  HB3 ALA X  31      17.218   0.722   2.547  1.00  0.00      LIGA    
ATOM    865  C   ALA X  31      15.170   2.272   1.599  1.00  0.00      LIGA    
ATOM    866  O   ALA X  31      14.417   3.213   1.963  1.00  0.00      LIGA    
ATOM    867  N   ASN X  32      16.094   2.484   0.644  1.00  0.00      LIGA    
ATOM    868  HN  ASN X  32      16.651   1.784   0.204  1.00  0.00      LIGA    
ATOM    869  CA  ASN X  32      16.313   3.777  -0.011  1.00  0.00      LIGA    
ATOM    870  HA  ASN X  32      15.954   4.595   0.597  1.00  0.00      LIGA    
ATOM    871  CB  ASN X  32      17.864   3.892  -0.348  1.00  0.00      LIGA    
ATOM    872  HB1 ASN X  32      18.076   4.831  -0.904  1.00  0.00      LIGA    
ATOM    873  HB2 ASN X  32      18.292   3.011  -0.872  1.00  0.00      LIGA    
ATOM    874  CG  ASN X  32      18.586   4.041   0.974  1.00  0.00      LIGA    
ATOM    875  OD1 ASN X  32      18.753   5.146   1.432  1.00  0.00      LIGA    
ATOM    876  ND2 ASN X  32      19.194   2.991   1.487  1.00  0.00      LIGA    
ATOM    877 HD21 ASN X  32      19.180   2.126   0.986  1.00  0.00      LIGA    
ATOM    878 HD22 ASN X  32      19.776   2.938   2.298  1.00  0.00      LIGA    
ATOM    879  C   ASN X  32      15.509   3.951  -1.259  1.00  0.00      LIGA    
ATOM    880  O   ASN X  32      15.497   5.082  -1.741  1.00  0.00      LIGA    
ATOM    881  N   LEU X  33      14.649   2.926  -1.696  1.00  0.00      LIGA    
ATOM    882  HN  LEU X  33      14.573   1.996  -1.346  1.00  0.00      LIGA    
ATOM    883  CA  LEU X  33      13.628   3.198  -2.718  1.00  0.00      LIGA    
ATOM    884  HA  LEU X  33      13.975   3.965  -3.394  1.00  0.00      LIGA    
ATOM    885  CB  LEU X  33      13.447   1.914  -3.554  1.00  0.00      LIGA    
ATOM    886  HB1 LEU X  33      12.982   1.153  -2.891  1.00  0.00      LIGA    
ATOM    887  HB2 LEU X  33      14.469   1.529  -3.753  1.00  0.00      LIGA    
ATOM    888  CG  LEU X  33      12.676   2.065  -4.889  1.00  0.00      LIGA    
ATOM    889  HG  LEU X  33      11.740   2.644  -4.740  1.00  0.00      LIGA    
ATOM    890  CD1 LEU X  33      13.539   2.808  -5.946  1.00  0.00      LIGA    
ATOM    891 HD11 LEU X  33      14.566   2.387  -5.912  1.00  0.00      LIGA    
ATOM    892 HD12 LEU X  33      13.587   3.918  -5.924  1.00  0.00      LIGA    
ATOM    893 HD13 LEU X  33      13.174   2.532  -6.959  1.00  0.00      LIGA    
ATOM    894  CD2 LEU X  33      12.284   0.710  -5.326  1.00  0.00      LIGA    
ATOM    895 HD21 LEU X  33      11.663   0.193  -4.563  1.00  0.00      LIGA    
ATOM    896 HD22 LEU X  33      13.092   0.070  -5.742  1.00  0.00      LIGA    
ATOM    897 HD23 LEU X  33      11.456   0.811  -6.060  1.00  0.00      LIGA    
ATOM    898  C   LEU X  33      12.411   3.692  -1.960  1.00  0.00      LIGA    
ATOM    899  O   LEU X  33      11.654   4.584  -2.337  1.00  0.00      LIGA    
ATOM    900  N   LEU X  34      12.234   3.168  -0.711  1.00  0.00      LIGA    
ATOM    901  HN  LEU X  34      12.738   2.355  -0.429  1.00  0.00      LIGA    
ATOM    902  CA  LEU X  34      11.075   3.601   0.149  1.00  0.00      LIGA    
ATOM    903  HA  LEU X  34      10.221   3.606  -0.512  1.00  0.00      LIGA    
ATOM    904  CB  LEU X  34      10.714   2.643   1.286  1.00  0.00      LIGA    
ATOM    905  HB1 LEU X  34      11.560   2.515   1.994  1.00  0.00      LIGA    
ATOM    906  HB2 LEU X  34      10.425   1.635   0.920  1.00  0.00      LIGA    
ATOM    907  CG  LEU X  34       9.608   3.091   2.236  1.00  0.00      LIGA    
ATOM    908  HG  LEU X  34       9.923   4.069   2.656  1.00  0.00      LIGA    
ATOM    909  CD1 LEU X  34       8.270   3.227   1.528  1.00  0.00      LIGA    
ATOM    910 HD11 LEU X  34       7.331   3.270   2.120  1.00  0.00      LIGA    
ATOM    911 HD12 LEU X  34       8.168   2.269   0.974  1.00  0.00      LIGA    
ATOM    912 HD13 LEU X  34       8.204   3.991   0.724  1.00  0.00      LIGA    
ATOM    913  CD2 LEU X  34       9.407   2.062   3.411  1.00  0.00      LIGA    
ATOM    914 HD21 LEU X  34       8.815   1.164   3.130  1.00  0.00      LIGA    
ATOM    915 HD22 LEU X  34       8.895   2.493   4.297  1.00  0.00      LIGA    
ATOM    916 HD23 LEU X  34      10.433   1.670   3.581  1.00  0.00      LIGA    
ATOM    917  C   LEU X  34      11.212   4.956   0.653  1.00  0.00      LIGA    
ATOM    918  O   LEU X  34      10.251   5.693   0.684  1.00  0.00      LIGA    
ATOM    919  N   ALA X  35      12.417   5.349   1.000  1.00  0.00      LIGA    
ATOM    920  HN  ALA X  35      13.223   4.784   0.843  1.00  0.00      LIGA    
ATOM    921  CA  ALA X  35      12.656   6.704   1.428  1.00  0.00      LIGA    
ATOM    922  HA  ALA X  35      11.991   6.853   2.266  1.00  0.00      LIGA    
ATOM    923  CB  ALA X  35      14.152   6.723   1.792  1.00  0.00      LIGA    
ATOM    924  HB1 ALA X  35      14.359   7.742   2.184  1.00  0.00      LIGA    
ATOM    925  HB2 ALA X  35      14.730   6.548   0.859  1.00  0.00      LIGA    
ATOM    926  HB3 ALA X  35      14.404   6.058   2.645  1.00  0.00      LIGA    
ATOM    927  C   ALA X  35      12.430   7.798   0.361  1.00  0.00      LIGA    
ATOM    928  O   ALA X  35      11.826   8.830   0.658  1.00  0.00      LIGA    
ATOM    929  N   GLU X  36      12.934   7.587  -0.859  1.00  0.00      LIGA    
ATOM    930  HN  GLU X  36      13.464   6.770  -1.069  1.00  0.00      LIGA    
ATOM    931  CA  GLU X  36      12.568   8.371  -2.001  1.00  0.00      LIGA    
ATOM    932  HA  GLU X  36      12.798   9.418  -1.872  1.00  0.00      LIGA    
ATOM    933  CB  GLU X  36      13.442   7.820  -3.196  1.00  0.00      LIGA    
ATOM    934  HB1 GLU X  36      13.030   8.099  -4.190  1.00  0.00      LIGA    
ATOM    935  HB2 GLU X  36      13.485   6.712  -3.266  1.00  0.00      LIGA    
ATOM    936  CG  GLU X  36      14.901   8.319  -3.035  1.00  0.00      LIGA    
ATOM    937  HG1 GLU X  36      15.493   7.514  -3.520  1.00  0.00      LIGA    
ATOM    938  HG2 GLU X  36      15.120   8.498  -1.961  1.00  0.00      LIGA    
ATOM    939  CD  GLU X  36      15.242   9.609  -3.832  1.00  0.00      LIGA    
ATOM    940  OE1 GLU X  36      15.520  10.653  -3.259  1.00  0.00      LIGA    
ATOM    941  OE2 GLU X  36      15.322   9.438  -5.078  1.00  0.00      LIGA    
ATOM    942  C   GLU X  36      11.108   8.332  -2.369  1.00  0.00      LIGA    
ATOM    943  O   GLU X  36      10.476   9.348  -2.583  1.00  0.00      LIGA    
ATOM    944  N   ALA X  37      10.460   7.141  -2.312  1.00  0.00      LIGA    
ATOM    945  HN  ALA X  37      10.895   6.246  -2.370  1.00  0.00      LIGA    
ATOM    946  CA  ALA X  37       9.001   7.194  -2.320  1.00  0.00      LIGA    
ATOM    947  HA  ALA X  37       8.670   7.617  -3.256  1.00  0.00      LIGA    
ATOM    948  CB  ALA X  37       8.396   5.721  -2.319  1.00  0.00      LIGA    
ATOM    949  HB1 ALA X  37       7.288   5.760  -2.239  1.00  0.00      LIGA    
ATOM    950  HB2 ALA X  37       8.718   5.183  -1.403  1.00  0.00      LIGA    
ATOM    951  HB3 ALA X  37       8.758   5.121  -3.181  1.00  0.00      LIGA    
ATOM    952  C   ALA X  37       8.301   8.053  -1.315  1.00  0.00      LIGA    
ATOM    953  O   ALA X  37       7.338   8.788  -1.605  1.00  0.00      LIGA    
ATOM    954  N   LYS X  38       8.739   8.011  -0.047  1.00  0.00      LIGA    
ATOM    955  HN  LYS X  38       9.512   7.414   0.152  1.00  0.00      LIGA    
ATOM    956  CA  LYS X  38       8.261   8.899   0.975  1.00  0.00      LIGA    
ATOM    957  HA  LYS X  38       7.183   8.844   1.008  1.00  0.00      LIGA    
ATOM    958  CB  LYS X  38       8.758   8.412   2.354  1.00  0.00      LIGA    
ATOM    959  HB1 LYS X  38       9.868   8.416   2.392  1.00  0.00      LIGA    
ATOM    960  HB2 LYS X  38       8.567   7.318   2.370  1.00  0.00      LIGA    
ATOM    961  CG  LYS X  38       8.217   9.067   3.583  1.00  0.00      LIGA    
ATOM    962  HG1 LYS X  38       8.710  10.057   3.687  1.00  0.00      LIGA    
ATOM    963  HG2 LYS X  38       8.602   8.438   4.415  1.00  0.00      LIGA    
ATOM    964  CD  LYS X  38       6.708   9.061   3.446  1.00  0.00      LIGA    
ATOM    965  HD1 LYS X  38       6.332   8.091   3.056  1.00  0.00      LIGA    
ATOM    966  HD2 LYS X  38       6.402   9.819   2.694  1.00  0.00      LIGA    
ATOM    967  CE  LYS X  38       5.872   9.448   4.707  1.00  0.00      LIGA    
ATOM    968  HE1 LYS X  38       5.813   8.655   5.484  1.00  0.00      LIGA    
ATOM    969  HE2 LYS X  38       4.826   9.639   4.383  1.00  0.00      LIGA    
ATOM    970  NZ  LYS X  38       6.408  10.608   5.389  1.00  0.00      LIGA    
ATOM    971  HZ1 LYS X  38       6.576  11.343   4.673  1.00  0.00      LIGA    
ATOM    972  HZ2 LYS X  38       7.332  10.443   5.838  1.00  0.00      LIGA    
ATOM    973  HZ3 LYS X  38       5.976  11.047   6.227  1.00  0.00      LIGA    
ATOM    974  C   LYS X  38       8.563  10.414   0.696  1.00  0.00      LIGA    
ATOM    975  O   LYS X  38       7.775  11.311   0.971  1.00  0.00      LIGA    
ATOM    976  N   LYS X  39       9.797  10.715   0.186  1.00  0.00      LIGA    
ATOM    977  HN  LYS X  39      10.361   9.900   0.083  1.00  0.00      LIGA    
ATOM    978  CA  LYS X  39      10.174  12.061  -0.392  1.00  0.00      LIGA    
ATOM    979  HA  LYS X  39      10.024  12.748   0.428  1.00  0.00      LIGA    
ATOM    980  CB  LYS X  39      11.652  12.257  -0.884  1.00  0.00      LIGA    
ATOM    981  HB1 LYS X  39      11.662  13.265  -1.352  1.00  0.00      LIGA    
ATOM    982  HB2 LYS X  39      11.943  11.371  -1.488  1.00  0.00      LIGA    
ATOM    983  CG  LYS X  39      12.830  12.315   0.121  1.00  0.00      LIGA    
ATOM    984  HG1 LYS X  39      12.767  11.627   0.991  1.00  0.00      LIGA    
ATOM    985  HG2 LYS X  39      12.700  13.320   0.576  1.00  0.00      LIGA    
ATOM    986  CD  LYS X  39      14.187  12.177  -0.597  1.00  0.00      LIGA    
ATOM    987  HD1 LYS X  39      14.207  11.168  -1.062  1.00  0.00      LIGA    
ATOM    988  HD2 LYS X  39      15.060  12.205   0.089  1.00  0.00      LIGA    
ATOM    989  CE  LYS X  39      14.410  13.189  -1.731  1.00  0.00      LIGA    
ATOM    990  HE1 LYS X  39      14.380  14.225  -1.331  1.00  0.00      LIGA    
ATOM    991  HE2 LYS X  39      13.674  13.029  -2.548  1.00  0.00      LIGA    
ATOM    992  NZ  LYS X  39      15.699  13.051  -2.362  1.00  0.00      LIGA    
ATOM    993  HZ1 LYS X  39      15.695  13.832  -3.048  1.00  0.00      LIGA    
ATOM    994  HZ2 LYS X  39      15.689  12.168  -2.912  1.00  0.00      LIGA    
ATOM    995  HZ3 LYS X  39      16.601  13.196  -1.864  1.00  0.00      LIGA    
ATOM    996  C   LYS X  39       9.206  12.523  -1.472  1.00  0.00      LIGA    
ATOM    997  O   LYS X  39       8.723  13.617  -1.494  1.00  0.00      LIGA    
ATOM    998  N   LEU X  40       8.840  11.628  -2.439  1.00  0.00      LIGA    
ATOM    999  HN  LEU X  40       9.219  10.709  -2.506  1.00  0.00      LIGA    
ATOM   1000  CA  LEU X  40       7.692  11.901  -3.385  1.00  0.00      LIGA    
ATOM   1001  HA  LEU X  40       7.972  12.851  -3.816  1.00  0.00      LIGA    
ATOM   1002  CB  LEU X  40       7.563  10.813  -4.495  1.00  0.00      LIGA    
ATOM   1003  HB1 LEU X  40       6.731  11.005  -5.206  1.00  0.00      LIGA    
ATOM   1004  HB2 LEU X  40       7.438   9.860  -3.938  1.00  0.00      LIGA    
ATOM   1005  CG  LEU X  40       8.821  10.727  -5.361  1.00  0.00      LIGA    
ATOM   1006  HG  LEU X  40       9.742  10.712  -4.739  1.00  0.00      LIGA    
ATOM   1007  CD1 LEU X  40       8.827   9.501  -6.160  1.00  0.00      LIGA    
ATOM   1008 HD11 LEU X  40       8.907   8.604  -5.509  1.00  0.00      LIGA    
ATOM   1009 HD12 LEU X  40       9.669   9.432  -6.881  1.00  0.00      LIGA    
ATOM   1010 HD13 LEU X  40       7.966   9.418  -6.856  1.00  0.00      LIGA    
ATOM   1011  CD2 LEU X  40       9.027  11.917  -6.296  1.00  0.00      LIGA    
ATOM   1012 HD21 LEU X  40       9.228  12.882  -5.783  1.00  0.00      LIGA    
ATOM   1013 HD22 LEU X  40       8.106  11.944  -6.916  1.00  0.00      LIGA    
ATOM   1014 HD23 LEU X  40       9.825  11.748  -7.050  1.00  0.00      LIGA    
ATOM   1015  C   LEU X  40       6.355  12.070  -2.664  1.00  0.00      LIGA    
ATOM   1016  O   LEU X  40       5.612  13.021  -2.986  1.00  0.00      LIGA    
ATOM   1017  N   ASN X  41       5.973  11.187  -1.676  1.00  0.00      LIGA    
ATOM   1018  HN  ASN X  41       6.493  10.348  -1.536  1.00  0.00      LIGA    
ATOM   1019  CA  ASN X  41       4.773  11.440  -0.843  1.00  0.00      LIGA    
ATOM   1020  HA  ASN X  41       3.942  11.381  -1.531  1.00  0.00      LIGA    
ATOM   1021  CB  ASN X  41       4.701  10.244   0.205  1.00  0.00      LIGA    
ATOM   1022  HB1 ASN X  41       5.637  10.349   0.795  1.00  0.00      LIGA    
ATOM   1023  HB2 ASN X  41       4.692   9.285  -0.356  1.00  0.00      LIGA    
ATOM   1024  CG  ASN X  41       3.533  10.332   1.165  1.00  0.00      LIGA    
ATOM   1025  OD1 ASN X  41       2.426   9.811   0.801  1.00  0.00      LIGA    
ATOM   1026  ND2 ASN X  41       3.676  10.936   2.315  1.00  0.00      LIGA    
ATOM   1027 HD21 ASN X  41       4.507  11.435   2.562  1.00  0.00      LIGA    
ATOM   1028 HD22 ASN X  41       2.821  11.258   2.722  1.00  0.00      LIGA    
ATOM   1029  C   ASN X  41       4.780  12.766  -0.039  1.00  0.00      LIGA    
ATOM   1030  O   ASN X  41       3.770  13.527  -0.016  1.00  0.00      LIGA    
ATOM   1031  N   ASP X  42       5.845  13.104   0.585  1.00  0.00      LIGA    
ATOM   1032  HN  ASP X  42       6.684  12.570   0.509  1.00  0.00      LIGA    
ATOM   1033  CA  ASP X  42       5.997  14.255   1.434  1.00  0.00      LIGA    
ATOM   1034  HA  ASP X  42       5.141  14.301   2.091  1.00  0.00      LIGA    
ATOM   1035  CB  ASP X  42       7.285  14.158   2.289  1.00  0.00      LIGA    
ATOM   1036  HB1 ASP X  42       7.476  15.196   2.637  1.00  0.00      LIGA    
ATOM   1037  HB2 ASP X  42       8.205  13.961   1.699  1.00  0.00      LIGA    
ATOM   1038  CG  ASP X  42       7.151  13.121   3.427  1.00  0.00      LIGA    
ATOM   1039  OD1 ASP X  42       8.168  12.920   4.102  1.00  0.00      LIGA    
ATOM   1040  OD2 ASP X  42       6.056  12.464   3.543  1.00  0.00      LIGA    
ATOM   1041  C   ASP X  42       5.957  15.604   0.622  1.00  0.00      LIGA    
ATOM   1042  O   ASP X  42       5.349  16.585   1.078  1.00  0.00      LIGA    
ATOM   1043  N   ALA X  43       6.568  15.603  -0.575  1.00  0.00      LIGA    
ATOM   1044  HN  ALA X  43       7.012  14.734  -0.779  1.00  0.00      LIGA    
ATOM   1045  CA  ALA X  43       6.265  16.530  -1.591  1.00  0.00      LIGA    
ATOM   1046  HA  ALA X  43       6.398  17.513  -1.163  1.00  0.00      LIGA    
ATOM   1047  CB  ALA X  43       7.203  16.219  -2.757  1.00  0.00      LIGA    
ATOM   1048  HB1 ALA X  43       7.170  15.151  -3.062  1.00  0.00      LIGA    
ATOM   1049  HB2 ALA X  43       8.232  16.440  -2.401  1.00  0.00      LIGA    
ATOM   1050  HB3 ALA X  43       7.044  16.833  -3.669  1.00  0.00      LIGA    
ATOM   1051  C   ALA X  43       4.812  16.531  -2.171  1.00  0.00      LIGA    
ATOM   1052  O   ALA X  43       4.239  17.610  -2.349  1.00  0.00      LIGA    
ATOM   1053  N   GLN X  44       4.157  15.456  -2.412  1.00  0.00      LIGA    
ATOM   1054  HN  GLN X  44       4.507  14.530  -2.297  1.00  0.00      LIGA    
ATOM   1055  CA  GLN X  44       2.821  15.638  -2.866  1.00  0.00      LIGA    
ATOM   1056  HA  GLN X  44       2.819  16.474  -3.549  1.00  0.00      LIGA    
ATOM   1057  CB  GLN X  44       2.252  14.399  -3.562  1.00  0.00      LIGA    
ATOM   1058  HB1 GLN X  44       1.179  14.572  -3.795  1.00  0.00      LIGA    
ATOM   1059  HB2 GLN X  44       2.233  13.570  -2.822  1.00  0.00      LIGA    
ATOM   1060  CG  GLN X  44       2.921  13.871  -4.867  1.00  0.00      LIGA    
ATOM   1061  HG1 GLN X  44       2.441  12.898  -5.104  1.00  0.00      LIGA    
ATOM   1062  HG2 GLN X  44       3.992  13.626  -4.699  1.00  0.00      LIGA    
ATOM   1063  CD  GLN X  44       2.884  14.838  -6.068  1.00  0.00      LIGA    
ATOM   1064  OE1 GLN X  44       1.830  15.447  -6.300  1.00  0.00      LIGA    
ATOM   1065  NE2 GLN X  44       3.951  14.897  -6.854  1.00  0.00      LIGA    
ATOM   1066 HE21 GLN X  44       3.911  15.558  -7.604  1.00  0.00      LIGA    
ATOM   1067 HE22 GLN X  44       4.842  14.512  -6.615  1.00  0.00      LIGA    
ATOM   1068  C   GLN X  44       1.832  16.070  -1.777  1.00  0.00      LIGA    
ATOM   1069  O   GLN X  44       0.716  16.536  -2.010  1.00  0.00      LIGA    
ATOM   1070  N   ALA X  45       2.298  15.879  -0.499  1.00  0.00      LIGA    
ATOM   1071  HN  ALA X  45       3.142  15.369  -0.356  1.00  0.00      LIGA    
ATOM   1072  CA  ALA X  45       1.560  16.245   0.722  1.00  0.00      LIGA    
ATOM   1073  HA  ALA X  45       0.516  16.066   0.510  1.00  0.00      LIGA    
ATOM   1074  CB  ALA X  45       2.100  15.531   2.052  1.00  0.00      LIGA    
ATOM   1075  HB1 ALA X  45       3.186  15.758   2.113  1.00  0.00      LIGA    
ATOM   1076  HB2 ALA X  45       1.916  14.438   2.130  1.00  0.00      LIGA    
ATOM   1077  HB3 ALA X  45       1.508  16.012   2.860  1.00  0.00      LIGA    
ATOM   1078  C   ALA X  45       1.638  17.838   1.009  1.00  0.00      LIGA    
ATOM   1079  O   ALA X  45       0.693  18.630   1.061  1.00  0.00      LIGA    
ATOM   1080  NT  ALA X  45       2.882  18.278   0.993  1.00  0.00      LIGA    
ATOM   1081  HT1 ALA X  45       3.634  17.641   1.163  1.00  0.00      LIGA    
ATOM   1082  HT2 ALA X  45       3.036  19.250   1.170  1.00  0.00      LIGA    
ATOM   1083  CAY ALA X   1      -2.212   5.772   8.464  1.00  0.00      LIGB    
ATOM   1084  HY1 ALA X   1      -2.489   4.724   8.221  1.00  0.00      LIGB    
ATOM   1085  HY2 ALA X   1      -1.301   5.956   7.855  1.00  0.00      LIGB    
ATOM   1086  HY3 ALA X   1      -3.019   6.435   8.084  1.00  0.00      LIGB    
ATOM   1087  CY  ALA X   1      -2.050   5.886   9.919  1.00  0.00      LIGB    
ATOM   1088  OY  ALA X   1      -1.653   4.881  10.588  1.00  0.00      LIGB    
ATOM   1089  N   ALA X   1      -2.186   7.079  10.589  1.00  0.00      LIGB    
ATOM   1090  HN  ALA X   1      -2.301   7.948  10.115  1.00  0.00      LIGB    
ATOM   1091  CA  ALA X   1      -2.338   7.198  12.062  1.00  0.00      LIGB    
ATOM   1092  HA  ALA X   1      -1.475   6.644  12.402  1.00  0.00      LIGB    
ATOM   1093  CB  ALA X   1      -2.135   8.663  12.644  1.00  0.00      LIGB    
ATOM   1094  HB1 ALA X   1      -2.751   9.426  12.121  1.00  0.00      LIGB    
ATOM   1095  HB2 ALA X   1      -1.109   8.967  12.347  1.00  0.00      LIGB    
ATOM   1096  HB3 ALA X   1      -2.169   8.747  13.751  1.00  0.00      LIGB    
ATOM   1097  C   ALA X   1      -3.664   6.572  12.514  1.00  0.00      LIGB    
ATOM   1098  O   ALA X   1      -4.763   6.945  12.131  1.00  0.00      LIGB    
ATOM   1099  N   GLY X   2      -3.691   5.604  13.460  1.00  0.00      LIGB    
ATOM   1100  HN  GLY X   2      -2.831   5.299  13.860  1.00  0.00      LIGB    
ATOM   1101  CA  GLY X   2      -4.875   4.808  13.778  1.00  0.00      LIGB    
ATOM   1102  HA1 GLY X   2      -5.483   5.372  14.469  1.00  0.00      LIGB    
ATOM   1103  HA2 GLY X   2      -4.457   3.956  14.295  1.00  0.00      LIGB    
ATOM   1104  C   GLY X   2      -5.753   4.134  12.786  1.00  0.00      LIGB    
ATOM   1105  O   GLY X   2      -5.684   4.225  11.584  1.00  0.00      LIGB    
ATOM   1106  N   GLY X   3      -6.787   3.349  13.292  1.00  0.00      LIGB    
ATOM   1107  HN  GLY X   3      -6.940   3.312  14.277  1.00  0.00      LIGB    
ATOM   1108  CA  GLY X   3      -7.726   2.566  12.473  1.00  0.00      LIGB    
ATOM   1109  HA1 GLY X   3      -7.973   3.164  11.608  1.00  0.00      LIGB    
ATOM   1110  HA2 GLY X   3      -8.591   2.368  13.089  1.00  0.00      LIGB    
ATOM   1111  C   GLY X   3      -7.194   1.268  12.002  1.00  0.00      LIGB    
ATOM   1112  O   GLY X   3      -6.026   1.045  12.108  1.00  0.00      LIGB    
ATOM   1113  N   GLU X   4      -8.101   0.347  11.539  1.00  0.00      LIGB    
ATOM   1114  HN  GLU X   4      -9.060   0.540  11.350  1.00  0.00      LIGB    
ATOM   1115  CA  GLU X   4      -7.769  -0.944  11.114  1.00  0.00      LIGB    
ATOM   1116  HA  GLU X   4      -7.388  -1.491  11.964  1.00  0.00      LIGB    
ATOM   1117  CB  GLU X   4      -9.012  -1.834  10.661  1.00  0.00      LIGB    
ATOM   1118  HB1 GLU X   4      -8.674  -2.802  10.231  1.00  0.00      LIGB    
ATOM   1119  HB2 GLU X   4      -9.579  -1.304   9.866  1.00  0.00      LIGB    
ATOM   1120  CG  GLU X   4     -10.011  -2.156  11.775  1.00  0.00      LIGB    
ATOM   1121  HG1 GLU X   4     -10.868  -2.586  11.214  1.00  0.00      LIGB    
ATOM   1122  HG2 GLU X   4     -10.399  -1.226  12.243  1.00  0.00      LIGB    
ATOM   1123  CD  GLU X   4      -9.519  -3.098  12.828  1.00  0.00      LIGB    
ATOM   1124  OE1 GLU X   4      -9.281  -2.685  13.983  1.00  0.00      LIGB    
ATOM   1125  OE2 GLU X   4      -9.264  -4.315  12.505  1.00  0.00      LIGB    
ATOM   1126  C   GLU X   4      -6.636  -1.164  10.119  1.00  0.00      LIGB    
ATOM   1127  O   GLU X   4      -6.823  -0.701   8.981  1.00  0.00      LIGB    
ATOM   1128  N   ILE X   5      -5.503  -1.888  10.472  1.00  0.00      LIGB    
ATOM   1129  HN  ILE X   5      -5.480  -2.323  11.369  1.00  0.00      LIGB    
ATOM   1130  CA  ILE X   5      -4.684  -2.538   9.448  1.00  0.00      LIGB    
ATOM   1131  HA  ILE X   5      -4.555  -1.826   8.646  1.00  0.00      LIGB    
ATOM   1132  CB  ILE X   5      -3.214  -2.831   9.988  1.00  0.00      LIGB    
ATOM   1133  HB  ILE X   5      -3.358  -3.227  11.016  1.00  0.00      LIGB    
ATOM   1134  CG2 ILE X   5      -2.451  -3.917   9.215  1.00  0.00      LIGB    
ATOM   1135 HG21 ILE X   5      -1.403  -3.942   9.582  1.00  0.00      LIGB    
ATOM   1136 HG22 ILE X   5      -2.356  -3.633   8.145  1.00  0.00      LIGB    
ATOM   1137 HG23 ILE X   5      -2.874  -4.941   9.295  1.00  0.00      LIGB    
ATOM   1138  CG1 ILE X   5      -2.293  -1.586  10.189  1.00  0.00      LIGB    
ATOM   1139 HG11 ILE X   5      -2.891  -0.780  10.667  1.00  0.00      LIGB    
ATOM   1140 HG12 ILE X   5      -2.041  -1.150   9.199  1.00  0.00      LIGB    
ATOM   1141  CD  ILE X   5      -0.980  -1.721  11.101  1.00  0.00      LIGB    
ATOM   1142  HD1 ILE X   5      -0.629  -0.730  11.459  1.00  0.00      LIGB    
ATOM   1143  HD2 ILE X   5      -0.194  -2.095  10.411  1.00  0.00      LIGB    
ATOM   1144  HD3 ILE X   5      -1.083  -2.454  11.930  1.00  0.00      LIGB    
ATOM   1145  C   ILE X   5      -5.286  -3.848   8.921  1.00  0.00      LIGB    
ATOM   1146  O   ILE X   5      -5.767  -4.711   9.711  1.00  0.00      LIGB    
ATOM   1147  N   VAL X   6      -5.113  -4.090   7.594  1.00  0.00      LIGB    
ATOM   1148  HN  VAL X   6      -4.667  -3.409   7.019  1.00  0.00      LIGB    
ATOM   1149  CA  VAL X   6      -5.314  -5.381   7.017  1.00  0.00      LIGB    
ATOM   1150  HA  VAL X   6      -5.278  -6.113   7.809  1.00  0.00      LIGB    
ATOM   1151  CB  VAL X   6      -6.710  -5.635   6.406  1.00  0.00      LIGB    
ATOM   1152  HB  VAL X   6      -7.450  -5.350   7.184  1.00  0.00      LIGB    
ATOM   1153  CG1 VAL X   6      -6.948  -4.782   5.116  1.00  0.00      LIGB    
ATOM   1154 HG11 VAL X   6      -6.780  -3.718   5.385  1.00  0.00      LIGB    
ATOM   1155 HG12 VAL X   6      -7.919  -4.971   4.610  1.00  0.00      LIGB    
ATOM   1156 HG13 VAL X   6      -6.169  -4.948   4.342  1.00  0.00      LIGB    
ATOM   1157  CG2 VAL X   6      -7.031  -7.154   6.225  1.00  0.00      LIGB    
ATOM   1158 HG21 VAL X   6      -6.674  -7.691   7.130  1.00  0.00      LIGB    
ATOM   1159 HG22 VAL X   6      -6.509  -7.613   5.358  1.00  0.00      LIGB    
ATOM   1160 HG23 VAL X   6      -8.093  -7.401   6.012  1.00  0.00      LIGB    
ATOM   1161  C   VAL X   6      -4.063  -5.622   6.107  1.00  0.00      LIGB    
ATOM   1162  O   VAL X   6      -3.700  -4.721   5.316  1.00  0.00      LIGB    
ATOM   1163  N   TYR X   7      -3.436  -6.806   6.271  1.00  0.00      LIGB    
ATOM   1164  HN  TYR X   7      -3.751  -7.526   6.884  1.00  0.00      LIGB    
ATOM   1165  CA  TYR X   7      -2.271  -7.181   5.540  1.00  0.00      LIGB    
ATOM   1166  HA  TYR X   7      -1.856  -6.344   4.997  1.00  0.00      LIGB    
ATOM   1167  CB  TYR X   7      -1.298  -8.190   6.233  1.00  0.00      LIGB    
ATOM   1168  HB1 TYR X   7      -0.417  -8.604   5.697  1.00  0.00      LIGB    
ATOM   1169  HB2 TYR X   7      -1.847  -9.114   6.517  1.00  0.00      LIGB    
ATOM   1170  CG  TYR X   7      -0.804  -7.512   7.379  1.00  0.00      LIGB    
ATOM   1171  CD1 TYR X   7      -1.107  -7.887   8.699  1.00  0.00      LIGB    
ATOM   1172  HD1 TYR X   7      -1.857  -8.622   8.948  1.00  0.00      LIGB    
ATOM   1173  CE1 TYR X   7      -0.530  -7.283   9.825  1.00  0.00      LIGB    
ATOM   1174  HE1 TYR X   7      -0.908  -7.519  10.809  1.00  0.00      LIGB    
ATOM   1175  CZ  TYR X   7       0.462  -6.317   9.620  1.00  0.00      LIGB    
ATOM   1176  OH  TYR X   7       1.076  -5.609  10.663  1.00  0.00      LIGB    
ATOM   1177  HH  TYR X   7       1.872  -5.258  10.258  1.00  0.00      LIGB    
ATOM   1178  CD2 TYR X   7       0.112  -6.522   7.218  1.00  0.00      LIGB    
ATOM   1179  HD2 TYR X   7       0.311  -6.212   6.203  1.00  0.00      LIGB    
ATOM   1180  CE2 TYR X   7       0.797  -5.986   8.235  1.00  0.00      LIGB    
ATOM   1181  HE2 TYR X   7       1.537  -5.258   7.936  1.00  0.00      LIGB    
ATOM   1182  C   TYR X   7      -2.852  -8.063   4.397  1.00  0.00      LIGB    
ATOM   1183  O   TYR X   7      -3.666  -8.900   4.649  1.00  0.00      LIGB    
ATOM   1184  N   LEU X   8      -2.221  -8.036   3.187  1.00  0.00      LIGB    
ATOM   1185  HN  LEU X   8      -1.518  -7.384   2.915  1.00  0.00      LIGB    
ATOM   1186  CA  LEU X   8      -2.714  -8.812   2.029  1.00  0.00      LIGB    
ATOM   1187  HA  LEU X   8      -3.392  -9.580   2.370  1.00  0.00      LIGB    
ATOM   1188  CB  LEU X   8      -3.562  -7.983   1.025  1.00  0.00      LIGB    
ATOM   1189  HB1 LEU X   8      -3.808  -8.547   0.099  1.00  0.00      LIGB    
ATOM   1190  HB2 LEU X   8      -2.980  -7.153   0.570  1.00  0.00      LIGB    
ATOM   1191  CG  LEU X   8      -4.951  -7.356   1.530  1.00  0.00      LIGB    
ATOM   1192  HG  LEU X   8      -4.800  -6.575   2.306  1.00  0.00      LIGB    
ATOM   1193  CD1 LEU X   8      -5.602  -6.685   0.336  1.00  0.00      LIGB    
ATOM   1194 HD11 LEU X   8      -6.119  -7.395  -0.346  1.00  0.00      LIGB    
ATOM   1195 HD12 LEU X   8      -5.040  -6.061  -0.392  1.00  0.00      LIGB    
ATOM   1196 HD13 LEU X   8      -6.314  -5.892   0.649  1.00  0.00      LIGB    
ATOM   1197  CD2 LEU X   8      -5.991  -8.321   2.079  1.00  0.00      LIGB    
ATOM   1198 HD21 LEU X   8      -6.959  -7.815   2.281  1.00  0.00      LIGB    
ATOM   1199 HD22 LEU X   8      -5.676  -8.701   3.074  1.00  0.00      LIGB    
ATOM   1200 HD23 LEU X   8      -6.244  -9.183   1.425  1.00  0.00      LIGB    
ATOM   1201  C   LEU X   8      -1.522  -9.408   1.303  1.00  0.00      LIGB    
ATOM   1202  O   LEU X   8      -1.116  -8.811   0.288  1.00  0.00      LIGB    
ATOM   1203  N   PRO X   9      -0.970 -10.577   1.799  1.00  0.00      LIGB    
ATOM   1204  CD  PRO X   9      -1.406 -11.300   3.067  1.00  0.00      LIGB    
ATOM   1205  HD1 PRO X   9      -2.513 -11.350   2.983  1.00  0.00      LIGB    
ATOM   1206  HD2 PRO X   9      -1.135 -10.766   4.003  1.00  0.00      LIGB    
ATOM   1207  CA  PRO X   9       0.247 -11.182   1.194  1.00  0.00      LIGB    
ATOM   1208  HA  PRO X   9       0.919 -10.364   0.983  1.00  0.00      LIGB    
ATOM   1209  CB  PRO X   9       0.622 -12.158   2.338  1.00  0.00      LIGB    
ATOM   1210  HB1 PRO X   9       1.134 -11.627   3.168  1.00  0.00      LIGB    
ATOM   1211  HB2 PRO X   9       1.348 -12.924   1.991  1.00  0.00      LIGB    
ATOM   1212  CG  PRO X   9      -0.675 -12.633   2.953  1.00  0.00      LIGB    
ATOM   1213  HG1 PRO X   9      -1.255 -13.317   2.297  1.00  0.00      LIGB    
ATOM   1214  HG2 PRO X   9      -0.544 -13.071   3.965  1.00  0.00      LIGB    
ATOM   1215  C   PRO X   9       0.044 -11.874  -0.144  1.00  0.00      LIGB    
ATOM   1216  O   PRO X   9       1.036 -12.294  -0.706  1.00  0.00      LIGB    
ATOM   1217  N   ASN X  10      -1.156 -12.117  -0.669  1.00  0.00      LIGB    
ATOM   1218  HN  ASN X  10      -2.009 -11.746  -0.309  1.00  0.00      LIGB    
ATOM   1219  CA  ASN X  10      -1.339 -13.160  -1.668  1.00  0.00      LIGB    
ATOM   1220  HA  ASN X  10      -0.458 -13.776  -1.762  1.00  0.00      LIGB    
ATOM   1221  CB  ASN X  10      -2.491 -14.114  -1.319  1.00  0.00      LIGB    
ATOM   1222  HB1 ASN X  10      -2.666 -14.873  -2.111  1.00  0.00      LIGB    
ATOM   1223  HB2 ASN X  10      -3.425 -13.514  -1.277  1.00  0.00      LIGB    
ATOM   1224  CG  ASN X  10      -2.216 -14.922  -0.064  1.00  0.00      LIGB    
ATOM   1225  OD1 ASN X  10      -1.048 -15.295   0.190  1.00  0.00      LIGB    
ATOM   1226  ND2 ASN X  10      -3.282 -15.156   0.752  1.00  0.00      LIGB    
ATOM   1227 HD21 ASN X  10      -4.145 -14.689   0.556  1.00  0.00      LIGB    
ATOM   1228 HD22 ASN X  10      -3.143 -15.695   1.583  1.00  0.00      LIGB    
ATOM   1229  C   ASN X  10      -1.667 -12.576  -3.011  1.00  0.00      LIGB    
ATOM   1230  O   ASN X  10      -1.818 -13.354  -3.927  1.00  0.00      LIGB    
ATOM   1231  N   LEU X  11      -1.758 -11.228  -3.102  1.00  0.00      LIGB    
ATOM   1232  HN  LEU X  11      -1.575 -10.580  -2.366  1.00  0.00      LIGB    
ATOM   1233  CA  LEU X  11      -1.896 -10.539  -4.356  1.00  0.00      LIGB    
ATOM   1234  HA  LEU X  11      -2.598 -11.078  -4.974  1.00  0.00      LIGB    
ATOM   1235  CB  LEU X  11      -2.389  -9.079  -4.131  1.00  0.00      LIGB    
ATOM   1236  HB1 LEU X  11      -2.527  -8.613  -5.130  1.00  0.00      LIGB    
ATOM   1237  HB2 LEU X  11      -1.523  -8.587  -3.640  1.00  0.00      LIGB    
ATOM   1238  CG  LEU X  11      -3.679  -8.978  -3.306  1.00  0.00      LIGB    
ATOM   1239  HG  LEU X  11      -3.509  -9.357  -2.275  1.00  0.00      LIGB    
ATOM   1240  CD1 LEU X  11      -4.169  -7.466  -3.173  1.00  0.00      LIGB    
ATOM   1241 HD11 LEU X  11      -4.373  -7.144  -4.217  1.00  0.00      LIGB    
ATOM   1242 HD12 LEU X  11      -3.396  -6.784  -2.758  1.00  0.00      LIGB    
ATOM   1243 HD13 LEU X  11      -5.100  -7.420  -2.570  1.00  0.00      LIGB    
ATOM   1244  CD2 LEU X  11      -4.755  -9.691  -4.058  1.00  0.00      LIGB    
ATOM   1245 HD21 LEU X  11      -4.641 -10.788  -4.189  1.00  0.00      LIGB    
ATOM   1246 HD22 LEU X  11      -4.941  -9.341  -5.096  1.00  0.00      LIGB    
ATOM   1247 HD23 LEU X  11      -5.706  -9.593  -3.493  1.00  0.00      LIGB    
ATOM   1248  C   LEU X  11      -0.683 -10.487  -5.227  1.00  0.00      LIGB    
ATOM   1249  O   LEU X  11       0.401 -10.493  -4.661  1.00  0.00      LIGB    
ATOM   1250  N   ASN X  12      -0.707 -10.471  -6.612  1.00  0.00      LIGB    
ATOM   1251  HN  ASN X  12      -1.631 -10.397  -6.978  1.00  0.00      LIGB    
ATOM   1252  CA  ASN X  12       0.557 -10.224  -7.358  1.00  0.00      LIGB    
ATOM   1253  HA  ASN X  12       1.285 -10.735  -6.746  1.00  0.00      LIGB    
ATOM   1254  CB  ASN X  12       0.395 -10.684  -8.896  1.00  0.00      LIGB    
ATOM   1255  HB1 ASN X  12      -0.480 -10.190  -9.370  1.00  0.00      LIGB    
ATOM   1256  HB2 ASN X  12       0.286 -11.766  -9.122  1.00  0.00      LIGB    
ATOM   1257  CG  ASN X  12       1.552 -10.224  -9.716  1.00  0.00      LIGB    
ATOM   1258  OD1 ASN X  12       1.345  -9.234 -10.409  1.00  0.00      LIGB    
ATOM   1259  ND2 ASN X  12       2.632 -10.994  -9.696  1.00  0.00      LIGB    
ATOM   1260 HD21 ASN X  12       3.347 -10.733 -10.344  1.00  0.00      LIGB    
ATOM   1261 HD22 ASN X  12       2.769 -11.819  -9.147  1.00  0.00      LIGB    
ATOM   1262  C   ASN X  12       0.774  -8.675  -7.262  1.00  0.00      LIGB    
ATOM   1263  O   ASN X  12      -0.173  -7.939  -7.063  1.00  0.00      LIGB    
ATOM   1264  N   PRO X  13       1.933  -8.030  -7.470  1.00  0.00      LIGB    
ATOM   1265  CD  PRO X  13       3.235  -8.547  -7.051  1.00  0.00      LIGB    
ATOM   1266  HD1 PRO X  13       3.593  -9.149  -7.914  1.00  0.00      LIGB    
ATOM   1267  HD2 PRO X  13       3.154  -9.354  -6.292  1.00  0.00      LIGB    
ATOM   1268  CA  PRO X  13       2.000  -6.552  -7.531  1.00  0.00      LIGB    
ATOM   1269  HA  PRO X  13       1.435  -6.303  -6.645  1.00  0.00      LIGB    
ATOM   1270  CB  PRO X  13       3.446  -6.238  -7.640  1.00  0.00      LIGB    
ATOM   1271  HB1 PRO X  13       3.490  -5.223  -7.190  1.00  0.00      LIGB    
ATOM   1272  HB2 PRO X  13       3.795  -6.391  -8.683  1.00  0.00      LIGB    
ATOM   1273  CG  PRO X  13       4.103  -7.355  -6.745  1.00  0.00      LIGB    
ATOM   1274  HG1 PRO X  13       5.191  -7.463  -6.943  1.00  0.00      LIGB    
ATOM   1275  HG2 PRO X  13       3.977  -7.117  -5.667  1.00  0.00      LIGB    
ATOM   1276  C   PRO X  13       1.248  -5.819  -8.670  1.00  0.00      LIGB    
ATOM   1277  O   PRO X  13       0.913  -4.623  -8.548  1.00  0.00      LIGB    
ATOM   1278  N   ASP X  14       1.035  -6.477  -9.835  1.00  0.00      LIGB    
ATOM   1279  HN  ASP X  14       1.491  -7.363  -9.863  1.00  0.00      LIGB    
ATOM   1280  CA  ASP X  14       0.169  -6.015 -10.940  1.00  0.00      LIGB    
ATOM   1281  HA  ASP X  14       0.568  -5.117 -11.389  1.00  0.00      LIGB    
ATOM   1282  CB  ASP X  14       0.166  -7.135 -11.986  1.00  0.00      LIGB    
ATOM   1283  HB1 ASP X  14      -0.462  -8.047 -11.899  1.00  0.00      LIGB    
ATOM   1284  HB2 ASP X  14       1.216  -7.442 -12.179  1.00  0.00      LIGB    
ATOM   1285  CG  ASP X  14      -0.256  -6.559 -13.281  1.00  0.00      LIGB    
ATOM   1286  OD1 ASP X  14      -0.512  -7.390 -14.211  1.00  0.00      LIGB    
ATOM   1287  OD2 ASP X  14      -0.432  -5.316 -13.488  1.00  0.00      LIGB    
ATOM   1288  C   ASP X  14      -1.241  -5.677 -10.429  1.00  0.00      LIGB    
ATOM   1289  O   ASP X  14      -1.873  -4.621 -10.701  1.00  0.00      LIGB    
ATOM   1290  N   GLN X  15      -1.730  -6.534  -9.489  1.00  0.00      LIGB    
ATOM   1291  HN  GLN X  15      -1.168  -7.270  -9.121  1.00  0.00      LIGB    
ATOM   1292  CA  GLN X  15      -3.087  -6.569  -8.994  1.00  0.00      LIGB    
ATOM   1293  HA  GLN X  15      -3.730  -6.437  -9.851  1.00  0.00      LIGB    
ATOM   1294  CB  GLN X  15      -3.391  -7.926  -8.271  1.00  0.00      LIGB    
ATOM   1295  HB1 GLN X  15      -4.440  -7.831  -7.915  1.00  0.00      LIGB    
ATOM   1296  HB2 GLN X  15      -2.801  -8.170  -7.363  1.00  0.00      LIGB    
ATOM   1297  CG  GLN X  15      -3.299  -9.096  -9.316  1.00  0.00      LIGB    
ATOM   1298  HG1 GLN X  15      -2.311  -9.112  -9.823  1.00  0.00      LIGB    
ATOM   1299  HG2 GLN X  15      -4.038  -8.858 -10.110  1.00  0.00      LIGB    
ATOM   1300  CD  GLN X  15      -3.497 -10.471  -8.668  1.00  0.00      LIGB    
ATOM   1301  OE1 GLN X  15      -3.966 -10.635  -7.543  1.00  0.00      LIGB    
ATOM   1302  NE2 GLN X  15      -3.008 -11.553  -9.336  1.00  0.00      LIGB    
ATOM   1303 HE21 GLN X  15      -3.068 -12.455  -8.908  1.00  0.00      LIGB    
ATOM   1304 HE22 GLN X  15      -2.656 -11.442 -10.265  1.00  0.00      LIGB    
ATOM   1305  C   GLN X  15      -3.178  -5.382  -8.021  1.00  0.00      LIGB    
ATOM   1306  O   GLN X  15      -4.154  -4.642  -7.932  1.00  0.00      LIGB    
ATOM   1307  N   LEU X  16      -2.092  -5.043  -7.179  1.00  0.00      LIGB    
ATOM   1308  HN  LEU X  16      -1.251  -5.539  -7.382  1.00  0.00      LIGB    
ATOM   1309  CA  LEU X  16      -1.919  -3.838  -6.308  1.00  0.00      LIGB    
ATOM   1310  HA  LEU X  16      -2.697  -3.844  -5.559  1.00  0.00      LIGB    
ATOM   1311  CB  LEU X  16      -0.566  -3.997  -5.526  1.00  0.00      LIGB    
ATOM   1312  HB1 LEU X  16      -0.460  -3.081  -4.905  1.00  0.00      LIGB    
ATOM   1313  HB2 LEU X  16       0.358  -3.960  -6.142  1.00  0.00      LIGB    
ATOM   1314  CG  LEU X  16      -0.395  -5.215  -4.621  1.00  0.00      LIGB    
ATOM   1315  HG  LEU X  16      -0.626  -6.038  -5.332  1.00  0.00      LIGB    
ATOM   1316  CD1 LEU X  16       1.088  -5.198  -4.122  1.00  0.00      LIGB    
ATOM   1317 HD11 LEU X  16       1.359  -6.206  -3.741  1.00  0.00      LIGB    
ATOM   1318 HD12 LEU X  16       1.209  -4.357  -3.406  1.00  0.00      LIGB    
ATOM   1319 HD13 LEU X  16       1.737  -5.071  -5.014  1.00  0.00      LIGB    
ATOM   1320  CD2 LEU X  16      -1.323  -5.014  -3.544  1.00  0.00      LIGB    
ATOM   1321 HD21 LEU X  16      -2.370  -5.051  -3.913  1.00  0.00      LIGB    
ATOM   1322 HD22 LEU X  16      -1.023  -4.066  -3.049  1.00  0.00      LIGB    
ATOM   1323 HD23 LEU X  16      -1.216  -5.932  -2.927  1.00  0.00      LIGB    
ATOM   1324  C   LEU X  16      -2.094  -2.577  -7.106  1.00  0.00      LIGB    
ATOM   1325  O   LEU X  16      -2.781  -1.642  -6.635  1.00  0.00      LIGB    
ATOM   1326  N   CYS X  17      -1.447  -2.432  -8.294  1.00  0.00      LIGB    
ATOM   1327  HN  CYS X  17      -0.962  -3.225  -8.654  1.00  0.00      LIGB    
ATOM   1328  CA  CYS X  17      -1.603  -1.213  -9.102  1.00  0.00      LIGB    
ATOM   1329  HA  CYS X  17      -1.072  -0.362  -8.702  1.00  0.00      LIGB    
ATOM   1330  CB  CYS X  17      -0.881  -1.469 -10.460  1.00  0.00      LIGB    
ATOM   1331  HB1 CYS X  17      -0.976  -0.623 -11.174  1.00  0.00      LIGB    
ATOM   1332  HB2 CYS X  17      -1.340  -2.265 -11.086  1.00  0.00      LIGB    
ATOM   1333  SG  CYS X  17       0.874  -1.933 -10.393  1.00  0.00      LIGB    
ATOM   1334  C   CYS X  17      -3.065  -0.824  -9.452  1.00  0.00      LIGB    
ATOM   1335  O   CYS X  17      -3.307   0.394  -9.459  1.00  0.00      LIGB    
ATOM   1336  N   ALA X  18      -3.885  -1.785  -9.878  1.00  0.00      LIGB    
ATOM   1337  HN  ALA X  18      -3.668  -2.757  -9.865  1.00  0.00      LIGB    
ATOM   1338  CA  ALA X  18      -5.316  -1.523 -10.117  1.00  0.00      LIGB    
ATOM   1339  HA  ALA X  18      -5.397  -0.797 -10.912  1.00  0.00      LIGB    
ATOM   1340  CB  ALA X  18      -5.987  -2.850 -10.428  1.00  0.00      LIGB    
ATOM   1341  HB1 ALA X  18      -5.552  -3.332 -11.329  1.00  0.00      LIGB    
ATOM   1342  HB2 ALA X  18      -6.995  -2.687 -10.865  1.00  0.00      LIGB    
ATOM   1343  HB3 ALA X  18      -6.076  -3.550  -9.569  1.00  0.00      LIGB    
ATOM   1344  C   ALA X  18      -6.063  -0.987  -8.912  1.00  0.00      LIGB    
ATOM   1345  O   ALA X  18      -6.811  -0.041  -8.999  1.00  0.00      LIGB    
ATOM   1346  N   PHE X  19      -5.825  -1.598  -7.736  1.00  0.00      LIGB    
ATOM   1347  HN  PHE X  19      -5.290  -2.439  -7.717  1.00  0.00      LIGB    
ATOM   1348  CA  PHE X  19      -6.285  -1.096  -6.517  1.00  0.00      LIGB    
ATOM   1349  HA  PHE X  19      -7.340  -0.953  -6.703  1.00  0.00      LIGB    
ATOM   1350  CB  PHE X  19      -6.119  -2.025  -5.328  1.00  0.00      LIGB    
ATOM   1351  HB1 PHE X  19      -6.473  -1.593  -4.367  1.00  0.00      LIGB    
ATOM   1352  HB2 PHE X  19      -5.052  -2.331  -5.284  1.00  0.00      LIGB    
ATOM   1353  CG  PHE X  19      -6.954  -3.240  -5.558  1.00  0.00      LIGB    
ATOM   1354  CD1 PHE X  19      -6.349  -4.508  -5.382  1.00  0.00      LIGB    
ATOM   1355  HD1 PHE X  19      -5.321  -4.439  -5.056  1.00  0.00      LIGB    
ATOM   1356  CE1 PHE X  19      -7.115  -5.684  -5.466  1.00  0.00      LIGB    
ATOM   1357  HE1 PHE X  19      -6.644  -6.642  -5.300  1.00  0.00      LIGB    
ATOM   1358  CZ  PHE X  19      -8.455  -5.595  -5.853  1.00  0.00      LIGB    
ATOM   1359  HZ  PHE X  19      -8.907  -6.576  -5.864  1.00  0.00      LIGB    
ATOM   1360  CD2 PHE X  19      -8.319  -3.172  -5.899  1.00  0.00      LIGB    
ATOM   1361  HD2 PHE X  19      -8.875  -2.249  -5.977  1.00  0.00      LIGB    
ATOM   1362  CE2 PHE X  19      -9.087  -4.357  -6.066  1.00  0.00      LIGB    
ATOM   1363  HE2 PHE X  19     -10.133  -4.274  -6.319  1.00  0.00      LIGB    
ATOM   1364  C   PHE X  19      -5.842   0.301  -6.115  1.00  0.00      LIGB    
ATOM   1365  O   PHE X  19      -6.658   1.130  -5.740  1.00  0.00      LIGB    
ATOM   1366  N   PHE X  20      -4.542   0.655  -6.238  1.00  0.00      LIGB    
ATOM   1367  HN  PHE X  20      -3.853  -0.005  -6.529  1.00  0.00      LIGB    
ATOM   1368  CA  PHE X  20      -4.131   2.098  -6.021  1.00  0.00      LIGB    
ATOM   1369  HA  PHE X  20      -4.448   2.369  -5.025  1.00  0.00      LIGB    
ATOM   1370  CB  PHE X  20      -2.587   2.339  -5.852  1.00  0.00      LIGB    
ATOM   1371  HB1 PHE X  20      -2.522   3.317  -5.329  1.00  0.00      LIGB    
ATOM   1372  HB2 PHE X  20      -2.194   2.400  -6.889  1.00  0.00      LIGB    
ATOM   1373  CG  PHE X  20      -1.810   1.328  -5.081  1.00  0.00      LIGB    
ATOM   1374  CD1 PHE X  20      -0.756   0.700  -5.608  1.00  0.00      LIGB    
ATOM   1375  HD1 PHE X  20      -0.474   0.751  -6.649  1.00  0.00      LIGB    
ATOM   1376  CE1 PHE X  20      -0.060  -0.233  -4.870  1.00  0.00      LIGB    
ATOM   1377  HE1 PHE X  20       0.794  -0.756  -5.275  1.00  0.00      LIGB    
ATOM   1378  CZ  PHE X  20      -0.596  -0.673  -3.634  1.00  0.00      LIGB    
ATOM   1379  HZ  PHE X  20       0.001  -1.475  -3.226  1.00  0.00      LIGB    
ATOM   1380  CD2 PHE X  20      -2.314   1.046  -3.844  1.00  0.00      LIGB    
ATOM   1381  HD2 PHE X  20      -3.191   1.499  -3.406  1.00  0.00      LIGB    
ATOM   1382  CE2 PHE X  20      -1.683   0.011  -3.087  1.00  0.00      LIGB    
ATOM   1383  HE2 PHE X  20      -2.049  -0.218  -2.097  1.00  0.00      LIGB    
ATOM   1384  C   PHE X  20      -4.678   3.040  -7.035  1.00  0.00      LIGB    
ATOM   1385  O   PHE X  20      -5.042   4.151  -6.690  1.00  0.00      LIGB    
ATOM   1386  N   HSD X  21      -4.669   2.604  -8.345  1.00  0.00      LIGB    
ATOM   1387  HN  HSD X  21      -4.250   1.740  -8.617  1.00  0.00      LIGB    
ATOM   1388  CA  HSD X  21      -5.327   3.352  -9.410  1.00  0.00      LIGB    
ATOM   1389  HA  HSD X  21      -4.753   4.257  -9.542  1.00  0.00      LIGB    
ATOM   1390  CB  HSD X  21      -5.271   2.498 -10.796  1.00  0.00      LIGB    
ATOM   1391  HB1 HSD X  21      -5.900   1.589 -10.678  1.00  0.00      LIGB    
ATOM   1392  HB2 HSD X  21      -4.212   2.433 -11.126  1.00  0.00      LIGB    
ATOM   1393  ND1 HSD X  21      -5.312   4.129 -12.696  1.00  0.00      LIGB    
ATOM   1394  HD1 HSD X  21      -4.408   4.477 -12.449  1.00  0.00      LIGB    
ATOM   1395  CG  HSD X  21      -5.947   3.166 -11.912  1.00  0.00      LIGB    
ATOM   1396  CE1 HSD X  21      -6.176   4.514 -13.718  1.00  0.00      LIGB    
ATOM   1397  HE1 HSD X  21      -5.889   5.045 -14.625  1.00  0.00      LIGB    
ATOM   1398  NE2 HSD X  21      -7.282   3.787 -13.638  1.00  0.00      LIGB    
ATOM   1399  CD2 HSD X  21      -7.133   2.955 -12.522  1.00  0.00      LIGB    
ATOM   1400  HD2 HSD X  21      -7.991   2.339 -12.283  1.00  0.00      LIGB    
ATOM   1401  C   HSD X  21      -6.753   3.770  -9.232  1.00  0.00      LIGB    
ATOM   1402  O   HSD X  21      -7.125   4.885  -9.437  1.00  0.00      LIGB    
ATOM   1403  N   SER X  22      -7.583   2.806  -8.825  1.00  0.00      LIGB    
ATOM   1404  HN  SER X  22      -7.232   1.894  -8.628  1.00  0.00      LIGB    
ATOM   1405  CA  SER X  22      -9.031   3.018  -8.668  1.00  0.00      LIGB    
ATOM   1406  HA  SER X  22      -9.413   3.596  -9.497  1.00  0.00      LIGB    
ATOM   1407  CB  SER X  22      -9.855   1.691  -8.736  1.00  0.00      LIGB    
ATOM   1408  HB1 SER X  22      -9.620   1.295  -9.747  1.00  0.00      LIGB    
ATOM   1409  HB2 SER X  22     -10.949   1.880  -8.718  1.00  0.00      LIGB    
ATOM   1410  OG  SER X  22      -9.425   0.760  -7.783  1.00  0.00      LIGB    
ATOM   1411  HG1 SER X  22      -8.485   0.617  -7.911  1.00  0.00      LIGB    
ATOM   1412  C   SER X  22      -9.404   3.812  -7.370  1.00  0.00      LIGB    
ATOM   1413  O   SER X  22     -10.316   4.562  -7.283  1.00  0.00      LIGB    
ATOM   1414  N   VAL X  23      -8.458   3.890  -6.421  1.00  0.00      LIGB    
ATOM   1415  HN  VAL X  23      -7.603   3.376  -6.414  1.00  0.00      LIGB    
ATOM   1416  CA  VAL X  23      -8.738   4.616  -5.151  1.00  0.00      LIGB    
ATOM   1417  HA  VAL X  23      -9.782   4.433  -4.943  1.00  0.00      LIGB    
ATOM   1418  CB  VAL X  23      -7.818   4.105  -3.992  1.00  0.00      LIGB    
ATOM   1419  HB  VAL X  23      -6.762   4.010  -4.324  1.00  0.00      LIGB    
ATOM   1420  CG1 VAL X  23      -7.873   5.044  -2.756  1.00  0.00      LIGB    
ATOM   1421 HG11 VAL X  23      -8.934   5.168  -2.450  1.00  0.00      LIGB    
ATOM   1422 HG12 VAL X  23      -7.409   6.034  -2.950  1.00  0.00      LIGB    
ATOM   1423 HG13 VAL X  23      -7.235   4.550  -1.992  1.00  0.00      LIGB    
ATOM   1424  CG2 VAL X  23      -8.275   2.745  -3.466  1.00  0.00      LIGB    
ATOM   1425 HG21 VAL X  23      -7.482   2.343  -2.798  1.00  0.00      LIGB    
ATOM   1426 HG22 VAL X  23      -8.557   2.092  -4.319  1.00  0.00      LIGB    
ATOM   1427 HG23 VAL X  23      -9.170   2.826  -2.813  1.00  0.00      LIGB    
ATOM   1428  C   VAL X  23      -8.520   6.159  -5.374  1.00  0.00      LIGB    
ATOM   1429  O   VAL X  23      -9.121   7.021  -4.712  1.00  0.00      LIGB    
ATOM   1430  N   HSD X  24      -7.684   6.457  -6.313  1.00  0.00      LIGB    
ATOM   1431  HN  HSD X  24      -7.350   5.699  -6.868  1.00  0.00      LIGB    
ATOM   1432  CA  HSD X  24      -7.523   7.787  -6.898  1.00  0.00      LIGB    
ATOM   1433  HA  HSD X  24      -7.677   8.552  -6.152  1.00  0.00      LIGB    
ATOM   1434  CB  HSD X  24      -6.086   7.898  -7.529  1.00  0.00      LIGB    
ATOM   1435  HB1 HSD X  24      -6.043   8.790  -8.191  1.00  0.00      LIGB    
ATOM   1436  HB2 HSD X  24      -5.904   7.086  -8.265  1.00  0.00      LIGB    
ATOM   1437  ND1 HSD X  24      -4.404   6.932  -5.922  1.00  0.00      LIGB    
ATOM   1438  HD1 HSD X  24      -4.701   5.994  -6.099  1.00  0.00      LIGB    
ATOM   1439  CG  HSD X  24      -4.960   8.025  -6.595  1.00  0.00      LIGB    
ATOM   1440  CE1 HSD X  24      -3.335   7.392  -5.200  1.00  0.00      LIGB    
ATOM   1441  HE1 HSD X  24      -2.561   6.815  -4.694  1.00  0.00      LIGB    
ATOM   1442  NE2 HSD X  24      -3.128   8.658  -5.446  1.00  0.00      LIGB    
ATOM   1443  CD2 HSD X  24      -4.151   9.078  -6.345  1.00  0.00      LIGB    
ATOM   1444  HD2 HSD X  24      -4.164  10.087  -6.738  1.00  0.00      LIGB    
ATOM   1445  C   HSD X  24      -8.506   8.063  -8.035  1.00  0.00      LIGB    
ATOM   1446  O   HSD X  24      -8.841   9.201  -8.209  1.00  0.00      LIGB    
ATOM   1447  N   ASP X  25      -8.951   7.120  -8.786  1.00  0.00      LIGB    
ATOM   1448  HN  ASP X  25      -8.671   6.173  -8.651  1.00  0.00      LIGB    
ATOM   1449  CA  ASP X  25     -10.007   7.346  -9.728  1.00  0.00      LIGB    
ATOM   1450  HA  ASP X  25      -9.644   8.177 -10.314  1.00  0.00      LIGB    
ATOM   1451  CB  ASP X  25     -10.150   6.114 -10.697  1.00  0.00      LIGB    
ATOM   1452  HB1 ASP X  25     -10.764   5.361 -10.160  1.00  0.00      LIGB    
ATOM   1453  HB2 ASP X  25      -9.226   5.619 -11.065  1.00  0.00      LIGB    
ATOM   1454  CG  ASP X  25     -11.038   6.436 -11.930  1.00  0.00      LIGB    
ATOM   1455  OD1 ASP X  25     -10.592   7.345 -12.696  1.00  0.00      LIGB    
ATOM   1456  OD2 ASP X  25     -12.053   5.705 -12.110  1.00  0.00      LIGB    
ATOM   1457  C   ASP X  25     -11.379   7.665  -9.108  1.00  0.00      LIGB    
ATOM   1458  O   ASP X  25     -12.033   8.636  -9.518  1.00  0.00      LIGB    
ATOM   1459  N   ASP X  26     -11.817   6.934  -8.052  1.00  0.00      LIGB    
ATOM   1460  HN  ASP X  26     -11.437   6.077  -7.713  1.00  0.00      LIGB    
ATOM   1461  CA  ASP X  26     -13.042   7.241  -7.334  1.00  0.00      LIGB    
ATOM   1462  HA  ASP X  26     -13.266   8.283  -7.508  1.00  0.00      LIGB    
ATOM   1463  CB  ASP X  26     -14.178   6.303  -7.854  1.00  0.00      LIGB    
ATOM   1464  HB1 ASP X  26     -14.010   5.258  -7.518  1.00  0.00      LIGB    
ATOM   1465  HB2 ASP X  26     -14.281   6.386  -8.958  1.00  0.00      LIGB    
ATOM   1466  CG  ASP X  26     -15.494   6.766  -7.157  1.00  0.00      LIGB    
ATOM   1467  OD1 ASP X  26     -16.540   6.306  -7.699  1.00  0.00      LIGB    
ATOM   1468  OD2 ASP X  26     -15.505   7.575  -6.188  1.00  0.00      LIGB    
ATOM   1469  C   ASP X  26     -12.687   7.059  -5.828  1.00  0.00      LIGB    
ATOM   1470  O   ASP X  26     -12.628   5.893  -5.368  1.00  0.00      LIGB    
ATOM   1471  N   PRO X  27     -12.439   8.037  -4.963  1.00  0.00      LIGB    
ATOM   1472  CD  PRO X  27     -12.199   9.459  -5.393  1.00  0.00      LIGB    
ATOM   1473  HD1 PRO X  27     -12.919   9.802  -6.166  1.00  0.00      LIGB    
ATOM   1474  HD2 PRO X  27     -11.148   9.502  -5.749  1.00  0.00      LIGB    
ATOM   1475  CA  PRO X  27     -12.218   7.910  -3.477  1.00  0.00      LIGB    
ATOM   1476  HA  PRO X  27     -11.381   7.247  -3.316  1.00  0.00      LIGB    
ATOM   1477  CB  PRO X  27     -11.887   9.348  -3.016  1.00  0.00      LIGB    
ATOM   1478  HB1 PRO X  27     -10.788   9.451  -2.886  1.00  0.00      LIGB    
ATOM   1479  HB2 PRO X  27     -12.348   9.529  -2.022  1.00  0.00      LIGB    
ATOM   1480  CG  PRO X  27     -12.421  10.256  -4.096  1.00  0.00      LIGB    
ATOM   1481  HG1 PRO X  27     -13.483  10.482  -3.863  1.00  0.00      LIGB    
ATOM   1482  HG2 PRO X  27     -11.896  11.234  -4.127  1.00  0.00      LIGB    
ATOM   1483  C   PRO X  27     -13.350   7.202  -2.735  1.00  0.00      LIGB    
ATOM   1484  O   PRO X  27     -13.176   6.505  -1.703  1.00  0.00      LIGB    
ATOM   1485  N   SER X  28     -14.593   7.384  -3.197  1.00  0.00      LIGB    
ATOM   1486  HN  SER X  28     -14.741   7.858  -4.062  1.00  0.00      LIGB    
ATOM   1487  CA  SER X  28     -15.810   6.975  -2.452  1.00  0.00      LIGB    
ATOM   1488  HA  SER X  28     -15.673   7.251  -1.417  1.00  0.00      LIGB    
ATOM   1489  CB  SER X  28     -16.988   7.796  -3.099  1.00  0.00      LIGB    
ATOM   1490  HB1 SER X  28     -16.624   8.840  -3.206  1.00  0.00      LIGB    
ATOM   1491  HB2 SER X  28     -17.911   7.772  -2.481  1.00  0.00      LIGB    
ATOM   1492  OG  SER X  28     -17.262   7.394  -4.481  1.00  0.00      LIGB    
ATOM   1493  HG1 SER X  28     -16.524   7.475  -5.090  1.00  0.00      LIGB    
ATOM   1494  C   SER X  28     -16.074   5.460  -2.483  1.00  0.00      LIGB    
ATOM   1495  O   SER X  28     -16.786   4.905  -1.659  1.00  0.00      LIGB    
ATOM   1496  N   GLN X  29     -15.357   4.744  -3.379  1.00  0.00      LIGB    
ATOM   1497  HN  GLN X  29     -14.730   5.295  -3.923  1.00  0.00      LIGB    
ATOM   1498  CA  GLN X  29     -15.429   3.324  -3.510  1.00  0.00      LIGB    
ATOM   1499  HA  GLN X  29     -16.378   3.067  -3.063  1.00  0.00      LIGB    
ATOM   1500  CB  GLN X  29     -15.348   2.830  -4.982  1.00  0.00      LIGB    
ATOM   1501  HB1 GLN X  29     -15.536   1.737  -4.920  1.00  0.00      LIGB    
ATOM   1502  HB2 GLN X  29     -14.368   2.980  -5.483  1.00  0.00      LIGB    
ATOM   1503  CG  GLN X  29     -16.491   3.251  -5.900  1.00  0.00      LIGB    
ATOM   1504  HG1 GLN X  29     -16.363   2.818  -6.915  1.00  0.00      LIGB    
ATOM   1505  HG2 GLN X  29     -16.369   4.311  -6.210  1.00  0.00      LIGB    
ATOM   1506  CD  GLN X  29     -17.876   2.952  -5.283  1.00  0.00      LIGB    
ATOM   1507  OE1 GLN X  29     -18.499   3.891  -4.740  1.00  0.00      LIGB    
ATOM   1508  NE2 GLN X  29     -18.356   1.680  -5.313  1.00  0.00      LIGB    
ATOM   1509 HE21 GLN X  29     -17.921   1.017  -5.922  1.00  0.00      LIGB    
ATOM   1510 HE22 GLN X  29     -19.198   1.424  -4.838  1.00  0.00      LIGB    
ATOM   1511  C   GLN X  29     -14.390   2.635  -2.556  1.00  0.00      LIGB    
ATOM   1512  O   GLN X  29     -14.413   1.400  -2.526  1.00  0.00      LIGB    
ATOM   1513  N   SER X  30     -13.526   3.302  -1.863  1.00  0.00      LIGB    
ATOM   1514  HN  SER X  30     -13.665   4.275  -1.696  1.00  0.00      LIGB    
ATOM   1515  CA  SER X  30     -12.268   2.730  -1.271  1.00  0.00      LIGB    
ATOM   1516  HA  SER X  30     -11.491   2.601  -2.011  1.00  0.00      LIGB    
ATOM   1517  CB  SER X  30     -11.510   3.768  -0.393  1.00  0.00      LIGB    
ATOM   1518  HB1 SER X  30     -10.614   3.234  -0.011  1.00  0.00      LIGB    
ATOM   1519  HB2 SER X  30     -12.133   4.105   0.463  1.00  0.00      LIGB    
ATOM   1520  OG  SER X  30     -10.950   4.948  -0.976  1.00  0.00      LIGB    
ATOM   1521  HG1 SER X  30     -11.683   5.467  -1.314  1.00  0.00      LIGB    
ATOM   1522  C   SER X  30     -12.505   1.481  -0.340  1.00  0.00      LIGB    
ATOM   1523  O   SER X  30     -11.843   0.442  -0.470  1.00  0.00      LIGB    
ATOM   1524  N   ALA X  31     -13.539   1.535   0.504  1.00  0.00      LIGB    
ATOM   1525  HN  ALA X  31     -14.005   2.406   0.642  1.00  0.00      LIGB    
ATOM   1526  CA  ALA X  31     -14.234   0.562   1.305  1.00  0.00      LIGB    
ATOM   1527  HA  ALA X  31     -13.613   0.306   2.152  1.00  0.00      LIGB    
ATOM   1528  CB  ALA X  31     -15.401   1.265   2.078  1.00  0.00      LIGB    
ATOM   1529  HB1 ALA X  31     -14.958   1.822   2.932  1.00  0.00      LIGB    
ATOM   1530  HB2 ALA X  31     -16.060   0.439   2.422  1.00  0.00      LIGB    
ATOM   1531  HB3 ALA X  31     -15.915   1.965   1.385  1.00  0.00      LIGB    
ATOM   1532  C   ALA X  31     -14.682  -0.616   0.526  1.00  0.00      LIGB    
ATOM   1533  O   ALA X  31     -14.344  -1.711   0.931  1.00  0.00      LIGB    
ATOM   1534  N   ASN X  32     -15.489  -0.466  -0.519  1.00  0.00      LIGB    
ATOM   1535  HN  ASN X  32     -15.903   0.381  -0.842  1.00  0.00      LIGB    
ATOM   1536  CA  ASN X  32     -15.827  -1.467  -1.490  1.00  0.00      LIGB    
ATOM   1537  HA  ASN X  32     -16.148  -2.286  -0.863  1.00  0.00      LIGB    
ATOM   1538  CB  ASN X  32     -16.966  -1.093  -2.409  1.00  0.00      LIGB    
ATOM   1539  HB1 ASN X  32     -17.178  -1.911  -3.131  1.00  0.00      LIGB    
ATOM   1540  HB2 ASN X  32     -16.759  -0.114  -2.891  1.00  0.00      LIGB    
ATOM   1541  CG  ASN X  32     -18.191  -0.847  -1.612  1.00  0.00      LIGB    
ATOM   1542  OD1 ASN X  32     -18.602   0.276  -1.410  1.00  0.00      LIGB    
ATOM   1543  ND2 ASN X  32     -18.785  -1.929  -1.106  1.00  0.00      LIGB    
ATOM   1544 HD21 ASN X  32     -19.644  -1.657  -0.673  1.00  0.00      LIGB    
ATOM   1545 HD22 ASN X  32     -18.395  -2.843  -1.220  1.00  0.00      LIGB    
ATOM   1546  C   ASN X  32     -14.661  -2.105  -2.204  1.00  0.00      LIGB    
ATOM   1547  O   ASN X  32     -14.594  -3.362  -2.394  1.00  0.00      LIGB    
ATOM   1548  N   LEU X  33     -13.616  -1.360  -2.635  1.00  0.00      LIGB    
ATOM   1549  HN  LEU X  33     -13.651  -0.368  -2.542  1.00  0.00      LIGB    
ATOM   1550  CA  LEU X  33     -12.425  -1.923  -3.234  1.00  0.00      LIGB    
ATOM   1551  HA  LEU X  33     -12.630  -2.572  -4.073  1.00  0.00      LIGB    
ATOM   1552  CB  LEU X  33     -11.629  -0.642  -3.744  1.00  0.00      LIGB    
ATOM   1553  HB1 LEU X  33     -10.566  -0.916  -3.914  1.00  0.00      LIGB    
ATOM   1554  HB2 LEU X  33     -11.698   0.108  -2.927  1.00  0.00      LIGB    
ATOM   1555  CG  LEU X  33     -12.233  -0.059  -4.999  1.00  0.00      LIGB    
ATOM   1556  HG  LEU X  33     -13.332  -0.002  -4.841  1.00  0.00      LIGB    
ATOM   1557  CD1 LEU X  33     -11.764   1.372  -5.212  1.00  0.00      LIGB    
ATOM   1558 HD11 LEU X  33     -10.668   1.535  -5.146  1.00  0.00      LIGB    
ATOM   1559 HD12 LEU X  33     -12.317   2.109  -4.591  1.00  0.00      LIGB    
ATOM   1560 HD13 LEU X  33     -12.037   1.826  -6.188  1.00  0.00      LIGB    
ATOM   1561  CD2 LEU X  33     -11.980  -0.906  -6.239  1.00  0.00      LIGB    
ATOM   1562 HD21 LEU X  33     -10.890  -1.115  -6.282  1.00  0.00      LIGB    
ATOM   1563 HD22 LEU X  33     -12.277  -0.410  -7.188  1.00  0.00      LIGB    
ATOM   1564 HD23 LEU X  33     -12.618  -1.815  -6.215  1.00  0.00      LIGB    
ATOM   1565  C   LEU X  33     -11.628  -2.731  -2.274  1.00  0.00      LIGB    
ATOM   1566  O   LEU X  33     -11.018  -3.779  -2.589  1.00  0.00      LIGB    
ATOM   1567  N   LEU X  34     -11.530  -2.240  -0.991  1.00  0.00      LIGB    
ATOM   1568  HN  LEU X  34     -11.943  -1.338  -0.888  1.00  0.00      LIGB    
ATOM   1569  CA  LEU X  34     -10.889  -3.022   0.074  1.00  0.00      LIGB    
ATOM   1570  HA  LEU X  34      -9.880  -3.168  -0.282  1.00  0.00      LIGB    
ATOM   1571  CB  LEU X  34     -10.700  -2.287   1.359  1.00  0.00      LIGB    
ATOM   1572  HB1 LEU X  34     -11.701  -2.053   1.780  1.00  0.00      LIGB    
ATOM   1573  HB2 LEU X  34     -10.174  -1.319   1.211  1.00  0.00      LIGB    
ATOM   1574  CG  LEU X  34      -9.805  -2.958   2.485  1.00  0.00      LIGB    
ATOM   1575  HG  LEU X  34     -10.256  -3.970   2.559  1.00  0.00      LIGB    
ATOM   1576  CD1 LEU X  34      -8.307  -3.283   1.979  1.00  0.00      LIGB    
ATOM   1577 HD11 LEU X  34      -8.243  -4.198   1.351  1.00  0.00      LIGB    
ATOM   1578 HD12 LEU X  34      -7.602  -3.370   2.833  1.00  0.00      LIGB    
ATOM   1579 HD13 LEU X  34      -7.992  -2.422   1.351  1.00  0.00      LIGB    
ATOM   1580  CD2 LEU X  34      -9.985  -2.266   3.837  1.00  0.00      LIGB    
ATOM   1581 HD21 LEU X  34     -11.062  -2.061   4.017  1.00  0.00      LIGB    
ATOM   1582 HD22 LEU X  34      -9.548  -1.250   3.738  1.00  0.00      LIGB    
ATOM   1583 HD23 LEU X  34      -9.494  -2.916   4.592  1.00  0.00      LIGB    
ATOM   1584  C   LEU X  34     -11.574  -4.351   0.339  1.00  0.00      LIGB    
ATOM   1585  O   LEU X  34     -10.874  -5.365   0.517  1.00  0.00      LIGB    
ATOM   1586  N   ALA X  35     -12.895  -4.442   0.077  1.00  0.00      LIGB    
ATOM   1587  HN  ALA X  35     -13.425  -3.701  -0.327  1.00  0.00      LIGB    
ATOM   1588  CA  ALA X  35     -13.592  -5.741   0.180  1.00  0.00      LIGB    
ATOM   1589  HA  ALA X  35     -13.334  -6.219   1.114  1.00  0.00      LIGB    
ATOM   1590  CB  ALA X  35     -15.111  -5.487   0.339  1.00  0.00      LIGB    
ATOM   1591  HB1 ALA X  35     -15.303  -4.613   0.998  1.00  0.00      LIGB    
ATOM   1592  HB2 ALA X  35     -15.593  -6.352   0.845  1.00  0.00      LIGB    
ATOM   1593  HB3 ALA X  35     -15.518  -5.229  -0.662  1.00  0.00      LIGB    
ATOM   1594  C   ALA X  35     -13.197  -6.717  -0.948  1.00  0.00      LIGB    
ATOM   1595  O   ALA X  35     -12.886  -7.887  -0.748  1.00  0.00      LIGB    
ATOM   1596  N   GLU X  36     -13.134  -6.153  -2.165  1.00  0.00      LIGB    
ATOM   1597  HN  GLU X  36     -13.380  -5.188  -2.211  1.00  0.00      LIGB    
ATOM   1598  CA  GLU X  36     -12.632  -6.883  -3.323  1.00  0.00      LIGB    
ATOM   1599  HA  GLU X  36     -13.192  -7.805  -3.274  1.00  0.00      LIGB    
ATOM   1600  CB  GLU X  36     -12.872  -6.311  -4.777  1.00  0.00      LIGB    
ATOM   1601  HB1 GLU X  36     -12.354  -6.985  -5.492  1.00  0.00      LIGB    
ATOM   1602  HB2 GLU X  36     -12.347  -5.344  -4.930  1.00  0.00      LIGB    
ATOM   1603  CG  GLU X  36     -14.385  -6.153  -5.126  1.00  0.00      LIGB    
ATOM   1604  HG1 GLU X  36     -14.746  -5.254  -4.581  1.00  0.00      LIGB    
ATOM   1605  HG2 GLU X  36     -14.975  -7.045  -4.823  1.00  0.00      LIGB    
ATOM   1606  CD  GLU X  36     -14.647  -6.062  -6.567  1.00  0.00      LIGB    
ATOM   1607  OE1 GLU X  36     -15.054  -7.055  -7.220  1.00  0.00      LIGB    
ATOM   1608  OE2 GLU X  36     -14.626  -4.938  -7.115  1.00  0.00      LIGB    
ATOM   1609  C   GLU X  36     -11.153  -7.317  -3.137  1.00  0.00      LIGB    
ATOM   1610  O   GLU X  36     -10.855  -8.492  -3.391  1.00  0.00      LIGB    
ATOM   1611  N   ALA X  37     -10.328  -6.435  -2.666  1.00  0.00      LIGB    
ATOM   1612  HN  ALA X  37     -10.658  -5.495  -2.647  1.00  0.00      LIGB    
ATOM   1613  CA  ALA X  37      -8.962  -6.770  -2.327  1.00  0.00      LIGB    
ATOM   1614  HA  ALA X  37      -8.562  -7.299  -3.180  1.00  0.00      LIGB    
ATOM   1615  CB  ALA X  37      -8.171  -5.504  -1.982  1.00  0.00      LIGB    
ATOM   1616  HB1 ALA X  37      -8.707  -5.085  -1.104  1.00  0.00      LIGB    
ATOM   1617  HB2 ALA X  37      -8.112  -4.742  -2.789  1.00  0.00      LIGB    
ATOM   1618  HB3 ALA X  37      -7.180  -5.812  -1.587  1.00  0.00      LIGB    
ATOM   1619  C   ALA X  37      -8.926  -7.840  -1.222  1.00  0.00      LIGB    
ATOM   1620  O   ALA X  37      -8.152  -8.799  -1.421  1.00  0.00      LIGB    
ATOM   1621  N   LYS X  38      -9.764  -7.809  -0.160  1.00  0.00      LIGB    
ATOM   1622  HN  LYS X  38     -10.320  -6.989  -0.048  1.00  0.00      LIGB    
ATOM   1623  CA  LYS X  38      -9.716  -8.826   0.842  1.00  0.00      LIGB    
ATOM   1624  HA  LYS X  38      -8.703  -8.790   1.217  1.00  0.00      LIGB    
ATOM   1625  CB  LYS X  38     -10.579  -8.379   2.050  1.00  0.00      LIGB    
ATOM   1626  HB1 LYS X  38     -11.010  -9.261   2.570  1.00  0.00      LIGB    
ATOM   1627  HB2 LYS X  38     -11.500  -7.829   1.762  1.00  0.00      LIGB    
ATOM   1628  CG  LYS X  38      -9.763  -7.453   2.994  1.00  0.00      LIGB    
ATOM   1629  HG1 LYS X  38      -9.375  -6.633   2.352  1.00  0.00      LIGB    
ATOM   1630  HG2 LYS X  38      -8.916  -8.005   3.453  1.00  0.00      LIGB    
ATOM   1631  CD  LYS X  38     -10.454  -6.902   4.177  1.00  0.00      LIGB    
ATOM   1632  HD1 LYS X  38     -11.240  -6.281   3.695  1.00  0.00      LIGB    
ATOM   1633  HD2 LYS X  38      -9.759  -6.283   4.783  1.00  0.00      LIGB    
ATOM   1634  CE  LYS X  38     -11.208  -7.931   5.110  1.00  0.00      LIGB    
ATOM   1635  HE1 LYS X  38     -10.413  -8.486   5.651  1.00  0.00      LIGB    
ATOM   1636  HE2 LYS X  38     -11.833  -8.696   4.602  1.00  0.00      LIGB    
ATOM   1637  NZ  LYS X  38     -12.090  -7.220   6.090  1.00  0.00      LIGB    
ATOM   1638  HZ1 LYS X  38     -11.502  -6.642   6.724  1.00  0.00      LIGB    
ATOM   1639  HZ2 LYS X  38     -12.711  -7.877   6.604  1.00  0.00      LIGB    
ATOM   1640  HZ3 LYS X  38     -12.661  -6.559   5.525  1.00  0.00      LIGB    
ATOM   1641  C   LYS X  38     -10.060 -10.271   0.367  1.00  0.00      LIGB    
ATOM   1642  O   LYS X  38      -9.360 -11.237   0.726  1.00  0.00      LIGB    
ATOM   1643  N   LYS X  39     -11.134 -10.324  -0.473  1.00  0.00      LIGB    
ATOM   1644  HN  LYS X  39     -11.721  -9.520  -0.519  1.00  0.00      LIGB    
ATOM   1645  CA  LYS X  39     -11.541 -11.535  -1.226  1.00  0.00      LIGB    
ATOM   1646  HA  LYS X  39     -11.430 -12.339  -0.513  1.00  0.00      LIGB    
ATOM   1647  CB  LYS X  39     -12.952 -11.361  -1.840  1.00  0.00      LIGB    
ATOM   1648  HB1 LYS X  39     -13.120 -12.281  -2.441  1.00  0.00      LIGB    
ATOM   1649  HB2 LYS X  39     -12.927 -10.492  -2.532  1.00  0.00      LIGB    
ATOM   1650  CG  LYS X  39     -14.041 -11.259  -0.789  1.00  0.00      LIGB    
ATOM   1651  HG1 LYS X  39     -15.008 -11.067  -1.303  1.00  0.00      LIGB    
ATOM   1652  HG2 LYS X  39     -13.946 -10.532   0.046  1.00  0.00      LIGB    
ATOM   1653  CD  LYS X  39     -14.167 -12.737  -0.245  1.00  0.00      LIGB    
ATOM   1654  HD1 LYS X  39     -13.179 -12.949   0.216  1.00  0.00      LIGB    
ATOM   1655  HD2 LYS X  39     -14.395 -13.399  -1.108  1.00  0.00      LIGB    
ATOM   1656  CE  LYS X  39     -15.269 -12.907   0.810  1.00  0.00      LIGB    
ATOM   1657  HE1 LYS X  39     -16.163 -12.318   0.514  1.00  0.00      LIGB    
ATOM   1658  HE2 LYS X  39     -14.893 -12.518   1.780  1.00  0.00      LIGB    
ATOM   1659  NZ  LYS X  39     -15.539 -14.392   0.944  1.00  0.00      LIGB    
ATOM   1660  HZ1 LYS X  39     -16.249 -14.534   1.690  1.00  0.00      LIGB    
ATOM   1661  HZ2 LYS X  39     -14.684 -14.914   1.224  1.00  0.00      LIGB    
ATOM   1662  HZ3 LYS X  39     -15.932 -14.772   0.060  1.00  0.00      LIGB    
ATOM   1663  C   LYS X  39     -10.565 -11.999  -2.287  1.00  0.00      LIGB    
ATOM   1664  O   LYS X  39     -10.324 -13.174  -2.362  1.00  0.00      LIGB    
ATOM   1665  N   LEU X  40      -9.903 -11.141  -3.123  1.00  0.00      LIGB    
ATOM   1666  HN  LEU X  40      -9.914 -10.145  -3.089  1.00  0.00      LIGB    
ATOM   1667  CA  LEU X  40      -8.924 -11.575  -4.101  1.00  0.00      LIGB    
ATOM   1668  HA  LEU X  40      -9.423 -12.225  -4.804  1.00  0.00      LIGB    
ATOM   1669  CB  LEU X  40      -8.629 -10.306  -5.003  1.00  0.00      LIGB    
ATOM   1670  HB1 LEU X  40      -8.117  -9.574  -4.342  1.00  0.00      LIGB    
ATOM   1671  HB2 LEU X  40      -9.617  -9.910  -5.320  1.00  0.00      LIGB    
ATOM   1672  CG  LEU X  40      -7.855 -10.473  -6.343  1.00  0.00      LIGB    
ATOM   1673  HG  LEU X  40      -6.779 -10.701  -6.188  1.00  0.00      LIGB    
ATOM   1674  CD1 LEU X  40      -8.500 -11.654  -7.182  1.00  0.00      LIGB    
ATOM   1675 HD11 LEU X  40      -8.232 -11.551  -8.255  1.00  0.00      LIGB    
ATOM   1676 HD12 LEU X  40      -9.603 -11.529  -7.217  1.00  0.00      LIGB    
ATOM   1677 HD13 LEU X  40      -8.293 -12.699  -6.868  1.00  0.00      LIGB    
ATOM   1678  CD2 LEU X  40      -7.857  -9.146  -7.142  1.00  0.00      LIGB    
ATOM   1679 HD21 LEU X  40      -8.860  -8.719  -7.354  1.00  0.00      LIGB    
ATOM   1680 HD22 LEU X  40      -7.360  -9.315  -8.121  1.00  0.00      LIGB    
ATOM   1681 HD23 LEU X  40      -7.167  -8.462  -6.603  1.00  0.00      LIGB    
ATOM   1682  C   LEU X  40      -7.560 -12.094  -3.544  1.00  0.00      LIGB    
ATOM   1683  O   LEU X  40      -6.807 -12.953  -3.988  1.00  0.00      LIGB    
ATOM   1684  N   ASN X  41      -7.166 -11.521  -2.429  1.00  0.00      LIGB    
ATOM   1685  HN  ASN X  41      -7.593 -10.671  -2.132  1.00  0.00      LIGB    
ATOM   1686  CA  ASN X  41      -6.114 -12.070  -1.568  1.00  0.00      LIGB    
ATOM   1687  HA  ASN X  41      -5.169 -12.144  -2.087  1.00  0.00      LIGB    
ATOM   1688  CB  ASN X  41      -6.042 -11.038  -0.418  1.00  0.00      LIGB    
ATOM   1689  HB1 ASN X  41      -6.931 -10.986   0.246  1.00  0.00      LIGB    
ATOM   1690  HB2 ASN X  41      -6.032 -10.015  -0.853  1.00  0.00      LIGB    
ATOM   1691  CG  ASN X  41      -4.761 -11.245   0.453  1.00  0.00      LIGB    
ATOM   1692  OD1 ASN X  41      -3.627 -11.263  -0.029  1.00  0.00      LIGB    
ATOM   1693  ND2 ASN X  41      -4.969 -11.493   1.808  1.00  0.00      LIGB    
ATOM   1694 HD21 ASN X  41      -5.936 -11.533   2.058  1.00  0.00      LIGB    
ATOM   1695 HD22 ASN X  41      -4.248 -12.008   2.271  1.00  0.00      LIGB    
ATOM   1696  C   ASN X  41      -6.505 -13.405  -0.883  1.00  0.00      LIGB    
ATOM   1697  O   ASN X  41      -5.776 -14.394  -0.970  1.00  0.00      LIGB    
ATOM   1698  N   ASP X  42      -7.722 -13.513  -0.326  1.00  0.00      LIGB    
ATOM   1699  HN  ASP X  42      -8.346 -12.742  -0.223  1.00  0.00      LIGB    
ATOM   1700  CA  ASP X  42      -8.231 -14.852   0.102  1.00  0.00      LIGB    
ATOM   1701  HA  ASP X  42      -7.539 -15.253   0.827  1.00  0.00      LIGB    
ATOM   1702  CB  ASP X  42      -9.583 -14.835   0.743  1.00  0.00      LIGB    
ATOM   1703  HB1 ASP X  42     -10.037 -15.802   1.050  1.00  0.00      LIGB    
ATOM   1704  HB2 ASP X  42     -10.273 -14.276   0.075  1.00  0.00      LIGB    
ATOM   1705  CG  ASP X  42      -9.514 -14.072   2.168  1.00  0.00      LIGB    
ATOM   1706  OD1 ASP X  42     -10.620 -13.712   2.700  1.00  0.00      LIGB    
ATOM   1707  OD2 ASP X  42      -8.446 -14.075   2.825  1.00  0.00      LIGB    
ATOM   1708  C   ASP X  42      -8.308 -15.910  -0.943  1.00  0.00      LIGB    
ATOM   1709  O   ASP X  42      -8.195 -17.108  -0.624  1.00  0.00      LIGB    
ATOM   1710  N   ALA X  43      -8.599 -15.536  -2.196  1.00  0.00      LIGB    
ATOM   1711  HN  ALA X  43      -9.004 -14.636  -2.335  1.00  0.00      LIGB    
ATOM   1712  CA  ALA X  43      -8.703 -16.345  -3.376  1.00  0.00      LIGB    
ATOM   1713  HA  ALA X  43      -9.507 -17.041  -3.189  1.00  0.00      LIGB    
ATOM   1714  CB  ALA X  43      -9.064 -15.328  -4.500  1.00  0.00      LIGB    
ATOM   1715  HB1 ALA X  43     -10.084 -14.945  -4.281  1.00  0.00      LIGB    
ATOM   1716  HB2 ALA X  43      -9.213 -15.885  -5.449  1.00  0.00      LIGB    
ATOM   1717  HB3 ALA X  43      -8.300 -14.523  -4.548  1.00  0.00      LIGB    
ATOM   1718  C   ALA X  43      -7.460 -17.100  -3.792  1.00  0.00      LIGB    
ATOM   1719  O   ALA X  43      -7.514 -18.128  -4.481  1.00  0.00      LIGB    
ATOM   1720  N   GLN X  44      -6.299 -16.563  -3.425  1.00  0.00      LIGB    
ATOM   1721  HN  GLN X  44      -6.232 -15.742  -2.864  1.00  0.00      LIGB    
ATOM   1722  CA  GLN X  44      -5.024 -16.979  -3.925  1.00  0.00      LIGB    
ATOM   1723  HA  GLN X  44      -5.137 -17.781  -4.639  1.00  0.00      LIGB    
ATOM   1724  CB  GLN X  44      -4.219 -15.828  -4.606  1.00  0.00      LIGB    
ATOM   1725  HB1 GLN X  44      -3.259 -16.345  -4.818  1.00  0.00      LIGB    
ATOM   1726  HB2 GLN X  44      -4.063 -15.089  -3.791  1.00  0.00      LIGB    
ATOM   1727  CG  GLN X  44      -4.847 -15.518  -5.986  1.00  0.00      LIGB    
ATOM   1728  HG1 GLN X  44      -5.950 -15.442  -5.879  1.00  0.00      LIGB    
ATOM   1729  HG2 GLN X  44      -4.658 -16.330  -6.721  1.00  0.00      LIGB    
ATOM   1730  CD  GLN X  44      -4.218 -14.278  -6.621  1.00  0.00      LIGB    
ATOM   1731  OE1 GLN X  44      -3.256 -14.285  -7.409  1.00  0.00      LIGB    
ATOM   1732  NE2 GLN X  44      -4.732 -13.112  -6.153  1.00  0.00      LIGB    
ATOM   1733 HE21 GLN X  44      -4.150 -12.328  -6.371  1.00  0.00      LIGB    
ATOM   1734 HE22 GLN X  44      -5.465 -13.142  -5.475  1.00  0.00      LIGB    
ATOM   1735  C   GLN X  44      -4.349 -17.490  -2.622  1.00  0.00      LIGB    
ATOM   1736  O   GLN X  44      -3.157 -17.369  -2.514  1.00  0.00      LIGB    
ATOM   1737  N   ALA X  45      -5.082 -17.979  -1.607  1.00  0.00      LIGB    
ATOM   1738  HN  ALA X  45      -6.076 -18.009  -1.674  1.00  0.00      LIGB    
ATOM   1739  CA  ALA X  45      -4.610 -18.367  -0.360  1.00  0.00      LIGB    
ATOM   1740  HA  ALA X  45      -4.039 -17.555   0.065  1.00  0.00      LIGB    
ATOM   1741  CB  ALA X  45      -5.850 -18.699   0.517  1.00  0.00      LIGB    
ATOM   1742  HB1 ALA X  45      -5.551 -19.376   1.346  1.00  0.00      LIGB    
ATOM   1743  HB2 ALA X  45      -6.624 -19.099  -0.173  1.00  0.00      LIGB    
ATOM   1744  HB3 ALA X  45      -6.321 -17.767   0.897  1.00  0.00      LIGB    
ATOM   1745  C   ALA X  45      -3.745 -19.653  -0.513  1.00  0.00      LIGB    
ATOM   1746  O   ALA X  45      -4.183 -20.815  -0.590  1.00  0.00      LIGB    
ATOM   1747  NT  ALA X  45      -2.445 -19.586  -0.464  1.00  0.00      LIGB    
ATOM   1748  HT1 ALA X  45      -2.078 -18.729  -0.104  1.00  0.00      LIGB    
ATOM   1749  HT2 ALA X  45      -1.869 -20.397  -0.570  1.00  0.00      LIGB    
END
ATOM      1  CAY ASP X   1      11.531 -10.067  -2.483  1.00  0.00      PROA    
ATOM      2  HY1 ASP X   1      12.240 -10.392  -1.692  1.00  0.00      PROA    
ATOM      3  HY2 ASP X   1      11.748  -9.002  -2.710  1.00  0.00      PROA    
ATOM      4  HY3 ASP X   1      11.805 -10.722  -3.338  1.00  0.00      PROA    
ATOM      5  CY  ASP X   1      10.126 -10.205  -1.916  1.00  0.00      PROA    
ATOM      6  OY  ASP X   1       9.248  -9.364  -2.155  1.00  0.00      PROA    
ATOM      7  N   ASP X   1       9.875 -11.310  -1.327  1.00  9.88      PROA    
ATOM      8  HN  ASP X   1      10.612 -11.971  -1.215  1.00  0.00      PROA    
ATOM      9  CA  ASP X   1       8.506 -11.767  -0.845  1.00  9.88      PROA    
ATOM     10  HA  ASP X   1       7.753 -11.446  -1.549  1.00  0.00      PROA    
ATOM     11  CB  ASP X   1       8.442 -13.328  -0.701  1.00  9.88      PROA    
ATOM     12  HB1 ASP X   1       7.387 -13.566  -0.446  1.00  0.00      PROA    
ATOM     13  HB2 ASP X   1       9.206 -13.840  -0.077  1.00  0.00      PROA    
ATOM     14  CG  ASP X   1       8.502 -13.873  -2.117  1.00  9.88      PROA    
ATOM     15  OD1 ASP X   1       9.328 -14.814  -2.420  1.00  9.88      PROA    
ATOM     16  OD2 ASP X   1       7.800 -13.397  -3.024  1.00  9.88      PROA    
ATOM     17  C   ASP X   1       8.176 -11.337   0.595  1.00  9.88      PROA    
ATOM     18  O   ASP X   1       7.249 -11.913   1.171  1.00  9.88      PROA    
ATOM     19  N   ARG X   2       8.940 -10.362   1.143  1.00  0.00      PROA    
ATOM     20  HN  ARG X   2       9.688  -9.925   0.649  1.00  0.00      PROA    
ATOM     21  CA  ARG X   2       8.833 -10.100   2.580  1.00  0.00      PROA    
ATOM     22  HA  ARG X   2       8.192 -10.814   3.076  1.00  0.00      PROA    
ATOM     23  CB  ARG X   2      10.241 -10.130   3.262  1.00  0.00      PROA    
ATOM     24  HB1 ARG X   2      10.087 -10.183   4.361  1.00  0.00      PROA    
ATOM     25  HB2 ARG X   2      10.804  -9.183   3.118  1.00  0.00      PROA    
ATOM     26  CG  ARG X   2      11.198 -11.254   2.734  1.00  0.00      PROA    
ATOM     27  HG1 ARG X   2      12.067 -11.190   3.423  1.00  0.00      PROA    
ATOM     28  HG2 ARG X   2      11.482 -11.203   1.661  1.00  0.00      PROA    
ATOM     29  CD  ARG X   2      10.670 -12.754   2.876  1.00  0.00      PROA    
ATOM     30  HD1 ARG X   2      10.198 -13.076   1.923  1.00  0.00      PROA    
ATOM     31  HD2 ARG X   2      10.100 -12.864   3.823  1.00  0.00      PROA    
ATOM     32  NE  ARG X   2      11.804 -13.670   3.071  1.00  0.00      PROA    
ATOM     33  HE  ARG X   2      12.739 -13.358   3.242  1.00  0.00      PROA    
ATOM     34  CZ  ARG X   2      11.692 -15.007   3.065  1.00  0.00      PROA    
ATOM     35  NH1 ARG X   2      10.504 -15.591   2.899  1.00  0.00      PROA    
ATOM     36 HH11 ARG X   2      10.488 -16.511   3.292  1.00  0.00      PROA    
ATOM     37 HH12 ARG X   2       9.581 -15.213   2.966  1.00  0.00      PROA    
ATOM     38  NH2 ARG X   2      12.699 -15.834   3.129  1.00  0.00      PROA    
ATOM     39 HH21 ARG X   2      13.651 -15.527   3.134  1.00  0.00      PROA    
ATOM     40 HH22 ARG X   2      12.543 -16.721   2.696  1.00  0.00      PROA    
ATOM     41  C   ARG X   2       8.359  -8.719   2.846  1.00  0.00      PROA    
ATOM     42  O   ARG X   2       8.508  -8.259   3.982  1.00  0.00      PROA    
ATOM     43  N   PHE X   3       7.865  -7.992   1.856  1.00  0.00      PROA    
ATOM     44  HN  PHE X   3       7.621  -8.338   0.953  1.00  0.00      PROA    
ATOM     45  CA  PHE X   3       7.718  -6.515   1.908  1.00  0.00      PROA    
ATOM     46  HA  PHE X   3       7.951  -6.130   2.890  1.00  0.00      PROA    
ATOM     47  CB  PHE X   3       8.652  -5.793   0.836  1.00  0.00      PROA    
ATOM     48  HB1 PHE X   3       8.596  -4.695   0.994  1.00  0.00      PROA    
ATOM     49  HB2 PHE X   3       8.380  -6.132  -0.186  1.00  0.00      PROA    
ATOM     50  CG  PHE X   3      10.051  -6.253   1.000  1.00  0.00      PROA    
ATOM     51  CD1 PHE X   3      10.462  -7.319   0.179  1.00  0.00      PROA    
ATOM     52  HD1 PHE X   3       9.850  -7.615  -0.661  1.00  0.00      PROA    
ATOM     53  CE1 PHE X   3      11.709  -7.863   0.342  1.00  0.00      PROA    
ATOM     54  HE1 PHE X   3      11.847  -8.745  -0.265  1.00  0.00      PROA    
ATOM     55  CZ  PHE X   3      12.441  -7.631   1.455  1.00  0.00      PROA    
ATOM     56  HZ  PHE X   3      13.288  -8.278   1.629  1.00  0.00      PROA    
ATOM     57  CD2 PHE X   3      10.981  -5.818   2.027  1.00  0.00      PROA    
ATOM     58  HD2 PHE X   3      10.769  -4.933   2.608  1.00  0.00      PROA    
ATOM     59  CE2 PHE X   3      12.133  -6.583   2.297  1.00  0.00      PROA    
ATOM     60  HE2 PHE X   3      12.655  -6.513   3.240  1.00  0.00      PROA    
ATOM     61  C   PHE X   3       6.257  -6.187   1.807  1.00  0.00      PROA    
ATOM     62  O   PHE X   3       5.940  -5.028   1.684  1.00  0.00      PROA    
ATOM     63  N   GLY X   4       5.406  -7.199   1.836  1.00  0.00      PROA    
ATOM     64  HN  GLY X   4       5.770  -8.114   1.994  1.00  0.00      PROA    
ATOM     65  CA  GLY X   4       3.959  -7.093   1.501  1.00  0.00      PROA    
ATOM     66  HA1 GLY X   4       3.474  -7.872   2.071  1.00  0.00      PROA    
ATOM     67  HA2 GLY X   4       3.887  -7.248   0.435  1.00  0.00      PROA    
ATOM     68  C   GLY X   4       3.164  -5.887   1.826  1.00  0.00      PROA    
ATOM     69  O   GLY X   4       3.195  -5.348   2.922  1.00  0.00      PROA    
ATOM     70  N   VAL X   5       2.300  -5.568   0.825  1.00  0.00      PROA    
ATOM     71  HN  VAL X   5       2.274  -6.128   0.000  1.00  0.00      PROA    
ATOM     72  CA  VAL X   5       1.393  -4.427   0.887  1.00  0.00      PROA    
ATOM     73  HA  VAL X   5       2.044  -3.596   1.114  1.00  0.00      PROA    
ATOM     74  CB  VAL X   5       0.711  -4.169  -0.486  1.00  0.00      PROA    
ATOM     75  HB  VAL X   5       0.143  -5.073  -0.791  1.00  0.00      PROA    
ATOM     76  CG1 VAL X   5      -0.380  -3.069  -0.300  1.00  0.00      PROA    
ATOM     77 HG11 VAL X   5       0.028  -2.077  -0.012  1.00  0.00      PROA    
ATOM     78 HG12 VAL X   5      -1.181  -3.206   0.458  1.00  0.00      PROA    
ATOM     79 HG13 VAL X   5      -0.911  -2.800  -1.238  1.00  0.00      PROA    
ATOM     80  CG2 VAL X   5       1.938  -3.991  -1.414  1.00  0.00      PROA    
ATOM     81 HG21 VAL X   5       2.545  -4.920  -1.474  1.00  0.00      PROA    
ATOM     82 HG22 VAL X   5       2.591  -3.144  -1.113  1.00  0.00      PROA    
ATOM     83 HG23 VAL X   5       1.686  -3.608  -2.426  1.00  0.00      PROA    
ATOM     84  C   VAL X   5       0.383  -4.506   2.055  1.00  0.00      PROA    
ATOM     85  O   VAL X   5      -0.151  -5.551   2.352  1.00  0.00      PROA    
ATOM     86  N   VAL X   6       0.070  -3.326   2.655  1.00  0.00      PROA    
ATOM     87  HN  VAL X   6       0.698  -2.562   2.526  1.00  0.00      PROA    
ATOM     88  CA  VAL X   6      -0.914  -3.086   3.737  1.00  0.00      PROA    
ATOM     89  HA  VAL X   6      -1.514  -3.976   3.862  1.00  0.00      PROA    
ATOM     90  CB  VAL X   6      -0.273  -2.756   4.969  1.00  0.00      PROA    
ATOM     91  HB  VAL X   6       0.169  -1.737   4.970  1.00  0.00      PROA    
ATOM     92  CG1 VAL X   6      -1.329  -2.710   6.083  1.00  0.00      PROA    
ATOM     93 HG11 VAL X   6      -1.856  -3.675   6.237  1.00  0.00      PROA    
ATOM     94 HG12 VAL X   6      -2.041  -1.881   5.882  1.00  0.00      PROA    
ATOM     95 HG13 VAL X   6      -0.809  -2.484   7.038  1.00  0.00      PROA    
ATOM     96  CG2 VAL X   6       0.904  -3.674   5.359  1.00  0.00      PROA    
ATOM     97 HG21 VAL X   6       0.540  -4.703   5.566  1.00  0.00      PROA    
ATOM     98 HG22 VAL X   6       1.355  -3.344   6.320  1.00  0.00      PROA    
ATOM     99 HG23 VAL X   6       1.686  -3.643   4.570  1.00  0.00      PROA    
ATOM    100  C   VAL X   6      -1.852  -2.033   3.207  1.00  0.00      PROA    
ATOM    101  O   VAL X   6      -1.492  -0.989   2.645  1.00  0.00      PROA    
ATOM    102  N   PHE X   7      -3.165  -2.298   3.313  1.00  0.00      PROA    
ATOM    103  HN  PHE X   7      -3.602  -3.101   3.711  1.00  0.00      PROA    
ATOM    104  CA  PHE X   7      -4.131  -1.225   3.214  1.00  0.00      PROA    
ATOM    105  HA  PHE X   7      -3.671  -0.363   2.754  1.00  0.00      PROA    
ATOM    106  CB  PHE X   7      -5.405  -1.628   2.345  1.00  0.00      PROA    
ATOM    107  HB1 PHE X   7      -6.280  -0.958   2.481  1.00  0.00      PROA    
ATOM    108  HB2 PHE X   7      -5.723  -2.657   2.615  1.00  0.00      PROA    
ATOM    109  CG  PHE X   7      -5.337  -1.434   0.828  1.00  0.00      PROA    
ATOM    110  CD1 PHE X   7      -4.518  -0.444   0.262  1.00  0.00      PROA    
ATOM    111  HD1 PHE X   7      -3.891   0.266   0.781  1.00  0.00      PROA    
ATOM    112  CE1 PHE X   7      -4.489  -0.357  -1.159  1.00  0.00      PROA    
ATOM    113  HE1 PHE X   7      -3.938   0.414  -1.677  1.00  0.00      PROA    
ATOM    114  CZ  PHE X   7      -5.269  -1.202  -1.955  1.00  0.00      PROA    
ATOM    115  HZ  PHE X   7      -5.174  -1.132  -3.029  1.00  0.00      PROA    
ATOM    116  CD2 PHE X   7      -6.055  -2.345   0.031  1.00  0.00      PROA    
ATOM    117  HD2 PHE X   7      -6.633  -3.111   0.527  1.00  0.00      PROA    
ATOM    118  CE2 PHE X   7      -5.968  -2.240  -1.409  1.00  0.00      PROA    
ATOM    119  HE2 PHE X   7      -6.507  -2.877  -2.096  1.00  0.00      PROA    
ATOM    120  C   PHE X   7      -4.521  -0.700   4.593  1.00  0.00      PROA    
ATOM    121  O   PHE X   7      -4.865  -1.564   5.416  1.00  0.00      PROA    
ATOM    122  N   ARG X   8      -4.424   0.640   4.885  1.00  0.00      PROA    
ATOM    123  HN  ARG X   8      -4.206   1.246   4.124  1.00  0.00      PROA    
ATOM    124  CA  ARG X   8      -4.944   1.235   6.091  1.00  0.00      PROA    
ATOM    125  HA  ARG X   8      -5.422   0.488   6.706  1.00  0.00      PROA    
ATOM    126  CB  ARG X   8      -3.864   1.915   6.994  1.00  0.00      PROA    
ATOM    127  HB1 ARG X   8      -3.686   2.948   6.627  1.00  0.00      PROA    
ATOM    128  HB2 ARG X   8      -2.899   1.391   6.824  1.00  0.00      PROA    
ATOM    129  CG  ARG X   8      -4.168   2.012   8.471  1.00  0.00      PROA    
ATOM    130  HG1 ARG X   8      -4.163   0.947   8.787  1.00  0.00      PROA    
ATOM    131  HG2 ARG X   8      -5.180   2.471   8.450  1.00  0.00      PROA    
ATOM    132  CD  ARG X   8      -3.002   2.747   9.146  1.00  0.00      PROA    
ATOM    133  HD1 ARG X   8      -3.143   3.803   8.833  1.00  0.00      PROA    
ATOM    134  HD2 ARG X   8      -1.986   2.474   8.791  1.00  0.00      PROA    
ATOM    135  NE  ARG X   8      -3.111   2.493  10.655  1.00  0.00      PROA    
ATOM    136  HE  ARG X   8      -4.035   2.399  11.025  1.00  0.00      PROA    
ATOM    137  CZ  ARG X   8      -2.104   2.742  11.469  1.00  0.00      PROA    
ATOM    138  NH1 ARG X   8      -0.898   3.177  11.056  1.00  0.00      PROA    
ATOM    139 HH11 ARG X   8      -0.184   3.185  11.756  1.00  0.00      PROA    
ATOM    140 HH12 ARG X   8      -0.771   3.608  10.162  1.00  0.00      PROA    
ATOM    141  NH2 ARG X   8      -2.226   2.514  12.739  1.00  0.00      PROA    
ATOM    142 HH21 ARG X   8      -1.415   2.489  13.323  1.00  0.00      PROA    
ATOM    143 HH22 ARG X   8      -3.128   2.160  12.985  1.00  0.00      PROA    
ATOM    144  C   ARG X   8      -6.071   2.190   5.648  1.00  0.00      PROA    
ATOM    145  O   ARG X   8      -5.820   3.146   4.818  1.00  0.00      PROA    
ATOM    146  N   ALA X   9      -7.279   1.904   6.212  1.00  0.00      PROA    
ATOM    147  HN  ALA X   9      -7.383   1.113   6.811  1.00  0.00      PROA    
ATOM    148  CA  ALA X   9      -8.478   2.746   6.252  1.00  0.00      PROA    
ATOM    149  HA  ALA X   9      -8.652   3.083   5.241  1.00  0.00      PROA    
ATOM    150  CB  ALA X   9      -9.679   1.834   6.582  1.00  0.00      PROA    
ATOM    151  HB1 ALA X   9      -9.772   0.998   5.858  1.00  0.00      PROA    
ATOM    152  HB2 ALA X   9     -10.638   2.381   6.712  1.00  0.00      PROA    
ATOM    153  HB3 ALA X   9      -9.465   1.374   7.570  1.00  0.00      PROA    
ATOM    154  C   ALA X   9      -8.345   3.991   7.178  1.00  0.00      PROA    
ATOM    155  O   ALA X   9      -7.556   4.041   8.167  1.00  0.00      PROA    
ATOM    156  N   SER X  10      -9.105   5.041   6.768  1.00  0.00      PROA    
ATOM    157  HN  SER X  10      -9.623   4.898   5.928  1.00  0.00      PROA    
ATOM    158  CA  SER X  10      -9.224   6.268   7.603  1.00  0.00      PROA    
ATOM    159  HA  SER X  10      -8.247   6.724   7.657  1.00  0.00      PROA    
ATOM    160  CB  SER X  10     -10.244   7.183   6.858  1.00  0.00      PROA    
ATOM    161  HB1 SER X  10     -11.141   6.569   6.628  1.00  0.00      PROA    
ATOM    162  HB2 SER X  10      -9.868   7.550   5.879  1.00  0.00      PROA    
ATOM    163  OG  SER X  10     -10.878   8.213   7.631  1.00  0.00      PROA    
ATOM    164  HG1 SER X  10     -11.808   8.003   7.519  1.00  0.00      PROA    
ATOM    165  C   SER X  10      -9.766   6.127   9.061  1.00  0.00      PROA    
ATOM    166  O   SER X  10     -10.629   5.313   9.367  1.00  0.00      PROA    
ATOM    167  N   PRO X  11      -9.270   7.008  10.015  1.00  0.00      PROA    
ATOM    168  CD  PRO X  11      -8.172   7.982   9.812  1.00  0.00      PROA    
ATOM    169  HD1 PRO X  11      -8.184   8.691   8.956  1.00  0.00      PROA    
ATOM    170  HD2 PRO X  11      -7.210   7.433   9.724  1.00  0.00      PROA    
ATOM    171  CA  PRO X  11      -9.609   6.809  11.394  1.00  0.00      PROA    
ATOM    172  HA  PRO X  11      -9.508   5.739  11.507  1.00  0.00      PROA    
ATOM    173  CB  PRO X  11      -8.590   7.722  12.188  1.00  0.00      PROA    
ATOM    174  HB1 PRO X  11      -7.714   7.148  12.558  1.00  0.00      PROA    
ATOM    175  HB2 PRO X  11      -9.127   8.110  13.080  1.00  0.00      PROA    
ATOM    176  CG  PRO X  11      -8.117   8.749  11.145  1.00  0.00      PROA    
ATOM    177  HG1 PRO X  11      -8.873   9.548  10.991  1.00  0.00      PROA    
ATOM    178  HG2 PRO X  11      -7.182   9.298  11.388  1.00  0.00      PROA    
ATOM    179  C   PRO X  11     -11.079   7.150  11.590  1.00  0.00      PROA    
ATOM    180  O   PRO X  11     -11.772   6.535  12.393  1.00  0.00      PROA    
ATOM    181  N   ARG X  12     -11.600   8.154  10.827  1.00  0.00      PROA    
ATOM    182  HN  ARG X  12     -11.058   8.422  10.034  1.00  0.00      PROA    
ATOM    183  CA  ARG X  12     -13.030   8.612  10.934  1.00  0.00      PROA    
ATOM    184  HA  ARG X  12     -13.360   8.234  11.890  1.00  0.00      PROA    
ATOM    185  CB  ARG X  12     -13.368  10.198  10.805  1.00  0.00      PROA    
ATOM    186  HB1 ARG X  12     -14.453  10.375  10.642  1.00  0.00      PROA    
ATOM    187  HB2 ARG X  12     -12.951  10.631   9.871  1.00  0.00      PROA    
ATOM    188  CG  ARG X  12     -12.938  11.047  12.049  1.00  0.00      PROA    
ATOM    189  HG1 ARG X  12     -12.826  12.090  11.685  1.00  0.00      PROA    
ATOM    190  HG2 ARG X  12     -11.949  10.586  12.260  1.00  0.00      PROA    
ATOM    191  CD  ARG X  12     -13.833  11.006  13.324  1.00  0.00      PROA    
ATOM    192  HD1 ARG X  12     -14.856  11.135  12.910  1.00  0.00      PROA    
ATOM    193  HD2 ARG X  12     -13.495  11.793  14.031  1.00  0.00      PROA    
ATOM    194  NE  ARG X  12     -13.783   9.706  13.980  1.00  0.00      PROA    
ATOM    195  HE  ARG X  12     -14.593   9.144  13.817  1.00  0.00      PROA    
ATOM    196  CZ  ARG X  12     -12.911   9.209  14.825  1.00  0.00      PROA    
ATOM    197  NH1 ARG X  12     -11.823   9.839  15.159  1.00  0.00      PROA    
ATOM    198 HH11 ARG X  12     -11.798  10.800  14.884  1.00  0.00      PROA    
ATOM    199 HH12 ARG X  12     -11.028   9.253  15.316  1.00  0.00      PROA    
ATOM    200  NH2 ARG X  12     -13.101   8.003  15.251  1.00  0.00      PROA    
ATOM    201 HH21 ARG X  12     -13.996   7.560  15.209  1.00  0.00      PROA    
ATOM    202 HH22 ARG X  12     -12.575   7.816  16.080  1.00  0.00      PROA    
ATOM    203  C   ARG X  12     -13.817   7.897   9.834  1.00  0.00      PROA    
ATOM    204  O   ARG X  12     -13.273   7.153   9.021  1.00  0.00      PROA    
ATOM    205  N   GLN X  13     -15.167   7.942   9.923  1.00  0.00      PROA    
ATOM    206  HN  GLN X  13     -15.628   8.552  10.564  1.00  0.00      PROA    
ATOM    207  CA  GLN X  13     -16.127   7.248   9.035  1.00  0.00      PROA    
ATOM    208  HA  GLN X  13     -15.692   6.486   8.406  1.00  0.00      PROA    
ATOM    209  CB  GLN X  13     -17.297   6.732   9.892  1.00  0.00      PROA    
ATOM    210  HB1 GLN X  13     -18.162   6.450   9.254  1.00  0.00      PROA    
ATOM    211  HB2 GLN X  13     -17.510   7.434  10.726  1.00  0.00      PROA    
ATOM    212  CG  GLN X  13     -17.010   5.404  10.690  1.00  0.00      PROA    
ATOM    213  HG1 GLN X  13     -17.959   4.894  10.966  1.00  0.00      PROA    
ATOM    214  HG2 GLN X  13     -16.412   5.651  11.593  1.00  0.00      PROA    
ATOM    215  CD  GLN X  13     -16.234   4.397   9.847  1.00  0.00      PROA    
ATOM    216  OE1 GLN X  13     -16.580   4.179   8.684  1.00  0.00      PROA    
ATOM    217  NE2 GLN X  13     -15.225   3.656  10.498  1.00  0.00      PROA    
ATOM    218 HE21 GLN X  13     -15.221   3.762  11.492  1.00  0.00      PROA    
ATOM    219 HE22 GLN X  13     -14.708   2.979   9.974  1.00  0.00      PROA    
ATOM    220  C   GLN X  13     -16.689   8.170   8.092  1.00  0.00      PROA    
ATOM    221  O   GLN X  13     -17.605   7.873   7.258  1.00  0.00      PROA    
ATOM    222  N   SER X  14     -16.273   9.446   8.200  1.00  0.00      PROA    
ATOM    223  HN  SER X  14     -15.490   9.658   8.780  1.00  0.00      PROA    
ATOM    224  CA  SER X  14     -16.682  10.529   7.338  1.00  0.00      PROA    
ATOM    225  HA  SER X  14     -17.732  10.725   7.500  1.00  0.00      PROA    
ATOM    226  CB  SER X  14     -16.059  11.860   7.923  1.00  0.00      PROA    
ATOM    227  HB1 SER X  14     -16.601  12.045   8.875  1.00  0.00      PROA    
ATOM    228  HB2 SER X  14     -16.161  12.679   7.179  1.00  0.00      PROA    
ATOM    229  OG  SER X  14     -14.663  11.725   8.217  1.00  0.00      PROA    
ATOM    230  HG1 SER X  14     -14.297  12.404   8.789  1.00  0.00      PROA    
ATOM    231  C   SER X  14     -16.290  10.284   5.905  1.00  0.00      PROA    
ATOM    232  O   SER X  14     -17.025  10.452   4.992  1.00  0.00      PROA    
ATOM    233  N   ASP X  15     -14.997   9.869   5.715  1.00  0.00      PROA    
ATOM    234  HN  ASP X  15     -14.370   9.998   6.480  1.00  0.00      PROA    
ATOM    235  CA  ASP X  15     -14.322   9.226   4.603  1.00  0.00      PROA    
ATOM    236  HA  ASP X  15     -15.063   9.082   3.831  1.00  0.00      PROA    
ATOM    237  CB  ASP X  15     -13.067  10.057   4.126  1.00  0.00      PROA    
ATOM    238  HB1 ASP X  15     -12.345   9.507   3.485  1.00  0.00      PROA    
ATOM    239  HB2 ASP X  15     -12.479  10.327   5.030  1.00  0.00      PROA    
ATOM    240  CG  ASP X  15     -13.516  11.309   3.496  1.00  0.00      PROA    
ATOM    241  OD1 ASP X  15     -12.651  12.216   3.555  1.00  0.00      PROA    
ATOM    242  OD2 ASP X  15     -14.626  11.425   2.852  1.00  0.00      PROA    
ATOM    243  C   ASP X  15     -13.876   7.849   4.987  1.00  0.00      PROA    
ATOM    244  O   ASP X  15     -13.346   7.736   6.060  1.00  0.00      PROA    
ATOM    245  N   VAL X  16     -13.985   6.839   4.118  1.00  0.00      PROA    
ATOM    246  HN  VAL X  16     -14.352   7.076   3.222  1.00  0.00      PROA    
ATOM    247  CA  VAL X  16     -13.686   5.425   4.363  1.00  0.00      PROA    
ATOM    248  HA  VAL X  16     -13.454   5.370   5.417  1.00  0.00      PROA    
ATOM    249  CB  VAL X  16     -14.902   4.446   4.154  1.00  0.00      PROA    
ATOM    250  HB  VAL X  16     -14.570   3.389   4.228  1.00  0.00      PROA    
ATOM    251  CG1 VAL X  16     -15.544   4.573   2.830  1.00  0.00      PROA    
ATOM    252 HG11 VAL X  16     -14.728   4.406   2.095  1.00  0.00      PROA    
ATOM    253 HG12 VAL X  16     -16.078   5.520   2.602  1.00  0.00      PROA    
ATOM    254 HG13 VAL X  16     -16.295   3.810   2.532  1.00  0.00      PROA    
ATOM    255  CG2 VAL X  16     -15.908   4.633   5.287  1.00  0.00      PROA    
ATOM    256 HG21 VAL X  16     -15.471   4.803   6.295  1.00  0.00      PROA    
ATOM    257 HG22 VAL X  16     -16.714   3.869   5.287  1.00  0.00      PROA    
ATOM    258 HG23 VAL X  16     -16.487   5.569   5.138  1.00  0.00      PROA    
ATOM    259  C   VAL X  16     -12.515   4.994   3.509  1.00  0.00      PROA    
ATOM    260  O   VAL X  16     -12.289   3.800   3.341  1.00  0.00      PROA    
ATOM    261  N   MET X  17     -11.807   5.982   2.896  1.00  0.00      PROA    
ATOM    262  HN  MET X  17     -12.161   6.889   3.112  1.00  0.00      PROA    
ATOM    263  CA  MET X  17     -10.535   6.045   2.153  1.00  0.00      PROA    
ATOM    264  HA  MET X  17     -10.907   5.840   1.160  1.00  0.00      PROA    
ATOM    265  CB  MET X  17      -9.999   7.538   2.225  1.00  0.00      PROA    
ATOM    266  HB1 MET X  17      -9.877   7.737   3.311  1.00  0.00      PROA    
ATOM    267  HB2 MET X  17     -10.804   8.207   1.854  1.00  0.00      PROA    
ATOM    268  CG  MET X  17      -8.718   7.716   1.385  1.00  0.00      PROA    
ATOM    269  HG1 MET X  17      -7.915   7.219   1.970  1.00  0.00      PROA    
ATOM    270  HG2 MET X  17      -8.524   8.809   1.417  1.00  0.00      PROA    
ATOM    271  SD  MET X  17      -8.721   7.232  -0.398  1.00  0.00      PROA    
ATOM    272  CE  MET X  17      -6.956   7.725  -0.500  1.00  0.00      PROA    
ATOM    273  HE1 MET X  17      -6.449   7.415  -1.438  1.00  0.00      PROA    
ATOM    274  HE2 MET X  17      -6.477   7.268   0.393  1.00  0.00      PROA    
ATOM    275  HE3 MET X  17      -6.829   8.811  -0.305  1.00  0.00      PROA    
ATOM    276  C   MET X  17      -9.480   4.986   2.587  1.00  0.00      PROA    
ATOM    277  O   MET X  17      -9.181   4.841   3.753  1.00  0.00      PROA    
ATOM    278  N   ILE X  18      -8.965   4.158   1.636  1.00  0.00      PROA    
ATOM    279  HN  ILE X  18      -9.334   4.188   0.711  1.00  0.00      PROA    
ATOM    280  CA  ILE X  18      -7.792   3.282   1.886  1.00  0.00      PROA    
ATOM    281  HA  ILE X  18      -7.721   3.296   2.964  1.00  0.00      PROA    
ATOM    282  CB  ILE X  18      -8.076   1.835   1.490  1.00  0.00      PROA    
ATOM    283  HB  ILE X  18      -7.163   1.206   1.559  1.00  0.00      PROA    
ATOM    284  CG2 ILE X  18      -9.138   1.380   2.657  1.00  0.00      PROA    
ATOM    285 HG21 ILE X  18      -9.702   0.515   2.249  1.00  0.00      PROA    
ATOM    286 HG22 ILE X  18      -9.914   2.161   2.805  1.00  0.00      PROA    
ATOM    287 HG23 ILE X  18      -8.624   1.111   3.605  1.00  0.00      PROA    
ATOM    288  CG1 ILE X  18      -8.545   1.853   0.016  1.00  0.00      PROA    
ATOM    289 HG11 ILE X  18      -7.860   2.378  -0.684  1.00  0.00      PROA    
ATOM    290 HG12 ILE X  18      -9.612   2.159   0.009  1.00  0.00      PROA    
ATOM    291  CD  ILE X  18      -8.561   0.355  -0.495  1.00  0.00      PROA    
ATOM    292  HD1 ILE X  18      -7.550  -0.091  -0.607  1.00  0.00      PROA    
ATOM    293  HD2 ILE X  18      -8.921   0.419  -1.544  1.00  0.00      PROA    
ATOM    294  HD3 ILE X  18      -9.164  -0.321   0.148  1.00  0.00      PROA    
ATOM    295  C   ILE X  18      -6.458   3.787   1.360  1.00  0.00      PROA    
ATOM    296  O   ILE X  18      -6.441   4.348   0.244  1.00  0.00      PROA    
ATOM    297  N   VAL X  19      -5.389   3.706   2.114  1.00  0.00      PROA    
ATOM    298  HN  VAL X  19      -5.533   3.242   2.985  1.00  0.00      PROA    
ATOM    299  CA  VAL X  19      -4.055   4.159   1.874  1.00  0.00      PROA    
ATOM    300  HA  VAL X  19      -4.002   4.715   0.950  1.00  0.00      PROA    
ATOM    301  CB  VAL X  19      -3.662   5.066   3.063  1.00  0.00      PROA    
ATOM    302  HB  VAL X  19      -3.989   4.478   3.947  1.00  0.00      PROA    
ATOM    303  CG1 VAL X  19      -2.166   5.351   3.212  1.00  0.00      PROA    
ATOM    304 HG11 VAL X  19      -1.642   4.377   3.321  1.00  0.00      PROA    
ATOM    305 HG12 VAL X  19      -2.012   5.988   4.109  1.00  0.00      PROA    
ATOM    306 HG13 VAL X  19      -1.836   5.910   2.310  1.00  0.00      PROA    
ATOM    307  CG2 VAL X  19      -4.409   6.399   3.064  1.00  0.00      PROA    
ATOM    308 HG21 VAL X  19      -4.311   7.098   3.922  1.00  0.00      PROA    
ATOM    309 HG22 VAL X  19      -5.499   6.184   3.057  1.00  0.00      PROA    
ATOM    310 HG23 VAL X  19      -4.103   6.985   2.171  1.00  0.00      PROA    
ATOM    311  C   VAL X  19      -3.144   3.000   1.827  1.00  0.00      PROA    
ATOM    312  O   VAL X  19      -3.292   2.108   2.695  1.00  0.00      PROA    
ATOM    313  N   ALA X  20      -2.176   2.954   0.864  1.00  0.00      PROA    
ATOM    314  HN  ALA X  20      -2.198   3.703   0.207  1.00  0.00      PROA    
ATOM    315  CA  ALA X  20      -1.213   1.977   0.735  1.00  0.00      PROA    
ATOM    316  HA  ALA X  20      -1.695   1.020   0.871  1.00  0.00      PROA    
ATOM    317  CB  ALA X  20      -0.505   2.074  -0.634  1.00  0.00      PROA    
ATOM    318  HB1 ALA X  20      -1.374   1.928  -1.310  1.00  0.00      PROA    
ATOM    319  HB2 ALA X  20       0.222   1.242  -0.748  1.00  0.00      PROA    
ATOM    320  HB3 ALA X  20      -0.086   3.080  -0.852  1.00  0.00      PROA    
ATOM    321  C   ALA X  20      -0.155   2.174   1.764  1.00  0.00      PROA    
ATOM    322  O   ALA X  20       0.318   3.258   1.977  1.00  0.00      PROA    
ATOM    323  N   GLY X  21       0.224   1.044   2.418  1.00  0.00      PROA    
ATOM    324  HN  GLY X  21      -0.387   0.257   2.449  1.00  0.00      PROA    
ATOM    325  CA  GLY X  21       1.392   0.921   3.262  1.00  0.00      PROA    
ATOM    326  HA1 GLY X  21       1.040   0.604   4.232  1.00  0.00      PROA    
ATOM    327  HA2 GLY X  21       2.037   1.783   3.172  1.00  0.00      PROA    
ATOM    328  C   GLY X  21       2.354  -0.208   2.815  1.00  0.00      PROA    
ATOM    329  O   GLY X  21       1.986  -1.215   2.194  1.00  0.00      PROA    
ATOM    330  N   THR X  22       3.628  -0.100   3.219  1.00  0.00      PROA    
ATOM    331  HN  THR X  22       3.908   0.569   3.904  1.00  0.00      PROA    
ATOM    332  CA  THR X  22       4.685  -1.023   2.775  1.00  0.00      PROA    
ATOM    333  HA  THR X  22       4.236  -1.786   2.156  1.00  0.00      PROA    
ATOM    334  CB  THR X  22       5.781  -0.402   1.932  1.00  0.00      PROA    
ATOM    335  HB  THR X  22       5.309  -0.068   0.984  1.00  0.00      PROA    
ATOM    336  OG1 THR X  22       6.842  -1.324   1.646  1.00  0.00      PROA    
ATOM    337  HG1 THR X  22       6.524  -1.970   1.012  1.00  0.00      PROA    
ATOM    338  CG2 THR X  22       6.355   0.966   2.480  1.00  0.00      PROA    
ATOM    339 HG21 THR X  22       6.637   0.771   3.537  1.00  0.00      PROA    
ATOM    340 HG22 THR X  22       5.565   1.742   2.388  1.00  0.00      PROA    
ATOM    341 HG23 THR X  22       7.411   1.170   2.202  1.00  0.00      PROA    
ATOM    342  C   THR X  22       5.363  -1.552   3.993  1.00  0.00      PROA    
ATOM    343  O   THR X  22       5.504  -0.835   4.987  1.00  0.00      PROA    
ATOM    344  N   LEU X  23       5.839  -2.816   3.919  1.00  0.00      PROA    
ATOM    345  HN  LEU X  23       5.756  -3.453   3.156  1.00  0.00      PROA    
ATOM    346  CA  LEU X  23       6.540  -3.306   5.087  1.00  0.00      PROA    
ATOM    347  HA  LEU X  23       6.281  -2.695   5.939  1.00  0.00      PROA    
ATOM    348  CB  LEU X  23       6.083  -4.789   5.335  1.00  0.00      PROA    
ATOM    349  HB1 LEU X  23       6.122  -5.356   4.381  1.00  0.00      PROA    
ATOM    350  HB2 LEU X  23       5.007  -4.738   5.605  1.00  0.00      PROA    
ATOM    351  CG  LEU X  23       6.918  -5.433   6.443  1.00  0.00      PROA    
ATOM    352  HG  LEU X  23       8.011  -5.498   6.255  1.00  0.00      PROA    
ATOM    353  CD1 LEU X  23       6.843  -4.772   7.825  1.00  0.00      PROA    
ATOM    354 HD11 LEU X  23       5.849  -4.396   8.148  1.00  0.00      PROA    
ATOM    355 HD12 LEU X  23       7.432  -3.835   7.725  1.00  0.00      PROA    
ATOM    356 HD13 LEU X  23       7.316  -5.483   8.536  1.00  0.00      PROA    
ATOM    357  CD2 LEU X  23       6.474  -6.884   6.657  1.00  0.00      PROA    
ATOM    358 HD21 LEU X  23       6.681  -7.529   5.777  1.00  0.00      PROA    
ATOM    359 HD22 LEU X  23       5.500  -6.998   7.179  1.00  0.00      PROA    
ATOM    360 HD23 LEU X  23       7.267  -7.303   7.312  1.00  0.00      PROA    
ATOM    361  C   LEU X  23       8.046  -3.236   4.967  1.00  0.00      PROA    
ATOM    362  O   LEU X  23       8.743  -3.804   4.140  1.00  0.00      PROA    
ATOM    363  N   THR X  24       8.647  -2.345   5.813  1.00  0.00      PROA    
ATOM    364  HN  THR X  24       8.092  -1.825   6.457  1.00  0.00      PROA    
ATOM    365  CA  THR X  24      10.103  -2.079   5.912  1.00  0.00      PROA    
ATOM    366  HA  THR X  24      10.329  -1.703   4.925  1.00  0.00      PROA    
ATOM    367  CB  THR X  24      10.531  -1.008   6.897  1.00  0.00      PROA    
ATOM    368  HB  THR X  24      10.394  -1.447   7.909  1.00  0.00      PROA    
ATOM    369  OG1 THR X  24       9.730   0.170   6.893  1.00  0.00      PROA    
ATOM    370  HG1 THR X  24       8.928   0.000   7.394  1.00  0.00      PROA    
ATOM    371  CG2 THR X  24      11.883  -0.480   6.501  1.00  0.00      PROA    
ATOM    372 HG21 THR X  24      12.249   0.363   7.125  1.00  0.00      PROA    
ATOM    373 HG22 THR X  24      11.898  -0.121   5.449  1.00  0.00      PROA    
ATOM    374 HG23 THR X  24      12.654  -1.274   6.605  1.00  0.00      PROA    
ATOM    375  C   THR X  24      10.909  -3.382   5.942  1.00  0.00      PROA    
ATOM    376  O   THR X  24      10.576  -4.351   6.634  1.00  0.00      PROA    
ATOM    377  N   ASN X  25      12.074  -3.493   5.312  1.00  0.00      PROA    
ATOM    378  HN  ASN X  25      12.416  -2.825   4.655  1.00  0.00      PROA    
ATOM    379  CA  ASN X  25      13.109  -4.588   5.552  1.00  0.00      PROA    
ATOM    380  HA  ASN X  25      12.628  -5.555   5.538  1.00  0.00      PROA    
ATOM    381  CB  ASN X  25      14.290  -4.324   4.570  1.00  0.00      PROA    
ATOM    382  HB1 ASN X  25      14.825  -3.385   4.828  1.00  0.00      PROA    
ATOM    383  HB2 ASN X  25      14.015  -4.115   3.514  1.00  0.00      PROA    
ATOM    384  CG  ASN X  25      15.358  -5.412   4.524  1.00  0.00      PROA    
ATOM    385  OD1 ASN X  25      15.177  -6.511   5.136  1.00  0.00      PROA    
ATOM    386  ND2 ASN X  25      16.448  -5.084   3.846  1.00  0.00      PROA    
ATOM    387 HD21 ASN X  25      17.255  -5.674   3.880  1.00  0.00      PROA    
ATOM    388 HD22 ASN X  25      16.605  -4.224   3.361  1.00  0.00      PROA    
ATOM    389  C   ASN X  25      13.627  -4.497   6.985  1.00  0.00      PROA    
ATOM    390  O   ASN X  25      13.648  -3.401   7.544  1.00  0.00      PROA    
ATOM    391  N   LYS X  26      14.043  -5.603   7.638  1.00  0.00      PROA    
ATOM    392  HN  LYS X  26      13.902  -6.498   7.223  1.00  0.00      PROA    
ATOM    393  CA  LYS X  26      14.574  -5.619   8.992  1.00  0.00      PROA    
ATOM    394  HA  LYS X  26      14.225  -4.746   9.523  1.00  0.00      PROA    
ATOM    395  CB  LYS X  26      14.184  -6.987   9.651  1.00  0.00      PROA    
ATOM    396  HB1 LYS X  26      14.470  -7.775   8.921  1.00  0.00      PROA    
ATOM    397  HB2 LYS X  26      13.074  -7.033   9.669  1.00  0.00      PROA    
ATOM    398  CG  LYS X  26      14.651  -7.271  11.160  1.00  0.00      PROA    
ATOM    399  HG1 LYS X  26      15.756  -7.182  11.081  1.00  0.00      PROA    
ATOM    400  HG2 LYS X  26      14.470  -8.319  11.482  1.00  0.00      PROA    
ATOM    401  CD  LYS X  26      14.217  -6.290  12.264  1.00  0.00      PROA    
ATOM    402  HD1 LYS X  26      14.529  -5.234  12.118  1.00  0.00      PROA    
ATOM    403  HD2 LYS X  26      14.732  -6.539  13.216  1.00  0.00      PROA    
ATOM    404  CE  LYS X  26      12.711  -6.330  12.511  1.00  0.00      PROA    
ATOM    405  HE1 LYS X  26      12.160  -6.347  11.547  1.00  0.00      PROA    
ATOM    406  HE2 LYS X  26      12.256  -5.430  12.977  1.00  0.00      PROA    
ATOM    407  NZ  LYS X  26      12.262  -7.466  13.304  1.00  0.00      PROA    
ATOM    408  HZ1 LYS X  26      12.615  -8.377  12.946  1.00  0.00      PROA    
ATOM    409  HZ2 LYS X  26      11.224  -7.501  13.250  1.00  0.00      PROA    
ATOM    410  HZ3 LYS X  26      12.480  -7.493  14.321  1.00  0.00      PROA    
ATOM    411  C   LYS X  26      16.034  -5.378   8.858  1.00  0.00      PROA    
ATOM    412  O   LYS X  26      16.759  -6.129   8.181  1.00  0.00      PROA    
ATOM    413  NT  LYS X  26      16.493  -4.229   9.326  1.00  0.00      PROA    
ATOM    414  HT1 LYS X  26      17.486  -4.108   9.360  1.00  0.00      PROA    
ATOM    415  HT2 LYS X  26      15.864  -3.615   9.803  1.00  0.00      PROA    
ATOM    416  CAY ALA X   1       5.854 -11.020   8.760  1.00  0.00      LIGA    
ATOM    417  HY1 ALA X   1       6.404 -11.848   8.264  1.00  0.00      LIGA    
ATOM    418  HY2 ALA X   1       5.447 -10.331   7.989  1.00  0.00      LIGA    
ATOM    419  HY3 ALA X   1       4.990 -11.404   9.344  1.00  0.00      LIGA    
ATOM    420  CY  ALA X   1       6.810 -10.297   9.632  1.00  0.00      LIGA    
ATOM    421  OY  ALA X   1       6.314  -9.479  10.401  1.00  0.00      LIGA    
ATOM    422  N   ALA X   1       8.145 -10.475   9.570  1.00  0.00      LIGA    
ATOM    423  HN  ALA X   1       8.505 -11.081   8.864  1.00  0.00      LIGA    
ATOM    424  CA  ALA X   1       9.166 -10.233  10.511  1.00  0.00      LIGA    
ATOM    425  HA  ALA X   1       8.762 -10.098  11.504  1.00  0.00      LIGA    
ATOM    426  CB  ALA X   1      10.009 -11.596  10.602  1.00  0.00      LIGA    
ATOM    427  HB1 ALA X   1       9.280 -12.434  10.595  1.00  0.00      LIGA    
ATOM    428  HB2 ALA X   1      10.575 -11.578  11.558  1.00  0.00      LIGA    
ATOM    429  HB3 ALA X   1      10.592 -11.687   9.660  1.00  0.00      LIGA    
ATOM    430  C   ALA X   1       9.989  -8.984  10.285  1.00  0.00      LIGA    
ATOM    431  O   ALA X   1      10.985  -8.758  10.984  1.00  0.00      LIGA    
ATOM    432  N   GLY X   2       9.566  -8.195   9.282  1.00  0.00      LIGA    
ATOM    433  HN  GLY X   2       8.903  -8.585   8.648  1.00  0.00      LIGA    
ATOM    434  CA  GLY X   2      10.139  -6.911   8.809  1.00  0.00      LIGA    
ATOM    435  HA1 GLY X   2       9.540  -6.743   7.926  1.00  0.00      LIGA    
ATOM    436  HA2 GLY X   2      11.163  -7.050   8.495  1.00  0.00      LIGA    
ATOM    437  C   GLY X   2       9.997  -5.762   9.812  1.00  0.00      LIGA    
ATOM    438  O   GLY X   2       9.344  -5.918  10.862  1.00  0.00      LIGA    
ATOM    439  N   GLY X   3      10.614  -4.614   9.581  1.00  0.00      LIGA    
ATOM    440  HN  GLY X   3      10.966  -4.356   8.684  1.00  0.00      LIGA    
ATOM    441  CA  GLY X   3      10.594  -3.442  10.431  1.00  0.00      LIGA    
ATOM    442  HA1 GLY X   3      11.229  -2.661  10.040  1.00  0.00      LIGA    
ATOM    443  HA2 GLY X   3      10.947  -3.787  11.391  1.00  0.00      LIGA    
ATOM    444  C   GLY X   3       9.228  -2.728  10.583  1.00  0.00      LIGA    
ATOM    445  O   GLY X   3       8.173  -3.284  10.654  1.00  0.00      LIGA    
ATOM    446  N   GLU X   4       9.244  -1.391  10.721  1.00  0.00      LIGA    
ATOM    447  HN  GLU X   4      10.147  -0.989  10.854  1.00  0.00      LIGA    
ATOM    448  CA  GLU X   4       8.082  -0.538  10.691  1.00  0.00      LIGA    
ATOM    449  HA  GLU X   4       7.456  -0.838  11.518  1.00  0.00      LIGA    
ATOM    450  CB  GLU X   4       8.633   0.949  10.803  1.00  0.00      LIGA    
ATOM    451  HB1 GLU X   4       9.372   1.145   9.996  1.00  0.00      LIGA    
ATOM    452  HB2 GLU X   4       9.317   1.010  11.676  1.00  0.00      LIGA    
ATOM    453  CG  GLU X   4       7.571   2.085  10.819  1.00  0.00      LIGA    
ATOM    454  HG1 GLU X   4       6.647   1.767  11.348  1.00  0.00      LIGA    
ATOM    455  HG2 GLU X   4       7.301   2.304   9.763  1.00  0.00      LIGA    
ATOM    456  CD  GLU X   4       8.086   3.371  11.530  1.00  0.00      LIGA    
ATOM    457  OE1 GLU X   4       9.129   3.861  11.108  1.00  0.00      LIGA    
ATOM    458  OE2 GLU X   4       7.487   3.837  12.572  1.00  0.00      LIGA    
ATOM    459  C   GLU X   4       7.185  -0.546   9.450  1.00  0.00      LIGA    
ATOM    460  O   GLU X   4       7.645  -0.558   8.326  1.00  0.00      LIGA    
ATOM    461  N   ILE X   5       5.879  -0.408   9.574  1.00  0.00      LIGA    
ATOM    462  HN  ILE X   5       5.421  -0.501  10.455  1.00  0.00      LIGA    
ATOM    463  CA  ILE X   5       4.981  -0.117   8.385  1.00  0.00      LIGA    
ATOM    464  HA  ILE X   5       5.409  -0.588   7.512  1.00  0.00      LIGA    
ATOM    465  CB  ILE X   5       3.535  -0.634   8.609  1.00  0.00      LIGA    
ATOM    466  HB  ILE X   5       3.010  -0.045   9.391  1.00  0.00      LIGA    
ATOM    467  CG2 ILE X   5       2.834  -0.599   7.231  1.00  0.00      LIGA    
ATOM    468 HG21 ILE X   5       1.829  -1.050   7.369  1.00  0.00      LIGA    
ATOM    469 HG22 ILE X   5       3.449  -1.066   6.432  1.00  0.00      LIGA    
ATOM    470 HG23 ILE X   5       2.718   0.459   6.911  1.00  0.00      LIGA    
ATOM    471  CG1 ILE X   5       3.647  -2.061   9.225  1.00  0.00      LIGA    
ATOM    472 HG11 ILE X   5       4.105  -1.880  10.221  1.00  0.00      LIGA    
ATOM    473 HG12 ILE X   5       4.304  -2.727   8.626  1.00  0.00      LIGA    
ATOM    474  CD  ILE X   5       2.283  -2.740   9.388  1.00  0.00      LIGA    
ATOM    475  HD1 ILE X   5       1.940  -3.137   8.409  1.00  0.00      LIGA    
ATOM    476  HD2 ILE X   5       1.461  -2.182   9.887  1.00  0.00      LIGA    
ATOM    477  HD3 ILE X   5       2.414  -3.633  10.036  1.00  0.00      LIGA    
ATOM    478  C   ILE X   5       4.918   1.379   8.023  1.00  0.00      LIGA    
ATOM    479  O   ILE X   5       4.599   2.292   8.808  1.00  0.00      LIGA    
ATOM    480  N   VAL X   6       5.257   1.762   6.794  1.00  0.00      LIGA    
ATOM    481  HN  VAL X   6       5.310   1.094   6.055  1.00  0.00      LIGA    
ATOM    482  CA  VAL X   6       5.314   3.167   6.342  1.00  0.00      LIGA    
ATOM    483  HA  VAL X   6       5.148   3.817   7.188  1.00  0.00      LIGA    
ATOM    484  CB  VAL X   6       6.703   3.483   5.782  1.00  0.00      LIGA    
ATOM    485  HB  VAL X   6       6.932   2.792   4.943  1.00  0.00      LIGA    
ATOM    486  CG1 VAL X   6       6.715   4.918   5.385  1.00  0.00      LIGA    
ATOM    487 HG11 VAL X   6       6.076   5.119   4.498  1.00  0.00      LIGA    
ATOM    488 HG12 VAL X   6       7.715   5.328   5.126  1.00  0.00      LIGA    
ATOM    489 HG13 VAL X   6       6.219   5.566   6.139  1.00  0.00      LIGA    
ATOM    490  CG2 VAL X   6       7.715   3.301   6.939  1.00  0.00      LIGA    
ATOM    491 HG21 VAL X   6       7.480   3.729   7.937  1.00  0.00      LIGA    
ATOM    492 HG22 VAL X   6       8.742   3.625   6.667  1.00  0.00      LIGA    
ATOM    493 HG23 VAL X   6       7.687   2.203   7.107  1.00  0.00      LIGA    
ATOM    494  C   VAL X   6       4.287   3.353   5.190  1.00  0.00      LIGA    
ATOM    495  O   VAL X   6       4.183   2.551   4.268  1.00  0.00      LIGA    
ATOM    496  N   TYR X   7       3.471   4.373   5.324  1.00  0.00      LIGA    
ATOM    497  HN  TYR X   7       3.492   5.036   6.068  1.00  0.00      LIGA    
ATOM    498  CA  TYR X   7       2.428   4.663   4.461  1.00  0.00      LIGA    
ATOM    499  HA  TYR X   7       2.147   3.920   3.729  1.00  0.00      LIGA    
ATOM    500  CB  TYR X   7       1.099   5.044   5.159  1.00  0.00      LIGA    
ATOM    501  HB1 TYR X   7       0.235   5.254   4.492  1.00  0.00      LIGA    
ATOM    502  HB2 TYR X   7       1.225   5.955   5.783  1.00  0.00      LIGA    
ATOM    503  CG  TYR X   7       0.652   3.882   5.993  1.00  0.00      LIGA    
ATOM    504  CD1 TYR X   7       1.298   3.745   7.287  1.00  0.00      LIGA    
ATOM    505  HD1 TYR X   7       1.866   4.600   7.623  1.00  0.00      LIGA    
ATOM    506  CE1 TYR X   7       0.886   2.674   8.117  1.00  0.00      LIGA    
ATOM    507  HE1 TYR X   7       1.304   2.609   9.110  1.00  0.00      LIGA    
ATOM    508  CZ  TYR X   7       0.087   1.634   7.572  1.00  0.00      LIGA    
ATOM    509  OH  TYR X   7      -0.401   0.612   8.339  1.00  0.00      LIGA    
ATOM    510  HH  TYR X   7       0.146   0.398   9.099  1.00  0.00      LIGA    
ATOM    511  CD2 TYR X   7      -0.207   2.912   5.579  1.00  0.00      LIGA    
ATOM    512  HD2 TYR X   7      -0.408   2.892   4.519  1.00  0.00      LIGA    
ATOM    513  CE2 TYR X   7      -0.377   1.715   6.294  1.00  0.00      LIGA    
ATOM    514  HE2 TYR X   7      -1.001   0.914   5.927  1.00  0.00      LIGA    
ATOM    515  C   TYR X   7       2.717   5.781   3.437  1.00  0.00      LIGA    
ATOM    516  O   TYR X   7       3.586   6.645   3.555  1.00  0.00      LIGA    
ATOM    517  N   LEU X   8       1.824   5.760   2.335  1.00  0.00      LIGA    
ATOM    518  HN  LEU X   8       1.301   4.912   2.299  1.00  0.00      LIGA    
ATOM    519  CA  LEU X   8       1.930   6.549   1.083  1.00  0.00      LIGA    
ATOM    520  HA  LEU X   8       2.691   7.274   1.331  1.00  0.00      LIGA    
ATOM    521  CB  LEU X   8       2.413   5.656  -0.054  1.00  0.00      LIGA    
ATOM    522  HB1 LEU X   8       2.546   6.339  -0.920  1.00  0.00      LIGA    
ATOM    523  HB2 LEU X   8       1.720   4.905  -0.490  1.00  0.00      LIGA    
ATOM    524  CG  LEU X   8       3.717   4.747   0.039  1.00  0.00      LIGA    
ATOM    525  HG  LEU X   8       3.995   4.530  -1.015  1.00  0.00      LIGA    
ATOM    526  CD1 LEU X   8       4.921   5.488   0.625  1.00  0.00      LIGA    
ATOM    527 HD11 LEU X   8       4.848   5.388   1.729  1.00  0.00      LIGA    
ATOM    528 HD12 LEU X   8       4.802   6.576   0.435  1.00  0.00      LIGA    
ATOM    529 HD13 LEU X   8       5.908   5.067   0.335  1.00  0.00      LIGA    
ATOM    530  CD2 LEU X   8       3.442   3.532   0.844  1.00  0.00      LIGA    
ATOM    531 HD21 LEU X   8       2.569   2.948   0.480  1.00  0.00      LIGA    
ATOM    532 HD22 LEU X   8       3.263   3.645   1.935  1.00  0.00      LIGA    
ATOM    533 HD23 LEU X   8       4.275   2.799   0.781  1.00  0.00      LIGA    
ATOM    534  C   LEU X   8       0.662   7.203   0.697  1.00  0.00      LIGA    
ATOM    535  O   LEU X   8       0.025   6.939  -0.327  1.00  0.00      LIGA    
ATOM    536  N   PRO X   9       0.059   8.111   1.469  1.00  0.00      LIGA    
ATOM    537  CD  PRO X   9       0.713   8.590   2.673  1.00  0.00      LIGA    
ATOM    538  HD1 PRO X   9       1.739   8.929   2.414  1.00  0.00      LIGA    
ATOM    539  HD2 PRO X   9       0.726   7.846   3.498  1.00  0.00      LIGA    
ATOM    540  CA  PRO X   9      -1.262   8.665   1.177  1.00  0.00      LIGA    
ATOM    541  HA  PRO X   9      -1.941   7.878   0.883  1.00  0.00      LIGA    
ATOM    542  CB  PRO X   9      -1.553   9.345   2.487  1.00  0.00      LIGA    
ATOM    543  HB1 PRO X   9      -1.897   8.540   3.171  1.00  0.00      LIGA    
ATOM    544  HB2 PRO X   9      -2.213  10.235   2.408  1.00  0.00      LIGA    
ATOM    545  CG  PRO X   9      -0.220   9.802   2.970  1.00  0.00      LIGA    
ATOM    546  HG1 PRO X   9       0.061  10.727   2.422  1.00  0.00      LIGA    
ATOM    547  HG2 PRO X   9      -0.108  10.013   4.055  1.00  0.00      LIGA    
ATOM    548  C   PRO X   9      -1.430   9.607  -0.042  1.00  0.00      LIGA    
ATOM    549  O   PRO X   9      -2.538   9.891  -0.441  1.00  0.00      LIGA    
ATOM    550  N   ASN X  10      -0.325  10.146  -0.575  1.00  0.00      LIGA    
ATOM    551  HN  ASN X  10       0.584   9.995  -0.195  1.00  0.00      LIGA    
ATOM    552  CA  ASN X  10      -0.352  11.116  -1.626  1.00  0.00      LIGA    
ATOM    553  HA  ASN X  10      -1.350  11.406  -1.920  1.00  0.00      LIGA    
ATOM    554  CB  ASN X  10       0.401  12.424  -1.122  1.00  0.00      LIGA    
ATOM    555  HB1 ASN X  10       0.452  13.255  -1.857  1.00  0.00      LIGA    
ATOM    556  HB2 ASN X  10       1.403  12.100  -0.766  1.00  0.00      LIGA    
ATOM    557  CG  ASN X  10      -0.287  13.067   0.149  1.00  0.00      LIGA    
ATOM    558  OD1 ASN X  10       0.403  12.930   1.161  1.00  0.00      LIGA    
ATOM    559  ND2 ASN X  10      -1.460  13.666  -0.026  1.00  0.00      LIGA    
ATOM    560 HD21 ASN X  10      -1.874  14.140   0.751  1.00  0.00      LIGA    
ATOM    561 HD22 ASN X  10      -1.854  13.852  -0.926  1.00  0.00      LIGA    
ATOM    562  C   ASN X  10       0.305  10.746  -2.914  1.00  0.00      LIGA    
ATOM    563  O   ASN X  10       0.250  11.536  -3.845  1.00  0.00      LIGA    
ATOM    564  N   LEU X  11       0.915   9.574  -3.041  1.00  0.00      LIGA    
ATOM    565  HN  LEU X  11       0.914   8.946  -2.268  1.00  0.00      LIGA    
ATOM    566  CA  LEU X  11       1.498   9.151  -4.327  1.00  0.00      LIGA    
ATOM    567  HA  LEU X  11       2.104   9.959  -4.709  1.00  0.00      LIGA    
ATOM    568  CB  LEU X  11       2.505   7.910  -4.292  1.00  0.00      LIGA    
ATOM    569  HB1 LEU X  11       2.646   7.607  -5.352  1.00  0.00      LIGA    
ATOM    570  HB2 LEU X  11       2.023   7.088  -3.721  1.00  0.00      LIGA    
ATOM    571  CG  LEU X  11       3.870   8.233  -3.642  1.00  0.00      LIGA    
ATOM    572  HG  LEU X  11       3.614   8.724  -2.679  1.00  0.00      LIGA    
ATOM    573  CD1 LEU X  11       4.835   6.992  -3.522  1.00  0.00      LIGA    
ATOM    574 HD11 LEU X  11       5.800   7.373  -3.124  1.00  0.00      LIGA    
ATOM    575 HD12 LEU X  11       5.105   6.732  -4.568  1.00  0.00      LIGA    
ATOM    576 HD13 LEU X  11       4.496   6.054  -3.032  1.00  0.00      LIGA    
ATOM    577  CD2 LEU X  11       4.709   9.228  -4.469  1.00  0.00      LIGA    
ATOM    578 HD21 LEU X  11       5.056   8.779  -5.424  1.00  0.00      LIGA    
ATOM    579 HD22 LEU X  11       5.583   9.582  -3.881  1.00  0.00      LIGA    
ATOM    580 HD23 LEU X  11       4.096  10.142  -4.622  1.00  0.00      LIGA    
ATOM    581  C   LEU X  11       0.409   8.931  -5.342  1.00  0.00      LIGA    
ATOM    582  O   LEU X  11      -0.605   8.270  -5.048  1.00  0.00      LIGA    
ATOM    583  N   ASN X  12       0.661   9.295  -6.623  1.00  0.00      LIGA    
ATOM    584  HN  ASN X  12       1.524   9.656  -6.968  1.00  0.00      LIGA    
ATOM    585  CA  ASN X  12      -0.221   8.895  -7.697  1.00  0.00      LIGA    
ATOM    586  HA  ASN X  12      -1.234   9.078  -7.369  1.00  0.00      LIGA    
ATOM    587  CB  ASN X  12       0.013   9.818  -8.881  1.00  0.00      LIGA    
ATOM    588  HB1 ASN X  12      -0.827   9.719  -9.601  1.00  0.00      LIGA    
ATOM    589  HB2 ASN X  12       0.984   9.559  -9.355  1.00  0.00      LIGA    
ATOM    590  CG  ASN X  12      -0.064  11.291  -8.444  1.00  0.00      LIGA    
ATOM    591  OD1 ASN X  12      -0.753  11.700  -7.484  1.00  0.00      LIGA    
ATOM    592  ND2 ASN X  12       0.736  12.129  -9.143  1.00  0.00      LIGA    
ATOM    593 HD21 ASN X  12       0.805  13.053  -8.766  1.00  0.00      LIGA    
ATOM    594 HD22 ASN X  12       1.230  11.755  -9.928  1.00  0.00      LIGA    
ATOM    595  C   ASN X  12      -0.198   7.332  -8.107  1.00  0.00      LIGA    
ATOM    596  O   ASN X  12       0.768   6.653  -7.901  1.00  0.00      LIGA    
ATOM    597  N   PRO X  13      -1.220   6.827  -8.692  1.00  0.00      LIGA    
ATOM    598  CD  PRO X  13      -2.511   7.476  -8.762  1.00  0.00      LIGA    
ATOM    599  HD1 PRO X  13      -2.639   8.254  -9.545  1.00  0.00      LIGA    
ATOM    600  HD2 PRO X  13      -2.864   7.838  -7.773  1.00  0.00      LIGA    
ATOM    601  CA  PRO X  13      -1.299   5.409  -9.038  1.00  0.00      LIGA    
ATOM    602  HA  PRO X  13      -1.188   4.849  -8.122  1.00  0.00      LIGA    
ATOM    603  CB  PRO X  13      -2.728   5.371  -9.717  1.00  0.00      LIGA    
ATOM    604  HB1 PRO X  13      -3.053   4.316  -9.592  1.00  0.00      LIGA    
ATOM    605  HB2 PRO X  13      -2.537   5.547 -10.797  1.00  0.00      LIGA    
ATOM    606  CG  PRO X  13      -3.526   6.413  -9.068  1.00  0.00      LIGA    
ATOM    607  HG1 PRO X  13      -4.347   6.806  -9.705  1.00  0.00      LIGA    
ATOM    608  HG2 PRO X  13      -3.914   6.057  -8.090  1.00  0.00      LIGA    
ATOM    609  C   PRO X  13      -0.186   4.738  -9.882  1.00  0.00      LIGA    
ATOM    610  O   PRO X  13       0.316   3.666  -9.564  1.00  0.00      LIGA    
ATOM    611  N   ASP X  14       0.236   5.358 -11.024  1.00  0.00      LIGA    
ATOM    612  HN  ASP X  14      -0.225   6.161 -11.395  1.00  0.00      LIGA    
ATOM    613  CA  ASP X  14       1.352   4.784 -11.822  1.00  0.00      LIGA    
ATOM    614  HA  ASP X  14       1.112   3.763 -12.080  1.00  0.00      LIGA    
ATOM    615  CB  ASP X  14       1.582   5.524 -13.116  1.00  0.00      LIGA    
ATOM    616  HB1 ASP X  14       2.494   5.088 -13.577  1.00  0.00      LIGA    
ATOM    617  HB2 ASP X  14       1.629   6.618 -12.932  1.00  0.00      LIGA    
ATOM    618  CG  ASP X  14       0.460   5.269 -14.110  1.00  0.00      LIGA    
ATOM    619  OD1 ASP X  14       0.216   4.147 -14.459  1.00  0.00      LIGA    
ATOM    620  OD2 ASP X  14      -0.005   6.316 -14.693  1.00  0.00      LIGA    
ATOM    621  C   ASP X  14       2.631   4.851 -10.998  1.00  0.00      LIGA    
ATOM    622  O   ASP X  14       3.438   3.944 -10.938  1.00  0.00      LIGA    
ATOM    623  N   GLN X  15       2.855   5.981 -10.299  1.00  0.00      LIGA    
ATOM    624  HN  GLN X  15       2.197   6.723 -10.407  1.00  0.00      LIGA    
ATOM    625  CA  GLN X  15       3.960   6.331  -9.473  1.00  0.00      LIGA    
ATOM    626  HA  GLN X  15       4.868   6.174 -10.035  1.00  0.00      LIGA    
ATOM    627  CB  GLN X  15       3.860   7.811  -9.004  1.00  0.00      LIGA    
ATOM    628  HB1 GLN X  15       4.694   8.133  -8.344  1.00  0.00      LIGA    
ATOM    629  HB2 GLN X  15       2.991   7.988  -8.334  1.00  0.00      LIGA    
ATOM    630  CG  GLN X  15       3.712   8.933 -10.139  1.00  0.00      LIGA    
ATOM    631  HG1 GLN X  15       3.999   9.866  -9.608  1.00  0.00      LIGA    
ATOM    632  HG2 GLN X  15       2.619   8.899 -10.332  1.00  0.00      LIGA    
ATOM    633  CD  GLN X  15       4.414   8.650 -11.380  1.00  0.00      LIGA    
ATOM    634  OE1 GLN X  15       3.778   8.530 -12.419  1.00  0.00      LIGA    
ATOM    635  NE2 GLN X  15       5.765   8.422 -11.380  1.00  0.00      LIGA    
ATOM    636 HE21 GLN X  15       6.330   8.386 -12.203  1.00  0.00      LIGA    
ATOM    637 HE22 GLN X  15       6.256   8.620 -10.531  1.00  0.00      LIGA    
ATOM    638  C   GLN X  15       4.128   5.384  -8.222  1.00  0.00      LIGA    
ATOM    639  O   GLN X  15       5.283   4.961  -7.908  1.00  0.00      LIGA    
ATOM    640  N   LEU X  16       2.984   5.030  -7.517  1.00  0.00      LIGA    
ATOM    641  HN  LEU X  16       2.128   5.535  -7.593  1.00  0.00      LIGA    
ATOM    642  CA  LEU X  16       2.977   4.100  -6.400  1.00  0.00      LIGA    
ATOM    643  HA  LEU X  16       3.730   4.434  -5.701  1.00  0.00      LIGA    
ATOM    644  CB  LEU X  16       1.578   4.200  -5.688  1.00  0.00      LIGA    
ATOM    645  HB1 LEU X  16       0.864   4.055  -6.527  1.00  0.00      LIGA    
ATOM    646  HB2 LEU X  16       1.465   5.253  -5.354  1.00  0.00      LIGA    
ATOM    647  CG  LEU X  16       1.341   3.334  -4.450  1.00  0.00      LIGA    
ATOM    648  HG  LEU X  16       1.291   2.264  -4.742  1.00  0.00      LIGA    
ATOM    649  CD1 LEU X  16       2.441   3.572  -3.376  1.00  0.00      LIGA    
ATOM    650 HD11 LEU X  16       2.551   4.656  -3.162  1.00  0.00      LIGA    
ATOM    651 HD12 LEU X  16       3.368   3.157  -3.828  1.00  0.00      LIGA    
ATOM    652 HD13 LEU X  16       2.211   3.051  -2.422  1.00  0.00      LIGA    
ATOM    653  CD2 LEU X  16      -0.087   3.676  -3.969  1.00  0.00      LIGA    
ATOM    654 HD21 LEU X  16      -0.215   4.758  -3.750  1.00  0.00      LIGA    
ATOM    655 HD22 LEU X  16      -0.289   3.225  -2.974  1.00  0.00      LIGA    
ATOM    656 HD23 LEU X  16      -0.836   3.220  -4.651  1.00  0.00      LIGA    
ATOM    657  C   LEU X  16       3.301   2.680  -6.819  1.00  0.00      LIGA    
ATOM    658  O   LEU X  16       4.090   1.932  -6.231  1.00  0.00      LIGA    
ATOM    659  N   CYS X  17       2.682   2.296  -7.913  1.00  0.00      LIGA    
ATOM    660  HN  CYS X  17       1.957   2.884  -8.262  1.00  0.00      LIGA    
ATOM    661  CA  CYS X  17       2.867   0.971  -8.530  1.00  0.00      LIGA    
ATOM    662  HA  CYS X  17       2.671   0.167  -7.837  1.00  0.00      LIGA    
ATOM    663  CB  CYS X  17       1.930   0.928  -9.821  1.00  0.00      LIGA    
ATOM    664  HB1 CYS X  17       2.079   1.695 -10.611  1.00  0.00      LIGA    
ATOM    665  HB2 CYS X  17       0.914   0.975  -9.376  1.00  0.00      LIGA    
ATOM    666  SG  CYS X  17       2.024  -0.644 -10.845  1.00  0.00      LIGA    
ATOM    667  C   CYS X  17       4.290   0.672  -8.986  1.00  0.00      LIGA    
ATOM    668  O   CYS X  17       4.833  -0.448  -8.803  1.00  0.00      LIGA    
ATOM    669  N   ALA X  18       4.894   1.643  -9.631  1.00  0.00      LIGA    
ATOM    670  HN  ALA X  18       4.519   2.534  -9.878  1.00  0.00      LIGA    
ATOM    671  CA  ALA X  18       6.291   1.584  -9.994  1.00  0.00      LIGA    
ATOM    672  HA  ALA X  18       6.394   0.628 -10.486  1.00  0.00      LIGA    
ATOM    673  CB  ALA X  18       6.835   2.542 -11.055  1.00  0.00      LIGA    
ATOM    674  HB1 ALA X  18       7.654   2.134 -11.687  1.00  0.00      LIGA    
ATOM    675  HB2 ALA X  18       7.176   3.474 -10.556  1.00  0.00      LIGA    
ATOM    676  HB3 ALA X  18       5.966   2.891 -11.653  1.00  0.00      LIGA    
ATOM    677  C   ALA X  18       7.174   1.487  -8.741  1.00  0.00      LIGA    
ATOM    678  O   ALA X  18       8.114   0.693  -8.772  1.00  0.00      LIGA    
ATOM    679  N   PHE X  19       6.831   2.246  -7.704  1.00  0.00      LIGA    
ATOM    680  HN  PHE X  19       6.009   2.793  -7.842  1.00  0.00      LIGA    
ATOM    681  CA  PHE X  19       7.522   2.210  -6.427  1.00  0.00      LIGA    
ATOM    682  HA  PHE X  19       8.562   2.276  -6.709  1.00  0.00      LIGA    
ATOM    683  CB  PHE X  19       7.155   3.432  -5.493  1.00  0.00      LIGA    
ATOM    684  HB1 PHE X  19       6.068   3.655  -5.450  1.00  0.00      LIGA    
ATOM    685  HB2 PHE X  19       7.565   4.391  -5.875  1.00  0.00      LIGA    
ATOM    686  CG  PHE X  19       7.720   3.241  -4.072  1.00  0.00      LIGA    
ATOM    687  CD1 PHE X  19       9.093   3.077  -3.876  1.00  0.00      LIGA    
ATOM    688  HD1 PHE X  19       9.812   2.969  -4.675  1.00  0.00      LIGA    
ATOM    689  CE1 PHE X  19       9.612   2.864  -2.528  1.00  0.00      LIGA    
ATOM    690  HE1 PHE X  19      10.566   2.388  -2.356  1.00  0.00      LIGA    
ATOM    691  CZ  PHE X  19       8.764   2.868  -1.408  1.00  0.00      LIGA    
ATOM    692  HZ  PHE X  19       9.212   2.714  -0.438  1.00  0.00      LIGA    
ATOM    693  CD2 PHE X  19       6.945   3.292  -2.921  1.00  0.00      LIGA    
ATOM    694  HD2 PHE X  19       5.866   3.338  -2.957  1.00  0.00      LIGA    
ATOM    695  CE2 PHE X  19       7.432   3.066  -1.610  1.00  0.00      LIGA    
ATOM    696  HE2 PHE X  19       6.794   3.070  -0.738  1.00  0.00      LIGA    
ATOM    697  C   PHE X  19       7.452   0.897  -5.657  1.00  0.00      LIGA    
ATOM    698  O   PHE X  19       8.454   0.366  -5.239  1.00  0.00      LIGA    
ATOM    699  N   PHE X  20       6.278   0.250  -5.651  1.00  0.00      LIGA    
ATOM    700  HN  PHE X  20       5.429   0.713  -5.895  1.00  0.00      LIGA    
ATOM    701  CA  PHE X  20       6.195  -1.170  -5.184  1.00  0.00      LIGA    
ATOM    702  HA  PHE X  20       6.643  -1.109  -4.203  1.00  0.00      LIGA    
ATOM    703  CB  PHE X  20       4.756  -1.654  -5.076  1.00  0.00      LIGA    
ATOM    704  HB1 PHE X  20       4.613  -2.753  -5.007  1.00  0.00      LIGA    
ATOM    705  HB2 PHE X  20       4.244  -1.379  -6.022  1.00  0.00      LIGA    
ATOM    706  CG  PHE X  20       4.131  -1.166  -3.813  1.00  0.00      LIGA    
ATOM    707  CD1 PHE X  20       4.633  -1.592  -2.556  1.00  0.00      LIGA    
ATOM    708  HD1 PHE X  20       5.473  -2.268  -2.488  1.00  0.00      LIGA    
ATOM    709  CE1 PHE X  20       3.997  -1.083  -1.340  1.00  0.00      LIGA    
ATOM    710  HE1 PHE X  20       4.384  -1.426  -0.392  1.00  0.00      LIGA    
ATOM    711  CZ  PHE X  20       2.922  -0.211  -1.401  1.00  0.00      LIGA    
ATOM    712  HZ  PHE X  20       2.498   0.195  -0.494  1.00  0.00      LIGA    
ATOM    713  CD2 PHE X  20       3.075  -0.348  -3.880  1.00  0.00      LIGA    
ATOM    714  HD2 PHE X  20       2.708  -0.080  -4.860  1.00  0.00      LIGA    
ATOM    715  CE2 PHE X  20       2.436   0.126  -2.652  1.00  0.00      LIGA    
ATOM    716  HE2 PHE X  20       1.669   0.885  -2.644  1.00  0.00      LIGA    
ATOM    717  C   PHE X  20       7.036  -2.169  -5.964  1.00  0.00      LIGA    
ATOM    718  O   PHE X  20       7.765  -3.023  -5.433  1.00  0.00      LIGA    
ATOM    719  N   HSD X  21       7.026  -2.090  -7.316  1.00  0.00      LIGA    
ATOM    720  HN  HSD X  21       6.397  -1.488  -7.803  1.00  0.00      LIGA    
ATOM    721  CA  HSD X  21       7.821  -2.979  -8.159  1.00  0.00      LIGA    
ATOM    722  HA  HSD X  21       7.635  -4.024  -7.958  1.00  0.00      LIGA    
ATOM    723  CB  HSD X  21       7.416  -3.036  -9.676  1.00  0.00      LIGA    
ATOM    724  HB1 HSD X  21       8.186  -3.576 -10.267  1.00  0.00      LIGA    
ATOM    725  HB2 HSD X  21       7.378  -1.962  -9.958  1.00  0.00      LIGA    
ATOM    726  ND1 HSD X  21       4.913  -3.093  -9.891  1.00  0.00      LIGA    
ATOM    727  HD1 HSD X  21       4.869  -2.143  -9.581  1.00  0.00      LIGA    
ATOM    728  CG  HSD X  21       6.143  -3.717 -10.088  1.00  0.00      LIGA    
ATOM    729  CE1 HSD X  21       3.980  -3.884 -10.399  1.00  0.00      LIGA    
ATOM    730  HE1 HSD X  21       2.948  -3.547 -10.295  1.00  0.00      LIGA    
ATOM    731  NE2 HSD X  21       4.450  -4.989 -10.923  1.00  0.00      LIGA    
ATOM    732  CD2 HSD X  21       5.900  -4.845 -10.752  1.00  0.00      LIGA    
ATOM    733  HD2 HSD X  21       6.617  -5.567 -11.121  1.00  0.00      LIGA    
ATOM    734  C   HSD X  21       9.287  -2.718  -8.004  1.00  0.00      LIGA    
ATOM    735  O   HSD X  21      10.183  -3.523  -8.199  1.00  0.00      LIGA    
ATOM    736  N   SER X  22       9.594  -1.462  -7.597  1.00  0.00      LIGA    
ATOM    737  HN  SER X  22       8.831  -0.914  -7.264  1.00  0.00      LIGA    
ATOM    738  CA  SER X  22      11.024  -0.975  -7.434  1.00  0.00      LIGA    
ATOM    739  HA  SER X  22      11.616  -1.191  -8.312  1.00  0.00      LIGA    
ATOM    740  CB  SER X  22      11.099   0.597  -7.170  1.00  0.00      LIGA    
ATOM    741  HB1 SER X  22      10.696   0.946  -6.196  1.00  0.00      LIGA    
ATOM    742  HB2 SER X  22      10.529   1.085  -7.989  1.00  0.00      LIGA    
ATOM    743  OG  SER X  22      12.477   1.018  -7.357  1.00  0.00      LIGA    
ATOM    744  HG1 SER X  22      12.627   0.920  -8.300  1.00  0.00      LIGA    
ATOM    745  C   SER X  22      11.697  -1.719  -6.258  1.00  0.00      LIGA    
ATOM    746  O   SER X  22      12.834  -2.233  -6.281  1.00  0.00      LIGA    
ATOM    747  N   VAL X  23      10.998  -1.728  -5.112  1.00  0.00      LIGA    
ATOM    748  HN  VAL X  23      10.037  -1.469  -5.182  1.00  0.00      LIGA    
ATOM    749  CA  VAL X  23      11.274  -2.481  -3.909  1.00  0.00      LIGA    
ATOM    750  HA  VAL X  23      12.183  -2.136  -3.440  1.00  0.00      LIGA    
ATOM    751  CB  VAL X  23      10.143  -2.222  -2.904  1.00  0.00      LIGA    
ATOM    752  HB  VAL X  23       9.161  -2.158  -3.420  1.00  0.00      LIGA    
ATOM    753  CG1 VAL X  23       9.906  -3.417  -1.883  1.00  0.00      LIGA    
ATOM    754 HG11 VAL X  23       9.271  -4.224  -2.307  1.00  0.00      LIGA    
ATOM    755 HG12 VAL X  23       9.345  -2.964  -1.038  1.00  0.00      LIGA    
ATOM    756 HG13 VAL X  23      10.878  -3.815  -1.520  1.00  0.00      LIGA    
ATOM    757  CG2 VAL X  23      10.492  -0.924  -2.244  1.00  0.00      LIGA    
ATOM    758 HG21 VAL X  23       9.770  -0.566  -1.479  1.00  0.00      LIGA    
ATOM    759 HG22 VAL X  23      10.424  -0.128  -3.016  1.00  0.00      LIGA    
ATOM    760 HG23 VAL X  23      11.541  -0.875  -1.881  1.00  0.00      LIGA    
ATOM    761  C   VAL X  23      11.356  -4.012  -4.072  1.00  0.00      LIGA    
ATOM    762  O   VAL X  23      12.202  -4.795  -3.589  1.00  0.00      LIGA    
ATOM    763  N   HSD X  24      10.377  -4.553  -4.875  1.00  0.00      LIGA    
ATOM    764  HN  HSD X  24       9.769  -3.907  -5.331  1.00  0.00      LIGA    
ATOM    765  CA  HSD X  24      10.108  -5.899  -5.179  1.00  0.00      LIGA    
ATOM    766  HA  HSD X  24      10.394  -6.524  -4.346  1.00  0.00      LIGA    
ATOM    767  CB  HSD X  24       8.626  -6.025  -5.574  1.00  0.00      LIGA    
ATOM    768  HB1 HSD X  24       8.438  -6.972  -6.125  1.00  0.00      LIGA    
ATOM    769  HB2 HSD X  24       8.445  -5.215  -6.313  1.00  0.00      LIGA    
ATOM    770  ND1 HSD X  24       6.350  -5.622  -4.399  1.00  0.00      LIGA    
ATOM    771  HD1 HSD X  24       5.868  -5.360  -5.235  1.00  0.00      LIGA    
ATOM    772  CG  HSD X  24       7.677  -5.892  -4.393  1.00  0.00      LIGA    
ATOM    773  CE1 HSD X  24       5.921  -5.793  -3.106  1.00  0.00      LIGA    
ATOM    774  HE1 HSD X  24       4.905  -5.495  -2.847  1.00  0.00      LIGA    
ATOM    775  NE2 HSD X  24       6.871  -6.167  -2.325  1.00  0.00      LIGA    
ATOM    776  CD2 HSD X  24       7.993  -6.215  -3.166  1.00  0.00      LIGA    
ATOM    777  HD2 HSD X  24       8.886  -6.630  -2.716  1.00  0.00      LIGA    
ATOM    778  C   HSD X  24      11.037  -6.487  -6.301  1.00  0.00      LIGA    
ATOM    779  O   HSD X  24      10.708  -7.431  -6.938  1.00  0.00      LIGA    
ATOM    780  N   ASP X  25      12.248  -5.955  -6.407  1.00  0.00      LIGA    
ATOM    781  HN  ASP X  25      12.333  -5.068  -5.959  1.00  0.00      LIGA    
ATOM    782  CA  ASP X  25      13.278  -6.362  -7.346  1.00  0.00      LIGA    
ATOM    783  HA  ASP X  25      12.906  -7.145  -7.990  1.00  0.00      LIGA    
ATOM    784  CB  ASP X  25      13.558  -5.092  -8.264  1.00  0.00      LIGA    
ATOM    785  HB1 ASP X  25      13.967  -4.233  -7.689  1.00  0.00      LIGA    
ATOM    786  HB2 ASP X  25      12.589  -4.905  -8.775  1.00  0.00      LIGA    
ATOM    787  CG  ASP X  25      14.555  -5.349  -9.365  1.00  0.00      LIGA    
ATOM    788  OD1 ASP X  25      14.638  -6.557  -9.766  1.00  0.00      LIGA    
ATOM    789  OD2 ASP X  25      15.134  -4.428 -10.016  1.00  0.00      LIGA    
ATOM    790  C   ASP X  25      14.548  -6.801  -6.572  1.00  0.00      LIGA    
ATOM    791  O   ASP X  25      14.819  -7.991  -6.427  1.00  0.00      LIGA    
ATOM    792  N   ASP X  26      15.466  -5.899  -6.174  1.00  0.00      LIGA    
ATOM    793  HN  ASP X  26      15.359  -4.956  -6.481  1.00  0.00      LIGA    
ATOM    794  CA  ASP X  26      16.382  -6.297  -5.114  1.00  0.00      LIGA    
ATOM    795  HA  ASP X  26      16.455  -7.371  -5.025  1.00  0.00      LIGA    
ATOM    796  CB  ASP X  26      17.772  -5.737  -5.558  1.00  0.00      LIGA    
ATOM    797  HB1 ASP X  26      17.774  -4.626  -5.591  1.00  0.00      LIGA    
ATOM    798  HB2 ASP X  26      18.039  -6.024  -6.597  1.00  0.00      LIGA    
ATOM    799  CG  ASP X  26      18.894  -6.121  -4.582  1.00  0.00      LIGA    
ATOM    800  OD1 ASP X  26      18.660  -6.533  -3.456  1.00  0.00      LIGA    
ATOM    801  OD2 ASP X  26      20.070  -5.916  -4.991  1.00  0.00      LIGA    
ATOM    802  C   ASP X  26      15.956  -5.742  -3.758  1.00  0.00      LIGA    
ATOM    803  O   ASP X  26      15.733  -4.537  -3.573  1.00  0.00      LIGA    
ATOM    804  N   PRO X  27      15.815  -6.570  -2.684  1.00  0.00      LIGA    
ATOM    805  CD  PRO X  27      16.007  -8.054  -2.619  1.00  0.00      LIGA    
ATOM    806  HD1 PRO X  27      17.044  -8.281  -2.944  1.00  0.00      LIGA    
ATOM    807  HD2 PRO X  27      15.178  -8.510  -3.202  1.00  0.00      LIGA    
ATOM    808  CA  PRO X  27      15.302  -6.179  -1.405  1.00  0.00      LIGA    
ATOM    809  HA  PRO X  27      14.435  -5.540  -1.497  1.00  0.00      LIGA    
ATOM    810  CB  PRO X  27      14.938  -7.513  -0.710  1.00  0.00      LIGA    
ATOM    811  HB1 PRO X  27      13.956  -7.838  -1.117  1.00  0.00      LIGA    
ATOM    812  HB2 PRO X  27      14.842  -7.455   0.395  1.00  0.00      LIGA    
ATOM    813  CG  PRO X  27      15.941  -8.526  -1.236  1.00  0.00      LIGA    
ATOM    814  HG1 PRO X  27      16.812  -8.341  -0.572  1.00  0.00      LIGA    
ATOM    815  HG2 PRO X  27      15.659  -9.584  -1.049  1.00  0.00      LIGA    
ATOM    816  C   PRO X  27      16.248  -5.451  -0.529  1.00  0.00      LIGA    
ATOM    817  O   PRO X  27      15.793  -4.725   0.387  1.00  0.00      LIGA    
ATOM    818  N   SER X  28      17.552  -5.532  -0.753  1.00  0.00      LIGA    
ATOM    819  HN  SER X  28      17.790  -6.097  -1.539  1.00  0.00      LIGA    
ATOM    820  CA  SER X  28      18.653  -4.973   0.038  1.00  0.00      LIGA    
ATOM    821  HA  SER X  28      18.500  -5.370   1.031  1.00  0.00      LIGA    
ATOM    822  CB  SER X  28      20.082  -5.226  -0.467  1.00  0.00      LIGA    
ATOM    823  HB1 SER X  28      20.321  -6.266  -0.159  1.00  0.00      LIGA    
ATOM    824  HB2 SER X  28      20.841  -4.674   0.126  1.00  0.00      LIGA    
ATOM    825  OG  SER X  28      20.354  -4.950  -1.891  1.00  0.00      LIGA    
ATOM    826  HG1 SER X  28      19.671  -5.308  -2.464  1.00  0.00      LIGA    
ATOM    827  C   SER X  28      18.567  -3.448   0.142  1.00  0.00      LIGA    
ATOM    828  O   SER X  28      18.841  -2.899   1.216  1.00  0.00      LIGA    
ATOM    829  N   GLN X  29      18.089  -2.911  -0.974  1.00  0.00      LIGA    
ATOM    830  HN  GLN X  29      17.770  -3.554  -1.666  1.00  0.00      LIGA    
ATOM    831  CA  GLN X  29      17.850  -1.565  -1.253  1.00  0.00      LIGA    
ATOM    832  HA  GLN X  29      18.416  -1.019  -0.512  1.00  0.00      LIGA    
ATOM    833  CB  GLN X  29      18.459  -1.110  -2.594  1.00  0.00      LIGA    
ATOM    834  HB1 GLN X  29      18.189  -0.042  -2.736  1.00  0.00      LIGA    
ATOM    835  HB2 GLN X  29      17.844  -1.595  -3.381  1.00  0.00      LIGA    
ATOM    836  CG  GLN X  29      20.014  -1.405  -2.796  1.00  0.00      LIGA    
ATOM    837  HG1 GLN X  29      20.171  -0.930  -3.788  1.00  0.00      LIGA    
ATOM    838  HG2 GLN X  29      20.283  -2.483  -2.782  1.00  0.00      LIGA    
ATOM    839  CD  GLN X  29      20.881  -0.655  -1.817  1.00  0.00      LIGA    
ATOM    840  OE1 GLN X  29      20.896   0.566  -1.784  1.00  0.00      LIGA    
ATOM    841  NE2 GLN X  29      21.438  -1.444  -0.844  1.00  0.00      LIGA    
ATOM    842 HE21 GLN X  29      22.011  -1.105  -0.099  1.00  0.00      LIGA    
ATOM    843 HE22 GLN X  29      21.551  -2.424  -1.004  1.00  0.00      LIGA    
ATOM    844  C   GLN X  29      16.469  -1.070  -1.060  1.00  0.00      LIGA    
ATOM    845  O   GLN X  29      16.249   0.157  -1.198  1.00  0.00      LIGA    
ATOM    846  N   SER X  30      15.528  -1.862  -0.589  1.00  0.00      LIGA    
ATOM    847  HN  SER X  30      15.655  -2.817  -0.331  1.00  0.00      LIGA    
ATOM    848  CA  SER X  30      14.158  -1.355  -0.348  1.00  0.00      LIGA    
ATOM    849  HA  SER X  30      13.801  -0.942  -1.280  1.00  0.00      LIGA    
ATOM    850  CB  SER X  30      13.084  -2.469  -0.059  1.00  0.00      LIGA    
ATOM    851  HB1 SER X  30      13.011  -3.254  -0.842  1.00  0.00      LIGA    
ATOM    852  HB2 SER X  30      12.052  -2.065   0.021  1.00  0.00      LIGA    
ATOM    853  OG  SER X  30      13.485  -3.277   1.067  1.00  0.00      LIGA    
ATOM    854  HG1 SER X  30      14.087  -3.995   0.856  1.00  0.00      LIGA    
ATOM    855  C   SER X  30      13.996  -0.235   0.645  1.00  0.00      LIGA    
ATOM    856  O   SER X  30      13.174   0.606   0.268  1.00  0.00      LIGA    
ATOM    857  N   ALA X  31      14.676  -0.250   1.807  1.00  0.00      LIGA    
ATOM    858  HN  ALA X  31      15.108  -1.134   1.968  1.00  0.00      LIGA    
ATOM    859  CA  ALA X  31      14.636   0.775   2.819  1.00  0.00      LIGA    
ATOM    860  HA  ALA X  31      13.640   1.110   3.069  1.00  0.00      LIGA    
ATOM    861  CB  ALA X  31      15.346   0.307   4.119  1.00  0.00      LIGA    
ATOM    862  HB1 ALA X  31      15.271   1.073   4.920  1.00  0.00      LIGA    
ATOM    863  HB2 ALA X  31      16.370  -0.049   3.877  1.00  0.00      LIGA    
ATOM    864  HB3 ALA X  31      14.913  -0.580   4.628  1.00  0.00      LIGA    
ATOM    865  C   ALA X  31      15.294   1.990   2.333  1.00  0.00      LIGA    
ATOM    866  O   ALA X  31      14.865   3.174   2.512  1.00  0.00      LIGA    
ATOM    867  N   ASN X  32      16.256   1.831   1.390  1.00  0.00      LIGA    
ATOM    868  HN  ASN X  32      16.548   0.889   1.245  1.00  0.00      LIGA    
ATOM    869  CA  ASN X  32      17.015   2.945   0.842  1.00  0.00      LIGA    
ATOM    870  HA  ASN X  32      16.964   3.673   1.639  1.00  0.00      LIGA    
ATOM    871  CB  ASN X  32      18.368   2.707   0.146  1.00  0.00      LIGA    
ATOM    872  HB1 ASN X  32      18.710   3.650  -0.331  1.00  0.00      LIGA    
ATOM    873  HB2 ASN X  32      18.219   2.024  -0.718  1.00  0.00      LIGA    
ATOM    874  CG  ASN X  32      19.427   2.273   1.166  1.00  0.00      LIGA    
ATOM    875  OD1 ASN X  32      18.980   2.121   2.329  1.00  0.00      LIGA    
ATOM    876  ND2 ASN X  32      20.687   2.036   0.786  1.00  0.00      LIGA    
ATOM    877 HD21 ASN X  32      20.928   2.201  -0.170  1.00  0.00      LIGA    
ATOM    878 HD22 ASN X  32      21.403   1.808   1.446  1.00  0.00      LIGA    
ATOM    879  C   ASN X  32      16.096   3.668  -0.150  1.00  0.00      LIGA    
ATOM    880  O   ASN X  32      15.936   4.917  -0.190  1.00  0.00      LIGA    
ATOM    881  N   LEU X  33      15.370   2.844  -0.918  1.00  0.00      LIGA    
ATOM    882  HN  LEU X  33      15.510   1.871  -1.082  1.00  0.00      LIGA    
ATOM    883  CA  LEU X  33      14.328   3.349  -1.877  1.00  0.00      LIGA    
ATOM    884  HA  LEU X  33      14.700   4.220  -2.395  1.00  0.00      LIGA    
ATOM    885  CB  LEU X  33      13.870   2.102  -2.717  1.00  0.00      LIGA    
ATOM    886  HB1 LEU X  33      12.896   2.312  -3.207  1.00  0.00      LIGA    
ATOM    887  HB2 LEU X  33      13.634   1.286  -2.001  1.00  0.00      LIGA    
ATOM    888  CG  LEU X  33      14.967   1.681  -3.772  1.00  0.00      LIGA    
ATOM    889  HG  LEU X  33      15.924   1.650  -3.210  1.00  0.00      LIGA    
ATOM    890  CD1 LEU X  33      14.655   0.240  -4.273  1.00  0.00      LIGA    
ATOM    891 HD11 LEU X  33      13.876   0.263  -5.064  1.00  0.00      LIGA    
ATOM    892 HD12 LEU X  33      14.200  -0.457  -3.538  1.00  0.00      LIGA    
ATOM    893 HD13 LEU X  33      15.582  -0.149  -4.746  1.00  0.00      LIGA    
ATOM    894  CD2 LEU X  33      15.202   2.662  -4.939  1.00  0.00      LIGA    
ATOM    895 HD21 LEU X  33      16.158   2.472  -5.472  1.00  0.00      LIGA    
ATOM    896 HD22 LEU X  33      15.270   3.666  -4.470  1.00  0.00      LIGA    
ATOM    897 HD23 LEU X  33      14.289   2.650  -5.572  1.00  0.00      LIGA    
ATOM    898  C   LEU X  33      13.101   3.943  -1.140  1.00  0.00      LIGA    
ATOM    899  O   LEU X  33      12.504   4.861  -1.585  1.00  0.00      LIGA    
ATOM    900  N   LEU X  34      12.785   3.512   0.121  1.00  0.00      LIGA    
ATOM    901  HN  LEU X  34      13.385   2.880   0.606  1.00  0.00      LIGA    
ATOM    902  CA  LEU X  34      11.726   4.085   0.925  1.00  0.00      LIGA    
ATOM    903  HA  LEU X  34      10.834   4.319   0.363  1.00  0.00      LIGA    
ATOM    904  CB  LEU X  34      11.333   3.050   1.995  1.00  0.00      LIGA    
ATOM    905  HB1 LEU X  34      12.223   2.743   2.585  1.00  0.00      LIGA    
ATOM    906  HB2 LEU X  34      11.037   2.069   1.567  1.00  0.00      LIGA    
ATOM    907  CG  LEU X  34      10.355   3.429   3.069  1.00  0.00      LIGA    
ATOM    908  HG  LEU X  34      10.722   4.245   3.728  1.00  0.00      LIGA    
ATOM    909  CD1 LEU X  34       9.067   3.954   2.382  1.00  0.00      LIGA    
ATOM    910 HD11 LEU X  34       8.363   4.301   3.168  1.00  0.00      LIGA    
ATOM    911 HD12 LEU X  34       8.580   3.267   1.657  1.00  0.00      LIGA    
ATOM    912 HD13 LEU X  34       9.359   4.775   1.692  1.00  0.00      LIGA    
ATOM    913  CD2 LEU X  34      10.075   2.207   3.906  1.00  0.00      LIGA    
ATOM    914 HD21 LEU X  34      10.965   1.902   4.498  1.00  0.00      LIGA    
ATOM    915 HD22 LEU X  34       9.800   1.298   3.330  1.00  0.00      LIGA    
ATOM    916 HD23 LEU X  34       9.296   2.450   4.660  1.00  0.00      LIGA    
ATOM    917  C   LEU X  34      12.147   5.440   1.533  1.00  0.00      LIGA    
ATOM    918  O   LEU X  34      11.310   6.294   1.635  1.00  0.00      LIGA    
ATOM    919  N   ALA X  35      13.448   5.742   1.791  1.00  0.00      LIGA    
ATOM    920  HN  ALA X  35      14.141   5.029   1.722  1.00  0.00      LIGA    
ATOM    921  CA  ALA X  35      13.813   7.142   2.003  1.00  0.00      LIGA    
ATOM    922  HA  ALA X  35      13.252   7.586   2.812  1.00  0.00      LIGA    
ATOM    923  CB  ALA X  35      15.331   7.148   2.352  1.00  0.00      LIGA    
ATOM    924  HB1 ALA X  35      15.806   8.068   2.754  1.00  0.00      LIGA    
ATOM    925  HB2 ALA X  35      15.949   6.805   1.494  1.00  0.00      LIGA    
ATOM    926  HB3 ALA X  35      15.471   6.312   3.070  1.00  0.00      LIGA    
ATOM    927  C   ALA X  35      13.571   8.032   0.786  1.00  0.00      LIGA    
ATOM    928  O   ALA X  35      12.926   9.080   0.923  1.00  0.00      LIGA    
ATOM    929  N   GLU X  36      13.904   7.631  -0.399  1.00  0.00      LIGA    
ATOM    930  HN  GLU X  36      14.381   6.757  -0.356  1.00  0.00      LIGA    
ATOM    931  CA  GLU X  36      13.519   8.322  -1.638  1.00  0.00      LIGA    
ATOM    932  HA  GLU X  36      13.903   9.324  -1.520  1.00  0.00      LIGA    
ATOM    933  CB  GLU X  36      14.358   7.705  -2.860  1.00  0.00      LIGA    
ATOM    934  HB1 GLU X  36      14.378   6.597  -2.780  1.00  0.00      LIGA    
ATOM    935  HB2 GLU X  36      15.406   8.067  -2.784  1.00  0.00      LIGA    
ATOM    936  CG  GLU X  36      13.922   8.105  -4.248  1.00  0.00      LIGA    
ATOM    937  HG1 GLU X  36      14.006   9.208  -4.358  1.00  0.00      LIGA    
ATOM    938  HG2 GLU X  36      12.835   7.911  -4.375  1.00  0.00      LIGA    
ATOM    939  CD  GLU X  36      14.593   7.352  -5.362  1.00  0.00      LIGA    
ATOM    940  OE1 GLU X  36      15.833   7.500  -5.507  1.00  0.00      LIGA    
ATOM    941  OE2 GLU X  36      13.903   6.614  -6.170  1.00  0.00      LIGA    
ATOM    942  C   GLU X  36      12.022   8.499  -1.862  1.00  0.00      LIGA    
ATOM    943  O   GLU X  36      11.517   9.531  -2.306  1.00  0.00      LIGA    
ATOM    944  N   ALA X  37      11.263   7.469  -1.522  1.00  0.00      LIGA    
ATOM    945  HN  ALA X  37      11.739   6.638  -1.242  1.00  0.00      LIGA    
ATOM    946  CA  ALA X  37       9.875   7.484  -1.699  1.00  0.00      LIGA    
ATOM    947  HA  ALA X  37       9.727   7.857  -2.701  1.00  0.00      LIGA    
ATOM    948  CB  ALA X  37       9.161   6.110  -1.441  1.00  0.00      LIGA    
ATOM    949  HB1 ALA X  37       9.925   5.415  -1.848  1.00  0.00      LIGA    
ATOM    950  HB2 ALA X  37       8.147   6.114  -1.895  1.00  0.00      LIGA    
ATOM    951  HB3 ALA X  37       9.210   5.895  -0.353  1.00  0.00      LIGA    
ATOM    952  C   ALA X  37       9.142   8.351  -0.679  1.00  0.00      LIGA    
ATOM    953  O   ALA X  37       8.143   8.973  -0.926  1.00  0.00      LIGA    
ATOM    954  N   LYS X  38       9.701   8.443   0.588  1.00  0.00      LIGA    
ATOM    955  HN  LYS X  38      10.438   7.842   0.888  1.00  0.00      LIGA    
ATOM    956  CA  LYS X  38       9.113   9.299   1.641  1.00  0.00      LIGA    
ATOM    957  HA  LYS X  38       8.065   9.050   1.712  1.00  0.00      LIGA    
ATOM    958  CB  LYS X  38       9.794   8.930   2.994  1.00  0.00      LIGA    
ATOM    959  HB1 LYS X  38       9.644   9.755   3.723  1.00  0.00      LIGA    
ATOM    960  HB2 LYS X  38      10.900   8.962   2.903  1.00  0.00      LIGA    
ATOM    961  CG  LYS X  38       9.268   7.595   3.629  1.00  0.00      LIGA    
ATOM    962  HG1 LYS X  38       9.499   6.779   2.911  1.00  0.00      LIGA    
ATOM    963  HG2 LYS X  38       8.165   7.592   3.759  1.00  0.00      LIGA    
ATOM    964  CD  LYS X  38      10.020   7.240   4.898  1.00  0.00      LIGA    
ATOM    965  HD1 LYS X  38      11.106   7.186   4.670  1.00  0.00      LIGA    
ATOM    966  HD2 LYS X  38       9.821   6.211   5.266  1.00  0.00      LIGA    
ATOM    967  CE  LYS X  38       9.821   8.241   6.134  1.00  0.00      LIGA    
ATOM    968  HE1 LYS X  38       8.717   8.285   6.251  1.00  0.00      LIGA    
ATOM    969  HE2 LYS X  38      10.305   9.230   5.987  1.00  0.00      LIGA    
ATOM    970  NZ  LYS X  38      10.573   7.642   7.301  1.00  0.00      LIGA    
ATOM    971  HZ1 LYS X  38      10.291   6.665   7.519  1.00  0.00      LIGA    
ATOM    972  HZ2 LYS X  38      10.323   8.200   8.142  1.00  0.00      LIGA    
ATOM    973  HZ3 LYS X  38      11.610   7.714   7.248  1.00  0.00      LIGA    
ATOM    974  C   LYS X  38       9.144  10.730   1.234  1.00  0.00      LIGA    
ATOM    975  O   LYS X  38       8.128  11.439   1.352  1.00  0.00      LIGA    
ATOM    976  N   LYS X  39      10.360  11.123   0.697  1.00  0.00      LIGA    
ATOM    977  HN  LYS X  39      11.153  10.519   0.703  1.00  0.00      LIGA    
ATOM    978  CA  LYS X  39      10.531  12.388   0.086  1.00  0.00      LIGA    
ATOM    979  HA  LYS X  39      10.263  13.131   0.821  1.00  0.00      LIGA    
ATOM    980  CB  LYS X  39      11.991  12.634  -0.241  1.00  0.00      LIGA    
ATOM    981  HB1 LYS X  39      12.132  13.524  -0.891  1.00  0.00      LIGA    
ATOM    982  HB2 LYS X  39      12.301  11.720  -0.792  1.00  0.00      LIGA    
ATOM    983  CG  LYS X  39      12.911  12.792   0.999  1.00  0.00      LIGA    
ATOM    984  HG1 LYS X  39      13.932  13.160   0.761  1.00  0.00      LIGA    
ATOM    985  HG2 LYS X  39      12.925  11.770   1.436  1.00  0.00      LIGA    
ATOM    986  CD  LYS X  39      12.498  13.750   2.200  1.00  0.00      LIGA    
ATOM    987  HD1 LYS X  39      13.212  13.826   3.048  1.00  0.00      LIGA    
ATOM    988  HD2 LYS X  39      11.580  13.268   2.599  1.00  0.00      LIGA    
ATOM    989  CE  LYS X  39      12.128  15.284   1.953  1.00  0.00      LIGA    
ATOM    990  HE1 LYS X  39      11.437  15.402   1.091  1.00  0.00      LIGA    
ATOM    991  HE2 LYS X  39      13.073  15.857   1.837  1.00  0.00      LIGA    
ATOM    992  NZ  LYS X  39      11.376  15.871   3.075  1.00  0.00      LIGA    
ATOM    993  HZ1 LYS X  39      11.998  15.850   3.908  1.00  0.00      LIGA    
ATOM    994  HZ2 LYS X  39      10.473  15.410   3.309  1.00  0.00      LIGA    
ATOM    995  HZ3 LYS X  39      11.246  16.902   3.061  1.00  0.00      LIGA    
ATOM    996  C   LYS X  39       9.684  12.671  -1.160  1.00  0.00      LIGA    
ATOM    997  O   LYS X  39       9.059  13.700  -1.320  1.00  0.00      LIGA    
ATOM    998  N   LEU X  40       9.518  11.724  -2.064  1.00  0.00      LIGA    
ATOM    999  HN  LEU X  40      10.055  10.886  -2.009  1.00  0.00      LIGA    
ATOM   1000  CA  LEU X  40       8.646  11.828  -3.244  1.00  0.00      LIGA    
ATOM   1001  HA  LEU X  40       8.971  12.689  -3.810  1.00  0.00      LIGA    
ATOM   1002  CB  LEU X  40       8.872  10.480  -4.108  1.00  0.00      LIGA    
ATOM   1003  HB1 LEU X  40       8.359   9.629  -3.610  1.00  0.00      LIGA    
ATOM   1004  HB2 LEU X  40       9.938  10.253  -4.322  1.00  0.00      LIGA    
ATOM   1005  CG  LEU X  40       8.049  10.367  -5.476  1.00  0.00      LIGA    
ATOM   1006  HG  LEU X  40       7.054  10.811  -5.259  1.00  0.00      LIGA    
ATOM   1007  CD1 LEU X  40       8.650  11.152  -6.638  1.00  0.00      LIGA    
ATOM   1008 HD11 LEU X  40       8.844  12.172  -6.243  1.00  0.00      LIGA    
ATOM   1009 HD12 LEU X  40       7.974  11.130  -7.519  1.00  0.00      LIGA    
ATOM   1010 HD13 LEU X  40       9.628  10.727  -6.949  1.00  0.00      LIGA    
ATOM   1011  CD2 LEU X  40       7.873   8.939  -6.001  1.00  0.00      LIGA    
ATOM   1012 HD21 LEU X  40       7.455   8.258  -5.229  1.00  0.00      LIGA    
ATOM   1013 HD22 LEU X  40       8.841   8.566  -6.401  1.00  0.00      LIGA    
ATOM   1014 HD23 LEU X  40       7.210   8.909  -6.892  1.00  0.00      LIGA    
ATOM   1015  C   LEU X  40       7.217  11.984  -2.744  1.00  0.00      LIGA    
ATOM   1016  O   LEU X  40       6.505  12.864  -3.319  1.00  0.00      LIGA    
ATOM   1017  N   ASN X  41       6.678  11.277  -1.706  1.00  0.00      LIGA    
ATOM   1018  HN  ASN X  41       7.088  10.494  -1.245  1.00  0.00      LIGA    
ATOM   1019  CA  ASN X  41       5.420  11.649  -1.160  1.00  0.00      LIGA    
ATOM   1020  HA  ASN X  41       4.739  11.673  -1.998  1.00  0.00      LIGA    
ATOM   1021  CB  ASN X  41       4.976  10.519  -0.209  1.00  0.00      LIGA    
ATOM   1022  HB1 ASN X  41       5.651  10.349   0.657  1.00  0.00      LIGA    
ATOM   1023  HB2 ASN X  41       5.039   9.617  -0.855  1.00  0.00      LIGA    
ATOM   1024  CG  ASN X  41       3.535  10.600   0.213  1.00  0.00      LIGA    
ATOM   1025  OD1 ASN X  41       2.651   9.846  -0.239  1.00  0.00      LIGA    
ATOM   1026  ND2 ASN X  41       3.275  11.436   1.206  1.00  0.00      LIGA    
ATOM   1027 HD21 ASN X  41       3.860  12.215   1.433  1.00  0.00      LIGA    
ATOM   1028 HD22 ASN X  41       2.409  11.543   1.694  1.00  0.00      LIGA    
ATOM   1029  C   ASN X  41       5.348  13.104  -0.562  1.00  0.00      LIGA    
ATOM   1030  O   ASN X  41       4.452  13.868  -0.908  1.00  0.00      LIGA    
ATOM   1031  N   ASP X  42       6.374  13.591   0.167  1.00  0.00      LIGA    
ATOM   1032  HN  ASP X  42       7.029  12.970   0.593  1.00  0.00      LIGA    
ATOM   1033  CA  ASP X  42       6.534  14.948   0.620  1.00  0.00      LIGA    
ATOM   1034  HA  ASP X  42       5.677  15.239   1.210  1.00  0.00      LIGA    
ATOM   1035  CB  ASP X  42       7.850  15.059   1.453  1.00  0.00      LIGA    
ATOM   1036  HB1 ASP X  42       8.032  16.153   1.515  1.00  0.00      LIGA    
ATOM   1037  HB2 ASP X  42       8.739  14.590   0.979  1.00  0.00      LIGA    
ATOM   1038  CG  ASP X  42       7.786  14.377   2.801  1.00  0.00      LIGA    
ATOM   1039  OD1 ASP X  42       8.858  14.399   3.485  1.00  0.00      LIGA    
ATOM   1040  OD2 ASP X  42       6.695  13.841   3.205  1.00  0.00      LIGA    
ATOM   1041  C   ASP X  42       6.523  16.003  -0.478  1.00  0.00      LIGA    
ATOM   1042  O   ASP X  42       5.930  17.075  -0.261  1.00  0.00      LIGA    
ATOM   1043  N   ALA X  43       7.018  15.772  -1.640  1.00  0.00      LIGA    
ATOM   1044  HN  ALA X  43       7.591  14.959  -1.702  1.00  0.00      LIGA    
ATOM   1045  CA  ALA X  43       6.835  16.502  -2.919  1.00  0.00      LIGA    
ATOM   1046  HA  ALA X  43       7.118  17.542  -2.849  1.00  0.00      LIGA    
ATOM   1047  CB  ALA X  43       7.821  15.933  -3.994  1.00  0.00      LIGA    
ATOM   1048  HB1 ALA X  43       8.860  15.925  -3.602  1.00  0.00      LIGA    
ATOM   1049  HB2 ALA X  43       7.751  16.430  -4.985  1.00  0.00      LIGA    
ATOM   1050  HB3 ALA X  43       7.517  14.870  -4.104  1.00  0.00      LIGA    
ATOM   1051  C   ALA X  43       5.369  16.565  -3.350  1.00  0.00      LIGA    
ATOM   1052  O   ALA X  43       4.763  17.588  -3.691  1.00  0.00      LIGA    
ATOM   1053  N   GLN X  44       4.690  15.432  -3.346  1.00  0.00      LIGA    
ATOM   1054  HN  GLN X  44       5.185  14.611  -3.073  1.00  0.00      LIGA    
ATOM   1055  CA  GLN X  44       3.300  15.484  -3.587  1.00  0.00      LIGA    
ATOM   1056  HA  GLN X  44       3.095  16.038  -4.492  1.00  0.00      LIGA    
ATOM   1057  CB  GLN X  44       2.838  14.007  -3.610  1.00  0.00      LIGA    
ATOM   1058  HB1 GLN X  44       1.787  14.141  -3.943  1.00  0.00      LIGA    
ATOM   1059  HB2 GLN X  44       2.536  13.463  -2.690  1.00  0.00      LIGA    
ATOM   1060  CG  GLN X  44       3.419  13.008  -4.674  1.00  0.00      LIGA    
ATOM   1061  HG1 GLN X  44       2.573  12.424  -5.096  1.00  0.00      LIGA    
ATOM   1062  HG2 GLN X  44       4.135  12.288  -4.224  1.00  0.00      LIGA    
ATOM   1063  CD  GLN X  44       4.183  13.690  -5.824  1.00  0.00      LIGA    
ATOM   1064  OE1 GLN X  44       3.572  14.288  -6.735  1.00  0.00      LIGA    
ATOM   1065  NE2 GLN X  44       5.537  13.563  -5.874  1.00  0.00      LIGA    
ATOM   1066 HE21 GLN X  44       6.079  13.981  -6.603  1.00  0.00      LIGA    
ATOM   1067 HE22 GLN X  44       6.013  13.105  -5.123  1.00  0.00      LIGA    
ATOM   1068  C   GLN X  44       2.354  16.172  -2.596  1.00  0.00      LIGA    
ATOM   1069  O   GLN X  44       1.271  16.599  -2.895  1.00  0.00      LIGA    
ATOM   1070  N   ALA X  45       2.701  16.242  -1.330  1.00  0.00      LIGA    
ATOM   1071  HN  ALA X  45       3.601  15.862  -1.129  1.00  0.00      LIGA    
ATOM   1072  CA  ALA X  45       1.804  16.494  -0.252  1.00  0.00      LIGA    
ATOM   1073  HA  ALA X  45       0.946  15.843  -0.330  1.00  0.00      LIGA    
ATOM   1074  CB  ALA X  45       2.497  15.992   0.976  1.00  0.00      LIGA    
ATOM   1075  HB1 ALA X  45       3.473  16.522   1.015  1.00  0.00      LIGA    
ATOM   1076  HB2 ALA X  45       2.717  14.908   1.074  1.00  0.00      LIGA    
ATOM   1077  HB3 ALA X  45       1.829  16.254   1.824  1.00  0.00      LIGA    
ATOM   1078  C   ALA X  45       1.396  17.942  -0.170  1.00  0.00      LIGA    
ATOM   1079  O   ALA X  45       2.131  18.958  -0.332  1.00  0.00      LIGA    
ATOM   1080  NT  ALA X  45       0.078  18.210   0.001  1.00  0.00      LIGA    
ATOM   1081  HT1 ALA X  45      -0.461  17.415   0.281  1.00  0.00      LIGA    
ATOM   1082  HT2 ALA X  45      -0.229  19.142  -0.190  1.00  0.00      LIGA    
ATOM   1083  CAY ALA X   1      -1.846   6.425   6.998  1.00  0.00      LIGB    
ATOM   1084  HY1 ALA X   1      -2.916   6.722   6.964  1.00  0.00      LIGB    
ATOM   1085  HY2 ALA X   1      -1.744   5.405   6.568  1.00  0.00      LIGB    
ATOM   1086  HY3 ALA X   1      -1.284   7.312   6.636  1.00  0.00      LIGB    
ATOM   1087  CY  ALA X   1      -1.530   6.320   8.459  1.00  0.00      LIGB    
ATOM   1088  OY  ALA X   1      -0.927   5.347   8.991  1.00  0.00      LIGB    
ATOM   1089  N   ALA X   1      -2.099   7.302   9.234  1.00  0.00      LIGB    
ATOM   1090  HN  ALA X   1      -2.555   8.109   8.865  1.00  0.00      LIGB    
ATOM   1091  CA  ALA X   1      -1.998   7.361  10.698  1.00  0.00      LIGB    
ATOM   1092  HA  ALA X   1      -1.531   6.445  11.027  1.00  0.00      LIGB    
ATOM   1093  CB  ALA X   1      -1.358   8.776  11.151  1.00  0.00      LIGB    
ATOM   1094  HB1 ALA X   1      -0.399   8.928  10.611  1.00  0.00      LIGB    
ATOM   1095  HB2 ALA X   1      -1.097   8.634  12.221  1.00  0.00      LIGB    
ATOM   1096  HB3 ALA X   1      -2.051   9.623  10.956  1.00  0.00      LIGB    
ATOM   1097  C   ALA X   1      -3.389   7.135  11.286  1.00  0.00      LIGB    
ATOM   1098  O   ALA X   1      -4.417   7.588  10.802  1.00  0.00      LIGB    
ATOM   1099  N   GLY X   2      -3.356   6.299  12.353  1.00  0.00      LIGB    
ATOM   1100  HN  GLY X   2      -2.512   6.018  12.803  1.00  0.00      LIGB    
ATOM   1101  CA  GLY X   2      -4.566   5.760  12.912  1.00  0.00      LIGB    
ATOM   1102  HA1 GLY X   2      -5.172   6.591  13.242  1.00  0.00      LIGB    
ATOM   1103  HA2 GLY X   2      -4.238   5.122  13.719  1.00  0.00      LIGB    
ATOM   1104  C   GLY X   2      -5.367   4.970  11.880  1.00  0.00      LIGB    
ATOM   1105  O   GLY X   2      -4.966   4.770  10.709  1.00  0.00      LIGB    
ATOM   1106  N   GLY X   3      -6.552   4.411  12.289  1.00  0.00      LIGB    
ATOM   1107  HN  GLY X   3      -6.838   4.572  13.231  1.00  0.00      LIGB    
ATOM   1108  CA  GLY X   3      -7.324   3.625  11.369  1.00  0.00      LIGB    
ATOM   1109  HA1 GLY X   3      -7.198   4.080  10.398  1.00  0.00      LIGB    
ATOM   1110  HA2 GLY X   3      -8.345   3.689  11.717  1.00  0.00      LIGB    
ATOM   1111  C   GLY X   3      -6.960   2.216  11.180  1.00  0.00      LIGB    
ATOM   1112  O   GLY X   3      -5.807   1.849  11.361  1.00  0.00      LIGB    
ATOM   1113  N   GLU X   4      -7.958   1.388  10.851  1.00  0.00      LIGB    
ATOM   1114  HN  GLU X   4      -8.887   1.723  10.715  1.00  0.00      LIGB    
ATOM   1115  CA  GLU X   4      -7.730   0.027  10.714  1.00  0.00      LIGB    
ATOM   1116  HA  GLU X   4      -7.381  -0.384  11.650  1.00  0.00      LIGB    
ATOM   1117  CB  GLU X   4      -9.108  -0.679  10.369  1.00  0.00      LIGB    
ATOM   1118  HB1 GLU X   4      -8.993  -1.673   9.885  1.00  0.00      LIGB    
ATOM   1119  HB2 GLU X   4      -9.518   0.024   9.613  1.00  0.00      LIGB    
ATOM   1120  CG  GLU X   4      -9.992  -0.854  11.611  1.00  0.00      LIGB    
ATOM   1121  HG1 GLU X   4     -10.966  -1.249  11.251  1.00  0.00      LIGB    
ATOM   1122  HG2 GLU X   4     -10.092   0.118  12.139  1.00  0.00      LIGB    
ATOM   1123  CD  GLU X   4      -9.457  -1.824  12.655  1.00  0.00      LIGB    
ATOM   1124  OE1 GLU X   4      -9.289  -1.474  13.835  1.00  0.00      LIGB    
ATOM   1125  OE2 GLU X   4      -9.225  -2.971  12.230  1.00  0.00      LIGB    
ATOM   1126  C   GLU X   4      -6.710  -0.405   9.624  1.00  0.00      LIGB    
ATOM   1127  O   GLU X   4      -6.553   0.247   8.623  1.00  0.00      LIGB    
ATOM   1128  N   ILE X   5      -6.119  -1.559   9.855  1.00  0.00      LIGB    
ATOM   1129  HN  ILE X   5      -6.488  -2.107  10.602  1.00  0.00      LIGB    
ATOM   1130  CA  ILE X   5      -5.058  -2.109   9.051  1.00  0.00      LIGB    
ATOM   1131  HA  ILE X   5      -4.783  -1.400   8.285  1.00  0.00      LIGB    
ATOM   1132  CB  ILE X   5      -3.873  -2.463   9.998  1.00  0.00      LIGB    
ATOM   1133  HB  ILE X   5      -4.126  -3.420  10.501  1.00  0.00      LIGB    
ATOM   1134  CG2 ILE X   5      -2.656  -2.822   9.239  1.00  0.00      LIGB    
ATOM   1135 HG21 ILE X   5      -1.886  -3.211   9.938  1.00  0.00      LIGB    
ATOM   1136 HG22 ILE X   5      -2.156  -2.002   8.679  1.00  0.00      LIGB    
ATOM   1137 HG23 ILE X   5      -2.771  -3.687   8.551  1.00  0.00      LIGB    
ATOM   1138  CG1 ILE X   5      -3.690  -1.358  11.091  1.00  0.00      LIGB    
ATOM   1139 HG11 ILE X   5      -4.537  -1.281  11.806  1.00  0.00      LIGB    
ATOM   1140 HG12 ILE X   5      -3.658  -0.352  10.620  1.00  0.00      LIGB    
ATOM   1141  CD  ILE X   5      -2.377  -1.503  11.844  1.00  0.00      LIGB    
ATOM   1142  HD1 ILE X   5      -2.170  -2.554  12.138  1.00  0.00      LIGB    
ATOM   1143  HD2 ILE X   5      -2.391  -0.821  12.720  1.00  0.00      LIGB    
ATOM   1144  HD3 ILE X   5      -1.509  -1.131  11.259  1.00  0.00      LIGB    
ATOM   1145  C   ILE X   5      -5.533  -3.432   8.412  1.00  0.00      LIGB    
ATOM   1146  O   ILE X   5      -6.283  -4.249   8.986  1.00  0.00      LIGB    
ATOM   1147  N   VAL X   6      -5.178  -3.683   7.161  1.00  0.00      LIGB    
ATOM   1148  HN  VAL X   6      -4.850  -2.970   6.546  1.00  0.00      LIGB    
ATOM   1149  CA  VAL X   6      -5.438  -4.979   6.500  1.00  0.00      LIGB    
ATOM   1150  HA  VAL X   6      -5.576  -5.792   7.197  1.00  0.00      LIGB    
ATOM   1151  CB  VAL X   6      -6.553  -4.823   5.494  1.00  0.00      LIGB    
ATOM   1152  HB  VAL X   6      -6.311  -3.884   4.951  1.00  0.00      LIGB    
ATOM   1153  CG1 VAL X   6      -6.574  -6.041   4.547  1.00  0.00      LIGB    
ATOM   1154 HG11 VAL X   6      -6.664  -6.959   5.165  1.00  0.00      LIGB    
ATOM   1155 HG12 VAL X   6      -5.673  -6.172   3.909  1.00  0.00      LIGB    
ATOM   1156 HG13 VAL X   6      -7.493  -6.018   3.924  1.00  0.00      LIGB    
ATOM   1157  CG2 VAL X   6      -7.885  -4.653   6.170  1.00  0.00      LIGB    
ATOM   1158 HG21 VAL X   6      -8.043  -5.420   6.958  1.00  0.00      LIGB    
ATOM   1159 HG22 VAL X   6      -8.636  -4.775   5.360  1.00  0.00      LIGB    
ATOM   1160 HG23 VAL X   6      -7.946  -3.648   6.638  1.00  0.00      LIGB    
ATOM   1161  C   VAL X   6      -4.171  -5.375   5.670  1.00  0.00      LIGB    
ATOM   1162  O   VAL X   6      -3.683  -4.666   4.805  1.00  0.00      LIGB    
ATOM   1163  N   TYR X   7      -3.521  -6.549   5.995  1.00  0.00      LIGB    
ATOM   1164  HN  TYR X   7      -3.957  -7.036   6.748  1.00  0.00      LIGB    
ATOM   1165  CA  TYR X   7      -2.346  -7.081   5.370  1.00  0.00      LIGB    
ATOM   1166  HA  TYR X   7      -1.657  -6.325   5.021  1.00  0.00      LIGB    
ATOM   1167  CB  TYR X   7      -1.526  -8.099   6.240  1.00  0.00      LIGB    
ATOM   1168  HB1 TYR X   7      -0.649  -8.543   5.722  1.00  0.00      LIGB    
ATOM   1169  HB2 TYR X   7      -2.320  -8.786   6.603  1.00  0.00      LIGB    
ATOM   1170  CG  TYR X   7      -0.904  -7.569   7.509  1.00  0.00      LIGB    
ATOM   1171  CD1 TYR X   7      -0.694  -6.190   7.721  1.00  0.00      LIGB    
ATOM   1172  HD1 TYR X   7      -0.904  -5.448   6.965  1.00  0.00      LIGB    
ATOM   1173  CE1 TYR X   7      -0.040  -5.696   8.827  1.00  0.00      LIGB    
ATOM   1174  HE1 TYR X   7       0.183  -4.647   8.948  1.00  0.00      LIGB    
ATOM   1175  CZ  TYR X   7       0.492  -6.508   9.777  1.00  0.00      LIGB    
ATOM   1176  OH  TYR X   7       1.023  -5.953  10.892  1.00  0.00      LIGB    
ATOM   1177  HH  TYR X   7       1.570  -6.657  11.247  1.00  0.00      LIGB    
ATOM   1178  CD2 TYR X   7      -0.336  -8.392   8.522  1.00  0.00      LIGB    
ATOM   1179  HD2 TYR X   7      -0.444  -9.453   8.355  1.00  0.00      LIGB    
ATOM   1180  CE2 TYR X   7       0.301  -7.897   9.686  1.00  0.00      LIGB    
ATOM   1181  HE2 TYR X   7       0.806  -8.550  10.383  1.00  0.00      LIGB    
ATOM   1182  C   TYR X   7      -2.862  -7.838   4.145  1.00  0.00      LIGB    
ATOM   1183  O   TYR X   7      -3.805  -8.597   4.240  1.00  0.00      LIGB    
ATOM   1184  N   LEU X   8      -2.256  -7.629   2.948  1.00  0.00      LIGB    
ATOM   1185  HN  LEU X   8      -1.498  -7.000   2.793  1.00  0.00      LIGB    
ATOM   1186  CA  LEU X   8      -2.603  -8.368   1.775  1.00  0.00      LIGB    
ATOM   1187  HA  LEU X   8      -3.390  -9.081   1.971  1.00  0.00      LIGB    
ATOM   1188  CB  LEU X   8      -3.113  -7.470   0.622  1.00  0.00      LIGB    
ATOM   1189  HB1 LEU X   8      -3.270  -8.000  -0.341  1.00  0.00      LIGB    
ATOM   1190  HB2 LEU X   8      -2.339  -6.681   0.512  1.00  0.00      LIGB    
ATOM   1191  CG  LEU X   8      -4.358  -6.601   0.993  1.00  0.00      LIGB    
ATOM   1192  HG  LEU X   8      -4.275  -6.193   2.022  1.00  0.00      LIGB    
ATOM   1193  CD1 LEU X   8      -4.411  -5.412   0.056  1.00  0.00      LIGB    
ATOM   1194 HD11 LEU X   8      -4.567  -5.682  -1.011  1.00  0.00      LIGB    
ATOM   1195 HD12 LEU X   8      -3.437  -4.883   0.126  1.00  0.00      LIGB    
ATOM   1196 HD13 LEU X   8      -5.291  -4.767   0.264  1.00  0.00      LIGB    
ATOM   1197  CD2 LEU X   8      -5.557  -7.538   0.770  1.00  0.00      LIGB    
ATOM   1198 HD21 LEU X   8      -5.456  -8.484   1.344  1.00  0.00      LIGB    
ATOM   1199 HD22 LEU X   8      -5.651  -7.691  -0.326  1.00  0.00      LIGB    
ATOM   1200 HD23 LEU X   8      -6.447  -6.965   1.110  1.00  0.00      LIGB    
ATOM   1201  C   LEU X   8      -1.335  -9.102   1.166  1.00  0.00      LIGB    
ATOM   1202  O   LEU X   8      -0.896  -8.709   0.087  1.00  0.00      LIGB    
ATOM   1203  N   PRO X   9      -0.817 -10.226   1.690  1.00  0.00      LIGB    
ATOM   1204  CD  PRO X   9      -1.428 -10.936   2.866  1.00  0.00      LIGB    
ATOM   1205  HD1 PRO X   9      -1.960 -11.851   2.528  1.00  0.00      LIGB    
ATOM   1206  HD2 PRO X   9      -2.064 -10.214   3.422  1.00  0.00      LIGB    
ATOM   1207  CA  PRO X   9       0.376 -10.900   1.258  1.00  0.00      LIGB    
ATOM   1208  HA  PRO X   9       1.120 -10.137   1.082  1.00  0.00      LIGB    
ATOM   1209  CB  PRO X   9       0.687 -11.970   2.437  1.00  0.00      LIGB    
ATOM   1210  HB1 PRO X   9       1.772 -11.999   2.676  1.00  0.00      LIGB    
ATOM   1211  HB2 PRO X   9       0.395 -13.022   2.232  1.00  0.00      LIGB    
ATOM   1212  CG  PRO X   9      -0.217 -11.379   3.557  1.00  0.00      LIGB    
ATOM   1213  HG1 PRO X   9      -0.399 -12.102   4.380  1.00  0.00      LIGB    
ATOM   1214  HG2 PRO X   9       0.286 -10.476   3.965  1.00  0.00      LIGB    
ATOM   1215  C   PRO X   9       0.164 -11.776   0.033  1.00  0.00      LIGB    
ATOM   1216  O   PRO X   9       1.133 -11.956  -0.706  1.00  0.00      LIGB    
ATOM   1217  N   ASN X  10      -1.082 -12.362  -0.172  1.00  0.00      LIGB    
ATOM   1218  HN  ASN X  10      -1.882 -12.032   0.324  1.00  0.00      LIGB    
ATOM   1219  CA  ASN X  10      -1.388 -13.330  -1.211  1.00  0.00      LIGB    
ATOM   1220  HA  ASN X  10      -0.511 -13.912  -1.452  1.00  0.00      LIGB    
ATOM   1221  CB  ASN X  10      -2.552 -14.258  -0.761  1.00  0.00      LIGB    
ATOM   1222  HB1 ASN X  10      -2.714 -14.981  -1.589  1.00  0.00      LIGB    
ATOM   1223  HB2 ASN X  10      -3.483 -13.687  -0.558  1.00  0.00      LIGB    
ATOM   1224  CG  ASN X  10      -2.154 -15.012   0.526  1.00  0.00      LIGB    
ATOM   1225  OD1 ASN X  10      -0.937 -15.203   0.883  1.00  0.00      LIGB    
ATOM   1226  ND2 ASN X  10      -3.141 -15.333   1.354  1.00  0.00      LIGB    
ATOM   1227 HD21 ASN X  10      -4.092 -15.169   1.093  1.00  0.00      LIGB    
ATOM   1228 HD22 ASN X  10      -2.944 -15.479   2.324  1.00  0.00      LIGB    
ATOM   1229  C   ASN X  10      -1.701 -12.738  -2.517  1.00  0.00      LIGB    
ATOM   1230  O   ASN X  10      -1.821 -13.333  -3.589  1.00  0.00      LIGB    
ATOM   1231  N   LEU X  11      -1.996 -11.392  -2.532  1.00  0.00      LIGB    
ATOM   1232  HN  LEU X  11      -2.174 -10.986  -1.639  1.00  0.00      LIGB    
ATOM   1233  CA  LEU X  11      -2.288 -10.494  -3.632  1.00  0.00      LIGB    
ATOM   1234  HA  LEU X  11      -3.135 -10.921  -4.149  1.00  0.00      LIGB    
ATOM   1235  CB  LEU X  11      -2.678  -9.178  -3.157  1.00  0.00      LIGB    
ATOM   1236  HB1 LEU X  11      -2.290  -8.321  -3.749  1.00  0.00      LIGB    
ATOM   1237  HB2 LEU X  11      -2.384  -9.052  -2.093  1.00  0.00      LIGB    
ATOM   1238  CG  LEU X  11      -4.182  -8.937  -3.091  1.00  0.00      LIGB    
ATOM   1239  HG  LEU X  11      -4.220  -7.994  -2.506  1.00  0.00      LIGB    
ATOM   1240  CD1 LEU X  11      -4.802  -8.682  -4.488  1.00  0.00      LIGB    
ATOM   1241 HD11 LEU X  11      -5.864  -8.374  -4.389  1.00  0.00      LIGB    
ATOM   1242 HD12 LEU X  11      -4.758  -9.590  -5.127  1.00  0.00      LIGB    
ATOM   1243 HD13 LEU X  11      -4.312  -7.878  -5.079  1.00  0.00      LIGB    
ATOM   1244  CD2 LEU X  11      -5.100 -10.057  -2.435  1.00  0.00      LIGB    
ATOM   1245 HD21 LEU X  11      -6.117  -9.618  -2.345  1.00  0.00      LIGB    
ATOM   1246 HD22 LEU X  11      -4.684 -10.291  -1.432  1.00  0.00      LIGB    
ATOM   1247 HD23 LEU X  11      -5.171 -11.036  -2.955  1.00  0.00      LIGB    
ATOM   1248  C   LEU X  11      -1.211 -10.235  -4.687  1.00  0.00      LIGB    
ATOM   1249  O   LEU X  11      -0.033 -10.025  -4.340  1.00  0.00      LIGB    
ATOM   1250  N   ASN X  12      -1.601 -10.255  -5.945  1.00  0.00      LIGB    
ATOM   1251  HN  ASN X  12      -2.551 -10.431  -6.189  1.00  0.00      LIGB    
ATOM   1252  CA  ASN X  12      -0.648 -10.029  -7.056  1.00  0.00      LIGB    
ATOM   1253  HA  ASN X  12       0.221 -10.643  -6.871  1.00  0.00      LIGB    
ATOM   1254  CB  ASN X  12      -1.419 -10.658  -8.282  1.00  0.00      LIGB    
ATOM   1255  HB1 ASN X  12      -2.404 -10.152  -8.369  1.00  0.00      LIGB    
ATOM   1256  HB2 ASN X  12      -1.549 -11.748  -8.112  1.00  0.00      LIGB    
ATOM   1257  CG  ASN X  12      -0.594 -10.376  -9.537  1.00  0.00      LIGB    
ATOM   1258  OD1 ASN X  12       0.622 -10.215  -9.422  1.00  0.00      LIGB    
ATOM   1259  ND2 ASN X  12      -1.158 -10.220 -10.758  1.00  0.00      LIGB    
ATOM   1260 HD21 ASN X  12      -0.555 -10.048 -11.537  1.00  0.00      LIGB    
ATOM   1261 HD22 ASN X  12      -2.113 -10.426 -10.968  1.00  0.00      LIGB    
ATOM   1262  C   ASN X  12      -0.475  -8.440  -7.249  1.00  0.00      LIGB    
ATOM   1263  O   ASN X  12      -1.497  -7.783  -7.464  1.00  0.00      LIGB    
ATOM   1264  N   PRO X  13       0.715  -7.931  -7.318  1.00  0.00      LIGB    
ATOM   1265  CD  PRO X  13       1.905  -8.649  -6.901  1.00  0.00      LIGB    
ATOM   1266  HD1 PRO X  13       2.080  -9.512  -7.579  1.00  0.00      LIGB    
ATOM   1267  HD2 PRO X  13       1.891  -9.084  -5.879  1.00  0.00      LIGB    
ATOM   1268  CA  PRO X  13       1.004  -6.586  -7.832  1.00  0.00      LIGB    
ATOM   1269  HA  PRO X  13       0.816  -6.013  -6.936  1.00  0.00      LIGB    
ATOM   1270  CB  PRO X  13       2.552  -6.752  -8.174  1.00  0.00      LIGB    
ATOM   1271  HB1 PRO X  13       3.173  -5.831  -8.201  1.00  0.00      LIGB    
ATOM   1272  HB2 PRO X  13       2.661  -7.289  -9.141  1.00  0.00      LIGB    
ATOM   1273  CG  PRO X  13       2.988  -7.669  -7.031  1.00  0.00      LIGB    
ATOM   1274  HG1 PRO X  13       3.960  -8.171  -7.226  1.00  0.00      LIGB    
ATOM   1275  HG2 PRO X  13       3.074  -7.064  -6.104  1.00  0.00      LIGB    
ATOM   1276  C   PRO X  13       0.222  -5.979  -8.889  1.00  0.00      LIGB    
ATOM   1277  O   PRO X  13      -0.162  -4.799  -8.685  1.00  0.00      LIGB    
ATOM   1278  N   ASP X  14      -0.112  -6.645 -10.029  1.00  0.00      LIGB    
ATOM   1279  HN  ASP X  14      -0.033  -7.638 -10.053  1.00  0.00      LIGB    
ATOM   1280  CA  ASP X  14      -0.926  -6.078 -11.157  1.00  0.00      LIGB    
ATOM   1281  HA  ASP X  14      -0.487  -5.101 -11.293  1.00  0.00      LIGB    
ATOM   1282  CB  ASP X  14      -0.967  -7.017 -12.339  1.00  0.00      LIGB    
ATOM   1283  HB1 ASP X  14      -1.650  -6.762 -13.178  1.00  0.00      LIGB    
ATOM   1284  HB2 ASP X  14      -1.308  -7.980 -11.902  1.00  0.00      LIGB    
ATOM   1285  CG  ASP X  14       0.405  -7.291 -12.765  1.00  0.00      LIGB    
ATOM   1286  OD1 ASP X  14       0.746  -8.531 -12.785  1.00  0.00      LIGB    
ATOM   1287  OD2 ASP X  14       1.187  -6.320 -13.070  1.00  0.00      LIGB    
ATOM   1288  C   ASP X  14      -2.354  -5.855 -10.685  1.00  0.00      LIGB    
ATOM   1289  O   ASP X  14      -2.975  -4.881 -11.194  1.00  0.00      LIGB    
ATOM   1290  N   GLN X  15      -2.898  -6.685  -9.793  1.00  0.00      LIGB    
ATOM   1291  HN  GLN X  15      -2.445  -7.551  -9.593  1.00  0.00      LIGB    
ATOM   1292  CA  GLN X  15      -4.160  -6.420  -9.127  1.00  0.00      LIGB    
ATOM   1293  HA  GLN X  15      -4.889  -6.131  -9.869  1.00  0.00      LIGB    
ATOM   1294  CB  GLN X  15      -4.772  -7.781  -8.589  1.00  0.00      LIGB    
ATOM   1295  HB1 GLN X  15      -3.992  -8.322  -8.013  1.00  0.00      LIGB    
ATOM   1296  HB2 GLN X  15      -5.045  -8.446  -9.436  1.00  0.00      LIGB    
ATOM   1297  CG  GLN X  15      -6.057  -7.755  -7.716  1.00  0.00      LIGB    
ATOM   1298  HG1 GLN X  15      -5.741  -7.179  -6.821  1.00  0.00      LIGB    
ATOM   1299  HG2 GLN X  15      -6.240  -8.801  -7.390  1.00  0.00      LIGB    
ATOM   1300  CD  GLN X  15      -7.334  -7.276  -8.435  1.00  0.00      LIGB    
ATOM   1301  OE1 GLN X  15      -8.263  -7.991  -8.860  1.00  0.00      LIGB    
ATOM   1302  NE2 GLN X  15      -7.398  -5.911  -8.577  1.00  0.00      LIGB    
ATOM   1303 HE21 GLN X  15      -8.184  -5.590  -9.106  1.00  0.00      LIGB    
ATOM   1304 HE22 GLN X  15      -6.631  -5.393  -8.197  1.00  0.00      LIGB    
ATOM   1305  C   GLN X  15      -4.109  -5.284  -8.123  1.00  0.00      LIGB    
ATOM   1306  O   GLN X  15      -4.965  -4.393  -8.077  1.00  0.00      LIGB    
ATOM   1307  N   LEU X  16      -3.077  -5.298  -7.233  1.00  0.00      LIGB    
ATOM   1308  HN  LEU X  16      -2.345  -5.969  -7.324  1.00  0.00      LIGB    
ATOM   1309  CA  LEU X  16      -2.761  -4.131  -6.387  1.00  0.00      LIGB    
ATOM   1310  HA  LEU X  16      -3.566  -4.040  -5.672  1.00  0.00      LIGB    
ATOM   1311  CB  LEU X  16      -1.467  -4.329  -5.473  1.00  0.00      LIGB    
ATOM   1312  HB1 LEU X  16      -1.193  -3.415  -4.904  1.00  0.00      LIGB    
ATOM   1313  HB2 LEU X  16      -0.585  -4.515  -6.122  1.00  0.00      LIGB    
ATOM   1314  CG  LEU X  16      -1.623  -5.483  -4.409  1.00  0.00      LIGB    
ATOM   1315  HG  LEU X  16      -1.969  -6.395  -4.939  1.00  0.00      LIGB    
ATOM   1316  CD1 LEU X  16      -0.341  -5.885  -3.741  1.00  0.00      LIGB    
ATOM   1317 HD11 LEU X  16       0.414  -6.062  -4.537  1.00  0.00      LIGB    
ATOM   1318 HD12 LEU X  16      -0.372  -6.652  -2.938  1.00  0.00      LIGB    
ATOM   1319 HD13 LEU X  16       0.127  -5.013  -3.236  1.00  0.00      LIGB    
ATOM   1320  CD2 LEU X  16      -2.636  -5.039  -3.289  1.00  0.00      LIGB    
ATOM   1321 HD21 LEU X  16      -2.332  -4.101  -2.777  1.00  0.00      LIGB    
ATOM   1322 HD22 LEU X  16      -2.781  -5.762  -2.457  1.00  0.00      LIGB    
ATOM   1323 HD23 LEU X  16      -3.569  -4.720  -3.801  1.00  0.00      LIGB    
ATOM   1324  C   LEU X  16      -2.549  -2.789  -7.175  1.00  0.00      LIGB    
ATOM   1325  O   LEU X  16      -3.068  -1.685  -6.841  1.00  0.00      LIGB    
ATOM   1326  N   CYS X  17      -1.785  -2.744  -8.354  1.00  0.00      LIGB    
ATOM   1327  HN  CYS X  17      -1.412  -3.621  -8.646  1.00  0.00      LIGB    
ATOM   1328  CA  CYS X  17      -1.589  -1.532  -9.200  1.00  0.00      LIGB    
ATOM   1329  HA  CYS X  17      -1.330  -0.799  -8.451  1.00  0.00      LIGB    
ATOM   1330  CB  CYS X  17      -0.650  -1.815 -10.394  1.00  0.00      LIGB    
ATOM   1331  HB1 CYS X  17      -0.701  -0.958 -11.100  1.00  0.00      LIGB    
ATOM   1332  HB2 CYS X  17      -0.991  -2.727 -10.929  1.00  0.00      LIGB    
ATOM   1333  SG  CYS X  17       1.041  -2.007  -9.707  1.00  0.00      LIGB    
ATOM   1334  C   CYS X  17      -2.992  -0.913  -9.743  1.00  0.00      LIGB    
ATOM   1335  O   CYS X  17      -3.204   0.304  -9.865  1.00  0.00      LIGB    
ATOM   1336  N   ALA X  18      -3.912  -1.811 -10.200  1.00  0.00      LIGB    
ATOM   1337  HN  ALA X  18      -3.640  -2.766 -10.290  1.00  0.00      LIGB    
ATOM   1338  CA  ALA X  18      -5.385  -1.615 -10.464  1.00  0.00      LIGB    
ATOM   1339  HA  ALA X  18      -5.482  -0.828 -11.198  1.00  0.00      LIGB    
ATOM   1340  CB  ALA X  18      -6.059  -2.994 -11.009  1.00  0.00      LIGB    
ATOM   1341  HB1 ALA X  18      -7.109  -2.741 -11.270  1.00  0.00      LIGB    
ATOM   1342  HB2 ALA X  18      -5.982  -3.770 -10.217  1.00  0.00      LIGB    
ATOM   1343  HB3 ALA X  18      -5.574  -3.491 -11.877  1.00  0.00      LIGB    
ATOM   1344  C   ALA X  18      -6.197  -1.078  -9.269  1.00  0.00      LIGB    
ATOM   1345  O   ALA X  18      -7.012  -0.203  -9.434  1.00  0.00      LIGB    
ATOM   1346  N   PHE X  19      -5.936  -1.675  -8.106  1.00  0.00      LIGB    
ATOM   1347  HN  PHE X  19      -5.518  -2.569  -7.965  1.00  0.00      LIGB    
ATOM   1348  CA  PHE X  19      -6.582  -1.081  -6.942  1.00  0.00      LIGB    
ATOM   1349  HA  PHE X  19      -7.633  -1.021  -7.185  1.00  0.00      LIGB    
ATOM   1350  CB  PHE X  19      -6.408  -1.824  -5.603  1.00  0.00      LIGB    
ATOM   1351  HB1 PHE X  19      -6.505  -1.249  -4.658  1.00  0.00      LIGB    
ATOM   1352  HB2 PHE X  19      -5.359  -2.172  -5.491  1.00  0.00      LIGB    
ATOM   1353  CG  PHE X  19      -7.360  -2.963  -5.421  1.00  0.00      LIGB    
ATOM   1354  CD1 PHE X  19      -6.920  -4.261  -5.296  1.00  0.00      LIGB    
ATOM   1355  HD1 PHE X  19      -5.858  -4.417  -5.419  1.00  0.00      LIGB    
ATOM   1356  CE1 PHE X  19      -7.798  -5.279  -4.909  1.00  0.00      LIGB    
ATOM   1357  HE1 PHE X  19      -7.266  -6.211  -4.791  1.00  0.00      LIGB    
ATOM   1358  CZ  PHE X  19      -9.175  -5.096  -4.737  1.00  0.00      LIGB    
ATOM   1359  HZ  PHE X  19      -9.754  -5.997  -4.599  1.00  0.00      LIGB    
ATOM   1360  CD2 PHE X  19      -8.759  -2.709  -5.245  1.00  0.00      LIGB    
ATOM   1361  HD2 PHE X  19      -9.183  -1.718  -5.311  1.00  0.00      LIGB    
ATOM   1362  CE2 PHE X  19      -9.646  -3.755  -4.837  1.00  0.00      LIGB    
ATOM   1363  HE2 PHE X  19     -10.672  -3.418  -4.812  1.00  0.00      LIGB    
ATOM   1364  C   PHE X  19      -6.270   0.311  -6.620  1.00  0.00      LIGB    
ATOM   1365  O   PHE X  19      -7.173   1.104  -6.271  1.00  0.00      LIGB    
ATOM   1366  N   PHE X  20      -5.027   0.699  -6.692  1.00  0.00      LIGB    
ATOM   1367  HN  PHE X  20      -4.335   0.097  -7.083  1.00  0.00      LIGB    
ATOM   1368  CA  PHE X  20      -4.620   2.105  -6.444  1.00  0.00      LIGB    
ATOM   1369  HA  PHE X  20      -4.974   2.321  -5.447  1.00  0.00      LIGB    
ATOM   1370  CB  PHE X  20      -3.049   2.340  -6.535  1.00  0.00      LIGB    
ATOM   1371  HB1 PHE X  20      -2.707   3.339  -6.189  1.00  0.00      LIGB    
ATOM   1372  HB2 PHE X  20      -2.716   2.466  -7.588  1.00  0.00      LIGB    
ATOM   1373  CG  PHE X  20      -2.266   1.297  -5.845  1.00  0.00      LIGB    
ATOM   1374  CD1 PHE X  20      -1.033   0.780  -6.390  1.00  0.00      LIGB    
ATOM   1375  HD1 PHE X  20      -0.697   1.214  -7.320  1.00  0.00      LIGB    
ATOM   1376  CE1 PHE X  20      -0.335  -0.203  -5.683  1.00  0.00      LIGB    
ATOM   1377  HE1 PHE X  20       0.546  -0.625  -6.144  1.00  0.00      LIGB    
ATOM   1378  CZ  PHE X  20      -0.809  -0.699  -4.477  1.00  0.00      LIGB    
ATOM   1379  HZ  PHE X  20      -0.271  -1.467  -3.940  1.00  0.00      LIGB    
ATOM   1380  CD2 PHE X  20      -2.606   0.925  -4.556  1.00  0.00      LIGB    
ATOM   1381  HD2 PHE X  20      -3.442   1.393  -4.058  1.00  0.00      LIGB    
ATOM   1382  CE2 PHE X  20      -1.927  -0.110  -3.851  1.00  0.00      LIGB    
ATOM   1383  HE2 PHE X  20      -2.273  -0.475  -2.896  1.00  0.00      LIGB    
ATOM   1384  C   PHE X  20      -5.260   3.103  -7.412  1.00  0.00      LIGB    
ATOM   1385  O   PHE X  20      -5.763   4.151  -6.968  1.00  0.00      LIGB    
ATOM   1386  N   HSD X  21      -5.236   2.715  -8.677  1.00  0.00      LIGB    
ATOM   1387  HN  HSD X  21      -4.686   1.924  -8.936  1.00  0.00      LIGB    
ATOM   1388  CA  HSD X  21      -6.061   3.325  -9.696  1.00  0.00      LIGB    
ATOM   1389  HA  HSD X  21      -5.747   4.354  -9.795  1.00  0.00      LIGB    
ATOM   1390  CB  HSD X  21      -5.813   2.593 -11.039  1.00  0.00      LIGB    
ATOM   1391  HB1 HSD X  21      -6.534   2.821 -11.852  1.00  0.00      LIGB    
ATOM   1392  HB2 HSD X  21      -5.727   1.510 -10.808  1.00  0.00      LIGB    
ATOM   1393  ND1 HSD X  21      -3.385   2.518 -11.699  1.00  0.00      LIGB    
ATOM   1394  HD1 HSD X  21      -3.203   1.659 -11.220  1.00  0.00      LIGB    
ATOM   1395  CG  HSD X  21      -4.591   3.155 -11.732  1.00  0.00      LIGB    
ATOM   1396  CE1 HSD X  21      -2.532   3.167 -12.537  1.00  0.00      LIGB    
ATOM   1397  HE1 HSD X  21      -1.581   2.742 -12.858  1.00  0.00      LIGB    
ATOM   1398  NE2 HSD X  21      -3.159   4.221 -13.151  1.00  0.00      LIGB    
ATOM   1399  CD2 HSD X  21      -4.425   4.187 -12.614  1.00  0.00      LIGB    
ATOM   1400  HD2 HSD X  21      -5.194   4.874 -12.943  1.00  0.00      LIGB    
ATOM   1401  C   HSD X  21      -7.539   3.458  -9.369  1.00  0.00      LIGB    
ATOM   1402  O   HSD X  21      -7.938   4.610  -9.437  1.00  0.00      LIGB    
ATOM   1403  N   SER X  22      -8.367   2.397  -9.067  1.00  0.00      LIGB    
ATOM   1404  HN  SER X  22      -8.153   1.425  -9.005  1.00  0.00      LIGB    
ATOM   1405  CA  SER X  22      -9.767   2.545  -8.829  1.00  0.00      LIGB    
ATOM   1406  HA  SER X  22     -10.192   3.118  -9.639  1.00  0.00      LIGB    
ATOM   1407  CB  SER X  22     -10.600   1.198  -8.669  1.00  0.00      LIGB    
ATOM   1408  HB1 SER X  22     -10.552   0.575  -9.588  1.00  0.00      LIGB    
ATOM   1409  HB2 SER X  22     -11.664   1.381  -8.408  1.00  0.00      LIGB    
ATOM   1410  OG  SER X  22     -10.021   0.349  -7.776  1.00  0.00      LIGB    
ATOM   1411  HG1 SER X  22     -10.253  -0.563  -7.967  1.00  0.00      LIGB    
ATOM   1412  C   SER X  22      -9.989   3.421  -7.596  1.00  0.00      LIGB    
ATOM   1413  O   SER X  22     -10.985   4.199  -7.551  1.00  0.00      LIGB    
ATOM   1414  N   VAL X  23      -9.028   3.381  -6.567  1.00  0.00      LIGB    
ATOM   1415  HN  VAL X  23      -8.218   2.800  -6.597  1.00  0.00      LIGB    
ATOM   1416  CA  VAL X  23      -9.246   4.234  -5.382  1.00  0.00      LIGB    
ATOM   1417  HA  VAL X  23     -10.298   4.167  -5.144  1.00  0.00      LIGB    
ATOM   1418  CB  VAL X  23      -8.314   3.805  -4.175  1.00  0.00      LIGB    
ATOM   1419  HB  VAL X  23      -7.279   3.868  -4.572  1.00  0.00      LIGB    
ATOM   1420  CG1 VAL X  23      -8.472   4.822  -3.025  1.00  0.00      LIGB    
ATOM   1421 HG11 VAL X  23      -9.496   5.106  -2.701  1.00  0.00      LIGB    
ATOM   1422 HG12 VAL X  23      -7.775   5.683  -3.112  1.00  0.00      LIGB    
ATOM   1423 HG13 VAL X  23      -8.145   4.347  -2.076  1.00  0.00      LIGB    
ATOM   1424  CG2 VAL X  23      -8.775   2.441  -3.791  1.00  0.00      LIGB    
ATOM   1425 HG21 VAL X  23      -8.124   2.063  -2.973  1.00  0.00      LIGB    
ATOM   1426 HG22 VAL X  23      -8.810   1.706  -4.623  1.00  0.00      LIGB    
ATOM   1427 HG23 VAL X  23      -9.746   2.612  -3.278  1.00  0.00      LIGB    
ATOM   1428  C   VAL X  23      -9.017   5.691  -5.664  1.00  0.00      LIGB    
ATOM   1429  O   VAL X  23      -9.611   6.638  -5.115  1.00  0.00      LIGB    
ATOM   1430  N   HSD X  24      -8.110   5.990  -6.660  1.00  0.00      LIGB    
ATOM   1431  HN  HSD X  24      -7.553   5.224  -6.971  1.00  0.00      LIGB    
ATOM   1432  CA  HSD X  24      -7.921   7.328  -7.149  1.00  0.00      LIGB    
ATOM   1433  HA  HSD X  24      -7.870   8.063  -6.359  1.00  0.00      LIGB    
ATOM   1434  CB  HSD X  24      -6.575   7.333  -7.875  1.00  0.00      LIGB    
ATOM   1435  HB1 HSD X  24      -6.680   6.796  -8.842  1.00  0.00      LIGB    
ATOM   1436  HB2 HSD X  24      -5.749   6.777  -7.382  1.00  0.00      LIGB    
ATOM   1437  ND1 HSD X  24      -5.258   9.521  -7.112  1.00  0.00      LIGB    
ATOM   1438  HD1 HSD X  24      -5.109   9.252  -6.160  1.00  0.00      LIGB    
ATOM   1439  CG  HSD X  24      -5.933   8.753  -8.096  1.00  0.00      LIGB    
ATOM   1440  CE1 HSD X  24      -4.621  10.560  -7.737  1.00  0.00      LIGB    
ATOM   1441  HE1 HSD X  24      -3.982  11.269  -7.210  1.00  0.00      LIGB    
ATOM   1442  NE2 HSD X  24      -4.867  10.540  -9.055  1.00  0.00      LIGB    
ATOM   1443  CD2 HSD X  24      -5.688   9.440  -9.255  1.00  0.00      LIGB    
ATOM   1444  HD2 HSD X  24      -6.052   9.204 -10.247  1.00  0.00      LIGB    
ATOM   1445  C   HSD X  24      -9.044   7.806  -8.071  1.00  0.00      LIGB    
ATOM   1446  O   HSD X  24      -9.429   8.989  -8.053  1.00  0.00      LIGB    
ATOM   1447  N   ASP X  25      -9.694   6.828  -8.889  1.00  0.00      LIGB    
ATOM   1448  HN  ASP X  25      -9.370   5.903  -9.074  1.00  0.00      LIGB    
ATOM   1449  CA  ASP X  25     -10.969   7.072  -9.536  1.00  0.00      LIGB    
ATOM   1450  HA  ASP X  25     -10.946   7.996 -10.094  1.00  0.00      LIGB    
ATOM   1451  CB  ASP X  25     -11.396   5.836 -10.452  1.00  0.00      LIGB    
ATOM   1452  HB1 ASP X  25     -12.440   5.924 -10.824  1.00  0.00      LIGB    
ATOM   1453  HB2 ASP X  25     -11.355   4.922  -9.822  1.00  0.00      LIGB    
ATOM   1454  CG  ASP X  25     -10.534   5.675 -11.693  1.00  0.00      LIGB    
ATOM   1455  OD1 ASP X  25     -10.116   6.690 -12.313  1.00  0.00      LIGB    
ATOM   1456  OD2 ASP X  25     -10.539   4.533 -12.194  1.00  0.00      LIGB    
ATOM   1457  C   ASP X  25     -12.148   7.372  -8.607  1.00  0.00      LIGB    
ATOM   1458  O   ASP X  25     -12.853   8.365  -8.796  1.00  0.00      LIGB    
ATOM   1459  N   ASP X  26     -12.387   6.569  -7.568  1.00  0.00      LIGB    
ATOM   1460  HN  ASP X  26     -11.704   5.877  -7.346  1.00  0.00      LIGB    
ATOM   1461  CA  ASP X  26     -13.439   6.855  -6.634  1.00  0.00      LIGB    
ATOM   1462  HA  ASP X  26     -13.650   7.914  -6.628  1.00  0.00      LIGB    
ATOM   1463  CB  ASP X  26     -14.825   6.412  -7.224  1.00  0.00      LIGB    
ATOM   1464  HB1 ASP X  26     -14.909   5.304  -7.253  1.00  0.00      LIGB    
ATOM   1465  HB2 ASP X  26     -14.880   6.911  -8.215  1.00  0.00      LIGB    
ATOM   1466  CG  ASP X  26     -15.979   6.879  -6.324  1.00  0.00      LIGB    
ATOM   1467  OD1 ASP X  26     -17.129   6.737  -6.817  1.00  0.00      LIGB    
ATOM   1468  OD2 ASP X  26     -15.744   7.458  -5.213  1.00  0.00      LIGB    
ATOM   1469  C   ASP X  26     -13.143   6.380  -5.190  1.00  0.00      LIGB    
ATOM   1470  O   ASP X  26     -13.229   5.142  -4.996  1.00  0.00      LIGB    
ATOM   1471  N   PRO X  27     -12.720   7.222  -4.218  1.00  0.00      LIGB    
ATOM   1472  CD  PRO X  27     -12.594   8.662  -4.445  1.00  0.00      LIGB    
ATOM   1473  HD1 PRO X  27     -13.614   8.994  -4.736  1.00  0.00      LIGB    
ATOM   1474  HD2 PRO X  27     -11.838   8.841  -5.239  1.00  0.00      LIGB    
ATOM   1475  CA  PRO X  27     -12.409   6.828  -2.893  1.00  0.00      LIGB    
ATOM   1476  HA  PRO X  27     -11.816   5.930  -2.808  1.00  0.00      LIGB    
ATOM   1477  CB  PRO X  27     -11.691   8.037  -2.284  1.00  0.00      LIGB    
ATOM   1478  HB1 PRO X  27     -10.599   7.885  -2.429  1.00  0.00      LIGB    
ATOM   1479  HB2 PRO X  27     -11.764   8.123  -1.179  1.00  0.00      LIGB    
ATOM   1480  CG  PRO X  27     -12.265   9.208  -3.033  1.00  0.00      LIGB    
ATOM   1481  HG1 PRO X  27     -13.285   9.522  -2.727  1.00  0.00      LIGB    
ATOM   1482  HG2 PRO X  27     -11.515  10.026  -3.091  1.00  0.00      LIGB    
ATOM   1483  C   PRO X  27     -13.643   6.498  -2.107  1.00  0.00      LIGB    
ATOM   1484  O   PRO X  27     -13.532   5.904  -1.048  1.00  0.00      LIGB    
ATOM   1485  N   SER X  28     -14.881   6.884  -2.622  1.00  0.00      LIGB    
ATOM   1486  HN  SER X  28     -14.984   7.228  -3.553  1.00  0.00      LIGB    
ATOM   1487  CA  SER X  28     -16.093   6.702  -1.903  1.00  0.00      LIGB    
ATOM   1488  HA  SER X  28     -15.908   7.020  -0.888  1.00  0.00      LIGB    
ATOM   1489  CB  SER X  28     -17.246   7.603  -2.436  1.00  0.00      LIGB    
ATOM   1490  HB1 SER X  28     -16.837   8.588  -2.746  1.00  0.00      LIGB    
ATOM   1491  HB2 SER X  28     -17.965   7.640  -1.590  1.00  0.00      LIGB    
ATOM   1492  OG  SER X  28     -18.101   7.080  -3.514  1.00  0.00      LIGB    
ATOM   1493  HG1 SER X  28     -17.520   7.191  -4.270  1.00  0.00      LIGB    
ATOM   1494  C   SER X  28     -16.555   5.272  -1.801  1.00  0.00      LIGB    
ATOM   1495  O   SER X  28     -17.345   4.939  -0.908  1.00  0.00      LIGB    
ATOM   1496  N   GLN X  29     -16.025   4.466  -2.703  1.00  0.00      LIGB    
ATOM   1497  HN  GLN X  29     -15.510   4.809  -3.485  1.00  0.00      LIGB    
ATOM   1498  CA  GLN X  29     -16.168   3.038  -2.625  1.00  0.00      LIGB    
ATOM   1499  HA  GLN X  29     -17.053   2.773  -2.067  1.00  0.00      LIGB    
ATOM   1500  CB  GLN X  29     -16.258   2.715  -4.109  1.00  0.00      LIGB    
ATOM   1501  HB1 GLN X  29     -16.275   1.612  -4.233  1.00  0.00      LIGB    
ATOM   1502  HB2 GLN X  29     -15.267   2.942  -4.557  1.00  0.00      LIGB    
ATOM   1503  CG  GLN X  29     -17.382   3.308  -4.936  1.00  0.00      LIGB    
ATOM   1504  HG1 GLN X  29     -17.487   2.755  -5.894  1.00  0.00      LIGB    
ATOM   1505  HG2 GLN X  29     -17.186   4.356  -5.247  1.00  0.00      LIGB    
ATOM   1506  CD  GLN X  29     -18.750   3.355  -4.293  1.00  0.00      LIGB    
ATOM   1507  OE1 GLN X  29     -18.981   2.994  -3.139  1.00  0.00      LIGB    
ATOM   1508  NE2 GLN X  29     -19.686   3.754  -5.123  1.00  0.00      LIGB    
ATOM   1509 HE21 GLN X  29     -19.429   4.060  -6.040  1.00  0.00      LIGB    
ATOM   1510 HE22 GLN X  29     -20.603   3.955  -4.778  1.00  0.00      LIGB    
ATOM   1511  C   GLN X  29     -15.043   2.255  -1.927  1.00  0.00      LIGB    
ATOM   1512  O   GLN X  29     -14.944   1.026  -2.007  1.00  0.00      LIGB    
ATOM   1513  N   SER X  30     -14.137   2.888  -1.156  1.00  0.00      LIGB    
ATOM   1514  HN  SER X  30     -14.163   3.875  -1.017  1.00  0.00      LIGB    
ATOM   1515  CA  SER X  30     -12.949   2.284  -0.460  1.00  0.00      LIGB    
ATOM   1516  HA  SER X  30     -12.331   1.917  -1.266  1.00  0.00      LIGB    
ATOM   1517  CB  SER X  30     -12.045   3.361   0.254  1.00  0.00      LIGB    
ATOM   1518  HB1 SER X  30     -11.220   2.790   0.733  1.00  0.00      LIGB    
ATOM   1519  HB2 SER X  30     -12.644   3.978   0.957  1.00  0.00      LIGB    
ATOM   1520  OG  SER X  30     -11.522   4.328  -0.619  1.00  0.00      LIGB    
ATOM   1521  HG1 SER X  30     -12.209   4.998  -0.619  1.00  0.00      LIGB    
ATOM   1522  C   SER X  30     -13.274   1.146   0.478  1.00  0.00      LIGB    
ATOM   1523  O   SER X  30     -12.557   0.133   0.426  1.00  0.00      LIGB    
ATOM   1524  N   ALA X  31     -14.373   1.193   1.272  1.00  0.00      LIGB    
ATOM   1525  HN  ALA X  31     -14.934   2.015   1.328  1.00  0.00      LIGB    
ATOM   1526  CA  ALA X  31     -14.865   0.043   2.131  1.00  0.00      LIGB    
ATOM   1527  HA  ALA X  31     -14.113  -0.043   2.901  1.00  0.00      LIGB    
ATOM   1528  CB  ALA X  31     -16.144   0.349   2.980  1.00  0.00      LIGB    
ATOM   1529  HB1 ALA X  31     -15.976   1.351   3.430  1.00  0.00      LIGB    
ATOM   1530  HB2 ALA X  31     -16.295  -0.398   3.788  1.00  0.00      LIGB    
ATOM   1531  HB3 ALA X  31     -17.080   0.417   2.384  1.00  0.00      LIGB    
ATOM   1532  C   ALA X  31     -15.169  -1.231   1.373  1.00  0.00      LIGB    
ATOM   1533  O   ALA X  31     -14.635  -2.286   1.708  1.00  0.00      LIGB    
ATOM   1534  N   ASN X  32     -15.896  -1.094   0.297  1.00  0.00      LIGB    
ATOM   1535  HN  ASN X  32     -16.184  -0.188  -0.003  1.00  0.00      LIGB    
ATOM   1536  CA  ASN X  32     -16.141  -2.192  -0.612  1.00  0.00      LIGB    
ATOM   1537  HA  ASN X  32     -16.461  -3.014   0.010  1.00  0.00      LIGB    
ATOM   1538  CB  ASN X  32     -17.300  -1.834  -1.493  1.00  0.00      LIGB    
ATOM   1539  HB1 ASN X  32     -17.049  -1.225  -2.388  1.00  0.00      LIGB    
ATOM   1540  HB2 ASN X  32     -18.126  -1.358  -0.923  1.00  0.00      LIGB    
ATOM   1541  CG  ASN X  32     -17.922  -3.110  -1.992  1.00  0.00      LIGB    
ATOM   1542  OD1 ASN X  32     -18.538  -3.897  -1.264  1.00  0.00      LIGB    
ATOM   1543  ND2 ASN X  32     -17.757  -3.435  -3.290  1.00  0.00      LIGB    
ATOM   1544 HD21 ASN X  32     -18.312  -4.206  -3.601  1.00  0.00      LIGB    
ATOM   1545 HD22 ASN X  32     -17.210  -2.850  -3.890  1.00  0.00      LIGB    
ATOM   1546  C   ASN X  32     -14.848  -2.716  -1.313  1.00  0.00      LIGB    
ATOM   1547  O   ASN X  32     -14.659  -3.977  -1.444  1.00  0.00      LIGB    
ATOM   1548  N   LEU X  33     -13.961  -1.841  -1.764  1.00  0.00      LIGB    
ATOM   1549  HN  LEU X  33     -14.222  -0.882  -1.849  1.00  0.00      LIGB    
ATOM   1550  CA  LEU X  33     -12.695  -2.182  -2.287  1.00  0.00      LIGB    
ATOM   1551  HA  LEU X  33     -12.827  -2.913  -3.071  1.00  0.00      LIGB    
ATOM   1552  CB  LEU X  33     -11.964  -0.950  -2.871  1.00  0.00      LIGB    
ATOM   1553  HB1 LEU X  33     -10.972  -1.263  -3.261  1.00  0.00      LIGB    
ATOM   1554  HB2 LEU X  33     -11.684  -0.157  -2.146  1.00  0.00      LIGB    
ATOM   1555  CG  LEU X  33     -12.782  -0.296  -4.041  1.00  0.00      LIGB    
ATOM   1556  HG  LEU X  33     -13.805   0.020  -3.745  1.00  0.00      LIGB    
ATOM   1557  CD1 LEU X  33     -12.160   1.037  -4.466  1.00  0.00      LIGB    
ATOM   1558 HD11 LEU X  33     -12.090   1.675  -3.560  1.00  0.00      LIGB    
ATOM   1559 HD12 LEU X  33     -12.763   1.449  -5.303  1.00  0.00      LIGB    
ATOM   1560 HD13 LEU X  33     -11.153   0.885  -4.909  1.00  0.00      LIGB    
ATOM   1561  CD2 LEU X  33     -12.829  -1.269  -5.236  1.00  0.00      LIGB    
ATOM   1562 HD21 LEU X  33     -13.333  -0.882  -6.147  1.00  0.00      LIGB    
ATOM   1563 HD22 LEU X  33     -13.160  -2.277  -4.909  1.00  0.00      LIGB    
ATOM   1564 HD23 LEU X  33     -11.770  -1.409  -5.541  1.00  0.00      LIGB    
ATOM   1565  C   LEU X  33     -11.687  -2.894  -1.304  1.00  0.00      LIGB    
ATOM   1566  O   LEU X  33     -10.964  -3.819  -1.670  1.00  0.00      LIGB    
ATOM   1567  N   LEU X  34     -11.625  -2.506  -0.028  1.00  0.00      LIGB    
ATOM   1568  HN  LEU X  34     -12.166  -1.729   0.285  1.00  0.00      LIGB    
ATOM   1569  CA  LEU X  34     -10.955  -3.201   1.006  1.00  0.00      LIGB    
ATOM   1570  HA  LEU X  34      -9.915  -3.430   0.827  1.00  0.00      LIGB    
ATOM   1571  CB  LEU X  34     -11.028  -2.344   2.289  1.00  0.00      LIGB    
ATOM   1572  HB1 LEU X  34     -12.092  -2.290   2.604  1.00  0.00      LIGB    
ATOM   1573  HB2 LEU X  34     -10.712  -1.321   1.992  1.00  0.00      LIGB    
ATOM   1574  CG  LEU X  34     -10.172  -2.808   3.464  1.00  0.00      LIGB    
ATOM   1575  HG  LEU X  34     -10.428  -3.836   3.800  1.00  0.00      LIGB    
ATOM   1576  CD1 LEU X  34      -8.726  -2.876   3.086  1.00  0.00      LIGB    
ATOM   1577 HD11 LEU X  34      -8.366  -1.892   2.715  1.00  0.00      LIGB    
ATOM   1578 HD12 LEU X  34      -8.586  -3.531   2.200  1.00  0.00      LIGB    
ATOM   1579 HD13 LEU X  34      -7.973  -3.226   3.825  1.00  0.00      LIGB    
ATOM   1580  CD2 LEU X  34     -10.383  -1.935   4.764  1.00  0.00      LIGB    
ATOM   1581 HD21 LEU X  34     -10.382  -0.837   4.595  1.00  0.00      LIGB    
ATOM   1582 HD22 LEU X  34      -9.530  -2.207   5.422  1.00  0.00      LIGB    
ATOM   1583 HD23 LEU X  34     -11.379  -2.213   5.171  1.00  0.00      LIGB    
ATOM   1584  C   LEU X  34     -11.552  -4.576   1.258  1.00  0.00      LIGB    
ATOM   1585  O   LEU X  34     -10.791  -5.506   1.441  1.00  0.00      LIGB    
ATOM   1586  N   ALA X  35     -12.847  -4.740   1.322  1.00  0.00      LIGB    
ATOM   1587  HN  ALA X  35     -13.481  -3.993   1.510  1.00  0.00      LIGB    
ATOM   1588  CA  ALA X  35     -13.567  -6.052   1.378  1.00  0.00      LIGB    
ATOM   1589  HA  ALA X  35     -13.196  -6.689   2.168  1.00  0.00      LIGB    
ATOM   1590  CB  ALA X  35     -14.992  -5.959   1.892  1.00  0.00      LIGB    
ATOM   1591  HB1 ALA X  35     -15.537  -6.909   1.703  1.00  0.00      LIGB    
ATOM   1592  HB2 ALA X  35     -15.439  -5.159   1.263  1.00  0.00      LIGB    
ATOM   1593  HB3 ALA X  35     -14.989  -5.686   2.969  1.00  0.00      LIGB    
ATOM   1594  C   ALA X  35     -13.523  -6.985   0.070  1.00  0.00      LIGB    
ATOM   1595  O   ALA X  35     -13.376  -8.184   0.128  1.00  0.00      LIGB    
ATOM   1596  N   GLU X  36     -13.513  -6.458  -1.158  1.00  0.00      LIGB    
ATOM   1597  HN  GLU X  36     -13.708  -5.501  -1.358  1.00  0.00      LIGB    
ATOM   1598  CA  GLU X  36     -13.067  -7.310  -2.295  1.00  0.00      LIGB    
ATOM   1599  HA  GLU X  36     -13.664  -8.210  -2.279  1.00  0.00      LIGB    
ATOM   1600  CB  GLU X  36     -13.210  -6.493  -3.594  1.00  0.00      LIGB    
ATOM   1601  HB1 GLU X  36     -12.594  -6.907  -4.420  1.00  0.00      LIGB    
ATOM   1602  HB2 GLU X  36     -12.987  -5.411  -3.475  1.00  0.00      LIGB    
ATOM   1603  CG  GLU X  36     -14.697  -6.571  -4.181  1.00  0.00      LIGB    
ATOM   1604  HG1 GLU X  36     -15.337  -5.927  -3.541  1.00  0.00      LIGB    
ATOM   1605  HG2 GLU X  36     -15.105  -7.598  -4.068  1.00  0.00      LIGB    
ATOM   1606  CD  GLU X  36     -14.896  -5.972  -5.532  1.00  0.00      LIGB    
ATOM   1607  OE1 GLU X  36     -14.969  -4.677  -5.575  1.00  0.00      LIGB    
ATOM   1608  OE2 GLU X  36     -14.945  -6.695  -6.549  1.00  0.00      LIGB    
ATOM   1609  C   GLU X  36     -11.560  -7.711  -2.150  1.00  0.00      LIGB    
ATOM   1610  O   GLU X  36     -11.221  -8.860  -2.392  1.00  0.00      LIGB    
ATOM   1611  N   ALA X  37     -10.641  -6.807  -1.897  1.00  0.00      LIGB    
ATOM   1612  HN  ALA X  37     -10.854  -5.840  -1.786  1.00  0.00      LIGB    
ATOM   1613  CA  ALA X  37      -9.223  -7.163  -1.740  1.00  0.00      LIGB    
ATOM   1614  HA  ALA X  37      -8.780  -7.512  -2.661  1.00  0.00      LIGB    
ATOM   1615  CB  ALA X  37      -8.457  -5.902  -1.268  1.00  0.00      LIGB    
ATOM   1616  HB1 ALA X  37      -8.570  -5.109  -2.038  1.00  0.00      LIGB    
ATOM   1617  HB2 ALA X  37      -7.412  -6.056  -0.923  1.00  0.00      LIGB    
ATOM   1618  HB3 ALA X  37      -8.914  -5.457  -0.359  1.00  0.00      LIGB    
ATOM   1619  C   ALA X  37      -8.998  -8.182  -0.686  1.00  0.00      LIGB    
ATOM   1620  O   ALA X  37      -8.305  -9.180  -0.916  1.00  0.00      LIGB    
ATOM   1621  N   LYS X  38      -9.603  -8.001   0.479  1.00  0.00      LIGB    
ATOM   1622  HN  LYS X  38     -10.051  -7.148   0.734  1.00  0.00      LIGB    
ATOM   1623  CA  LYS X  38      -9.547  -8.968   1.573  1.00  0.00      LIGB    
ATOM   1624  HA  LYS X  38      -8.508  -9.145   1.807  1.00  0.00      LIGB    
ATOM   1625  CB  LYS X  38     -10.135  -8.286   2.845  1.00  0.00      LIGB    
ATOM   1626  HB1 LYS X  38     -11.201  -8.107   2.587  1.00  0.00      LIGB    
ATOM   1627  HB2 LYS X  38      -9.597  -7.354   3.122  1.00  0.00      LIGB    
ATOM   1628  CG  LYS X  38     -10.037  -9.180   4.118  1.00  0.00      LIGB    
ATOM   1629  HG1 LYS X  38     -10.056  -8.480   4.980  1.00  0.00      LIGB    
ATOM   1630  HG2 LYS X  38      -9.111  -9.791   4.045  1.00  0.00      LIGB    
ATOM   1631  CD  LYS X  38     -11.215 -10.115   4.443  1.00  0.00      LIGB    
ATOM   1632  HD1 LYS X  38     -11.384 -10.913   3.688  1.00  0.00      LIGB    
ATOM   1633  HD2 LYS X  38     -12.134  -9.491   4.472  1.00  0.00      LIGB    
ATOM   1634  CE  LYS X  38     -11.077 -10.832   5.830  1.00  0.00      LIGB    
ATOM   1635  HE1 LYS X  38     -11.996 -11.427   6.017  1.00  0.00      LIGB    
ATOM   1636  HE2 LYS X  38     -10.813 -10.189   6.696  1.00  0.00      LIGB    
ATOM   1637  NZ  LYS X  38     -10.013 -11.821   5.716  1.00  0.00      LIGB    
ATOM   1638  HZ1 LYS X  38     -10.104 -12.279   4.787  1.00  0.00      LIGB    
ATOM   1639  HZ2 LYS X  38     -10.257 -12.571   6.394  1.00  0.00      LIGB    
ATOM   1640  HZ3 LYS X  38      -9.062 -11.428   5.868  1.00  0.00      LIGB    
ATOM   1641  C   LYS X  38     -10.110 -10.321   1.275  1.00  0.00      LIGB    
ATOM   1642  O   LYS X  38      -9.574 -11.365   1.789  1.00  0.00      LIGB    
ATOM   1643  N   LYS X  39     -11.200 -10.446   0.423  1.00  0.00      LIGB    
ATOM   1644  HN  LYS X  39     -11.729  -9.673   0.083  1.00  0.00      LIGB    
ATOM   1645  CA  LYS X  39     -11.799 -11.686  -0.071  1.00  0.00      LIGB    
ATOM   1646  HA  LYS X  39     -11.831 -12.376   0.760  1.00  0.00      LIGB    
ATOM   1647  CB  LYS X  39     -13.248 -11.525  -0.455  1.00  0.00      LIGB    
ATOM   1648  HB1 LYS X  39     -13.543 -12.449  -0.998  1.00  0.00      LIGB    
ATOM   1649  HB2 LYS X  39     -13.462 -10.666  -1.126  1.00  0.00      LIGB    
ATOM   1650  CG  LYS X  39     -14.177 -11.436   0.711  1.00  0.00      LIGB    
ATOM   1651  HG1 LYS X  39     -13.741 -10.672   1.389  1.00  0.00      LIGB    
ATOM   1652  HG2 LYS X  39     -14.059 -12.438   1.177  1.00  0.00      LIGB    
ATOM   1653  CD  LYS X  39     -15.615 -11.214   0.264  1.00  0.00      LIGB    
ATOM   1654  HD1 LYS X  39     -16.243 -11.466   1.146  1.00  0.00      LIGB    
ATOM   1655  HD2 LYS X  39     -15.929 -11.942  -0.515  1.00  0.00      LIGB    
ATOM   1656  CE  LYS X  39     -15.959  -9.695  -0.017  1.00  0.00      LIGB    
ATOM   1657  HE1 LYS X  39     -15.255  -9.157  -0.687  1.00  0.00      LIGB    
ATOM   1658  HE2 LYS X  39     -15.863  -9.166   0.955  1.00  0.00      LIGB    
ATOM   1659  NZ  LYS X  39     -17.333  -9.559  -0.555  1.00  0.00      LIGB    
ATOM   1660  HZ1 LYS X  39     -18.015  -9.742   0.208  1.00  0.00      LIGB    
ATOM   1661  HZ2 LYS X  39     -17.397 -10.246  -1.333  1.00  0.00      LIGB    
ATOM   1662  HZ3 LYS X  39     -17.537  -8.581  -0.844  1.00  0.00      LIGB    
ATOM   1663  C   LYS X  39     -10.990 -12.378  -1.128  1.00  0.00      LIGB    
ATOM   1664  O   LYS X  39     -10.939 -13.558  -1.132  1.00  0.00      LIGB    
ATOM   1665  N   LEU X  40     -10.415 -11.609  -2.106  1.00  0.00      LIGB    
ATOM   1666  HN  LEU X  40     -10.583 -10.643  -2.285  1.00  0.00      LIGB    
ATOM   1667  CA  LEU X  40      -9.492 -12.094  -3.084  1.00  0.00      LIGB    
ATOM   1668  HA  LEU X  40      -9.839 -13.050  -3.449  1.00  0.00      LIGB    
ATOM   1669  CB  LEU X  40      -9.158 -11.065  -4.253  1.00  0.00      LIGB    
ATOM   1670  HB1 LEU X  40      -8.759 -10.166  -3.735  1.00  0.00      LIGB    
ATOM   1671  HB2 LEU X  40     -10.137 -10.726  -4.656  1.00  0.00      LIGB    
ATOM   1672  CG  LEU X  40      -8.408 -11.607  -5.471  1.00  0.00      LIGB    
ATOM   1673  HG  LEU X  40      -7.407 -11.909  -5.095  1.00  0.00      LIGB    
ATOM   1674  CD1 LEU X  40      -9.131 -12.718  -6.244  1.00  0.00      LIGB    
ATOM   1675 HD11 LEU X  40      -8.537 -13.066  -7.117  1.00  0.00      LIGB    
ATOM   1676 HD12 LEU X  40     -10.127 -12.464  -6.665  1.00  0.00      LIGB    
ATOM   1677 HD13 LEU X  40      -9.352 -13.630  -5.648  1.00  0.00      LIGB    
ATOM   1678  CD2 LEU X  40      -8.030 -10.578  -6.465  1.00  0.00      LIGB    
ATOM   1679 HD21 LEU X  40      -7.244  -9.909  -6.054  1.00  0.00      LIGB    
ATOM   1680 HD22 LEU X  40      -8.842  -9.886  -6.774  1.00  0.00      LIGB    
ATOM   1681 HD23 LEU X  40      -7.755 -11.004  -7.454  1.00  0.00      LIGB    
ATOM   1682  C   LEU X  40      -8.125 -12.512  -2.440  1.00  0.00      LIGB    
ATOM   1683  O   LEU X  40      -7.498 -13.410  -2.956  1.00  0.00      LIGB    
ATOM   1684  N   ASN X  41      -7.774 -11.930  -1.263  1.00  0.00      LIGB    
ATOM   1685  HN  ASN X  41      -8.267 -11.082  -1.082  1.00  0.00      LIGB    
ATOM   1686  CA  ASN X  41      -6.688 -12.282  -0.392  1.00  0.00      LIGB    
ATOM   1687  HA  ASN X  41      -5.894 -12.449  -1.104  1.00  0.00      LIGB    
ATOM   1688  CB  ASN X  41      -6.448 -11.098   0.561  1.00  0.00      LIGB    
ATOM   1689  HB1 ASN X  41      -7.179 -11.183   1.393  1.00  0.00      LIGB    
ATOM   1690  HB2 ASN X  41      -6.384 -10.084   0.111  1.00  0.00      LIGB    
ATOM   1691  CG  ASN X  41      -5.084 -11.313   1.269  1.00  0.00      LIGB    
ATOM   1692  OD1 ASN X  41      -3.990 -11.380   0.723  1.00  0.00      LIGB    
ATOM   1693  ND2 ASN X  41      -5.110 -11.474   2.634  1.00  0.00      LIGB    
ATOM   1694 HD21 ASN X  41      -5.958 -11.382   3.156  1.00  0.00      LIGB    
ATOM   1695 HD22 ASN X  41      -4.222 -11.603   3.076  1.00  0.00      LIGB    
ATOM   1696  C   ASN X  41      -6.875 -13.671   0.329  1.00  0.00      LIGB    
ATOM   1697  O   ASN X  41      -6.003 -14.481   0.398  1.00  0.00      LIGB    
ATOM   1698  N   ASP X  42      -8.129 -13.914   0.831  1.00  0.00      LIGB    
ATOM   1699  HN  ASP X  42      -8.864 -13.241   0.810  1.00  0.00      LIGB    
ATOM   1700  CA  ASP X  42      -8.598 -15.193   1.304  1.00  0.00      LIGB    
ATOM   1701  HA  ASP X  42      -7.839 -15.636   1.932  1.00  0.00      LIGB    
ATOM   1702  CB  ASP X  42     -10.044 -14.925   1.983  1.00  0.00      LIGB    
ATOM   1703  HB1 ASP X  42     -10.435 -15.953   2.140  1.00  0.00      LIGB    
ATOM   1704  HB2 ASP X  42     -10.737 -14.267   1.417  1.00  0.00      LIGB    
ATOM   1705  CG  ASP X  42      -9.831 -14.315   3.334  1.00  0.00      LIGB    
ATOM   1706  OD1 ASP X  42      -9.023 -14.831   4.102  1.00  0.00      LIGB    
ATOM   1707  OD2 ASP X  42     -10.456 -13.309   3.726  1.00  0.00      LIGB    
ATOM   1708  C   ASP X  42      -8.765 -16.180   0.125  1.00  0.00      LIGB    
ATOM   1709  O   ASP X  42      -8.357 -17.320   0.235  1.00  0.00      LIGB    
ATOM   1710  N   ALA X  43      -9.306 -15.796  -1.010  1.00  0.00      LIGB    
ATOM   1711  HN  ALA X  43      -9.738 -14.901  -0.936  1.00  0.00      LIGB    
ATOM   1712  CA  ALA X  43      -9.288 -16.605  -2.218  1.00  0.00      LIGB    
ATOM   1713  HA  ALA X  43      -9.991 -17.382  -1.957  1.00  0.00      LIGB    
ATOM   1714  CB  ALA X  43      -9.825 -15.885  -3.453  1.00  0.00      LIGB    
ATOM   1715  HB1 ALA X  43      -9.102 -15.101  -3.764  1.00  0.00      LIGB    
ATOM   1716  HB2 ALA X  43     -10.821 -15.411  -3.323  1.00  0.00      LIGB    
ATOM   1717  HB3 ALA X  43      -9.848 -16.583  -4.317  1.00  0.00      LIGB    
ATOM   1718  C   ALA X  43      -7.965 -17.235  -2.653  1.00  0.00      LIGB    
ATOM   1719  O   ALA X  43      -8.022 -18.379  -3.044  1.00  0.00      LIGB    
ATOM   1720  N   GLN X  44      -6.881 -16.417  -2.620  1.00  0.00      LIGB    
ATOM   1721  HN  GLN X  44      -6.993 -15.454  -2.387  1.00  0.00      LIGB    
ATOM   1722  CA  GLN X  44      -5.526 -16.812  -3.066  1.00  0.00      LIGB    
ATOM   1723  HA  GLN X  44      -5.670 -17.635  -3.751  1.00  0.00      LIGB    
ATOM   1724  CB  GLN X  44      -4.677 -15.668  -3.677  1.00  0.00      LIGB    
ATOM   1725  HB1 GLN X  44      -3.656 -16.091  -3.793  1.00  0.00      LIGB    
ATOM   1726  HB2 GLN X  44      -4.506 -14.859  -2.934  1.00  0.00      LIGB    
ATOM   1727  CG  GLN X  44      -5.067 -15.172  -5.039  1.00  0.00      LIGB    
ATOM   1728  HG1 GLN X  44      -4.282 -14.457  -5.366  1.00  0.00      LIGB    
ATOM   1729  HG2 GLN X  44      -6.058 -14.693  -4.887  1.00  0.00      LIGB    
ATOM   1730  CD  GLN X  44      -5.099 -16.313  -6.061  1.00  0.00      LIGB    
ATOM   1731  OE1 GLN X  44      -6.165 -16.799  -6.422  1.00  0.00      LIGB    
ATOM   1732  NE2 GLN X  44      -3.960 -16.613  -6.629  1.00  0.00      LIGB    
ATOM   1733 HE21 GLN X  44      -4.071 -17.360  -7.285  1.00  0.00      LIGB    
ATOM   1734 HE22 GLN X  44      -3.260 -15.933  -6.847  1.00  0.00      LIGB    
ATOM   1735  C   GLN X  44      -4.741 -17.294  -1.807  1.00  0.00      LIGB    
ATOM   1736  O   GLN X  44      -3.487 -17.463  -1.827  1.00  0.00      LIGB    
ATOM   1737  N   ALA X  45      -5.452 -17.588  -0.683  1.00  0.00      LIGB    
ATOM   1738  HN  ALA X  45      -6.446 -17.515  -0.663  1.00  0.00      LIGB    
ATOM   1739  CA  ALA X  45      -4.818 -18.087   0.577  1.00  0.00      LIGB    
ATOM   1740  HA  ALA X  45      -3.856 -17.612   0.708  1.00  0.00      LIGB    
ATOM   1741  CB  ALA X  45      -5.624 -17.837   1.934  1.00  0.00      LIGB    
ATOM   1742  HB1 ALA X  45      -5.074 -17.870   2.899  1.00  0.00      LIGB    
ATOM   1743  HB2 ALA X  45      -6.534 -18.473   1.974  1.00  0.00      LIGB    
ATOM   1744  HB3 ALA X  45      -6.053 -16.825   1.773  1.00  0.00      LIGB    
ATOM   1745  C   ALA X  45      -4.569 -19.648   0.435  1.00  0.00      LIGB    
ATOM   1746  O   ALA X  45      -3.409 -20.052   0.340  1.00  0.00      LIGB    
ATOM   1747  NT  ALA X  45      -5.629 -20.498   0.460  1.00  0.00      LIGB    
ATOM   1748  HT1 ALA X  45      -6.501 -20.096   0.738  1.00  0.00      LIGB    
ATOM   1749  HT2 ALA X  45      -5.568 -21.484   0.309  1.00  0.00      LIGB    
END
ATOM      1  CAY ASP X   1       8.088 -10.699  -0.825  1.00  0.00      PROA    
ATOM      2  HY1 ASP X   1       9.005 -11.073  -0.322  1.00  0.00      PROA    
ATOM      3  HY2 ASP X   1       8.347  -9.791  -1.409  1.00  0.00      PROA    
ATOM      4  HY3 ASP X   1       7.659 -11.591  -1.329  1.00  0.00      PROA    
ATOM      5  CY  ASP X   1       7.237 -10.453   0.386  1.00  0.00      PROA    
ATOM      6  OY  ASP X   1       6.470  -9.544   0.513  1.00  0.00      PROA    
ATOM      7  N   ASP X   1       7.380 -11.468   1.310  1.00  9.88      PROA    
ATOM      8  HN  ASP X   1       8.122 -12.114   1.148  1.00  0.00      PROA    
ATOM      9  CA  ASP X   1       6.633 -11.647   2.487  1.00  9.88      PROA    
ATOM     10  HA  ASP X   1       5.605 -11.392   2.273  1.00  0.00      PROA    
ATOM     11  CB  ASP X   1       6.783 -13.157   2.942  1.00  9.88      PROA    
ATOM     12  HB1 ASP X   1       6.257 -13.089   3.918  1.00  0.00      PROA    
ATOM     13  HB2 ASP X   1       7.864 -13.366   3.089  1.00  0.00      PROA    
ATOM     14  CG  ASP X   1       6.080 -14.180   2.198  1.00  9.88      PROA    
ATOM     15  OD1 ASP X   1       5.883 -15.322   2.724  1.00  9.88      PROA    
ATOM     16  OD2 ASP X   1       5.721 -13.985   1.015  1.00  9.88      PROA    
ATOM     17  C   ASP X   1       6.872 -10.707   3.622  1.00  9.88      PROA    
ATOM     18  O   ASP X   1       6.057 -10.505   4.504  1.00  9.88      PROA    
ATOM     19  N   ARG X   2       8.097 -10.058   3.625  1.00  0.00      PROA    
ATOM     20  HN  ARG X   2       8.879 -10.366   3.089  1.00  0.00      PROA    
ATOM     21  CA  ARG X   2       8.405  -8.894   4.455  1.00  0.00      PROA    
ATOM     22  HA  ARG X   2       7.709  -8.747   5.268  1.00  0.00      PROA    
ATOM     23  CB  ARG X   2       9.890  -9.103   5.040  1.00  0.00      PROA    
ATOM     24  HB1 ARG X   2      10.231  -8.139   5.472  1.00  0.00      PROA    
ATOM     25  HB2 ARG X   2      10.584  -9.153   4.174  1.00  0.00      PROA    
ATOM     26  CG  ARG X   2       9.966 -10.344   5.937  1.00  0.00      PROA    
ATOM     27  HG1 ARG X   2      10.969 -10.788   6.116  1.00  0.00      PROA    
ATOM     28  HG2 ARG X   2       9.416 -11.101   5.340  1.00  0.00      PROA    
ATOM     29  CD  ARG X   2       9.352 -10.260   7.368  1.00  0.00      PROA    
ATOM     30  HD1 ARG X   2       9.753 -11.077   8.005  1.00  0.00      PROA    
ATOM     31  HD2 ARG X   2       8.247 -10.246   7.247  1.00  0.00      PROA    
ATOM     32  NE  ARG X   2       9.833  -8.980   7.945  1.00  0.00      PROA    
ATOM     33  HE  ARG X   2      10.796  -8.740   7.829  1.00  0.00      PROA    
ATOM     34  CZ  ARG X   2       9.007  -8.173   8.623  1.00  0.00      PROA    
ATOM     35  NH1 ARG X   2       7.744  -8.388   8.796  1.00  0.00      PROA    
ATOM     36 HH11 ARG X   2       7.216  -7.759   9.368  1.00  0.00      PROA    
ATOM     37 HH12 ARG X   2       7.402  -9.324   8.882  1.00  0.00      PROA    
ATOM     38  NH2 ARG X   2       9.423  -6.981   9.004  1.00  0.00      PROA    
ATOM     39 HH21 ARG X   2      10.245  -6.581   8.600  1.00  0.00      PROA    
ATOM     40 HH22 ARG X   2       8.716  -6.376   9.369  1.00  0.00      PROA    
ATOM     41  C   ARG X   2       8.246  -7.564   3.756  1.00  0.00      PROA    
ATOM     42  O   ARG X   2       8.248  -6.559   4.456  1.00  0.00      PROA    
ATOM     43  N   PHE X   3       7.919  -7.502   2.465  1.00  0.00      PROA    
ATOM     44  HN  PHE X   3       7.882  -8.384   2.002  1.00  0.00      PROA    
ATOM     45  CA  PHE X   3       8.020  -6.334   1.638  1.00  0.00      PROA    
ATOM     46  HA  PHE X   3       8.271  -5.465   2.228  1.00  0.00      PROA    
ATOM     47  CB  PHE X   3       9.141  -6.560   0.531  1.00  0.00      PROA    
ATOM     48  HB1 PHE X   3       9.274  -5.571   0.043  1.00  0.00      PROA    
ATOM     49  HB2 PHE X   3       8.695  -7.284  -0.184  1.00  0.00      PROA    
ATOM     50  CG  PHE X   3      10.419  -7.098   1.212  1.00  0.00      PROA    
ATOM     51  CD1 PHE X   3      10.928  -8.361   1.068  1.00  0.00      PROA    
ATOM     52  HD1 PHE X   3      10.442  -9.080   0.426  1.00  0.00      PROA    
ATOM     53  CE1 PHE X   3      12.078  -8.817   1.736  1.00  0.00      PROA    
ATOM     54  HE1 PHE X   3      12.370  -9.828   1.492  1.00  0.00      PROA    
ATOM     55  CZ  PHE X   3      12.724  -7.911   2.558  1.00  0.00      PROA    
ATOM     56  HZ  PHE X   3      13.531  -8.206   3.213  1.00  0.00      PROA    
ATOM     57  CD2 PHE X   3      11.021  -6.240   2.087  1.00  0.00      PROA    
ATOM     58  HD2 PHE X   3      10.657  -5.268   2.387  1.00  0.00      PROA    
ATOM     59  CE2 PHE X   3      12.209  -6.616   2.705  1.00  0.00      PROA    
ATOM     60  HE2 PHE X   3      12.815  -5.956   3.308  1.00  0.00      PROA    
ATOM     61  C   PHE X   3       6.637  -6.077   0.995  1.00  0.00      PROA    
ATOM     62  O   PHE X   3       6.477  -5.512  -0.094  1.00  0.00      PROA    
ATOM     63  N   GLY X   4       5.633  -6.732   1.571  1.00  0.00      PROA    
ATOM     64  HN  GLY X   4       5.811  -7.207   2.429  1.00  0.00      PROA    
ATOM     65  CA  GLY X   4       4.217  -6.697   1.214  1.00  0.00      PROA    
ATOM     66  HA1 GLY X   4       3.741  -7.461   1.810  1.00  0.00      PROA    
ATOM     67  HA2 GLY X   4       4.231  -7.032   0.187  1.00  0.00      PROA    
ATOM     68  C   GLY X   4       3.613  -5.320   1.333  1.00  0.00      PROA    
ATOM     69  O   GLY X   4       4.225  -4.351   1.809  1.00  0.00      PROA    
ATOM     70  N   VAL X   5       2.413  -5.093   0.881  1.00  0.00      PROA    
ATOM     71  HN  VAL X   5       1.977  -5.720   0.240  1.00  0.00      PROA    
ATOM     72  CA  VAL X   5       1.741  -3.831   1.050  1.00  0.00      PROA    
ATOM     73  HA  VAL X   5       2.453  -3.019   1.062  1.00  0.00      PROA    
ATOM     74  CB  VAL X   5       0.724  -3.457  -0.135  1.00  0.00      PROA    
ATOM     75  HB  VAL X   5       1.226  -3.783  -1.071  1.00  0.00      PROA    
ATOM     76  CG1 VAL X   5      -0.607  -4.380  -0.198  1.00  0.00      PROA    
ATOM     77 HG11 VAL X   5      -0.377  -5.463  -0.293  1.00  0.00      PROA    
ATOM     78 HG12 VAL X   5      -1.287  -4.051  -1.012  1.00  0.00      PROA    
ATOM     79 HG13 VAL X   5      -1.199  -4.271   0.736  1.00  0.00      PROA    
ATOM     80  CG2 VAL X   5       0.290  -2.010  -0.219  1.00  0.00      PROA    
ATOM     81 HG21 VAL X   5       0.018  -1.790  -1.273  1.00  0.00      PROA    
ATOM     82 HG22 VAL X   5       1.183  -1.375  -0.030  1.00  0.00      PROA    
ATOM     83 HG23 VAL X   5      -0.511  -1.729   0.497  1.00  0.00      PROA    
ATOM     84  C   VAL X   5       0.902  -3.806   2.380  1.00  0.00      PROA    
ATOM     85  O   VAL X   5       0.321  -4.758   2.928  1.00  0.00      PROA    
ATOM     86  N   VAL X   6       0.824  -2.613   2.936  1.00  0.00      PROA    
ATOM     87  HN  VAL X   6       1.171  -1.766   2.541  1.00  0.00      PROA    
ATOM     88  CA  VAL X   6       0.009  -2.297   4.076  1.00  0.00      PROA    
ATOM     89  HA  VAL X   6      -0.487  -3.199   4.401  1.00  0.00      PROA    
ATOM     90  CB  VAL X   6       0.875  -1.671   5.268  1.00  0.00      PROA    
ATOM     91  HB  VAL X   6       1.441  -0.873   4.742  1.00  0.00      PROA    
ATOM     92  CG1 VAL X   6      -0.030  -1.173   6.418  1.00  0.00      PROA    
ATOM     93 HG11 VAL X   6      -0.595  -2.039   6.824  1.00  0.00      PROA    
ATOM     94 HG12 VAL X   6      -0.768  -0.393   6.133  1.00  0.00      PROA    
ATOM     95 HG13 VAL X   6       0.626  -0.806   7.237  1.00  0.00      PROA    
ATOM     96  CG2 VAL X   6       1.983  -2.611   5.786  1.00  0.00      PROA    
ATOM     97 HG21 VAL X   6       1.635  -3.521   6.322  1.00  0.00      PROA    
ATOM     98 HG22 VAL X   6       2.723  -2.045   6.391  1.00  0.00      PROA    
ATOM     99 HG23 VAL X   6       2.481  -3.054   4.897  1.00  0.00      PROA    
ATOM    100  C   VAL X   6      -1.004  -1.369   3.568  1.00  0.00      PROA    
ATOM    101  O   VAL X   6      -0.667  -0.394   2.879  1.00  0.00      PROA    
ATOM    102  N   PHE X   7      -2.285  -1.547   4.015  1.00  0.00      PROA    
ATOM    103  HN  PHE X   7      -2.465  -2.342   4.590  1.00  0.00      PROA    
ATOM    104  CA  PHE X   7      -3.373  -0.559   3.912  1.00  0.00      PROA    
ATOM    105  HA  PHE X   7      -2.907   0.367   3.611  1.00  0.00      PROA    
ATOM    106  CB  PHE X   7      -4.467  -0.929   2.909  1.00  0.00      PROA    
ATOM    107  HB1 PHE X   7      -5.392  -0.320   2.999  1.00  0.00      PROA    
ATOM    108  HB2 PHE X   7      -4.926  -1.891   3.221  1.00  0.00      PROA    
ATOM    109  CG  PHE X   7      -4.002  -1.086   1.487  1.00  0.00      PROA    
ATOM    110  CD1 PHE X   7      -3.978  -2.325   0.844  1.00  0.00      PROA    
ATOM    111  HD1 PHE X   7      -4.202  -3.229   1.390  1.00  0.00      PROA    
ATOM    112  CE1 PHE X   7      -3.809  -2.435  -0.513  1.00  0.00      PROA    
ATOM    113  HE1 PHE X   7      -3.707  -3.356  -1.068  1.00  0.00      PROA    
ATOM    114  CZ  PHE X   7      -3.606  -1.198  -1.239  1.00  0.00      PROA    
ATOM    115  HZ  PHE X   7      -3.461  -1.231  -2.309  1.00  0.00      PROA    
ATOM    116  CD2 PHE X   7      -3.751   0.140   0.826  1.00  0.00      PROA    
ATOM    117  HD2 PHE X   7      -3.698   1.055   1.399  1.00  0.00      PROA    
ATOM    118  CE2 PHE X   7      -3.457   0.042  -0.510  1.00  0.00      PROA    
ATOM    119  HE2 PHE X   7      -3.104   0.918  -1.034  1.00  0.00      PROA    
ATOM    120  C   PHE X   7      -3.934  -0.155   5.227  1.00  0.00      PROA    
ATOM    121  O   PHE X   7      -4.270  -1.004   6.038  1.00  0.00      PROA    
ATOM    122  N   ARG X   8      -4.066   1.171   5.428  1.00  0.00      PROA    
ATOM    123  HN  ARG X   8      -3.822   1.945   4.849  1.00  0.00      PROA    
ATOM    124  CA  ARG X   8      -4.656   1.525   6.691  1.00  0.00      PROA    
ATOM    125  HA  ARG X   8      -5.002   0.681   7.270  1.00  0.00      PROA    
ATOM    126  CB  ARG X   8      -3.698   2.199   7.693  1.00  0.00      PROA    
ATOM    127  HB1 ARG X   8      -3.186   3.066   7.223  1.00  0.00      PROA    
ATOM    128  HB2 ARG X   8      -3.033   1.363   7.999  1.00  0.00      PROA    
ATOM    129  CG  ARG X   8      -4.407   2.676   9.066  1.00  0.00      PROA    
ATOM    130  HG1 ARG X   8      -5.065   1.812   9.300  1.00  0.00      PROA    
ATOM    131  HG2 ARG X   8      -4.876   3.630   8.745  1.00  0.00      PROA    
ATOM    132  CD  ARG X   8      -3.373   2.923  10.207  1.00  0.00      PROA    
ATOM    133  HD1 ARG X   8      -2.750   2.019  10.377  1.00  0.00      PROA    
ATOM    134  HD2 ARG X   8      -3.829   3.227  11.173  1.00  0.00      PROA    
ATOM    135  NE  ARG X   8      -2.491   4.052   9.735  1.00  0.00      PROA    
ATOM    136  HE  ARG X   8      -2.455   4.288   8.764  1.00  0.00      PROA    
ATOM    137  CZ  ARG X   8      -1.552   4.625  10.423  1.00  0.00      PROA    
ATOM    138  NH1 ARG X   8      -1.288   4.344  11.687  1.00  0.00      PROA    
ATOM    139 HH11 ARG X   8      -0.415   4.638  12.075  1.00  0.00      PROA    
ATOM    140 HH12 ARG X   8      -1.637   3.453  11.976  1.00  0.00      PROA    
ATOM    141  NH2 ARG X   8      -0.876   5.567   9.802  1.00  0.00      PROA    
ATOM    142 HH21 ARG X   8      -0.153   6.033  10.313  1.00  0.00      PROA    
ATOM    143 HH22 ARG X   8      -1.377   6.086   9.109  1.00  0.00      PROA    
ATOM    144  C   ARG X   8      -5.736   2.549   6.384  1.00  0.00      PROA    
ATOM    145  O   ARG X   8      -5.625   3.359   5.427  1.00  0.00      PROA    
ATOM    146  N   ALA X   9      -6.813   2.501   7.110  1.00  0.00      PROA    
ATOM    147  HN  ALA X   9      -6.895   1.746   7.755  1.00  0.00      PROA    
ATOM    148  CA  ALA X   9      -8.065   3.197   6.953  1.00  0.00      PROA    
ATOM    149  HA  ALA X   9      -8.008   3.750   6.026  1.00  0.00      PROA    
ATOM    150  CB  ALA X   9      -9.214   2.230   6.840  1.00  0.00      PROA    
ATOM    151  HB1 ALA X   9      -9.626   2.001   7.846  1.00  0.00      PROA    
ATOM    152  HB2 ALA X   9      -8.984   1.366   6.181  1.00  0.00      PROA    
ATOM    153  HB3 ALA X   9     -10.140   2.735   6.491  1.00  0.00      PROA    
ATOM    154  C   ALA X   9      -8.325   4.056   8.191  1.00  0.00      PROA    
ATOM    155  O   ALA X   9      -8.026   3.701   9.290  1.00  0.00      PROA    
ATOM    156  N   SER X  10      -8.842   5.323   8.035  1.00  0.00      PROA    
ATOM    157  HN  SER X  10      -9.329   5.586   7.206  1.00  0.00      PROA    
ATOM    158  CA  SER X  10      -9.010   6.227   9.235  1.00  0.00      PROA    
ATOM    159  HA  SER X  10      -8.048   6.235   9.726  1.00  0.00      PROA    
ATOM    160  CB  SER X  10      -9.186   7.699   8.768  1.00  0.00      PROA    
ATOM    161  HB1 SER X  10     -10.038   7.631   8.059  1.00  0.00      PROA    
ATOM    162  HB2 SER X  10      -8.250   8.001   8.251  1.00  0.00      PROA    
ATOM    163  OG  SER X  10      -9.584   8.676   9.802  1.00  0.00      PROA    
ATOM    164  HG1 SER X  10      -9.879   9.444   9.307  1.00  0.00      PROA    
ATOM    165  C   SER X  10     -10.195   5.735  10.152  1.00  0.00      PROA    
ATOM    166  O   SER X  10     -11.144   5.111   9.657  1.00  0.00      PROA    
ATOM    167  N   PRO X  11     -10.271   5.943  11.472  1.00  0.00      PROA    
ATOM    168  CD  PRO X  11      -9.115   6.428  12.218  1.00  0.00      PROA    
ATOM    169  HD1 PRO X  11      -8.538   7.312  11.872  1.00  0.00      PROA    
ATOM    170  HD2 PRO X  11      -8.385   5.591  12.267  1.00  0.00      PROA    
ATOM    171  CA  PRO X  11     -11.442   5.742  12.310  1.00  0.00      PROA    
ATOM    172  HA  PRO X  11     -12.003   4.857  12.050  1.00  0.00      PROA    
ATOM    173  CB  PRO X  11     -10.809   5.677  13.717  1.00  0.00      PROA    
ATOM    174  HB1 PRO X  11     -10.398   4.664  13.915  1.00  0.00      PROA    
ATOM    175  HB2 PRO X  11     -11.520   5.855  14.551  1.00  0.00      PROA    
ATOM    176  CG  PRO X  11      -9.599   6.693  13.699  1.00  0.00      PROA    
ATOM    177  HG1 PRO X  11      -9.920   7.751  13.811  1.00  0.00      PROA    
ATOM    178  HG2 PRO X  11      -8.763   6.484  14.400  1.00  0.00      PROA    
ATOM    179  C   PRO X  11     -12.432   6.856  12.186  1.00  0.00      PROA    
ATOM    180  O   PRO X  11     -13.378   6.743  12.890  1.00  0.00      PROA    
ATOM    181  N   ARG X  12     -12.342   7.953  11.323  1.00  0.00      PROA    
ATOM    182  HN  ARG X  12     -11.521   8.098  10.777  1.00  0.00      PROA    
ATOM    183  CA  ARG X  12     -13.476   8.823  11.089  1.00  0.00      PROA    
ATOM    184  HA  ARG X  12     -14.026   9.002  12.000  1.00  0.00      PROA    
ATOM    185  CB  ARG X  12     -12.915  10.187  10.573  1.00  0.00      PROA    
ATOM    186  HB1 ARG X  12     -13.715  10.958  10.552  1.00  0.00      PROA    
ATOM    187  HB2 ARG X  12     -12.404  10.092   9.591  1.00  0.00      PROA    
ATOM    188  CG  ARG X  12     -11.877  10.765  11.548  1.00  0.00      PROA    
ATOM    189  HG1 ARG X  12     -10.864  10.370  11.325  1.00  0.00      PROA    
ATOM    190  HG2 ARG X  12     -12.088  10.582  12.624  1.00  0.00      PROA    
ATOM    191  CD  ARG X  12     -11.689  12.359  11.541  1.00  0.00      PROA    
ATOM    192  HD1 ARG X  12     -10.943  12.634  12.317  1.00  0.00      PROA    
ATOM    193  HD2 ARG X  12     -12.664  12.863  11.715  1.00  0.00      PROA    
ATOM    194  NE  ARG X  12     -11.140  12.711  10.195  1.00  0.00      PROA    
ATOM    195  HE  ARG X  12     -10.980  11.950   9.566  1.00  0.00      PROA    
ATOM    196  CZ  ARG X  12     -10.701  13.902   9.756  1.00  0.00      PROA    
ATOM    197  NH1 ARG X  12     -10.713  14.999  10.434  1.00  0.00      PROA    
ATOM    198 HH11 ARG X  12     -10.940  14.953  11.407  1.00  0.00      PROA    
ATOM    199 HH12 ARG X  12     -10.111  15.697  10.046  1.00  0.00      PROA    
ATOM    200  NH2 ARG X  12     -10.427  13.946   8.480  1.00  0.00      PROA    
ATOM    201 HH21 ARG X  12     -10.836  13.207   7.944  1.00  0.00      PROA    
ATOM    202 HH22 ARG X  12     -10.374  14.866   8.091  1.00  0.00      PROA    
ATOM    203  C   ARG X  12     -14.394   8.225  10.011  1.00  0.00      PROA    
ATOM    204  O   ARG X  12     -13.885   7.669   9.018  1.00  0.00      PROA    
ATOM    205  N   GLN X  13     -15.647   8.308  10.201  1.00  0.00      PROA    
ATOM    206  HN  GLN X  13     -15.989   8.820  10.985  1.00  0.00      PROA    
ATOM    207  CA  GLN X  13     -16.676   7.806   9.196  1.00  0.00      PROA    
ATOM    208  HA  GLN X  13     -16.413   6.838   8.795  1.00  0.00      PROA    
ATOM    209  CB  GLN X  13     -18.084   7.847   9.936  1.00  0.00      PROA    
ATOM    210  HB1 GLN X  13     -18.876   7.287   9.394  1.00  0.00      PROA    
ATOM    211  HB2 GLN X  13     -18.326   8.911  10.143  1.00  0.00      PROA    
ATOM    212  CG  GLN X  13     -18.125   7.174  11.320  1.00  0.00      PROA    
ATOM    213  HG1 GLN X  13     -19.140   7.204  11.772  1.00  0.00      PROA    
ATOM    214  HG2 GLN X  13     -17.442   7.744  11.987  1.00  0.00      PROA    
ATOM    215  CD  GLN X  13     -17.583   5.689  11.308  1.00  0.00      PROA    
ATOM    216  OE1 GLN X  13     -18.052   4.870  10.510  1.00  0.00      PROA    
ATOM    217  NE2 GLN X  13     -16.536   5.365  12.116  1.00  0.00      PROA    
ATOM    218 HE21 GLN X  13     -16.183   6.060  12.742  1.00  0.00      PROA    
ATOM    219 HE22 GLN X  13     -16.117   4.457  12.116  1.00  0.00      PROA    
ATOM    220  C   GLN X  13     -16.746   8.751   7.972  1.00  0.00      PROA    
ATOM    221  O   GLN X  13     -16.989   8.282   6.883  1.00  0.00      PROA    
ATOM    222  N   SER X  14     -16.318  10.015   8.091  1.00  0.00      PROA    
ATOM    223  HN  SER X  14     -16.032  10.385   8.972  1.00  0.00      PROA    
ATOM    224  CA  SER X  14     -16.231  10.852   6.912  1.00  0.00      PROA    
ATOM    225  HA  SER X  14     -17.020  10.643   6.205  1.00  0.00      PROA    
ATOM    226  CB  SER X  14     -16.294  12.273   7.379  1.00  0.00      PROA    
ATOM    227  HB1 SER X  14     -17.211  12.572   7.931  1.00  0.00      PROA    
ATOM    228  HB2 SER X  14     -16.184  12.985   6.533  1.00  0.00      PROA    
ATOM    229  OG  SER X  14     -15.196  12.559   8.236  1.00  0.00      PROA    
ATOM    230  HG1 SER X  14     -15.470  12.327   9.126  1.00  0.00      PROA    
ATOM    231  C   SER X  14     -14.939  10.647   5.998  1.00  0.00      PROA    
ATOM    232  O   SER X  14     -14.860  11.102   4.855  1.00  0.00      PROA    
ATOM    233  N   ASP X  15     -13.919  10.017   6.574  1.00  0.00      PROA    
ATOM    234  HN  ASP X  15     -13.942   9.897   7.564  1.00  0.00      PROA    
ATOM    235  CA  ASP X  15     -12.689   9.656   5.913  1.00  0.00      PROA    
ATOM    236  HA  ASP X  15     -12.444  10.339   5.114  1.00  0.00      PROA    
ATOM    237  CB  ASP X  15     -11.506   9.494   6.851  1.00  0.00      PROA    
ATOM    238  HB1 ASP X  15     -10.607   9.150   6.297  1.00  0.00      PROA    
ATOM    239  HB2 ASP X  15     -11.729   8.679   7.572  1.00  0.00      PROA    
ATOM    240  CG  ASP X  15     -11.048  10.765   7.502  1.00  0.00      PROA    
ATOM    241  OD1 ASP X  15     -10.388  10.810   8.588  1.00  0.00      PROA    
ATOM    242  OD2 ASP X  15     -11.252  11.846   6.832  1.00  0.00      PROA    
ATOM    243  C   ASP X  15     -12.787   8.340   5.129  1.00  0.00      PROA    
ATOM    244  O   ASP X  15     -12.926   7.256   5.743  1.00  0.00      PROA    
ATOM    245  N   VAL X  16     -12.572   8.295   3.814  1.00  0.00      PROA    
ATOM    246  HN  VAL X  16     -12.471   9.151   3.313  1.00  0.00      PROA    
ATOM    247  CA  VAL X  16     -12.529   7.142   2.996  1.00  0.00      PROA    
ATOM    248  HA  VAL X  16     -12.684   6.156   3.409  1.00  0.00      PROA    
ATOM    249  CB  VAL X  16     -13.666   7.156   1.996  1.00  0.00      PROA    
ATOM    250  HB  VAL X  16     -13.596   6.375   1.209  1.00  0.00      PROA    
ATOM    251  CG1 VAL X  16     -13.667   8.501   1.237  1.00  0.00      PROA    
ATOM    252 HG11 VAL X  16     -14.094   9.294   1.887  1.00  0.00      PROA    
ATOM    253 HG12 VAL X  16     -14.296   8.442   0.322  1.00  0.00      PROA    
ATOM    254 HG13 VAL X  16     -12.625   8.787   0.979  1.00  0.00      PROA    
ATOM    255  CG2 VAL X  16     -15.080   6.922   2.737  1.00  0.00      PROA    
ATOM    256 HG21 VAL X  16     -15.349   7.792   3.373  1.00  0.00      PROA    
ATOM    257 HG22 VAL X  16     -15.055   6.055   3.431  1.00  0.00      PROA    
ATOM    258 HG23 VAL X  16     -15.791   6.727   1.906  1.00  0.00      PROA    
ATOM    259  C   VAL X  16     -11.178   7.033   2.297  1.00  0.00      PROA    
ATOM    260  O   VAL X  16     -10.970   6.012   1.582  1.00  0.00      PROA    
ATOM    261  N   MET X  17     -10.240   8.009   2.345  1.00  0.00      PROA    
ATOM    262  HN  MET X  17     -10.435   8.824   2.884  1.00  0.00      PROA    
ATOM    263  CA  MET X  17      -8.871   7.744   1.833  1.00  0.00      PROA    
ATOM    264  HA  MET X  17      -8.964   7.386   0.819  1.00  0.00      PROA    
ATOM    265  CB  MET X  17      -8.020   9.027   1.735  1.00  0.00      PROA    
ATOM    266  HB1 MET X  17      -7.942   9.483   2.745  1.00  0.00      PROA    
ATOM    267  HB2 MET X  17      -8.601   9.666   1.036  1.00  0.00      PROA    
ATOM    268  CG  MET X  17      -6.597   8.994   1.175  1.00  0.00      PROA    
ATOM    269  HG1 MET X  17      -6.071   8.203   1.752  1.00  0.00      PROA    
ATOM    270  HG2 MET X  17      -6.311  10.067   1.222  1.00  0.00      PROA    
ATOM    271  SD  MET X  17      -6.531   8.382  -0.563  1.00  0.00      PROA    
ATOM    272  CE  MET X  17      -4.720   8.551  -0.494  1.00  0.00      PROA    
ATOM    273  HE1 MET X  17      -4.161   8.083  -1.333  1.00  0.00      PROA    
ATOM    274  HE2 MET X  17      -4.320   7.978   0.369  1.00  0.00      PROA    
ATOM    275  HE3 MET X  17      -4.394   9.593  -0.288  1.00  0.00      PROA    
ATOM    276  C   MET X  17      -8.100   6.685   2.585  1.00  0.00      PROA    
ATOM    277  O   MET X  17      -7.759   6.831   3.786  1.00  0.00      PROA    
ATOM    278  N   ILE X  18      -7.754   5.542   1.928  1.00  0.00      PROA    
ATOM    279  HN  ILE X  18      -7.901   5.487   0.943  1.00  0.00      PROA    
ATOM    280  CA  ILE X  18      -7.084   4.408   2.495  1.00  0.00      PROA    
ATOM    281  HA  ILE X  18      -7.081   4.486   3.573  1.00  0.00      PROA    
ATOM    282  CB  ILE X  18      -7.709   3.041   2.054  1.00  0.00      PROA    
ATOM    283  HB  ILE X  18      -8.753   3.091   2.432  1.00  0.00      PROA    
ATOM    284  CG2 ILE X  18      -7.615   2.723   0.504  1.00  0.00      PROA    
ATOM    285 HG21 ILE X  18      -6.574   2.636   0.126  1.00  0.00      PROA    
ATOM    286 HG22 ILE X  18      -8.060   3.586  -0.038  1.00  0.00      PROA    
ATOM    287 HG23 ILE X  18      -8.240   1.861   0.186  1.00  0.00      PROA    
ATOM    288  CG1 ILE X  18      -7.116   1.824   2.821  1.00  0.00      PROA    
ATOM    289 HG11 ILE X  18      -6.840   2.313   3.779  1.00  0.00      PROA    
ATOM    290 HG12 ILE X  18      -6.175   1.517   2.316  1.00  0.00      PROA    
ATOM    291  CD  ILE X  18      -8.144   0.674   3.038  1.00  0.00      PROA    
ATOM    292  HD1 ILE X  18      -7.656  -0.082   3.690  1.00  0.00      PROA    
ATOM    293  HD2 ILE X  18      -8.480   0.334   2.035  1.00  0.00      PROA    
ATOM    294  HD3 ILE X  18      -9.069   1.068   3.510  1.00  0.00      PROA    
ATOM    295  C   ILE X  18      -5.619   4.530   2.063  1.00  0.00      PROA    
ATOM    296  O   ILE X  18      -5.356   4.610   0.892  1.00  0.00      PROA    
ATOM    297  N   VAL X  19      -4.655   4.480   2.969  1.00  0.00      PROA    
ATOM    298  HN  VAL X  19      -4.844   4.246   3.920  1.00  0.00      PROA    
ATOM    299  CA  VAL X  19      -3.294   5.012   2.662  1.00  0.00      PROA    
ATOM    300  HA  VAL X  19      -3.258   5.610   1.763  1.00  0.00      PROA    
ATOM    301  CB  VAL X  19      -2.814   5.970   3.774  1.00  0.00      PROA    
ATOM    302  HB  VAL X  19      -3.126   5.479   4.720  1.00  0.00      PROA    
ATOM    303  CG1 VAL X  19      -1.308   6.226   3.615  1.00  0.00      PROA    
ATOM    304 HG11 VAL X  19      -0.981   6.400   2.567  1.00  0.00      PROA    
ATOM    305 HG12 VAL X  19      -0.808   5.254   3.814  1.00  0.00      PROA    
ATOM    306 HG13 VAL X  19      -0.886   7.038   4.246  1.00  0.00      PROA    
ATOM    307  CG2 VAL X  19      -3.649   7.245   3.546  1.00  0.00      PROA    
ATOM    308 HG21 VAL X  19      -3.334   7.947   4.347  1.00  0.00      PROA    
ATOM    309 HG22 VAL X  19      -4.725   7.065   3.761  1.00  0.00      PROA    
ATOM    310 HG23 VAL X  19      -3.591   7.698   2.533  1.00  0.00      PROA    
ATOM    311  C   VAL X  19      -2.382   3.843   2.443  1.00  0.00      PROA    
ATOM    312  O   VAL X  19      -2.124   2.998   3.332  1.00  0.00      PROA    
ATOM    313  N   ALA X  20      -1.852   3.735   1.227  1.00  0.00      PROA    
ATOM    314  HN  ALA X  20      -2.002   4.348   0.456  1.00  0.00      PROA    
ATOM    315  CA  ALA X  20      -0.896   2.734   0.835  1.00  0.00      PROA    
ATOM    316  HA  ALA X  20      -1.393   1.818   1.116  1.00  0.00      PROA    
ATOM    317  CB  ALA X  20      -0.616   2.734  -0.663  1.00  0.00      PROA    
ATOM    318  HB1 ALA X  20      -0.024   3.623  -0.970  1.00  0.00      PROA    
ATOM    319  HB2 ALA X  20      -1.577   2.923  -1.188  1.00  0.00      PROA    
ATOM    320  HB3 ALA X  20      -0.119   1.838  -1.091  1.00  0.00      PROA    
ATOM    321  C   ALA X  20       0.452   2.746   1.589  1.00  0.00      PROA    
ATOM    322  O   ALA X  20       1.001   3.808   1.778  1.00  0.00      PROA    
ATOM    323  N   GLY X  21       1.005   1.602   1.985  1.00  0.00      PROA    
ATOM    324  HN  GLY X  21       0.587   0.697   2.022  1.00  0.00      PROA    
ATOM    325  CA  GLY X  21       2.277   1.712   2.661  1.00  0.00      PROA    
ATOM    326  HA1 GLY X  21       2.037   1.837   3.706  1.00  0.00      PROA    
ATOM    327  HA2 GLY X  21       2.902   2.499   2.265  1.00  0.00      PROA    
ATOM    328  C   GLY X  21       3.054   0.390   2.559  1.00  0.00      PROA    
ATOM    329  O   GLY X  21       2.618  -0.588   1.896  1.00  0.00      PROA    
ATOM    330  N   THR X  22       4.161   0.340   3.263  1.00  0.00      PROA    
ATOM    331  HN  THR X  22       4.490   1.151   3.740  1.00  0.00      PROA    
ATOM    332  CA  THR X  22       5.059  -0.836   3.375  1.00  0.00      PROA    
ATOM    333  HA  THR X  22       4.348  -1.644   3.469  1.00  0.00      PROA    
ATOM    334  CB  THR X  22       5.931  -1.049   2.109  1.00  0.00      PROA    
ATOM    335  HB  THR X  22       5.241  -0.936   1.246  1.00  0.00      PROA    
ATOM    336  OG1 THR X  22       6.409  -2.431   2.078  1.00  0.00      PROA    
ATOM    337  HG1 THR X  22       5.641  -3.003   2.145  1.00  0.00      PROA    
ATOM    338  CG2 THR X  22       7.067  -0.040   2.113  1.00  0.00      PROA    
ATOM    339 HG21 THR X  22       6.851   1.010   2.403  1.00  0.00      PROA    
ATOM    340 HG22 THR X  22       7.487   0.005   1.086  1.00  0.00      PROA    
ATOM    341 HG23 THR X  22       7.955  -0.416   2.666  1.00  0.00      PROA    
ATOM    342  C   THR X  22       5.891  -0.830   4.666  1.00  0.00      PROA    
ATOM    343  O   THR X  22       6.193   0.266   5.187  1.00  0.00      PROA    
ATOM    344  N   LEU X  23       6.309  -1.970   5.139  1.00  0.00      PROA    
ATOM    345  HN  LEU X  23       6.049  -2.735   4.555  1.00  0.00      PROA    
ATOM    346  CA  LEU X  23       7.293  -2.215   6.145  1.00  0.00      PROA    
ATOM    347  HA  LEU X  23       7.133  -1.551   6.982  1.00  0.00      PROA    
ATOM    348  CB  LEU X  23       7.110  -3.671   6.725  1.00  0.00      PROA    
ATOM    349  HB1 LEU X  23       8.092  -3.943   7.167  1.00  0.00      PROA    
ATOM    350  HB2 LEU X  23       6.975  -4.437   5.932  1.00  0.00      PROA    
ATOM    351  CG  LEU X  23       5.886  -3.866   7.617  1.00  0.00      PROA    
ATOM    352  HG  LEU X  23       5.071  -3.202   7.258  1.00  0.00      PROA    
ATOM    353  CD1 LEU X  23       5.297  -5.278   7.557  1.00  0.00      PROA    
ATOM    354 HD11 LEU X  23       4.503  -5.394   8.325  1.00  0.00      PROA    
ATOM    355 HD12 LEU X  23       6.005  -6.120   7.709  1.00  0.00      PROA    
ATOM    356 HD13 LEU X  23       4.811  -5.393   6.564  1.00  0.00      PROA    
ATOM    357  CD2 LEU X  23       6.150  -3.218   8.940  1.00  0.00      PROA    
ATOM    358 HD21 LEU X  23       6.870  -3.907   9.430  1.00  0.00      PROA    
ATOM    359 HD22 LEU X  23       5.276  -3.214   9.625  1.00  0.00      PROA    
ATOM    360 HD23 LEU X  23       6.647  -2.224   8.960  1.00  0.00      PROA    
ATOM    361  C   LEU X  23       8.694  -1.974   5.736  1.00  0.00      PROA    
ATOM    362  O   LEU X  23       9.089  -2.522   4.720  1.00  0.00      PROA    
ATOM    363  N   THR X  24       9.570  -1.312   6.526  1.00  0.00      PROA    
ATOM    364  HN  THR X  24       9.220  -0.847   7.335  1.00  0.00      PROA    
ATOM    365  CA  THR X  24      11.001  -1.168   6.260  1.00  0.00      PROA    
ATOM    366  HA  THR X  24      11.365  -1.943   5.601  1.00  0.00      PROA    
ATOM    367  CB  THR X  24      11.372   0.236   5.721  1.00  0.00      PROA    
ATOM    368  HB  THR X  24      10.707   0.360   4.839  1.00  0.00      PROA    
ATOM    369  OG1 THR X  24      12.740   0.319   5.348  1.00  0.00      PROA    
ATOM    370  HG1 THR X  24      12.748  -0.315   4.627  1.00  0.00      PROA    
ATOM    371  CG2 THR X  24      11.222   1.282   6.735  1.00  0.00      PROA    
ATOM    372 HG21 THR X  24      10.303   1.343   7.355  1.00  0.00      PROA    
ATOM    373 HG22 THR X  24      11.194   2.269   6.226  1.00  0.00      PROA    
ATOM    374 HG23 THR X  24      12.052   1.361   7.470  1.00  0.00      PROA    
ATOM    375  C   THR X  24      11.813  -1.328   7.584  1.00  0.00      PROA    
ATOM    376  O   THR X  24      11.404  -0.956   8.713  1.00  0.00      PROA    
ATOM    377  N   ASN X  25      12.951  -2.024   7.478  1.00  0.00      PROA    
ATOM    378  HN  ASN X  25      13.258  -2.434   6.623  1.00  0.00      PROA    
ATOM    379  CA  ASN X  25      13.910  -2.337   8.496  1.00  0.00      PROA    
ATOM    380  HA  ASN X  25      13.417  -2.860   9.303  1.00  0.00      PROA    
ATOM    381  CB  ASN X  25      15.165  -3.175   7.960  1.00  0.00      PROA    
ATOM    382  HB1 ASN X  25      15.933  -3.171   8.763  1.00  0.00      PROA    
ATOM    383  HB2 ASN X  25      15.570  -2.771   7.008  1.00  0.00      PROA    
ATOM    384  CG  ASN X  25      14.843  -4.638   7.677  1.00  0.00      PROA    
ATOM    385  OD1 ASN X  25      13.728  -5.239   7.964  1.00  0.00      PROA    
ATOM    386  ND2 ASN X  25      15.852  -5.375   7.222  1.00  0.00      PROA    
ATOM    387 HD21 ASN X  25      15.883  -6.366   7.098  1.00  0.00      PROA    
ATOM    388 HD22 ASN X  25      16.600  -4.812   6.870  1.00  0.00      PROA    
ATOM    389  C   ASN X  25      14.431  -1.030   9.202  1.00  0.00      PROA    
ATOM    390  O   ASN X  25      14.580   0.041   8.688  1.00  0.00      PROA    
ATOM    391  N   LYS X  26      14.676  -1.119  10.538  1.00  0.00      PROA    
ATOM    392  HN  LYS X  26      14.559  -1.975  11.034  1.00  0.00      PROA    
ATOM    393  CA  LYS X  26      15.117   0.046  11.368  1.00  0.00      PROA    
ATOM    394  HA  LYS X  26      14.488   0.911  11.219  1.00  0.00      PROA    
ATOM    395  CB  LYS X  26      15.184  -0.300  12.858  1.00  0.00      PROA    
ATOM    396  HB1 LYS X  26      15.716   0.378  13.559  1.00  0.00      PROA    
ATOM    397  HB2 LYS X  26      15.782  -1.236  12.815  1.00  0.00      PROA    
ATOM    398  CG  LYS X  26      13.923  -0.718  13.531  1.00  0.00      PROA    
ATOM    399  HG1 LYS X  26      14.142  -0.894  14.606  1.00  0.00      PROA    
ATOM    400  HG2 LYS X  26      13.472  -1.635  13.096  1.00  0.00      PROA    
ATOM    401  CD  LYS X  26      12.851   0.371  13.463  1.00  0.00      PROA    
ATOM    402  HD1 LYS X  26      12.009  -0.213  13.893  1.00  0.00      PROA    
ATOM    403  HD2 LYS X  26      12.529   0.636  12.434  1.00  0.00      PROA    
ATOM    404  CE  LYS X  26      13.057   1.624  14.226  1.00  0.00      PROA    
ATOM    405  HE1 LYS X  26      13.938   2.174  13.830  1.00  0.00      PROA    
ATOM    406  HE2 LYS X  26      13.379   1.297  15.237  1.00  0.00      PROA    
ATOM    407  NZ  LYS X  26      11.920   2.516  14.309  1.00  0.00      PROA    
ATOM    408  HZ1 LYS X  26      12.148   3.383  14.838  1.00  0.00      PROA    
ATOM    409  HZ2 LYS X  26      11.133   2.105  14.851  1.00  0.00      PROA    
ATOM    410  HZ3 LYS X  26      11.532   2.777  13.380  1.00  0.00      PROA    
ATOM    411  C   LYS X  26      16.605   0.541  11.080  1.00  0.00      PROA    
ATOM    412  O   LYS X  26      17.584   0.010  11.551  1.00  0.00      PROA    
ATOM    413  NT  LYS X  26      16.699   1.655  10.266  1.00  0.00      PROA    
ATOM    414  HT1 LYS X  26      17.620   1.999  10.084  1.00  0.00      PROA    
ATOM    415  HT2 LYS X  26      15.947   2.263  10.011  1.00  0.00      PROA    
ATOM    416  CAY ALA X   1       2.401  -5.932  10.475  1.00  0.00      LIGA    
ATOM    417  HY1 ALA X   1       2.858  -5.443   9.588  1.00  0.00      LIGA    
ATOM    418  HY2 ALA X   1       1.561  -5.327  10.879  1.00  0.00      LIGA    
ATOM    419  HY3 ALA X   1       2.088  -6.935  10.115  1.00  0.00      LIGA    
ATOM    420  CY  ALA X   1       3.489  -6.107  11.399  1.00  0.00      LIGA    
ATOM    421  OY  ALA X   1       3.975  -5.116  11.892  1.00  0.00      LIGA    
ATOM    422  N   ALA X   1       4.002  -7.348  11.652  1.00  0.00      LIGA    
ATOM    423  HN  ALA X   1       3.639  -8.152  11.188  1.00  0.00      LIGA    
ATOM    424  CA  ALA X   1       5.143  -7.591  12.511  1.00  0.00      LIGA    
ATOM    425  HA  ALA X   1       4.754  -7.204  13.441  1.00  0.00      LIGA    
ATOM    426  CB  ALA X   1       5.357  -9.112  12.517  1.00  0.00      LIGA    
ATOM    427  HB1 ALA X   1       4.429  -9.621  12.855  1.00  0.00      LIGA    
ATOM    428  HB2 ALA X   1       6.144  -9.579  13.147  1.00  0.00      LIGA    
ATOM    429  HB3 ALA X   1       5.604  -9.415  11.477  1.00  0.00      LIGA    
ATOM    430  C   ALA X   1       6.545  -6.952  12.051  1.00  0.00      LIGA    
ATOM    431  O   ALA X   1       6.934  -6.778  10.877  1.00  0.00      LIGA    
ATOM    432  N   GLY X   2       7.360  -6.499  13.025  1.00  0.00      LIGA    
ATOM    433  HN  GLY X   2       7.091  -6.612  13.978  1.00  0.00      LIGA    
ATOM    434  CA  GLY X   2       8.676  -5.959  12.830  1.00  0.00      LIGA    
ATOM    435  HA1 GLY X   2       9.235  -6.717  12.301  1.00  0.00      LIGA    
ATOM    436  HA2 GLY X   2       9.142  -5.933  13.804  1.00  0.00      LIGA    
ATOM    437  C   GLY X   2       8.918  -4.662  12.193  1.00  0.00      LIGA    
ATOM    438  O   GLY X   2       7.936  -3.971  11.837  1.00  0.00      LIGA    
ATOM    439  N   GLY X   3      10.218  -4.219  12.064  1.00  0.00      LIGA    
ATOM    440  HN  GLY X   3      10.938  -4.834  12.376  1.00  0.00      LIGA    
ATOM    441  CA  GLY X   3      10.630  -2.877  11.542  1.00  0.00      LIGA    
ATOM    442  HA1 GLY X   3      10.579  -2.944  10.465  1.00  0.00      LIGA    
ATOM    443  HA2 GLY X   3      11.629  -2.626  11.868  1.00  0.00      LIGA    
ATOM    444  C   GLY X   3       9.893  -1.669  11.887  1.00  0.00      LIGA    
ATOM    445  O   GLY X   3       9.606  -1.364  13.034  1.00  0.00      LIGA    
ATOM    446  N   GLU X   4       9.530  -0.977  10.876  1.00  0.00      LIGA    
ATOM    447  HN  GLU X   4       9.835  -1.131   9.940  1.00  0.00      LIGA    
ATOM    448  CA  GLU X   4       8.634   0.168  11.011  1.00  0.00      LIGA    
ATOM    449  HA  GLU X   4       7.822  -0.077  11.679  1.00  0.00      LIGA    
ATOM    450  CB  GLU X   4       9.469   1.452  11.459  1.00  0.00      LIGA    
ATOM    451  HB1 GLU X   4       9.899   1.179  12.446  1.00  0.00      LIGA    
ATOM    452  HB2 GLU X   4       8.765   2.303  11.580  1.00  0.00      LIGA    
ATOM    453  CG  GLU X   4      10.532   1.892  10.431  1.00  0.00      LIGA    
ATOM    454  HG1 GLU X   4      10.093   2.049   9.422  1.00  0.00      LIGA    
ATOM    455  HG2 GLU X   4      11.382   1.177  10.439  1.00  0.00      LIGA    
ATOM    456  CD  GLU X   4      11.131   3.264  10.794  1.00  0.00      LIGA    
ATOM    457  OE1 GLU X   4      11.089   4.145   9.927  1.00  0.00      LIGA    
ATOM    458  OE2 GLU X   4      11.581   3.525  11.907  1.00  0.00      LIGA    
ATOM    459  C   GLU X   4       7.929   0.256   9.683  1.00  0.00      LIGA    
ATOM    460  O   GLU X   4       8.401  -0.183   8.637  1.00  0.00      LIGA    
ATOM    461  N   ILE X   5       6.762   0.915   9.684  1.00  0.00      LIGA    
ATOM    462  HN  ILE X   5       6.384   1.386  10.477  1.00  0.00      LIGA    
ATOM    463  CA  ILE X   5       5.973   1.104   8.464  1.00  0.00      LIGA    
ATOM    464  HA  ILE X   5       6.207   0.272   7.816  1.00  0.00      LIGA    
ATOM    465  CB  ILE X   5       4.458   0.942   8.804  1.00  0.00      LIGA    
ATOM    466  HB  ILE X   5       4.173   1.753   9.508  1.00  0.00      LIGA    
ATOM    467  CG2 ILE X   5       3.620   1.025   7.483  1.00  0.00      LIGA    
ATOM    468 HG21 ILE X   5       2.547   0.775   7.624  1.00  0.00      LIGA    
ATOM    469 HG22 ILE X   5       4.030   0.277   6.772  1.00  0.00      LIGA    
ATOM    470 HG23 ILE X   5       3.690   1.991   6.939  1.00  0.00      LIGA    
ATOM    471  CG1 ILE X   5       4.161  -0.320   9.622  1.00  0.00      LIGA    
ATOM    472 HG11 ILE X   5       4.934  -0.462  10.408  1.00  0.00      LIGA    
ATOM    473 HG12 ILE X   5       4.201  -1.167   8.905  1.00  0.00      LIGA    
ATOM    474  CD  ILE X   5       2.787  -0.321  10.259  1.00  0.00      LIGA    
ATOM    475  HD1 ILE X   5       1.983   0.097   9.617  1.00  0.00      LIGA    
ATOM    476  HD2 ILE X   5       2.791   0.352  11.143  1.00  0.00      LIGA    
ATOM    477  HD3 ILE X   5       2.541  -1.357  10.579  1.00  0.00      LIGA    
ATOM    478  C   ILE X   5       6.248   2.531   7.957  1.00  0.00      LIGA    
ATOM    479  O   ILE X   5       6.487   3.468   8.726  1.00  0.00      LIGA    
ATOM    480  N   VAL X   6       6.273   2.662   6.569  1.00  0.00      LIGA    
ATOM    481  HN  VAL X   6       6.179   1.830   6.029  1.00  0.00      LIGA    
ATOM    482  CA  VAL X   6       6.404   3.890   5.799  1.00  0.00      LIGA    
ATOM    483  HA  VAL X   6       6.243   4.674   6.524  1.00  0.00      LIGA    
ATOM    484  CB  VAL X   6       7.706   4.066   5.101  1.00  0.00      LIGA    
ATOM    485  HB  VAL X   6       7.824   3.183   4.438  1.00  0.00      LIGA    
ATOM    486  CG1 VAL X   6       7.707   5.322   4.259  1.00  0.00      LIGA    
ATOM    487 HG11 VAL X   6       7.038   5.117   3.396  1.00  0.00      LIGA    
ATOM    488 HG12 VAL X   6       8.724   5.489   3.844  1.00  0.00      LIGA    
ATOM    489 HG13 VAL X   6       7.357   6.162   4.898  1.00  0.00      LIGA    
ATOM    490  CG2 VAL X   6       8.840   4.099   6.152  1.00  0.00      LIGA    
ATOM    491 HG21 VAL X   6       8.573   4.999   6.746  1.00  0.00      LIGA    
ATOM    492 HG22 VAL X   6       9.871   4.176   5.743  1.00  0.00      LIGA    
ATOM    493 HG23 VAL X   6       8.727   3.206   6.803  1.00  0.00      LIGA    
ATOM    494  C   VAL X   6       5.193   3.876   4.914  1.00  0.00      LIGA    
ATOM    495  O   VAL X   6       4.814   2.923   4.272  1.00  0.00      LIGA    
ATOM    496  N   TYR X   7       4.482   5.014   4.945  1.00  0.00      LIGA    
ATOM    497  HN  TYR X   7       4.723   5.840   5.449  1.00  0.00      LIGA    
ATOM    498  CA  TYR X   7       3.270   5.279   4.282  1.00  0.00      LIGA    
ATOM    499  HA  TYR X   7       2.822   4.424   3.798  1.00  0.00      LIGA    
ATOM    500  CB  TYR X   7       2.124   5.751   5.206  1.00  0.00      LIGA    
ATOM    501  HB1 TYR X   7       1.223   6.013   4.610  1.00  0.00      LIGA    
ATOM    502  HB2 TYR X   7       2.562   6.677   5.637  1.00  0.00      LIGA    
ATOM    503  CG  TYR X   7       1.608   4.688   6.172  1.00  0.00      LIGA    
ATOM    504  CD1 TYR X   7       1.883   4.679   7.568  1.00  0.00      LIGA    
ATOM    505  HD1 TYR X   7       2.515   5.454   7.975  1.00  0.00      LIGA    
ATOM    506  CE1 TYR X   7       1.399   3.653   8.364  1.00  0.00      LIGA    
ATOM    507  HE1 TYR X   7       1.454   3.648   9.443  1.00  0.00      LIGA    
ATOM    508  CZ  TYR X   7       0.528   2.686   7.855  1.00  0.00      LIGA    
ATOM    509  OH  TYR X   7      -0.251   1.819   8.558  1.00  0.00      LIGA    
ATOM    510  HH  TYR X   7      -0.065   1.910   9.495  1.00  0.00      LIGA    
ATOM    511  CD2 TYR X   7       0.776   3.726   5.642  1.00  0.00      LIGA    
ATOM    512  HD2 TYR X   7       0.459   3.735   4.609  1.00  0.00      LIGA    
ATOM    513  CE2 TYR X   7       0.192   2.771   6.495  1.00  0.00      LIGA    
ATOM    514  HE2 TYR X   7      -0.508   2.034   6.131  1.00  0.00      LIGA    
ATOM    515  C   TYR X   7       3.442   6.345   3.180  1.00  0.00      LIGA    
ATOM    516  O   TYR X   7       4.133   7.330   3.437  1.00  0.00      LIGA    
ATOM    517  N   LEU X   8       2.726   6.193   2.064  1.00  0.00      LIGA    
ATOM    518  HN  LEU X   8       2.169   5.380   1.912  1.00  0.00      LIGA    
ATOM    519  CA  LEU X   8       2.750   7.166   0.993  1.00  0.00      LIGA    
ATOM    520  HA  LEU X   8       3.409   8.006   1.158  1.00  0.00      LIGA    
ATOM    521  CB  LEU X   8       3.413   6.535  -0.283  1.00  0.00      LIGA    
ATOM    522  HB1 LEU X   8       3.488   7.381  -1.000  1.00  0.00      LIGA    
ATOM    523  HB2 LEU X   8       2.767   5.706  -0.643  1.00  0.00      LIGA    
ATOM    524  CG  LEU X   8       4.826   5.917   0.036  1.00  0.00      LIGA    
ATOM    525  HG  LEU X   8       4.788   5.246   0.921  1.00  0.00      LIGA    
ATOM    526  CD1 LEU X   8       5.205   4.953  -1.115  1.00  0.00      LIGA    
ATOM    527 HD11 LEU X   8       4.442   4.150  -1.031  1.00  0.00      LIGA    
ATOM    528 HD12 LEU X   8       6.230   4.635  -0.827  1.00  0.00      LIGA    
ATOM    529 HD13 LEU X   8       5.217   5.545  -2.055  1.00  0.00      LIGA    
ATOM    530  CD2 LEU X   8       5.838   6.933   0.232  1.00  0.00      LIGA    
ATOM    531 HD21 LEU X   8       5.462   7.726   0.913  1.00  0.00      LIGA    
ATOM    532 HD22 LEU X   8       6.117   7.413  -0.730  1.00  0.00      LIGA    
ATOM    533 HD23 LEU X   8       6.719   6.653   0.848  1.00  0.00      LIGA    
ATOM    534  C   LEU X   8       1.310   7.549   0.631  1.00  0.00      LIGA    
ATOM    535  O   LEU X   8       0.629   6.834  -0.058  1.00  0.00      LIGA    
ATOM    536  N   PRO X   9       0.797   8.713   1.104  1.00  0.00      LIGA    
ATOM    537  CD  PRO X   9       1.087   9.246   2.394  1.00  0.00      LIGA    
ATOM    538  HD1 PRO X   9       2.044   9.805   2.469  1.00  0.00      LIGA    
ATOM    539  HD2 PRO X   9       1.056   8.420   3.137  1.00  0.00      LIGA    
ATOM    540  CA  PRO X   9      -0.543   9.119   0.653  1.00  0.00      LIGA    
ATOM    541  HA  PRO X   9      -1.090   8.295   0.219  1.00  0.00      LIGA    
ATOM    542  CB  PRO X   9      -1.207   9.773   1.861  1.00  0.00      LIGA    
ATOM    543  HB1 PRO X   9      -1.868   8.980   2.272  1.00  0.00      LIGA    
ATOM    544  HB2 PRO X   9      -1.831  10.681   1.724  1.00  0.00      LIGA    
ATOM    545  CG  PRO X   9      -0.118  10.206   2.800  1.00  0.00      LIGA    
ATOM    546  HG1 PRO X   9       0.025  11.298   2.648  1.00  0.00      LIGA    
ATOM    547  HG2 PRO X   9      -0.376  10.214   3.881  1.00  0.00      LIGA    
ATOM    548  C   PRO X   9      -0.493  10.212  -0.413  1.00  0.00      LIGA    
ATOM    549  O   PRO X   9      -1.347  10.195  -1.266  1.00  0.00      LIGA    
ATOM    550  N   ASN X  10       0.520  11.131  -0.346  1.00  0.00      LIGA    
ATOM    551  HN  ASN X  10       1.204  11.024   0.372  1.00  0.00      LIGA    
ATOM    552  CA  ASN X  10       0.924  12.006  -1.445  1.00  0.00      LIGA    
ATOM    553  HA  ASN X  10       0.028  12.566  -1.667  1.00  0.00      LIGA    
ATOM    554  CB  ASN X  10       1.974  13.089  -1.046  1.00  0.00      LIGA    
ATOM    555  HB1 ASN X  10       2.155  13.888  -1.796  1.00  0.00      LIGA    
ATOM    556  HB2 ASN X  10       2.871  12.531  -0.703  1.00  0.00      LIGA    
ATOM    557  CG  ASN X  10       1.340  13.785   0.178  1.00  0.00      LIGA    
ATOM    558  OD1 ASN X  10       0.195  14.145   0.122  1.00  0.00      LIGA    
ATOM    559  ND2 ASN X  10       2.176  13.881   1.215  1.00  0.00      LIGA    
ATOM    560 HD21 ASN X  10       1.881  14.261   2.092  1.00  0.00      LIGA    
ATOM    561 HD22 ASN X  10       3.126  13.581   1.137  1.00  0.00      LIGA    
ATOM    562  C   ASN X  10       1.292  11.406  -2.839  1.00  0.00      LIGA    
ATOM    563  O   ASN X  10       1.053  11.997  -3.932  1.00  0.00      LIGA    
ATOM    564  N   LEU X  11       1.983  10.189  -2.891  1.00  0.00      LIGA    
ATOM    565  HN  LEU X  11       2.302   9.740  -2.060  1.00  0.00      LIGA    
ATOM    566  CA  LEU X  11       2.438   9.613  -4.177  1.00  0.00      LIGA    
ATOM    567  HA  LEU X  11       2.809  10.498  -4.672  1.00  0.00      LIGA    
ATOM    568  CB  LEU X  11       3.551   8.623  -3.764  1.00  0.00      LIGA    
ATOM    569  HB1 LEU X  11       3.083   7.865  -3.101  1.00  0.00      LIGA    
ATOM    570  HB2 LEU X  11       4.241   9.218  -3.128  1.00  0.00      LIGA    
ATOM    571  CG  LEU X  11       4.271   7.933  -4.954  1.00  0.00      LIGA    
ATOM    572  HG  LEU X  11       3.533   7.443  -5.624  1.00  0.00      LIGA    
ATOM    573  CD1 LEU X  11       4.959   9.036  -5.822  1.00  0.00      LIGA    
ATOM    574 HD11 LEU X  11       5.426   9.800  -5.164  1.00  0.00      LIGA    
ATOM    575 HD12 LEU X  11       4.268   9.601  -6.484  1.00  0.00      LIGA    
ATOM    576 HD13 LEU X  11       5.772   8.604  -6.444  1.00  0.00      LIGA    
ATOM    577  CD2 LEU X  11       5.225   6.952  -4.259  1.00  0.00      LIGA    
ATOM    578 HD21 LEU X  11       4.635   6.070  -3.929  1.00  0.00      LIGA    
ATOM    579 HD22 LEU X  11       5.665   7.451  -3.370  1.00  0.00      LIGA    
ATOM    580 HD23 LEU X  11       6.021   6.607  -4.952  1.00  0.00      LIGA    
ATOM    581  C   LEU X  11       1.302   9.021  -5.008  1.00  0.00      LIGA    
ATOM    582  O   LEU X  11       0.344   8.454  -4.475  1.00  0.00      LIGA    
ATOM    583  N   ASN X  12       1.352   9.302  -6.359  1.00  0.00      LIGA    
ATOM    584  HN  ASN X  12       2.149   9.730  -6.779  1.00  0.00      LIGA    
ATOM    585  CA  ASN X  12       0.247   8.988  -7.259  1.00  0.00      LIGA    
ATOM    586  HA  ASN X  12      -0.653   9.112  -6.674  1.00  0.00      LIGA    
ATOM    587  CB  ASN X  12       0.304   9.983  -8.444  1.00  0.00      LIGA    
ATOM    588  HB1 ASN X  12       0.365  10.961  -7.921  1.00  0.00      LIGA    
ATOM    589  HB2 ASN X  12      -0.681  10.050  -8.954  1.00  0.00      LIGA    
ATOM    590  CG  ASN X  12       1.550   9.861  -9.294  1.00  0.00      LIGA    
ATOM    591  OD1 ASN X  12       2.667  10.059  -8.788  1.00  0.00      LIGA    
ATOM    592  ND2 ASN X  12       1.451   9.491 -10.581  1.00  0.00      LIGA    
ATOM    593 HD21 ASN X  12       2.228   9.344 -11.194  1.00  0.00      LIGA    
ATOM    594 HD22 ASN X  12       0.523   9.191 -10.802  1.00  0.00      LIGA    
ATOM    595  C   ASN X  12       0.266   7.606  -7.857  1.00  0.00      LIGA    
ATOM    596  O   ASN X  12       1.324   6.993  -7.829  1.00  0.00      LIGA    
ATOM    597  N   PRO X  13      -0.886   7.053  -8.276  1.00  0.00      LIGA    
ATOM    598  CD  PRO X  13      -2.184   7.675  -8.298  1.00  0.00      LIGA    
ATOM    599  HD1 PRO X  13      -2.236   8.346  -9.182  1.00  0.00      LIGA    
ATOM    600  HD2 PRO X  13      -2.403   8.263  -7.380  1.00  0.00      LIGA    
ATOM    601  CA  PRO X  13      -1.020   5.589  -8.632  1.00  0.00      LIGA    
ATOM    602  HA  PRO X  13      -0.767   5.080  -7.714  1.00  0.00      LIGA    
ATOM    603  CB  PRO X  13      -2.388   5.413  -9.187  1.00  0.00      LIGA    
ATOM    604  HB1 PRO X  13      -2.916   4.468  -8.940  1.00  0.00      LIGA    
ATOM    605  HB2 PRO X  13      -2.387   5.582 -10.285  1.00  0.00      LIGA    
ATOM    606  CG  PRO X  13      -3.159   6.497  -8.356  1.00  0.00      LIGA    
ATOM    607  HG1 PRO X  13      -4.205   6.756  -8.625  1.00  0.00      LIGA    
ATOM    608  HG2 PRO X  13      -3.308   6.043  -7.352  1.00  0.00      LIGA    
ATOM    609  C   PRO X  13      -0.005   4.996  -9.621  1.00  0.00      LIGA    
ATOM    610  O   PRO X  13       0.367   3.822  -9.305  1.00  0.00      LIGA    
ATOM    611  N   ASP X  14       0.489   5.687 -10.587  1.00  0.00      LIGA    
ATOM    612  HN  ASP X  14       0.059   6.529 -10.903  1.00  0.00      LIGA    
ATOM    613  CA  ASP X  14       1.545   5.041 -11.346  1.00  0.00      LIGA    
ATOM    614  HA  ASP X  14       1.094   4.139 -11.732  1.00  0.00      LIGA    
ATOM    615  CB  ASP X  14       1.962   5.971 -12.623  1.00  0.00      LIGA    
ATOM    616  HB1 ASP X  14       2.840   5.446 -13.056  1.00  0.00      LIGA    
ATOM    617  HB2 ASP X  14       2.423   6.822 -12.077  1.00  0.00      LIGA    
ATOM    618  CG  ASP X  14       0.769   6.379 -13.587  1.00  0.00      LIGA    
ATOM    619  OD1 ASP X  14      -0.349   5.895 -13.334  1.00  0.00      LIGA    
ATOM    620  OD2 ASP X  14       1.001   7.059 -14.607  1.00  0.00      LIGA    
ATOM    621  C   ASP X  14       2.807   4.639 -10.581  1.00  0.00      LIGA    
ATOM    622  O   ASP X  14       3.354   3.560 -10.742  1.00  0.00      LIGA    
ATOM    623  N   GLN X  15       3.271   5.573  -9.830  1.00  0.00      LIGA    
ATOM    624  HN  GLN X  15       2.770   6.383  -9.536  1.00  0.00      LIGA    
ATOM    625  CA  GLN X  15       4.529   5.419  -9.082  1.00  0.00      LIGA    
ATOM    626  HA  GLN X  15       5.271   5.004  -9.747  1.00  0.00      LIGA    
ATOM    627  CB  GLN X  15       4.842   6.811  -8.538  1.00  0.00      LIGA    
ATOM    628  HB1 GLN X  15       5.586   6.702  -7.720  1.00  0.00      LIGA    
ATOM    629  HB2 GLN X  15       3.899   7.294  -8.204  1.00  0.00      LIGA    
ATOM    630  CG  GLN X  15       5.551   7.792  -9.521  1.00  0.00      LIGA    
ATOM    631  HG1 GLN X  15       5.831   8.740  -9.014  1.00  0.00      LIGA    
ATOM    632  HG2 GLN X  15       4.786   8.028 -10.291  1.00  0.00      LIGA    
ATOM    633  CD  GLN X  15       6.817   7.262 -10.143  1.00  0.00      LIGA    
ATOM    634  OE1 GLN X  15       7.503   6.394  -9.597  1.00  0.00      LIGA    
ATOM    635  NE2 GLN X  15       7.243   7.721 -11.314  1.00  0.00      LIGA    
ATOM    636 HE21 GLN X  15       8.237   7.666 -11.410  1.00  0.00      LIGA    
ATOM    637 HE22 GLN X  15       6.843   8.531 -11.742  1.00  0.00      LIGA    
ATOM    638  C   GLN X  15       4.357   4.386  -8.016  1.00  0.00      LIGA    
ATOM    639  O   GLN X  15       5.324   3.713  -7.743  1.00  0.00      LIGA    
ATOM    640  N   LEU X  16       3.158   4.216  -7.354  1.00  0.00      LIGA    
ATOM    641  HN  LEU X  16       2.426   4.843  -7.613  1.00  0.00      LIGA    
ATOM    642  CA  LEU X  16       2.978   3.172  -6.425  1.00  0.00      LIGA    
ATOM    643  HA  LEU X  16       3.733   3.284  -5.662  1.00  0.00      LIGA    
ATOM    644  CB  LEU X  16       1.641   3.503  -5.761  1.00  0.00      LIGA    
ATOM    645  HB1 LEU X  16       1.155   2.617  -5.298  1.00  0.00      LIGA    
ATOM    646  HB2 LEU X  16       0.867   3.884  -6.461  1.00  0.00      LIGA    
ATOM    647  CG  LEU X  16       1.791   4.556  -4.750  1.00  0.00      LIGA    
ATOM    648  HG  LEU X  16       2.438   5.284  -5.285  1.00  0.00      LIGA    
ATOM    649  CD1 LEU X  16       0.458   5.270  -4.512  1.00  0.00      LIGA    
ATOM    650 HD11 LEU X  16      -0.113   5.626  -5.396  1.00  0.00      LIGA    
ATOM    651 HD12 LEU X  16       0.662   6.167  -3.889  1.00  0.00      LIGA    
ATOM    652 HD13 LEU X  16      -0.175   4.517  -3.996  1.00  0.00      LIGA    
ATOM    653  CD2 LEU X  16       2.432   4.029  -3.443  1.00  0.00      LIGA    
ATOM    654 HD21 LEU X  16       2.345   4.793  -2.641  1.00  0.00      LIGA    
ATOM    655 HD22 LEU X  16       3.519   3.882  -3.614  1.00  0.00      LIGA    
ATOM    656 HD23 LEU X  16       2.067   3.053  -3.056  1.00  0.00      LIGA    
ATOM    657  C   LEU X  16       2.969   1.762  -7.058  1.00  0.00      LIGA    
ATOM    658  O   LEU X  16       3.573   0.810  -6.591  1.00  0.00      LIGA    
ATOM    659  N   CYS X  17       2.346   1.677  -8.237  1.00  0.00      LIGA    
ATOM    660  HN  CYS X  17       1.898   2.516  -8.536  1.00  0.00      LIGA    
ATOM    661  CA  CYS X  17       2.297   0.553  -9.119  1.00  0.00      LIGA    
ATOM    662  HA  CYS X  17       1.898  -0.252  -8.520  1.00  0.00      LIGA    
ATOM    663  CB  CYS X  17       1.329   0.840 -10.321  1.00  0.00      LIGA    
ATOM    664  HB1 CYS X  17       1.547   1.798 -10.839  1.00  0.00      LIGA    
ATOM    665  HB2 CYS X  17       0.355   1.046  -9.829  1.00  0.00      LIGA    
ATOM    666  SG  CYS X  17       1.147  -0.559 -11.543  1.00  0.00      LIGA    
ATOM    667  C   CYS X  17       3.698   0.121  -9.635  1.00  0.00      LIGA    
ATOM    668  O   CYS X  17       4.127  -1.042  -9.570  1.00  0.00      LIGA    
ATOM    669  N   ALA X  18       4.509   1.037 -10.085  1.00  0.00      LIGA    
ATOM    670  HN  ALA X  18       4.044   1.911 -10.204  1.00  0.00      LIGA    
ATOM    671  CA  ALA X  18       5.919   0.822 -10.435  1.00  0.00      LIGA    
ATOM    672  HA  ALA X  18       5.970  -0.018 -11.112  1.00  0.00      LIGA    
ATOM    673  CB  ALA X  18       6.356   2.120 -11.185  1.00  0.00      LIGA    
ATOM    674  HB1 ALA X  18       5.865   2.337 -12.159  1.00  0.00      LIGA    
ATOM    675  HB2 ALA X  18       7.446   2.101 -11.399  1.00  0.00      LIGA    
ATOM    676  HB3 ALA X  18       6.072   2.980 -10.541  1.00  0.00      LIGA    
ATOM    677  C   ALA X  18       6.887   0.512  -9.211  1.00  0.00      LIGA    
ATOM    678  O   ALA X  18       7.780  -0.376  -9.326  1.00  0.00      LIGA    
ATOM    679  N   PHE X  19       6.595   1.043  -8.042  1.00  0.00      LIGA    
ATOM    680  HN  PHE X  19       5.924   1.776  -7.956  1.00  0.00      LIGA    
ATOM    681  CA  PHE X  19       7.308   0.557  -6.850  1.00  0.00      LIGA    
ATOM    682  HA  PHE X  19       8.366   0.575  -7.065  1.00  0.00      LIGA    
ATOM    683  CB  PHE X  19       7.099   1.495  -5.626  1.00  0.00      LIGA    
ATOM    684  HB1 PHE X  19       6.006   1.678  -5.550  1.00  0.00      LIGA    
ATOM    685  HB2 PHE X  19       7.602   2.448  -5.899  1.00  0.00      LIGA    
ATOM    686  CG  PHE X  19       7.526   0.923  -4.235  1.00  0.00      LIGA    
ATOM    687  CD1 PHE X  19       8.818   1.097  -3.758  1.00  0.00      LIGA    
ATOM    688  HD1 PHE X  19       9.520   1.628  -4.384  1.00  0.00      LIGA    
ATOM    689  CE1 PHE X  19       9.215   0.646  -2.531  1.00  0.00      LIGA    
ATOM    690  HE1 PHE X  19      10.207   0.986  -2.274  1.00  0.00      LIGA    
ATOM    691  CZ  PHE X  19       8.373  -0.078  -1.721  1.00  0.00      LIGA    
ATOM    692  HZ  PHE X  19       8.734  -0.501  -0.795  1.00  0.00      LIGA    
ATOM    693  CD2 PHE X  19       6.646   0.237  -3.437  1.00  0.00      LIGA    
ATOM    694  HD2 PHE X  19       5.650   0.027  -3.798  1.00  0.00      LIGA    
ATOM    695  CE2 PHE X  19       7.046  -0.211  -2.132  1.00  0.00      LIGA    
ATOM    696  HE2 PHE X  19       6.366  -0.828  -1.563  1.00  0.00      LIGA    
ATOM    697  C   PHE X  19       7.040  -0.858  -6.471  1.00  0.00      LIGA    
ATOM    698  O   PHE X  19       7.877  -1.744  -6.307  1.00  0.00      LIGA    
ATOM    699  N   PHE X  20       5.711  -1.214  -6.483  1.00  0.00      LIGA    
ATOM    700  HN  PHE X  20       4.988  -0.564  -6.703  1.00  0.00      LIGA    
ATOM    701  CA  PHE X  20       5.302  -2.612  -6.266  1.00  0.00      LIGA    
ATOM    702  HA  PHE X  20       5.864  -3.039  -5.448  1.00  0.00      LIGA    
ATOM    703  CB  PHE X  20       3.823  -2.726  -5.875  1.00  0.00      LIGA    
ATOM    704  HB1 PHE X  20       3.525  -3.776  -6.083  1.00  0.00      LIGA    
ATOM    705  HB2 PHE X  20       3.153  -2.109  -6.512  1.00  0.00      LIGA    
ATOM    706  CG  PHE X  20       3.599  -2.531  -4.427  1.00  0.00      LIGA    
ATOM    707  CD1 PHE X  20       3.051  -1.299  -4.036  1.00  0.00      LIGA    
ATOM    708  HD1 PHE X  20       2.618  -0.594  -4.730  1.00  0.00      LIGA    
ATOM    709  CE1 PHE X  20       2.950  -0.973  -2.648  1.00  0.00      LIGA    
ATOM    710  HE1 PHE X  20       2.542  -0.026  -2.327  1.00  0.00      LIGA    
ATOM    711  CZ  PHE X  20       3.484  -1.843  -1.658  1.00  0.00      LIGA    
ATOM    712  HZ  PHE X  20       3.475  -1.624  -0.600  1.00  0.00      LIGA    
ATOM    713  CD2 PHE X  20       4.278  -3.317  -3.445  1.00  0.00      LIGA    
ATOM    714  HD2 PHE X  20       4.644  -4.316  -3.633  1.00  0.00      LIGA    
ATOM    715  CE2 PHE X  20       4.133  -3.039  -2.099  1.00  0.00      LIGA    
ATOM    716  HE2 PHE X  20       4.718  -3.659  -1.435  1.00  0.00      LIGA    
ATOM    717  C   PHE X  20       5.729  -3.613  -7.310  1.00  0.00      LIGA    
ATOM    718  O   PHE X  20       6.178  -4.753  -7.012  1.00  0.00      LIGA    
ATOM    719  N   HSD X  21       5.642  -3.340  -8.627  1.00  0.00      LIGA    
ATOM    720  HN  HSD X  21       5.160  -2.520  -8.925  1.00  0.00      LIGA    
ATOM    721  CA  HSD X  21       6.285  -4.166  -9.653  1.00  0.00      LIGA    
ATOM    722  HA  HSD X  21       5.964  -5.189  -9.525  1.00  0.00      LIGA    
ATOM    723  CB  HSD X  21       6.025  -3.640 -11.086  1.00  0.00      LIGA    
ATOM    724  HB1 HSD X  21       6.796  -4.022 -11.789  1.00  0.00      LIGA    
ATOM    725  HB2 HSD X  21       6.274  -2.560 -11.170  1.00  0.00      LIGA    
ATOM    726  ND1 HSD X  21       3.570  -3.254 -11.508  1.00  0.00      LIGA    
ATOM    727  HD1 HSD X  21       3.633  -2.462 -10.901  1.00  0.00      LIGA    
ATOM    728  CG  HSD X  21       4.700  -4.004 -11.723  1.00  0.00      LIGA    
ATOM    729  CE1 HSD X  21       2.547  -3.808 -12.193  1.00  0.00      LIGA    
ATOM    730  HE1 HSD X  21       1.513  -3.468 -12.128  1.00  0.00      LIGA    
ATOM    731  NE2 HSD X  21       2.897  -4.903 -12.907  1.00  0.00      LIGA    
ATOM    732  CD2 HSD X  21       4.283  -4.987 -12.568  1.00  0.00      LIGA    
ATOM    733  HD2 HSD X  21       4.819  -5.736 -13.138  1.00  0.00      LIGA    
ATOM    734  C   HSD X  21       7.830  -4.190  -9.406  1.00  0.00      LIGA    
ATOM    735  O   HSD X  21       8.492  -5.229  -9.514  1.00  0.00      LIGA    
ATOM    736  N   SER X  22       8.526  -3.083  -9.051  1.00  0.00      LIGA    
ATOM    737  HN  SER X  22       8.048  -2.208  -9.061  1.00  0.00      LIGA    
ATOM    738  CA  SER X  22       9.969  -3.133  -8.761  1.00  0.00      LIGA    
ATOM    739  HA  SER X  22      10.531  -3.624  -9.542  1.00  0.00      LIGA    
ATOM    740  CB  SER X  22      10.729  -1.693  -8.631  1.00  0.00      LIGA    
ATOM    741  HB1 SER X  22      11.826  -1.828  -8.520  1.00  0.00      LIGA    
ATOM    742  HB2 SER X  22      10.286  -1.150  -7.769  1.00  0.00      LIGA    
ATOM    743  OG  SER X  22      10.670  -0.845  -9.788  1.00  0.00      LIGA    
ATOM    744  HG1 SER X  22       9.777  -0.510  -9.896  1.00  0.00      LIGA    
ATOM    745  C   SER X  22      10.303  -4.013  -7.622  1.00  0.00      LIGA    
ATOM    746  O   SER X  22      11.132  -4.877  -7.752  1.00  0.00      LIGA    
ATOM    747  N   VAL X  23       9.567  -3.928  -6.550  1.00  0.00      LIGA    
ATOM    748  HN  VAL X  23       8.872  -3.226  -6.415  1.00  0.00      LIGA    
ATOM    749  CA  VAL X  23       9.686  -4.892  -5.502  1.00  0.00      LIGA    
ATOM    750  HA  VAL X  23      10.676  -4.845  -5.072  1.00  0.00      LIGA    
ATOM    751  CB  VAL X  23       8.738  -4.454  -4.466  1.00  0.00      LIGA    
ATOM    752  HB  VAL X  23       7.803  -4.208  -5.013  1.00  0.00      LIGA    
ATOM    753  CG1 VAL X  23       8.418  -5.547  -3.401  1.00  0.00      LIGA    
ATOM    754 HG11 VAL X  23       7.706  -5.191  -2.626  1.00  0.00      LIGA    
ATOM    755 HG12 VAL X  23       9.382  -5.809  -2.915  1.00  0.00      LIGA    
ATOM    756 HG13 VAL X  23       7.980  -6.470  -3.838  1.00  0.00      LIGA    
ATOM    757  CG2 VAL X  23       9.156  -3.250  -3.658  1.00  0.00      LIGA    
ATOM    758 HG21 VAL X  23       8.255  -2.865  -3.134  1.00  0.00      LIGA    
ATOM    759 HG22 VAL X  23       9.692  -2.479  -4.253  1.00  0.00      LIGA    
ATOM    760 HG23 VAL X  23       9.891  -3.628  -2.916  1.00  0.00      LIGA    
ATOM    761  C   VAL X  23       9.513  -6.343  -5.893  1.00  0.00      LIGA    
ATOM    762  O   VAL X  23       9.989  -7.279  -5.312  1.00  0.00      LIGA    
ATOM    763  N   HSD X  24       8.592  -6.573  -6.818  1.00  0.00      LIGA    
ATOM    764  HN  HSD X  24       7.995  -5.872  -7.202  1.00  0.00      LIGA    
ATOM    765  CA  HSD X  24       8.566  -7.940  -7.430  1.00  0.00      LIGA    
ATOM    766  HA  HSD X  24       8.656  -8.682  -6.650  1.00  0.00      LIGA    
ATOM    767  CB  HSD X  24       7.308  -8.190  -8.238  1.00  0.00      LIGA    
ATOM    768  HB1 HSD X  24       7.510  -9.159  -8.743  1.00  0.00      LIGA    
ATOM    769  HB2 HSD X  24       7.074  -7.289  -8.844  1.00  0.00      LIGA    
ATOM    770  ND1 HSD X  24       5.571  -7.499  -6.355  1.00  0.00      LIGA    
ATOM    771  HD1 HSD X  24       5.639  -6.509  -6.228  1.00  0.00      LIGA    
ATOM    772  CG  HSD X  24       6.223  -8.452  -7.212  1.00  0.00      LIGA    
ATOM    773  CE1 HSD X  24       4.571  -8.183  -5.699  1.00  0.00      LIGA    
ATOM    774  HE1 HSD X  24       3.983  -7.706  -4.916  1.00  0.00      LIGA    
ATOM    775  NE2 HSD X  24       4.599  -9.448  -5.981  1.00  0.00      LIGA    
ATOM    776  CD2 HSD X  24       5.600  -9.599  -6.901  1.00  0.00      LIGA    
ATOM    777  HD2 HSD X  24       5.895 -10.611  -7.149  1.00  0.00      LIGA    
ATOM    778  C   HSD X  24       9.791  -8.335  -8.274  1.00  0.00      LIGA    
ATOM    779  O   HSD X  24      10.347  -9.441  -8.143  1.00  0.00      LIGA    
ATOM    780  N   ASP X  25      10.181  -7.495  -9.218  1.00  0.00      LIGA    
ATOM    781  HN  ASP X  25       9.540  -6.767  -9.447  1.00  0.00      LIGA    
ATOM    782  CA  ASP X  25      11.376  -7.688 -10.009  1.00  0.00      LIGA    
ATOM    783  HA  ASP X  25      11.273  -8.555 -10.645  1.00  0.00      LIGA    
ATOM    784  CB  ASP X  25      11.386  -6.432 -10.988  1.00  0.00      LIGA    
ATOM    785  HB1 ASP X  25      12.402  -6.219 -11.384  1.00  0.00      LIGA    
ATOM    786  HB2 ASP X  25      10.988  -5.510 -10.512  1.00  0.00      LIGA    
ATOM    787  CG  ASP X  25      10.525  -6.611 -12.260  1.00  0.00      LIGA    
ATOM    788  OD1 ASP X  25      10.451  -5.720 -13.155  1.00  0.00      LIGA    
ATOM    789  OD2 ASP X  25       9.727  -7.578 -12.297  1.00  0.00      LIGA    
ATOM    790  C   ASP X  25      12.678  -7.790  -9.229  1.00  0.00      LIGA    
ATOM    791  O   ASP X  25      13.486  -8.626  -9.555  1.00  0.00      LIGA    
ATOM    792  N   ASP X  26      12.896  -7.011  -8.207  1.00  0.00      LIGA    
ATOM    793  HN  ASP X  26      12.238  -6.274  -8.070  1.00  0.00      LIGA    
ATOM    794  CA  ASP X  26      14.013  -7.222  -7.274  1.00  0.00      LIGA    
ATOM    795  HA  ASP X  26      14.301  -8.254  -7.417  1.00  0.00      LIGA    
ATOM    796  CB  ASP X  26      15.175  -6.383  -7.801  1.00  0.00      LIGA    
ATOM    797  HB1 ASP X  26      14.933  -5.323  -7.573  1.00  0.00      LIGA    
ATOM    798  HB2 ASP X  26      15.304  -6.533  -8.894  1.00  0.00      LIGA    
ATOM    799  CG  ASP X  26      16.514  -6.513  -7.108  1.00  0.00      LIGA    
ATOM    800  OD1 ASP X  26      17.558  -6.122  -7.641  1.00  0.00      LIGA    
ATOM    801  OD2 ASP X  26      16.511  -6.975  -5.935  1.00  0.00      LIGA    
ATOM    802  C   ASP X  26      13.622  -6.813  -5.824  1.00  0.00      LIGA    
ATOM    803  O   ASP X  26      13.260  -5.688  -5.545  1.00  0.00      LIGA    
ATOM    804  N   PRO X  27      13.525  -7.686  -4.807  1.00  0.00      LIGA    
ATOM    805  CD  PRO X  27      13.404  -9.173  -4.961  1.00  0.00      LIGA    
ATOM    806  HD1 PRO X  27      14.239  -9.540  -5.596  1.00  0.00      LIGA    
ATOM    807  HD2 PRO X  27      12.451  -9.339  -5.506  1.00  0.00      LIGA    
ATOM    808  CA  PRO X  27      13.069  -7.267  -3.479  1.00  0.00      LIGA    
ATOM    809  HA  PRO X  27      12.320  -6.489  -3.499  1.00  0.00      LIGA    
ATOM    810  CB  PRO X  27      12.492  -8.552  -2.890  1.00  0.00      LIGA    
ATOM    811  HB1 PRO X  27      11.418  -8.545  -3.174  1.00  0.00      LIGA    
ATOM    812  HB2 PRO X  27      12.477  -8.467  -1.782  1.00  0.00      LIGA    
ATOM    813  CG  PRO X  27      13.314  -9.684  -3.509  1.00  0.00      LIGA    
ATOM    814  HG1 PRO X  27      14.356  -9.794  -3.140  1.00  0.00      LIGA    
ATOM    815  HG2 PRO X  27      12.683 -10.598  -3.492  1.00  0.00      LIGA    
ATOM    816  C   PRO X  27      14.162  -6.712  -2.611  1.00  0.00      LIGA    
ATOM    817  O   PRO X  27      13.776  -6.052  -1.624  1.00  0.00      LIGA    
ATOM    818  N   SER X  28      15.400  -6.863  -3.171  1.00  0.00      LIGA    
ATOM    819  HN  SER X  28      15.529  -7.284  -4.065  1.00  0.00      LIGA    
ATOM    820  CA  SER X  28      16.518  -6.484  -2.376  1.00  0.00      LIGA    
ATOM    821  HA  SER X  28      16.394  -6.883  -1.380  1.00  0.00      LIGA    
ATOM    822  CB  SER X  28      17.842  -7.135  -2.883  1.00  0.00      LIGA    
ATOM    823  HB1 SER X  28      17.600  -8.180  -3.173  1.00  0.00      LIGA    
ATOM    824  HB2 SER X  28      18.558  -7.180  -2.035  1.00  0.00      LIGA    
ATOM    825  OG  SER X  28      18.421  -6.594  -4.049  1.00  0.00      LIGA    
ATOM    826  HG1 SER X  28      17.733  -6.773  -4.694  1.00  0.00      LIGA    
ATOM    827  C   SER X  28      16.754  -4.930  -2.390  1.00  0.00      LIGA    
ATOM    828  O   SER X  28      17.405  -4.480  -1.453  1.00  0.00      LIGA    
ATOM    829  N   GLN X  29      16.267  -4.191  -3.412  1.00  0.00      LIGA    
ATOM    830  HN  GLN X  29      15.988  -4.687  -4.230  1.00  0.00      LIGA    
ATOM    831  CA  GLN X  29      16.415  -2.662  -3.395  1.00  0.00      LIGA    
ATOM    832  HA  GLN X  29      17.258  -2.289  -2.832  1.00  0.00      LIGA    
ATOM    833  CB  GLN X  29      16.616  -2.259  -4.879  1.00  0.00      LIGA    
ATOM    834  HB1 GLN X  29      16.690  -1.167  -5.070  1.00  0.00      LIGA    
ATOM    835  HB2 GLN X  29      15.794  -2.665  -5.507  1.00  0.00      LIGA    
ATOM    836  CG  GLN X  29      17.913  -2.903  -5.525  1.00  0.00      LIGA    
ATOM    837  HG1 GLN X  29      18.097  -2.591  -6.575  1.00  0.00      LIGA    
ATOM    838  HG2 GLN X  29      17.814  -4.008  -5.590  1.00  0.00      LIGA    
ATOM    839  CD  GLN X  29      19.160  -2.412  -4.693  1.00  0.00      LIGA    
ATOM    840  OE1 GLN X  29      19.513  -1.244  -4.657  1.00  0.00      LIGA    
ATOM    841  NE2 GLN X  29      19.790  -3.328  -3.991  1.00  0.00      LIGA    
ATOM    842 HE21 GLN X  29      20.490  -3.023  -3.344  1.00  0.00      LIGA    
ATOM    843 HE22 GLN X  29      19.452  -4.268  -4.009  1.00  0.00      LIGA    
ATOM    844  C   GLN X  29      15.162  -1.919  -2.902  1.00  0.00      LIGA    
ATOM    845  O   GLN X  29      15.068  -0.683  -3.037  1.00  0.00      LIGA    
ATOM    846  N   SER X  30      14.193  -2.678  -2.261  1.00  0.00      LIGA    
ATOM    847  HN  SER X  30      14.347  -3.647  -2.082  1.00  0.00      LIGA    
ATOM    848  CA  SER X  30      13.009  -2.187  -1.760  1.00  0.00      LIGA    
ATOM    849  HA  SER X  30      12.393  -1.754  -2.533  1.00  0.00      LIGA    
ATOM    850  CB  SER X  30      12.046  -3.275  -1.077  1.00  0.00      LIGA    
ATOM    851  HB1 SER X  30      11.701  -3.986  -1.858  1.00  0.00      LIGA    
ATOM    852  HB2 SER X  30      11.124  -2.872  -0.607  1.00  0.00      LIGA    
ATOM    853  OG  SER X  30      12.754  -4.046  -0.164  1.00  0.00      LIGA    
ATOM    854  HG1 SER X  30      13.022  -4.874  -0.570  1.00  0.00      LIGA    
ATOM    855  C   SER X  30      13.107  -1.061  -0.670  1.00  0.00      LIGA    
ATOM    856  O   SER X  30      12.319  -0.108  -0.708  1.00  0.00      LIGA    
ATOM    857  N   ALA X  31      14.002  -1.071   0.329  1.00  0.00      LIGA    
ATOM    858  HN  ALA X  31      14.612  -1.856   0.403  1.00  0.00      LIGA    
ATOM    859  CA  ALA X  31      14.339   0.097   1.084  1.00  0.00      LIGA    
ATOM    860  HA  ALA X  31      13.431   0.572   1.424  1.00  0.00      LIGA    
ATOM    861  CB  ALA X  31      15.235  -0.307   2.280  1.00  0.00      LIGA    
ATOM    862  HB1 ALA X  31      14.708  -1.074   2.886  1.00  0.00      LIGA    
ATOM    863  HB2 ALA X  31      15.502   0.573   2.905  1.00  0.00      LIGA    
ATOM    864  HB3 ALA X  31      16.129  -0.886   1.963  1.00  0.00      LIGA    
ATOM    865  C   ALA X  31      14.945   1.282   0.336  1.00  0.00      LIGA    
ATOM    866  O   ALA X  31      14.556   2.455   0.570  1.00  0.00      LIGA    
ATOM    867  N   ASN X  32      15.892   1.084  -0.637  1.00  0.00      LIGA    
ATOM    868  HN  ASN X  32      16.116   0.119  -0.755  1.00  0.00      LIGA    
ATOM    869  CA  ASN X  32      16.374   2.118  -1.560  1.00  0.00      LIGA    
ATOM    870  HA  ASN X  32      16.672   2.946  -0.934  1.00  0.00      LIGA    
ATOM    871  CB  ASN X  32      17.574   1.615  -2.444  1.00  0.00      LIGA    
ATOM    872  HB1 ASN X  32      17.725   2.312  -3.296  1.00  0.00      LIGA    
ATOM    873  HB2 ASN X  32      17.407   0.599  -2.862  1.00  0.00      LIGA    
ATOM    874  CG  ASN X  32      18.846   1.575  -1.580  1.00  0.00      LIGA    
ATOM    875  OD1 ASN X  32      19.022   2.469  -0.735  1.00  0.00      LIGA    
ATOM    876  ND2 ASN X  32      19.750   0.620  -1.809  1.00  0.00      LIGA    
ATOM    877 HD21 ASN X  32      20.551   0.566  -1.212  1.00  0.00      LIGA    
ATOM    878 HD22 ASN X  32      19.580  -0.008  -2.569  1.00  0.00      LIGA    
ATOM    879  C   ASN X  32      15.259   2.716  -2.450  1.00  0.00      LIGA    
ATOM    880  O   ASN X  32      15.322   3.921  -2.786  1.00  0.00      LIGA    
ATOM    881  N   LEU X  33      14.314   1.907  -2.985  1.00  0.00      LIGA    
ATOM    882  HN  LEU X  33      14.269   0.939  -2.747  1.00  0.00      LIGA    
ATOM    883  CA  LEU X  33      13.207   2.263  -3.823  1.00  0.00      LIGA    
ATOM    884  HA  LEU X  33      13.451   2.759  -4.750  1.00  0.00      LIGA    
ATOM    885  CB  LEU X  33      12.558   0.952  -4.365  1.00  0.00      LIGA    
ATOM    886  HB1 LEU X  33      11.558   1.143  -4.812  1.00  0.00      LIGA    
ATOM    887  HB2 LEU X  33      12.431   0.342  -3.444  1.00  0.00      LIGA    
ATOM    888  CG  LEU X  33      13.316   0.157  -5.501  1.00  0.00      LIGA    
ATOM    889  HG  LEU X  33      14.354   0.008  -5.135  1.00  0.00      LIGA    
ATOM    890  CD1 LEU X  33      12.585  -1.212  -5.627  1.00  0.00      LIGA    
ATOM    891 HD11 LEU X  33      13.208  -1.929  -6.203  1.00  0.00      LIGA    
ATOM    892 HD12 LEU X  33      11.539  -1.162  -5.996  1.00  0.00      LIGA    
ATOM    893 HD13 LEU X  33      12.590  -1.718  -4.638  1.00  0.00      LIGA    
ATOM    894  CD2 LEU X  33      13.426   1.023  -6.849  1.00  0.00      LIGA    
ATOM    895 HD21 LEU X  33      13.962   1.931  -6.500  1.00  0.00      LIGA    
ATOM    896 HD22 LEU X  33      12.442   1.314  -7.275  1.00  0.00      LIGA    
ATOM    897 HD23 LEU X  33      14.048   0.435  -7.557  1.00  0.00      LIGA    
ATOM    898  C   LEU X  33      12.196   3.083  -2.962  1.00  0.00      LIGA    
ATOM    899  O   LEU X  33      11.591   4.082  -3.413  1.00  0.00      LIGA    
ATOM    900  N   LEU X  34      12.012   2.750  -1.725  1.00  0.00      LIGA    
ATOM    901  HN  LEU X  34      12.444   1.955  -1.306  1.00  0.00      LIGA    
ATOM    902  CA  LEU X  34      11.111   3.428  -0.843  1.00  0.00      LIGA    
ATOM    903  HA  LEU X  34      10.175   3.577  -1.363  1.00  0.00      LIGA    
ATOM    904  CB  LEU X  34      10.979   2.478   0.327  1.00  0.00      LIGA    
ATOM    905  HB1 LEU X  34      11.941   2.295   0.852  1.00  0.00      LIGA    
ATOM    906  HB2 LEU X  34      10.603   1.547  -0.148  1.00  0.00      LIGA    
ATOM    907  CG  LEU X  34       9.995   2.926   1.398  1.00  0.00      LIGA    
ATOM    908  HG  LEU X  34      10.279   3.922   1.799  1.00  0.00      LIGA    
ATOM    909  CD1 LEU X  34       8.598   2.996   0.737  1.00  0.00      LIGA    
ATOM    910 HD11 LEU X  34       7.715   2.993   1.411  1.00  0.00      LIGA    
ATOM    911 HD12 LEU X  34       8.527   2.189  -0.023  1.00  0.00      LIGA    
ATOM    912 HD13 LEU X  34       8.560   4.045   0.373  1.00  0.00      LIGA    
ATOM    913  CD2 LEU X  34      10.046   2.005   2.626  1.00  0.00      LIGA    
ATOM    914 HD21 LEU X  34       9.990   0.951   2.280  1.00  0.00      LIGA    
ATOM    915 HD22 LEU X  34       9.189   2.179   3.312  1.00  0.00      LIGA    
ATOM    916 HD23 LEU X  34      11.022   2.115   3.145  1.00  0.00      LIGA    
ATOM    917  C   LEU X  34      11.587   4.794  -0.281  1.00  0.00      LIGA    
ATOM    918  O   LEU X  34      10.801   5.686   0.097  1.00  0.00      LIGA    
ATOM    919  N   ALA X  35      12.942   4.877  -0.067  1.00  0.00      LIGA    
ATOM    920  HN  ALA X  35      13.515   4.069  -0.180  1.00  0.00      LIGA    
ATOM    921  CA  ALA X  35      13.634   6.066   0.341  1.00  0.00      LIGA    
ATOM    922  HA  ALA X  35      13.144   6.502   1.199  1.00  0.00      LIGA    
ATOM    923  CB  ALA X  35      15.155   5.767   0.783  1.00  0.00      LIGA    
ATOM    924  HB1 ALA X  35      15.689   5.089   0.084  1.00  0.00      LIGA    
ATOM    925  HB2 ALA X  35      15.109   5.394   1.828  1.00  0.00      LIGA    
ATOM    926  HB3 ALA X  35      15.767   6.694   0.819  1.00  0.00      LIGA    
ATOM    927  C   ALA X  35      13.482   7.043  -0.816  1.00  0.00      LIGA    
ATOM    928  O   ALA X  35      13.083   8.208  -0.704  1.00  0.00      LIGA    
ATOM    929  N   GLU X  36      13.658   6.590  -2.031  1.00  0.00      LIGA    
ATOM    930  HN  GLU X  36      14.047   5.705  -2.274  1.00  0.00      LIGA    
ATOM    931  CA  GLU X  36      13.502   7.376  -3.272  1.00  0.00      LIGA    
ATOM    932  HA  GLU X  36      14.224   8.179  -3.283  1.00  0.00      LIGA    
ATOM    933  CB  GLU X  36      13.836   6.413  -4.475  1.00  0.00      LIGA    
ATOM    934  HB1 GLU X  36      13.104   6.725  -5.251  1.00  0.00      LIGA    
ATOM    935  HB2 GLU X  36      13.715   5.343  -4.201  1.00  0.00      LIGA    
ATOM    936  CG  GLU X  36      15.310   6.661  -4.975  1.00  0.00      LIGA    
ATOM    937  HG1 GLU X  36      15.689   5.846  -5.628  1.00  0.00      LIGA    
ATOM    938  HG2 GLU X  36      15.895   6.622  -4.032  1.00  0.00      LIGA    
ATOM    939  CD  GLU X  36      15.570   7.944  -5.702  1.00  0.00      LIGA    
ATOM    940  OE1 GLU X  36      15.499   9.033  -5.132  1.00  0.00      LIGA    
ATOM    941  OE2 GLU X  36      15.765   7.910  -6.938  1.00  0.00      LIGA    
ATOM    942  C   GLU X  36      12.072   7.932  -3.362  1.00  0.00      LIGA    
ATOM    943  O   GLU X  36      11.819   9.068  -3.771  1.00  0.00      LIGA    
ATOM    944  N   ALA X  37      11.083   7.114  -2.974  1.00  0.00      LIGA    
ATOM    945  HN  ALA X  37      11.307   6.177  -2.718  1.00  0.00      LIGA    
ATOM    946  CA  ALA X  37       9.670   7.425  -3.051  1.00  0.00      LIGA    
ATOM    947  HA  ALA X  37       9.415   8.057  -3.888  1.00  0.00      LIGA    
ATOM    948  CB  ALA X  37       8.771   6.168  -3.318  1.00  0.00      LIGA    
ATOM    949  HB1 ALA X  37       7.752   6.459  -3.652  1.00  0.00      LIGA    
ATOM    950  HB2 ALA X  37       8.851   5.554  -2.396  1.00  0.00      LIGA    
ATOM    951  HB3 ALA X  37       9.306   5.561  -4.079  1.00  0.00      LIGA    
ATOM    952  C   ALA X  37       9.086   8.143  -1.891  1.00  0.00      LIGA    
ATOM    953  O   ALA X  37       8.234   8.999  -1.995  1.00  0.00      LIGA    
ATOM    954  N   LYS X  38       9.579   7.866  -0.732  1.00  0.00      LIGA    
ATOM    955  HN  LYS X  38      10.229   7.127  -0.569  1.00  0.00      LIGA    
ATOM    956  CA  LYS X  38       9.328   8.659   0.480  1.00  0.00      LIGA    
ATOM    957  HA  LYS X  38       8.260   8.759   0.607  1.00  0.00      LIGA    
ATOM    958  CB  LYS X  38       9.713   7.909   1.774  1.00  0.00      LIGA    
ATOM    959  HB1 LYS X  38      10.822   7.863   1.819  1.00  0.00      LIGA    
ATOM    960  HB2 LYS X  38       9.305   6.887   1.627  1.00  0.00      LIGA    
ATOM    961  CG  LYS X  38       9.156   8.586   3.067  1.00  0.00      LIGA    
ATOM    962  HG1 LYS X  38       9.683   9.546   3.255  1.00  0.00      LIGA    
ATOM    963  HG2 LYS X  38       9.379   7.984   3.973  1.00  0.00      LIGA    
ATOM    964  CD  LYS X  38       7.659   8.882   2.960  1.00  0.00      LIGA    
ATOM    965  HD1 LYS X  38       7.107   8.072   2.437  1.00  0.00      LIGA    
ATOM    966  HD2 LYS X  38       7.547   9.836   2.400  1.00  0.00      LIGA    
ATOM    967  CE  LYS X  38       6.922   9.077   4.264  1.00  0.00      LIGA    
ATOM    968  HE1 LYS X  38       7.095   8.123   4.805  1.00  0.00      LIGA    
ATOM    969  HE2 LYS X  38       5.830   9.212   4.109  1.00  0.00      LIGA    
ATOM    970  NZ  LYS X  38       7.518  10.152   5.045  1.00  0.00      LIGA    
ATOM    971  HZ1 LYS X  38       8.317   9.717   5.547  1.00  0.00      LIGA    
ATOM    972  HZ2 LYS X  38       6.880  10.577   5.748  1.00  0.00      LIGA    
ATOM    973  HZ3 LYS X  38       7.864  10.902   4.413  1.00  0.00      LIGA    
ATOM    974  C   LYS X  38       9.803  10.122   0.389  1.00  0.00      LIGA    
ATOM    975  O   LYS X  38       9.155  11.077   0.677  1.00  0.00      LIGA    
ATOM    976  N   LYS X  39      11.014  10.396  -0.213  1.00  0.00      LIGA    
ATOM    977  HN  LYS X  39      11.605   9.600  -0.314  1.00  0.00      LIGA    
ATOM    978  CA  LYS X  39      11.501  11.678  -0.610  1.00  0.00      LIGA    
ATOM    979  HA  LYS X  39      11.363  12.342   0.230  1.00  0.00      LIGA    
ATOM    980  CB  LYS X  39      12.999  11.534  -1.081  1.00  0.00      LIGA    
ATOM    981  HB1 LYS X  39      13.308  12.396  -1.710  1.00  0.00      LIGA    
ATOM    982  HB2 LYS X  39      13.123  10.676  -1.775  1.00  0.00      LIGA    
ATOM    983  CG  LYS X  39      14.079  11.567   0.056  1.00  0.00      LIGA    
ATOM    984  HG1 LYS X  39      13.923  10.628   0.628  1.00  0.00      LIGA    
ATOM    985  HG2 LYS X  39      13.900  12.408   0.759  1.00  0.00      LIGA    
ATOM    986  CD  LYS X  39      15.522  11.595  -0.458  1.00  0.00      LIGA    
ATOM    987  HD1 LYS X  39      16.204  11.533   0.417  1.00  0.00      LIGA    
ATOM    988  HD2 LYS X  39      15.624  12.639  -0.824  1.00  0.00      LIGA    
ATOM    989  CE  LYS X  39      16.005  10.492  -1.455  1.00  0.00      LIGA    
ATOM    990  HE1 LYS X  39      15.519  10.295  -2.434  1.00  0.00      LIGA    
ATOM    991  HE2 LYS X  39      16.099   9.501  -0.961  1.00  0.00      LIGA    
ATOM    992  NZ  LYS X  39      17.462  10.729  -1.773  1.00  0.00      LIGA    
ATOM    993  HZ1 LYS X  39      17.545  11.766  -1.744  1.00  0.00      LIGA    
ATOM    994  HZ2 LYS X  39      17.636  10.357  -2.729  1.00  0.00      LIGA    
ATOM    995  HZ3 LYS X  39      18.096  10.194  -1.146  1.00  0.00      LIGA    
ATOM    996  C   LYS X  39      10.770  12.353  -1.671  1.00  0.00      LIGA    
ATOM    997  O   LYS X  39      10.715  13.572  -1.726  1.00  0.00      LIGA    
ATOM    998  N   LEU X  40      10.140  11.585  -2.659  1.00  0.00      LIGA    
ATOM    999  HN  LEU X  40      10.113  10.598  -2.797  1.00  0.00      LIGA    
ATOM   1000  CA  LEU X  40       9.214  12.256  -3.568  1.00  0.00      LIGA    
ATOM   1001  HA  LEU X  40       9.656  13.179  -3.911  1.00  0.00      LIGA    
ATOM   1002  CB  LEU X  40       8.756  11.251  -4.620  1.00  0.00      LIGA    
ATOM   1003  HB1 LEU X  40       7.851  11.670  -5.109  1.00  0.00      LIGA    
ATOM   1004  HB2 LEU X  40       8.563  10.260  -4.156  1.00  0.00      LIGA    
ATOM   1005  CG  LEU X  40       9.728  11.051  -5.839  1.00  0.00      LIGA    
ATOM   1006  HG  LEU X  40      10.676  10.591  -5.487  1.00  0.00      LIGA    
ATOM   1007  CD1 LEU X  40       9.034  10.127  -6.807  1.00  0.00      LIGA    
ATOM   1008 HD11 LEU X  40       9.597   9.884  -7.734  1.00  0.00      LIGA    
ATOM   1009 HD12 LEU X  40       8.079  10.574  -7.157  1.00  0.00      LIGA    
ATOM   1010 HD13 LEU X  40       8.871   9.220  -6.187  1.00  0.00      LIGA    
ATOM   1011  CD2 LEU X  40       9.903  12.389  -6.499  1.00  0.00      LIGA    
ATOM   1012 HD21 LEU X  40       9.886  13.217  -5.758  1.00  0.00      LIGA    
ATOM   1013 HD22 LEU X  40       9.025  12.674  -7.118  1.00  0.00      LIGA    
ATOM   1014 HD23 LEU X  40      10.878  12.360  -7.031  1.00  0.00      LIGA    
ATOM   1015  C   LEU X  40       7.940  12.743  -2.901  1.00  0.00      LIGA    
ATOM   1016  O   LEU X  40       7.345  13.832  -3.175  1.00  0.00      LIGA    
ATOM   1017  N   ASN X  41       7.473  11.947  -2.009  1.00  0.00      LIGA    
ATOM   1018  HN  ASN X  41       7.971  11.118  -1.767  1.00  0.00      LIGA    
ATOM   1019  CA  ASN X  41       6.342  12.070  -1.148  1.00  0.00      LIGA    
ATOM   1020  HA  ASN X  41       5.538  12.374  -1.802  1.00  0.00      LIGA    
ATOM   1021  CB  ASN X  41       5.934  10.776  -0.386  1.00  0.00      LIGA    
ATOM   1022  HB1 ASN X  41       6.782  10.329   0.175  1.00  0.00      LIGA    
ATOM   1023  HB2 ASN X  41       5.747   9.935  -1.088  1.00  0.00      LIGA    
ATOM   1024  CG  ASN X  41       4.710  10.826   0.554  1.00  0.00      LIGA    
ATOM   1025  OD1 ASN X  41       3.626  10.343   0.154  1.00  0.00      LIGA    
ATOM   1026  ND2 ASN X  41       4.755  11.404   1.760  1.00  0.00      LIGA    
ATOM   1027 HD21 ASN X  41       5.518  11.931   2.134  1.00  0.00      LIGA    
ATOM   1028 HD22 ASN X  41       3.976  11.264   2.371  1.00  0.00      LIGA    
ATOM   1029  C   ASN X  41       6.393  13.269  -0.128  1.00  0.00      LIGA    
ATOM   1030  O   ASN X  41       5.394  13.930   0.070  1.00  0.00      LIGA    
ATOM   1031  N   ASP X  42       7.572  13.464   0.461  1.00  0.00      LIGA    
ATOM   1032  HN  ASP X  42       8.381  12.937   0.212  1.00  0.00      LIGA    
ATOM   1033  CA  ASP X  42       7.833  14.482   1.482  1.00  0.00      LIGA    
ATOM   1034  HA  ASP X  42       6.953  14.680   2.077  1.00  0.00      LIGA    
ATOM   1035  CB  ASP X  42       8.938  14.003   2.443  1.00  0.00      LIGA    
ATOM   1036  HB1 ASP X  42       9.357  14.687   3.213  1.00  0.00      LIGA    
ATOM   1037  HB2 ASP X  42       9.780  13.580   1.855  1.00  0.00      LIGA    
ATOM   1038  CG  ASP X  42       8.371  12.819   3.251  1.00  0.00      LIGA    
ATOM   1039  OD1 ASP X  42       7.158  12.516   3.228  1.00  0.00      LIGA    
ATOM   1040  OD2 ASP X  42       9.169  12.139   3.953  1.00  0.00      LIGA    
ATOM   1041  C   ASP X  42       8.205  15.903   1.031  1.00  0.00      LIGA    
ATOM   1042  O   ASP X  42       8.506  16.857   1.799  1.00  0.00      LIGA    
ATOM   1043  N   ALA X  43       8.167  16.126  -0.261  1.00  0.00      LIGA    
ATOM   1044  HN  ALA X  43       7.957  15.407  -0.919  1.00  0.00      LIGA    
ATOM   1045  CA  ALA X  43       8.112  17.480  -0.867  1.00  0.00      LIGA    
ATOM   1046  HA  ALA X  43       8.960  18.034  -0.492  1.00  0.00      LIGA    
ATOM   1047  CB  ALA X  43       8.183  17.089  -2.335  1.00  0.00      LIGA    
ATOM   1048  HB1 ALA X  43       8.160  18.060  -2.874  1.00  0.00      LIGA    
ATOM   1049  HB2 ALA X  43       7.334  16.418  -2.584  1.00  0.00      LIGA    
ATOM   1050  HB3 ALA X  43       9.152  16.649  -2.655  1.00  0.00      LIGA    
ATOM   1051  C   ALA X  43       6.793  18.172  -0.621  1.00  0.00      LIGA    
ATOM   1052  O   ALA X  43       5.729  17.674  -0.851  1.00  0.00      LIGA    
ATOM   1053  N   GLN X  44       6.895  19.450  -0.044  1.00  0.00      LIGA    
ATOM   1054  HN  GLN X  44       7.770  19.894   0.132  1.00  0.00      LIGA    
ATOM   1055  CA  GLN X  44       5.801  20.241   0.471  1.00  0.00      LIGA    
ATOM   1056  HA  GLN X  44       6.329  20.990   1.043  1.00  0.00      LIGA    
ATOM   1057  CB  GLN X  44       5.216  21.014  -0.679  1.00  0.00      LIGA    
ATOM   1058  HB1 GLN X  44       4.371  21.602  -0.262  1.00  0.00      LIGA    
ATOM   1059  HB2 GLN X  44       4.766  20.373  -1.467  1.00  0.00      LIGA    
ATOM   1060  CG  GLN X  44       6.096  21.980  -1.456  1.00  0.00      LIGA    
ATOM   1061  HG1 GLN X  44       5.527  22.710  -2.071  1.00  0.00      LIGA    
ATOM   1062  HG2 GLN X  44       6.752  21.362  -2.106  1.00  0.00      LIGA    
ATOM   1063  CD  GLN X  44       7.157  22.829  -0.679  1.00  0.00      LIGA    
ATOM   1064  OE1 GLN X  44       8.350  22.744  -1.050  1.00  0.00      LIGA    
ATOM   1065  NE2 GLN X  44       6.751  23.625   0.378  1.00  0.00      LIGA    
ATOM   1066 HE21 GLN X  44       7.469  24.100   0.888  1.00  0.00      LIGA    
ATOM   1067 HE22 GLN X  44       5.811  23.739   0.700  1.00  0.00      LIGA    
ATOM   1068  C   GLN X  44       4.954  19.510   1.513  1.00  0.00      LIGA    
ATOM   1069  O   GLN X  44       3.736  19.631   1.729  1.00  0.00      LIGA    
ATOM   1070  N   ALA X  45       5.707  18.709   2.362  1.00  0.00      LIGA    
ATOM   1071  HN  ALA X  45       6.697  18.606   2.296  1.00  0.00      LIGA    
ATOM   1072  CA  ALA X  45       4.983  17.737   3.256  1.00  0.00      LIGA    
ATOM   1073  HA  ALA X  45       4.051  18.198   3.548  1.00  0.00      LIGA    
ATOM   1074  CB  ALA X  45       4.667  16.443   2.400  1.00  0.00      LIGA    
ATOM   1075  HB1 ALA X  45       4.014  16.676   1.532  1.00  0.00      LIGA    
ATOM   1076  HB2 ALA X  45       4.164  15.661   3.009  1.00  0.00      LIGA    
ATOM   1077  HB3 ALA X  45       5.583  16.042   1.916  1.00  0.00      LIGA    
ATOM   1078  C   ALA X  45       5.651  17.465   4.589  1.00  0.00      LIGA    
ATOM   1079  O   ALA X  45       5.046  17.535   5.664  1.00  0.00      LIGA    
ATOM   1080  NT  ALA X  45       6.913  16.961   4.639  1.00  0.00      LIGA    
ATOM   1081  HT1 ALA X  45       7.282  16.673   3.755  1.00  0.00      LIGA    
ATOM   1082  HT2 ALA X  45       7.250  16.724   5.550  1.00  0.00      LIGA    
ATOM   1083  CAY ALA X   1     -18.980   1.672  11.337  1.00  0.00      LIGB    
ATOM   1084  HY1 ALA X   1     -19.198   2.729  11.597  1.00  0.00      LIGB    
ATOM   1085  HY2 ALA X   1     -19.636   1.022  11.954  1.00  0.00      LIGB    
ATOM   1086  HY3 ALA X   1     -19.070   1.431  10.256  1.00  0.00      LIGB    
ATOM   1087  CY  ALA X   1     -17.575   1.376  11.723  1.00  0.00      LIGB    
ATOM   1088  OY  ALA X   1     -17.267   0.751  12.712  1.00  0.00      LIGB    
ATOM   1089  N   ALA X   1     -16.675   1.938  10.926  1.00  0.00      LIGB    
ATOM   1090  HN  ALA X   1     -17.054   2.413  10.135  1.00  0.00      LIGB    
ATOM   1091  CA  ALA X   1     -15.247   2.053  11.154  1.00  0.00      LIGB    
ATOM   1092  HA  ALA X   1     -14.773   1.202  10.688  1.00  0.00      LIGB    
ATOM   1093  CB  ALA X   1     -14.672   3.165  10.182  1.00  0.00      LIGB    
ATOM   1094  HB1 ALA X   1     -13.594   3.417  10.281  1.00  0.00      LIGB    
ATOM   1095  HB2 ALA X   1     -15.281   4.083  10.328  1.00  0.00      LIGB    
ATOM   1096  HB3 ALA X   1     -14.753   2.855   9.119  1.00  0.00      LIGB    
ATOM   1097  C   ALA X   1     -14.610   2.026  12.563  1.00  0.00      LIGB    
ATOM   1098  O   ALA X   1     -15.003   2.733  13.479  1.00  0.00      LIGB    
ATOM   1099  N   GLY X   2     -13.566   1.227  12.747  1.00  0.00      LIGB    
ATOM   1100  HN  GLY X   2     -13.435   0.436  12.155  1.00  0.00      LIGB    
ATOM   1101  CA  GLY X   2     -12.757   1.355  13.955  1.00  0.00      LIGB    
ATOM   1102  HA1 GLY X   2     -12.576   0.358  14.329  1.00  0.00      LIGB    
ATOM   1103  HA2 GLY X   2     -13.295   1.903  14.714  1.00  0.00      LIGB    
ATOM   1104  C   GLY X   2     -11.381   1.952  13.672  1.00  0.00      LIGB    
ATOM   1105  O   GLY X   2     -10.686   2.427  14.584  1.00  0.00      LIGB    
ATOM   1106  N   GLY X   3     -10.912   1.938  12.431  1.00  0.00      LIGB    
ATOM   1107  HN  GLY X   3     -11.555   1.681  11.713  1.00  0.00      LIGB    
ATOM   1108  CA  GLY X   3      -9.470   2.259  12.112  1.00  0.00      LIGB    
ATOM   1109  HA1 GLY X   3      -8.924   2.663  12.952  1.00  0.00      LIGB    
ATOM   1110  HA2 GLY X   3      -9.410   2.884  11.234  1.00  0.00      LIGB    
ATOM   1111  C   GLY X   3      -8.701   0.971  11.613  1.00  0.00      LIGB    
ATOM   1112  O   GLY X   3      -7.702   0.631  12.227  1.00  0.00      LIGB    
ATOM   1113  N   GLU X   4      -9.189   0.349  10.532  1.00  0.00      LIGB    
ATOM   1114  HN  GLU X   4      -9.997   0.684  10.054  1.00  0.00      LIGB    
ATOM   1115  CA  GLU X   4      -8.632  -0.882  10.021  1.00  0.00      LIGB    
ATOM   1116  HA  GLU X   4      -8.545  -1.629  10.796  1.00  0.00      LIGB    
ATOM   1117  CB  GLU X   4      -9.576  -1.482   8.979  1.00  0.00      LIGB    
ATOM   1118  HB1 GLU X   4      -9.886  -0.912   8.077  1.00  0.00      LIGB    
ATOM   1119  HB2 GLU X   4     -10.527  -1.682   9.517  1.00  0.00      LIGB    
ATOM   1120  CG  GLU X   4      -9.154  -2.936   8.484  1.00  0.00      LIGB    
ATOM   1121  HG1 GLU X   4      -8.949  -3.541   9.393  1.00  0.00      LIGB    
ATOM   1122  HG2 GLU X   4      -8.233  -2.954   7.862  1.00  0.00      LIGB    
ATOM   1123  CD  GLU X   4     -10.182  -3.689   7.684  1.00  0.00      LIGB    
ATOM   1124  OE1 GLU X   4     -11.289  -3.174   7.450  1.00  0.00      LIGB    
ATOM   1125  OE2 GLU X   4      -9.903  -4.855   7.275  1.00  0.00      LIGB    
ATOM   1126  C   GLU X   4      -7.207  -0.794   9.481  1.00  0.00      LIGB    
ATOM   1127  O   GLU X   4      -6.802   0.245   8.908  1.00  0.00      LIGB    
ATOM   1128  N   ILE X   5      -6.402  -1.871   9.689  1.00  0.00      LIGB    
ATOM   1129  HN  ILE X   5      -6.784  -2.632  10.207  1.00  0.00      LIGB    
ATOM   1130  CA  ILE X   5      -5.061  -2.056   9.209  1.00  0.00      LIGB    
ATOM   1131  HA  ILE X   5      -5.027  -1.408   8.345  1.00  0.00      LIGB    
ATOM   1132  CB  ILE X   5      -3.928  -1.729  10.216  1.00  0.00      LIGB    
ATOM   1133  HB  ILE X   5      -3.998  -0.699  10.625  1.00  0.00      LIGB    
ATOM   1134  CG2 ILE X   5      -4.058  -2.599  11.519  1.00  0.00      LIGB    
ATOM   1135 HG21 ILE X   5      -3.417  -2.178  12.323  1.00  0.00      LIGB    
ATOM   1136 HG22 ILE X   5      -3.710  -3.651  11.437  1.00  0.00      LIGB    
ATOM   1137 HG23 ILE X   5      -5.150  -2.623  11.722  1.00  0.00      LIGB    
ATOM   1138  CG1 ILE X   5      -2.464  -1.963   9.644  1.00  0.00      LIGB    
ATOM   1139 HG11 ILE X   5      -2.634  -2.083   8.553  1.00  0.00      LIGB    
ATOM   1140 HG12 ILE X   5      -2.080  -2.928  10.037  1.00  0.00      LIGB    
ATOM   1141  CD  ILE X   5      -1.437  -0.903   9.966  1.00  0.00      LIGB    
ATOM   1142  HD1 ILE X   5      -1.300  -0.914  11.068  1.00  0.00      LIGB    
ATOM   1143  HD2 ILE X   5      -1.801   0.099   9.652  1.00  0.00      LIGB    
ATOM   1144  HD3 ILE X   5      -0.484  -1.113   9.434  1.00  0.00      LIGB    
ATOM   1145  C   ILE X   5      -4.952  -3.398   8.688  1.00  0.00      LIGB    
ATOM   1146  O   ILE X   5      -5.431  -4.376   9.278  1.00  0.00      LIGB    
ATOM   1147  N   VAL X   6      -4.231  -3.605   7.555  1.00  0.00      LIGB    
ATOM   1148  HN  VAL X   6      -3.949  -2.786   7.062  1.00  0.00      LIGB    
ATOM   1149  CA  VAL X   6      -4.152  -4.939   7.040  1.00  0.00      LIGB    
ATOM   1150  HA  VAL X   6      -4.143  -5.592   7.900  1.00  0.00      LIGB    
ATOM   1151  CB  VAL X   6      -5.387  -5.099   6.110  1.00  0.00      LIGB    
ATOM   1152  HB  VAL X   6      -6.198  -4.490   6.563  1.00  0.00      LIGB    
ATOM   1153  CG1 VAL X   6      -5.162  -4.424   4.684  1.00  0.00      LIGB    
ATOM   1154 HG11 VAL X   6      -4.917  -3.351   4.841  1.00  0.00      LIGB    
ATOM   1155 HG12 VAL X   6      -6.076  -4.465   4.055  1.00  0.00      LIGB    
ATOM   1156 HG13 VAL X   6      -4.489  -4.891   3.934  1.00  0.00      LIGB    
ATOM   1157  CG2 VAL X   6      -5.925  -6.580   5.960  1.00  0.00      LIGB    
ATOM   1158 HG21 VAL X   6      -6.546  -6.914   6.819  1.00  0.00      LIGB    
ATOM   1159 HG22 VAL X   6      -5.090  -7.290   5.778  1.00  0.00      LIGB    
ATOM   1160 HG23 VAL X   6      -6.621  -6.525   5.095  1.00  0.00      LIGB    
ATOM   1161  C   VAL X   6      -2.799  -5.041   6.288  1.00  0.00      LIGB    
ATOM   1162  O   VAL X   6      -2.268  -4.008   5.869  1.00  0.00      LIGB    
ATOM   1163  N   TYR X   7      -2.251  -6.261   6.164  1.00  0.00      LIGB    
ATOM   1164  HN  TYR X   7      -2.724  -7.034   6.580  1.00  0.00      LIGB    
ATOM   1165  CA  TYR X   7      -1.035  -6.528   5.431  1.00  0.00      LIGB    
ATOM   1166  HA  TYR X   7      -0.570  -5.653   5.003  1.00  0.00      LIGB    
ATOM   1167  CB  TYR X   7       0.022  -7.086   6.477  1.00  0.00      LIGB    
ATOM   1168  HB1 TYR X   7      -0.288  -8.077   6.873  1.00  0.00      LIGB    
ATOM   1169  HB2 TYR X   7       0.002  -6.253   7.212  1.00  0.00      LIGB    
ATOM   1170  CG  TYR X   7       1.344  -7.339   5.927  1.00  0.00      LIGB    
ATOM   1171  CD1 TYR X   7       2.092  -8.483   6.285  1.00  0.00      LIGB    
ATOM   1172  HD1 TYR X   7       1.709  -9.260   6.929  1.00  0.00      LIGB    
ATOM   1173  CE1 TYR X   7       3.371  -8.736   5.619  1.00  0.00      LIGB    
ATOM   1174  HE1 TYR X   7       3.959  -9.628   5.776  1.00  0.00      LIGB    
ATOM   1175  CZ  TYR X   7       3.897  -7.760   4.832  1.00  0.00      LIGB    
ATOM   1176  OH  TYR X   7       5.155  -8.048   4.230  1.00  0.00      LIGB    
ATOM   1177  HH  TYR X   7       5.337  -8.911   4.608  1.00  0.00      LIGB    
ATOM   1178  CD2 TYR X   7       1.945  -6.333   5.055  1.00  0.00      LIGB    
ATOM   1179  HD2 TYR X   7       1.481  -5.378   4.857  1.00  0.00      LIGB    
ATOM   1180  CE2 TYR X   7       3.297  -6.618   4.594  1.00  0.00      LIGB    
ATOM   1181  HE2 TYR X   7       3.867  -5.928   3.989  1.00  0.00      LIGB    
ATOM   1182  C   TYR X   7      -1.321  -7.577   4.329  1.00  0.00      LIGB    
ATOM   1183  O   TYR X   7      -1.902  -8.597   4.621  1.00  0.00      LIGB    
ATOM   1184  N   LEU X   8      -1.006  -7.319   3.065  1.00  0.00      LIGB    
ATOM   1185  HN  LEU X   8      -0.491  -6.499   2.830  1.00  0.00      LIGB    
ATOM   1186  CA  LEU X   8      -1.428  -8.290   1.962  1.00  0.00      LIGB    
ATOM   1187  HA  LEU X   8      -1.747  -9.253   2.333  1.00  0.00      LIGB    
ATOM   1188  CB  LEU X   8      -2.702  -7.722   1.136  1.00  0.00      LIGB    
ATOM   1189  HB1 LEU X   8      -3.035  -8.571   0.501  1.00  0.00      LIGB    
ATOM   1190  HB2 LEU X   8      -2.317  -6.886   0.513  1.00  0.00      LIGB    
ATOM   1191  CG  LEU X   8      -3.915  -7.168   1.890  1.00  0.00      LIGB    
ATOM   1192  HG  LEU X   8      -3.505  -6.412   2.593  1.00  0.00      LIGB    
ATOM   1193  CD1 LEU X   8      -4.855  -6.426   0.866  1.00  0.00      LIGB    
ATOM   1194 HD11 LEU X   8      -4.276  -5.750   0.201  1.00  0.00      LIGB    
ATOM   1195 HD12 LEU X   8      -5.701  -5.934   1.391  1.00  0.00      LIGB    
ATOM   1196 HD13 LEU X   8      -5.340  -7.138   0.164  1.00  0.00      LIGB    
ATOM   1197  CD2 LEU X   8      -4.491  -8.425   2.603  1.00  0.00      LIGB    
ATOM   1198 HD21 LEU X   8      -5.539  -8.233   2.916  1.00  0.00      LIGB    
ATOM   1199 HD22 LEU X   8      -3.855  -8.832   3.419  1.00  0.00      LIGB    
ATOM   1200 HD23 LEU X   8      -4.621  -9.318   1.955  1.00  0.00      LIGB    
ATOM   1201  C   LEU X   8      -0.269  -8.713   1.153  1.00  0.00      LIGB    
ATOM   1202  O   LEU X   8      -0.203  -8.210   0.014  1.00  0.00      LIGB    
ATOM   1203  N   PRO X   9       0.652  -9.573   1.596  1.00  0.00      LIGB    
ATOM   1204  CD  PRO X   9       0.609 -10.207   2.954  1.00  0.00      LIGB    
ATOM   1205  HD1 PRO X   9      -0.286 -10.865   2.998  1.00  0.00      LIGB    
ATOM   1206  HD2 PRO X   9       0.524  -9.444   3.757  1.00  0.00      LIGB    
ATOM   1207  CA  PRO X   9       1.932  -9.761   0.961  1.00  0.00      LIGB    
ATOM   1208  HA  PRO X   9       2.368  -8.822   0.652  1.00  0.00      LIGB    
ATOM   1209  CB  PRO X   9       2.813 -10.415   2.077  1.00  0.00      LIGB    
ATOM   1210  HB1 PRO X   9       3.474  -9.646   2.531  1.00  0.00      LIGB    
ATOM   1211  HB2 PRO X   9       3.596 -11.084   1.660  1.00  0.00      LIGB    
ATOM   1212  CG  PRO X   9       1.903 -11.046   3.113  1.00  0.00      LIGB    
ATOM   1213  HG1 PRO X   9       1.732 -12.124   2.908  1.00  0.00      LIGB    
ATOM   1214  HG2 PRO X   9       2.410 -11.102   4.099  1.00  0.00      LIGB    
ATOM   1215  C   PRO X   9       1.753 -10.730  -0.193  1.00  0.00      LIGB    
ATOM   1216  O   PRO X   9       2.576 -10.744  -1.073  1.00  0.00      LIGB    
ATOM   1217  N   ASN X  10       0.730 -11.557  -0.254  1.00  0.00      LIGB    
ATOM   1218  HN  ASN X  10       0.039 -11.564   0.464  1.00  0.00      LIGB    
ATOM   1219  CA  ASN X  10       0.569 -12.590  -1.345  1.00  0.00      LIGB    
ATOM   1220  HA  ASN X  10       1.401 -13.279  -1.349  1.00  0.00      LIGB    
ATOM   1221  CB  ASN X  10      -0.745 -13.340  -1.043  1.00  0.00      LIGB    
ATOM   1222  HB1 ASN X  10      -1.058 -14.001  -1.879  1.00  0.00      LIGB    
ATOM   1223  HB2 ASN X  10      -1.562 -12.623  -0.810  1.00  0.00      LIGB    
ATOM   1224  CG  ASN X  10      -0.348 -14.128   0.240  1.00  0.00      LIGB    
ATOM   1225  OD1 ASN X  10      -0.542 -13.752   1.377  1.00  0.00      LIGB    
ATOM   1226  ND2 ASN X  10       0.211 -15.287  -0.069  1.00  0.00      LIGB    
ATOM   1227 HD21 ASN X  10       0.437 -15.320  -1.042  1.00  0.00      LIGB    
ATOM   1228 HD22 ASN X  10       0.698 -15.778   0.654  1.00  0.00      LIGB    
ATOM   1229  C   ASN X  10       0.275 -12.181  -2.745  1.00  0.00      LIGB    
ATOM   1230  O   ASN X  10       0.775 -12.758  -3.736  1.00  0.00      LIGB    
ATOM   1231  N   LEU X  11      -0.463 -11.077  -2.886  1.00  0.00      LIGB    
ATOM   1232  HN  LEU X  11      -0.705 -10.533  -2.086  1.00  0.00      LIGB    
ATOM   1233  CA  LEU X  11      -1.049 -10.489  -4.134  1.00  0.00      LIGB    
ATOM   1234  HA  LEU X  11      -1.912 -11.090  -4.382  1.00  0.00      LIGB    
ATOM   1235  CB  LEU X  11      -1.739  -9.172  -3.699  1.00  0.00      LIGB    
ATOM   1236  HB1 LEU X  11      -2.040  -8.624  -4.617  1.00  0.00      LIGB    
ATOM   1237  HB2 LEU X  11      -0.925  -8.577  -3.233  1.00  0.00      LIGB    
ATOM   1238  CG  LEU X  11      -2.984  -9.322  -2.785  1.00  0.00      LIGB    
ATOM   1239  HG  LEU X  11      -2.631  -9.834  -1.864  1.00  0.00      LIGB    
ATOM   1240  CD1 LEU X  11      -3.511  -7.889  -2.423  1.00  0.00      LIGB    
ATOM   1241 HD11 LEU X  11      -3.630  -7.333  -3.377  1.00  0.00      LIGB    
ATOM   1242 HD12 LEU X  11      -2.756  -7.329  -1.830  1.00  0.00      LIGB    
ATOM   1243 HD13 LEU X  11      -4.451  -7.799  -1.838  1.00  0.00      LIGB    
ATOM   1244  CD2 LEU X  11      -4.163 -10.143  -3.248  1.00  0.00      LIGB    
ATOM   1245 HD21 LEU X  11      -4.540  -9.818  -4.241  1.00  0.00      LIGB    
ATOM   1246 HD22 LEU X  11      -4.986 -10.238  -2.508  1.00  0.00      LIGB    
ATOM   1247 HD23 LEU X  11      -3.983 -11.237  -3.312  1.00  0.00      LIGB    
ATOM   1248  C   LEU X  11      -0.098 -10.258  -5.332  1.00  0.00      LIGB    
ATOM   1249  O   LEU X  11       1.097 -10.050  -5.133  1.00  0.00      LIGB    
ATOM   1250  N   ASN X  12      -0.667 -10.302  -6.532  1.00  0.00      LIGB    
ATOM   1251  HN  ASN X  12      -1.645 -10.478  -6.613  1.00  0.00      LIGB    
ATOM   1252  CA  ASN X  12       0.039  -9.900  -7.733  1.00  0.00      LIGB    
ATOM   1253  HA  ASN X  12       1.015 -10.348  -7.618  1.00  0.00      LIGB    
ATOM   1254  CB  ASN X  12      -0.549 -10.571  -9.005  1.00  0.00      LIGB    
ATOM   1255  HB1 ASN X  12       0.177 -10.543  -9.845  1.00  0.00      LIGB    
ATOM   1256  HB2 ASN X  12      -1.477 -10.028  -9.284  1.00  0.00      LIGB    
ATOM   1257  CG  ASN X  12      -0.743 -12.095  -8.789  1.00  0.00      LIGB    
ATOM   1258  OD1 ASN X  12      -0.039 -12.742  -8.035  1.00  0.00      LIGB    
ATOM   1259  ND2 ASN X  12      -1.741 -12.673  -9.455  1.00  0.00      LIGB    
ATOM   1260 HD21 ASN X  12      -1.793 -13.667  -9.355  1.00  0.00      LIGB    
ATOM   1261 HD22 ASN X  12      -2.081 -12.148 -10.235  1.00  0.00      LIGB    
ATOM   1262  C   ASN X  12       0.108  -8.431  -7.956  1.00  0.00      LIGB    
ATOM   1263  O   ASN X  12      -0.695  -7.691  -7.419  1.00  0.00      LIGB    
ATOM   1264  N   PRO X  13       1.074  -7.823  -8.753  1.00  0.00      LIGB    
ATOM   1265  CD  PRO X  13       2.355  -8.392  -9.093  1.00  0.00      LIGB    
ATOM   1266  HD1 PRO X  13       2.197  -8.781 -10.122  1.00  0.00      LIGB    
ATOM   1267  HD2 PRO X  13       2.742  -9.198  -8.433  1.00  0.00      LIGB    
ATOM   1268  CA  PRO X  13       1.112  -6.337  -8.716  1.00  0.00      LIGB    
ATOM   1269  HA  PRO X  13       1.003  -5.964  -7.708  1.00  0.00      LIGB    
ATOM   1270  CB  PRO X  13       2.498  -6.025  -9.311  1.00  0.00      LIGB    
ATOM   1271  HB1 PRO X  13       2.925  -5.049  -8.995  1.00  0.00      LIGB    
ATOM   1272  HB2 PRO X  13       2.406  -6.008 -10.418  1.00  0.00      LIGB    
ATOM   1273  CG  PRO X  13       3.307  -7.263  -8.920  1.00  0.00      LIGB    
ATOM   1274  HG1 PRO X  13       4.223  -7.396  -9.534  1.00  0.00      LIGB    
ATOM   1275  HG2 PRO X  13       3.530  -7.243  -7.832  1.00  0.00      LIGB    
ATOM   1276  C   PRO X  13      -0.044  -5.638  -9.414  1.00  0.00      LIGB    
ATOM   1277  O   PRO X  13      -0.390  -4.552  -8.994  1.00  0.00      LIGB    
ATOM   1278  N   ASP X  14      -0.515  -6.199 -10.527  1.00  0.00      LIGB    
ATOM   1279  HN  ASP X  14      -0.203  -7.134 -10.677  1.00  0.00      LIGB    
ATOM   1280  CA  ASP X  14      -1.612  -5.742 -11.353  1.00  0.00      LIGB    
ATOM   1281  HA  ASP X  14      -1.274  -4.738 -11.563  1.00  0.00      LIGB    
ATOM   1282  CB  ASP X  14      -1.834  -6.562 -12.680  1.00  0.00      LIGB    
ATOM   1283  HB1 ASP X  14      -0.931  -6.593 -13.326  1.00  0.00      LIGB    
ATOM   1284  HB2 ASP X  14      -2.619  -5.989 -13.218  1.00  0.00      LIGB    
ATOM   1285  CG  ASP X  14      -2.191  -7.982 -12.368  1.00  0.00      LIGB    
ATOM   1286  OD1 ASP X  14      -1.397  -8.664 -11.590  1.00  0.00      LIGB    
ATOM   1287  OD2 ASP X  14      -3.254  -8.522 -12.775  1.00  0.00      LIGB    
ATOM   1288  C   ASP X  14      -2.931  -5.604 -10.556  1.00  0.00      LIGB    
ATOM   1289  O   ASP X  14      -3.531  -4.603 -10.594  1.00  0.00      LIGB    
ATOM   1290  N   GLN X  15      -3.231  -6.538  -9.695  1.00  0.00      LIGB    
ATOM   1291  HN  GLN X  15      -2.779  -7.427  -9.681  1.00  0.00      LIGB    
ATOM   1292  CA  GLN X  15      -4.297  -6.380  -8.678  1.00  0.00      LIGB    
ATOM   1293  HA  GLN X  15      -5.262  -6.307  -9.157  1.00  0.00      LIGB    
ATOM   1294  CB  GLN X  15      -4.281  -7.590  -7.725  1.00  0.00      LIGB    
ATOM   1295  HB1 GLN X  15      -4.953  -7.434  -6.854  1.00  0.00      LIGB    
ATOM   1296  HB2 GLN X  15      -3.250  -7.520  -7.317  1.00  0.00      LIGB    
ATOM   1297  CG  GLN X  15      -4.649  -8.899  -8.441  1.00  0.00      LIGB    
ATOM   1298  HG1 GLN X  15      -4.061  -8.932  -9.384  1.00  0.00      LIGB    
ATOM   1299  HG2 GLN X  15      -5.739  -8.935  -8.651  1.00  0.00      LIGB    
ATOM   1300  CD  GLN X  15      -4.351 -10.206  -7.717  1.00  0.00      LIGB    
ATOM   1301  OE1 GLN X  15      -3.960 -10.392  -6.592  1.00  0.00      LIGB    
ATOM   1302  NE2 GLN X  15      -4.530 -11.296  -8.545  1.00  0.00      LIGB    
ATOM   1303 HE21 GLN X  15      -4.471 -12.202  -8.127  1.00  0.00      LIGB    
ATOM   1304 HE22 GLN X  15      -4.796 -11.087  -9.486  1.00  0.00      LIGB    
ATOM   1305  C   GLN X  15      -4.222  -5.154  -7.762  1.00  0.00      LIGB    
ATOM   1306  O   GLN X  15      -5.212  -4.456  -7.425  1.00  0.00      LIGB    
ATOM   1307  N   LEU X  16      -2.988  -4.818  -7.309  1.00  0.00      LIGB    
ATOM   1308  HN  LEU X  16      -2.200  -5.418  -7.422  1.00  0.00      LIGB    
ATOM   1309  CA  LEU X  16      -2.799  -3.612  -6.482  1.00  0.00      LIGB    
ATOM   1310  HA  LEU X  16      -3.689  -3.412  -5.904  1.00  0.00      LIGB    
ATOM   1311  CB  LEU X  16      -1.523  -3.898  -5.606  1.00  0.00      LIGB    
ATOM   1312  HB1 LEU X  16      -1.250  -2.891  -5.222  1.00  0.00      LIGB    
ATOM   1313  HB2 LEU X  16      -0.671  -4.080  -6.295  1.00  0.00      LIGB    
ATOM   1314  CG  LEU X  16      -1.729  -4.883  -4.448  1.00  0.00      LIGB    
ATOM   1315  HG  LEU X  16      -2.097  -5.874  -4.791  1.00  0.00      LIGB    
ATOM   1316  CD1 LEU X  16      -0.414  -5.405  -3.721  1.00  0.00      LIGB    
ATOM   1317 HD11 LEU X  16       0.418  -5.575  -4.438  1.00  0.00      LIGB    
ATOM   1318 HD12 LEU X  16      -0.641  -6.319  -3.132  1.00  0.00      LIGB    
ATOM   1319 HD13 LEU X  16      -0.083  -4.694  -2.934  1.00  0.00      LIGB    
ATOM   1320  CD2 LEU X  16      -2.717  -4.337  -3.388  1.00  0.00      LIGB    
ATOM   1321 HD21 LEU X  16      -3.807  -4.256  -3.587  1.00  0.00      LIGB    
ATOM   1322 HD22 LEU X  16      -2.440  -3.334  -3.000  1.00  0.00      LIGB    
ATOM   1323 HD23 LEU X  16      -2.738  -4.997  -2.494  1.00  0.00      LIGB    
ATOM   1324  C   LEU X  16      -2.747  -2.371  -7.230  1.00  0.00      LIGB    
ATOM   1325  O   LEU X  16      -3.174  -1.336  -6.786  1.00  0.00      LIGB    
ATOM   1326  N   CYS X  17      -2.224  -2.431  -8.507  1.00  0.00      LIGB    
ATOM   1327  HN  CYS X  17      -1.739  -3.259  -8.778  1.00  0.00      LIGB    
ATOM   1328  CA  CYS X  17      -2.336  -1.350  -9.445  1.00  0.00      LIGB    
ATOM   1329  HA  CYS X  17      -1.872  -0.543  -8.896  1.00  0.00      LIGB    
ATOM   1330  CB  CYS X  17      -1.582  -1.690 -10.802  1.00  0.00      LIGB    
ATOM   1331  HB1 CYS X  17      -1.685  -0.791 -11.447  1.00  0.00      LIGB    
ATOM   1332  HB2 CYS X  17      -2.058  -2.607 -11.210  1.00  0.00      LIGB    
ATOM   1333  SG  CYS X  17       0.195  -2.127 -10.654  1.00  0.00      LIGB    
ATOM   1334  C   CYS X  17      -3.760  -0.956  -9.813  1.00  0.00      LIGB    
ATOM   1335  O   CYS X  17      -4.107   0.220  -9.946  1.00  0.00      LIGB    
ATOM   1336  N   ALA X  18      -4.662  -1.884  -9.976  1.00  0.00      LIGB    
ATOM   1337  HN  ALA X  18      -4.254  -2.793  -9.948  1.00  0.00      LIGB    
ATOM   1338  CA  ALA X  18      -6.040  -1.730 -10.177  1.00  0.00      LIGB    
ATOM   1339  HA  ALA X  18      -6.197  -1.170 -11.088  1.00  0.00      LIGB    
ATOM   1340  CB  ALA X  18      -6.753  -3.109 -10.306  1.00  0.00      LIGB    
ATOM   1341  HB1 ALA X  18      -6.640  -3.685  -9.363  1.00  0.00      LIGB    
ATOM   1342  HB2 ALA X  18      -6.177  -3.846 -10.905  1.00  0.00      LIGB    
ATOM   1343  HB3 ALA X  18      -7.799  -3.160 -10.676  1.00  0.00      LIGB    
ATOM   1344  C   ALA X  18      -6.688  -1.101  -9.033  1.00  0.00      LIGB    
ATOM   1345  O   ALA X  18      -7.688  -0.338  -9.126  1.00  0.00      LIGB    
ATOM   1346  N   PHE X  19      -6.223  -1.481  -7.804  1.00  0.00      LIGB    
ATOM   1347  HN  PHE X  19      -5.605  -2.264  -7.812  1.00  0.00      LIGB    
ATOM   1348  CA  PHE X  19      -6.636  -0.943  -6.467  1.00  0.00      LIGB    
ATOM   1349  HA  PHE X  19      -7.706  -1.012  -6.332  1.00  0.00      LIGB    
ATOM   1350  CB  PHE X  19      -5.896  -1.662  -5.240  1.00  0.00      LIGB    
ATOM   1351  HB1 PHE X  19      -4.836  -1.356  -5.109  1.00  0.00      LIGB    
ATOM   1352  HB2 PHE X  19      -5.991  -2.766  -5.315  1.00  0.00      LIGB    
ATOM   1353  CG  PHE X  19      -6.414  -1.359  -3.835  1.00  0.00      LIGB    
ATOM   1354  CD1 PHE X  19      -7.154  -2.326  -3.115  1.00  0.00      LIGB    
ATOM   1355  HD1 PHE X  19      -7.305  -3.256  -3.641  1.00  0.00      LIGB    
ATOM   1356  CE1 PHE X  19      -7.814  -1.916  -1.947  1.00  0.00      LIGB    
ATOM   1357  HE1 PHE X  19      -8.263  -2.749  -1.427  1.00  0.00      LIGB    
ATOM   1358  CZ  PHE X  19      -7.569  -0.658  -1.431  1.00  0.00      LIGB    
ATOM   1359  HZ  PHE X  19      -8.098  -0.375  -0.533  1.00  0.00      LIGB    
ATOM   1360  CD2 PHE X  19      -6.279  -0.063  -3.274  1.00  0.00      LIGB    
ATOM   1361  HD2 PHE X  19      -5.774   0.683  -3.871  1.00  0.00      LIGB    
ATOM   1362  CE2 PHE X  19      -6.854   0.298  -2.081  1.00  0.00      LIGB    
ATOM   1363  HE2 PHE X  19      -6.709   1.320  -1.765  1.00  0.00      LIGB    
ATOM   1364  C   PHE X  19      -6.389   0.541  -6.513  1.00  0.00      LIGB    
ATOM   1365  O   PHE X  19      -7.298   1.317  -6.331  1.00  0.00      LIGB    
ATOM   1366  N   PHE X  20      -5.110   0.882  -6.928  1.00  0.00      LIGB    
ATOM   1367  HN  PHE X  20      -4.491   0.122  -7.107  1.00  0.00      LIGB    
ATOM   1368  CA  PHE X  20      -4.582   2.232  -7.031  1.00  0.00      LIGB    
ATOM   1369  HA  PHE X  20      -4.695   2.811  -6.126  1.00  0.00      LIGB    
ATOM   1370  CB  PHE X  20      -3.058   2.120  -7.349  1.00  0.00      LIGB    
ATOM   1371  HB1 PHE X  20      -2.645   3.150  -7.293  1.00  0.00      LIGB    
ATOM   1372  HB2 PHE X  20      -2.889   1.700  -8.364  1.00  0.00      LIGB    
ATOM   1373  CG  PHE X  20      -2.189   1.358  -6.355  1.00  0.00      LIGB    
ATOM   1374  CD1 PHE X  20      -0.896   0.975  -6.740  1.00  0.00      LIGB    
ATOM   1375  HD1 PHE X  20      -0.543   1.257  -7.721  1.00  0.00      LIGB    
ATOM   1376  CE1 PHE X  20      -0.037   0.276  -5.912  1.00  0.00      LIGB    
ATOM   1377  HE1 PHE X  20       0.890  -0.115  -6.304  1.00  0.00      LIGB    
ATOM   1378  CZ  PHE X  20      -0.444   0.025  -4.585  1.00  0.00      LIGB    
ATOM   1379  HZ  PHE X  20       0.187  -0.448  -3.846  1.00  0.00      LIGB    
ATOM   1380  CD2 PHE X  20      -2.605   1.038  -4.995  1.00  0.00      LIGB    
ATOM   1381  HD2 PHE X  20      -3.585   1.339  -4.653  1.00  0.00      LIGB    
ATOM   1382  CE2 PHE X  20      -1.746   0.492  -4.130  1.00  0.00      LIGB    
ATOM   1383  HE2 PHE X  20      -2.039   0.288  -3.111  1.00  0.00      LIGB    
ATOM   1384  C   PHE X  20      -5.441   3.108  -7.885  1.00  0.00      LIGB    
ATOM   1385  O   PHE X  20      -5.925   4.135  -7.489  1.00  0.00      LIGB    
ATOM   1386  N   HSD X  21      -5.731   2.556  -9.068  1.00  0.00      LIGB    
ATOM   1387  HN  HSD X  21      -5.280   1.685  -9.246  1.00  0.00      LIGB    
ATOM   1388  CA  HSD X  21      -6.485   3.190 -10.122  1.00  0.00      LIGB    
ATOM   1389  HA  HSD X  21      -5.869   4.057 -10.310  1.00  0.00      LIGB    
ATOM   1390  CB  HSD X  21      -6.511   2.245 -11.311  1.00  0.00      LIGB    
ATOM   1391  HB1 HSD X  21      -7.205   1.405 -11.098  1.00  0.00      LIGB    
ATOM   1392  HB2 HSD X  21      -5.534   1.763 -11.527  1.00  0.00      LIGB    
ATOM   1393  ND1 HSD X  21      -6.269   3.988 -13.151  1.00  0.00      LIGB    
ATOM   1394  HD1 HSD X  21      -5.636   4.606 -12.683  1.00  0.00      LIGB    
ATOM   1395  CG  HSD X  21      -6.692   2.744 -12.723  1.00  0.00      LIGB    
ATOM   1396  CE1 HSD X  21      -6.780   4.159 -14.390  1.00  0.00      LIGB    
ATOM   1397  HE1 HSD X  21      -6.476   5.064 -14.916  1.00  0.00      LIGB    
ATOM   1398  NE2 HSD X  21      -7.492   3.134 -14.802  1.00  0.00      LIGB    
ATOM   1399  CD2 HSD X  21      -7.515   2.233 -13.784  1.00  0.00      LIGB    
ATOM   1400  HD2 HSD X  21      -8.144   1.370 -13.966  1.00  0.00      LIGB    
ATOM   1401  C   HSD X  21      -7.873   3.509  -9.643  1.00  0.00      LIGB    
ATOM   1402  O   HSD X  21      -8.355   4.646  -9.857  1.00  0.00      LIGB    
ATOM   1403  N   SER X  22      -8.578   2.521  -9.027  1.00  0.00      LIGB    
ATOM   1404  HN  SER X  22      -8.136   1.630  -8.964  1.00  0.00      LIGB    
ATOM   1405  CA  SER X  22      -9.892   2.748  -8.414  1.00  0.00      LIGB    
ATOM   1406  HA  SER X  22     -10.578   3.064  -9.186  1.00  0.00      LIGB    
ATOM   1407  CB  SER X  22     -10.488   1.376  -7.784  1.00  0.00      LIGB    
ATOM   1408  HB1 SER X  22      -9.654   1.111  -7.099  1.00  0.00      LIGB    
ATOM   1409  HB2 SER X  22     -10.393   0.647  -8.617  1.00  0.00      LIGB    
ATOM   1410  OG  SER X  22     -11.759   1.603  -7.207  1.00  0.00      LIGB    
ATOM   1411  HG1 SER X  22     -11.605   2.072  -6.384  1.00  0.00      LIGB    
ATOM   1412  C   SER X  22      -9.967   3.856  -7.268  1.00  0.00      LIGB    
ATOM   1413  O   SER X  22     -10.877   4.695  -7.206  1.00  0.00      LIGB    
ATOM   1414  N   VAL X  23      -9.029   3.922  -6.357  1.00  0.00      LIGB    
ATOM   1415  HN  VAL X  23      -8.311   3.231  -6.388  1.00  0.00      LIGB    
ATOM   1416  CA  VAL X  23      -8.973   4.983  -5.281  1.00  0.00      LIGB    
ATOM   1417  HA  VAL X  23      -9.825   4.867  -4.627  1.00  0.00      LIGB    
ATOM   1418  CB  VAL X  23      -7.773   4.734  -4.233  1.00  0.00      LIGB    
ATOM   1419  HB  VAL X  23      -6.895   4.427  -4.840  1.00  0.00      LIGB    
ATOM   1420  CG1 VAL X  23      -7.526   6.011  -3.403  1.00  0.00      LIGB    
ATOM   1421 HG11 VAL X  23      -8.400   6.349  -2.807  1.00  0.00      LIGB    
ATOM   1422 HG12 VAL X  23      -7.240   6.919  -3.976  1.00  0.00      LIGB    
ATOM   1423 HG13 VAL X  23      -6.728   5.963  -2.631  1.00  0.00      LIGB    
ATOM   1424  CG2 VAL X  23      -8.198   3.494  -3.453  1.00  0.00      LIGB    
ATOM   1425 HG21 VAL X  23      -7.541   3.296  -2.579  1.00  0.00      LIGB    
ATOM   1426 HG22 VAL X  23      -8.222   2.635  -4.156  1.00  0.00      LIGB    
ATOM   1427 HG23 VAL X  23      -9.186   3.545  -2.948  1.00  0.00      LIGB    
ATOM   1428  C   VAL X  23      -8.933   6.383  -5.882  1.00  0.00      LIGB    
ATOM   1429  O   VAL X  23      -9.389   7.368  -5.310  1.00  0.00      LIGB    
ATOM   1430  N   HSD X  24      -8.312   6.439  -7.068  1.00  0.00      LIGB    
ATOM   1431  HN  HSD X  24      -7.957   5.534  -7.286  1.00  0.00      LIGB    
ATOM   1432  CA  HSD X  24      -7.947   7.655  -7.784  1.00  0.00      LIGB    
ATOM   1433  HA  HSD X  24      -7.828   8.523  -7.153  1.00  0.00      LIGB    
ATOM   1434  CB  HSD X  24      -6.630   7.602  -8.571  1.00  0.00      LIGB    
ATOM   1435  HB1 HSD X  24      -6.545   6.761  -9.292  1.00  0.00      LIGB    
ATOM   1436  HB2 HSD X  24      -5.833   7.454  -7.811  1.00  0.00      LIGB    
ATOM   1437  ND1 HSD X  24      -5.853  10.019  -8.482  1.00  0.00      LIGB    
ATOM   1438  HD1 HSD X  24      -5.484   9.977  -7.554  1.00  0.00      LIGB    
ATOM   1439  CG  HSD X  24      -6.228   8.915  -9.187  1.00  0.00      LIGB    
ATOM   1440  CE1 HSD X  24      -5.634  11.015  -9.389  1.00  0.00      LIGB
[truncated: 1,016,745 more chars]
