# Supplementary material for: Sequence-based identification of amyloidogenic β-hairpins reveals a prostatic acid phosphatase fragment promoting semen amyloid formation
Source: Comput Struct Biotechnol J. 2023 Dec 21;23:417–30. doi: 10.1016/j.csbj.2023.12.023 (PMC10787225; doi:10.1016/j.csbj.2023.12.023)
Supplement: Supplementary file 2 — Supplementary material [file mmc2.zip › AS10-PAP_185-208.pdb]

ATOM      1  CAY LYS X   1      14.768  -4.002   3.682  1.00  0.00      PROA    
ATOM      2  HY1 LYS X   1      14.292  -3.051   4.005  1.00  0.00      PROA    
ATOM      3  HY2 LYS X   1      15.148  -4.004   2.638  1.00  0.00      PROA    
ATOM      4  HY3 LYS X   1      15.632  -4.190   4.354  1.00  0.00      PROA    
ATOM      5  CY  LYS X   1      13.828  -5.125   3.843  1.00  0.00      PROA    
ATOM      6  OY  LYS X   1      13.171  -5.588   2.941  1.00  0.00      PROA    
ATOM      7  N   LYS X   1      13.739  -5.649   5.064  1.00  0.00      PROA    
ATOM      8  HN  LYS X   1      14.247  -5.110   5.732  1.00  0.00      PROA    
ATOM      9  CA  LYS X   1      12.855  -6.777   5.509  1.00  0.00      PROA    
ATOM     10  HA  LYS X   1      13.225  -7.690   5.066  1.00  0.00      PROA    
ATOM     11  CB  LYS X   1      13.186  -7.182   7.022  1.00  0.00      PROA    
ATOM     12  HB1 LYS X   1      13.114  -6.274   7.658  1.00  0.00      PROA    
ATOM     13  HB2 LYS X   1      14.257  -7.475   7.080  1.00  0.00      PROA    
ATOM     14  CG  LYS X   1      12.433  -8.442   7.515  1.00  0.00      PROA    
ATOM     15  HG1 LYS X   1      12.552  -9.131   6.652  1.00  0.00      PROA    
ATOM     16  HG2 LYS X   1      11.360  -8.168   7.602  1.00  0.00      PROA    
ATOM     17  CD  LYS X   1      13.103  -9.068   8.827  1.00  0.00      PROA    
ATOM     18  HD1 LYS X   1      12.951  -8.394   9.696  1.00  0.00      PROA    
ATOM     19  HD2 LYS X   1      14.205  -9.053   8.683  1.00  0.00      PROA    
ATOM     20  CE  LYS X   1      12.712 -10.510   9.072  1.00  0.00      PROA    
ATOM     21  HE1 LYS X   1      13.205 -10.967   9.956  1.00  0.00      PROA    
ATOM     22  HE2 LYS X   1      12.830 -11.212   8.218  1.00  0.00      PROA    
ATOM     23  NZ  LYS X   1      11.268 -10.407   9.394  1.00  0.00      PROA    
ATOM     24  HZ1 LYS X   1      10.721 -10.197   8.535  1.00  0.00      PROA    
ATOM     25  HZ2 LYS X   1      11.110  -9.716  10.155  1.00  0.00      PROA    
ATOM     26  HZ3 LYS X   1      10.836 -11.320   9.641  1.00  0.00      PROA    
ATOM     27  C   LYS X   1      11.388  -6.602   5.256  1.00  0.00      PROA    
ATOM     28  O   LYS X   1      10.877  -5.486   5.364  1.00  0.00      PROA    
ATOM     29  N   ASP X   2      10.744  -7.746   4.868  1.00 50.00      PROA    
ATOM     30  HN  ASP X   2      11.285  -8.574   4.741  1.00  0.00      PROA    
ATOM     31  CA  ASP X   2       9.388  -8.136   4.582  1.00 50.00      PROA    
ATOM     32  HA  ASP X   2       9.565  -8.839   3.781  1.00  0.00      PROA    
ATOM     33  CB  ASP X   2       8.706  -8.830   5.777  1.00 50.00      PROA    
ATOM     34  HB1 ASP X   2       7.693  -9.164   5.468  1.00  0.00      PROA    
ATOM     35  HB2 ASP X   2       8.602  -8.123   6.628  1.00  0.00      PROA    
ATOM     36  CG  ASP X   2       9.468 -10.007   6.266  1.00 50.00      PROA    
ATOM     37  OD1 ASP X   2      10.212 -10.614   5.393  1.00 50.00      PROA    
ATOM     38  OD2 ASP X   2       9.320 -10.342   7.462  1.00 50.00      PROA    
ATOM     39  C   ASP X   2       8.414  -6.983   4.076  1.00 50.00      PROA    
ATOM     40  O   ASP X   2       7.481  -6.477   4.714  1.00 50.00      PROA    
ATOM     41  N   PHE X   3       8.641  -6.683   2.813  1.00 30.00      PROA    
ATOM     42  HN  PHE X   3       9.419  -7.064   2.320  1.00  0.00      PROA    
ATOM     43  CA  PHE X   3       7.766  -5.729   2.100  1.00 30.00      PROA    
ATOM     44  HA  PHE X   3       7.509  -4.854   2.678  1.00  0.00      PROA    
ATOM     45  CB  PHE X   3       8.490  -5.044   0.934  1.00 30.00      PROA    
ATOM     46  HB1 PHE X   3       7.774  -4.679   0.167  1.00  0.00      PROA    
ATOM     47  HB2 PHE X   3       9.117  -5.745   0.342  1.00  0.00      PROA    
ATOM     48  CG  PHE X   3       9.263  -3.760   1.324  1.00 30.00      PROA    
ATOM     49  CD1 PHE X   3      10.380  -3.897   2.168  1.00 30.00      PROA    
ATOM     50  HD1 PHE X   3      10.576  -4.872   2.588  1.00  0.00      PROA    
ATOM     51  CE1 PHE X   3      11.024  -2.769   2.606  1.00 30.00      PROA    
ATOM     52  HE1 PHE X   3      11.743  -2.922   3.397  1.00  0.00      PROA    
ATOM     53  CZ  PHE X   3      10.496  -1.473   2.292  1.00 30.00      PROA    
ATOM     54  HZ  PHE X   3      11.022  -0.656   2.763  1.00  0.00      PROA    
ATOM     55  CD2 PHE X   3       8.827  -2.476   0.919  1.00 30.00      PROA    
ATOM     56  HD2 PHE X   3       8.036  -2.411   0.186  1.00  0.00      PROA    
ATOM     57  CE2 PHE X   3       9.323  -1.316   1.552  1.00 30.00      PROA    
ATOM     58  HE2 PHE X   3       9.051  -0.294   1.332  1.00  0.00      PROA    
ATOM     59  C   PHE X   3       6.572  -6.357   1.533  1.00 30.00      PROA    
ATOM     60  O   PHE X   3       6.563  -7.223   0.679  1.00 30.00      PROA    
ATOM     61  N   ILE X   4       5.463  -5.926   2.114  1.00  0.00      PROA    
ATOM     62  HN  ILE X   4       5.505  -5.442   2.985  1.00  0.00      PROA    
ATOM     63  CA  ILE X   4       4.077  -6.409   1.807  1.00  0.00      PROA    
ATOM     64  HA  ILE X   4       4.042  -6.901   0.846  1.00  0.00      PROA    
ATOM     65  CB  ILE X   4       3.601  -7.447   2.757  1.00  0.00      PROA    
ATOM     66  HB  ILE X   4       3.955  -7.169   3.772  1.00  0.00      PROA    
ATOM     67  CG2 ILE X   4       2.077  -7.703   2.883  1.00  0.00      PROA    
ATOM     68 HG21 ILE X   4       1.595  -7.745   1.882  1.00  0.00      PROA    
ATOM     69 HG22 ILE X   4       1.668  -6.754   3.291  1.00  0.00      PROA    
ATOM     70 HG23 ILE X   4       1.831  -8.551   3.557  1.00  0.00      PROA    
ATOM     71  CG1 ILE X   4       4.359  -8.849   2.467  1.00  0.00      PROA    
ATOM     72 HG11 ILE X   4       5.466  -8.766   2.414  1.00  0.00      PROA    
ATOM     73 HG12 ILE X   4       3.884  -9.229   1.538  1.00  0.00      PROA    
ATOM     74  CD  ILE X   4       4.159  -9.877   3.597  1.00  0.00      PROA    
ATOM     75  HD1 ILE X   4       4.782  -9.704   4.500  1.00  0.00      PROA    
ATOM     76  HD2 ILE X   4       4.264 -10.910   3.202  1.00  0.00      PROA    
ATOM     77  HD3 ILE X   4       3.081  -9.887   3.864  1.00  0.00      PROA    
ATOM     78  C   ILE X   4       3.137  -5.319   1.889  1.00  0.00      PROA    
ATOM     79  O   ILE X   4       3.111  -4.429   2.755  1.00  0.00      PROA    
ATOM     80  N   ALA X   5       2.315  -5.170   0.828  1.00  0.00      PROA    
ATOM     81  HN  ALA X   5       2.369  -5.755   0.023  1.00  0.00      PROA    
ATOM     82  CA  ALA X   5       1.249  -4.223   0.787  1.00  0.00      PROA    
ATOM     83  HA  ALA X   5       1.603  -3.228   1.017  1.00  0.00      PROA    
ATOM     84  CB  ALA X   5       0.607  -4.181  -0.611  1.00  0.00      PROA    
ATOM     85  HB1 ALA X   5      -0.067  -3.335  -0.862  1.00  0.00      PROA    
ATOM     86  HB2 ALA X   5      -0.071  -5.055  -0.714  1.00  0.00      PROA    
ATOM     87  HB3 ALA X   5       1.438  -4.320  -1.336  1.00  0.00      PROA    
ATOM     88  C   ALA X   5       0.123  -4.230   1.816  1.00  0.00      PROA    
ATOM     89  O   ALA X   5      -0.169  -5.271   2.443  1.00  0.00      PROA    
ATOM     90  N   THR X   6      -0.505  -3.116   2.080  1.00  0.00      PROA    
ATOM     91  HN  THR X   6      -0.328  -2.296   1.542  1.00  0.00      PROA    
ATOM     92  CA  THR X   6      -1.420  -3.043   3.208  1.00  0.00      PROA    
ATOM     93  HA  THR X   6      -1.889  -3.997   3.398  1.00  0.00      PROA    
ATOM     94  CB  THR X   6      -0.623  -2.916   4.487  1.00  0.00      PROA    
ATOM     95  HB  THR X   6       0.151  -3.706   4.599  1.00  0.00      PROA    
ATOM     96  OG1 THR X   6      -1.497  -2.868   5.617  1.00  0.00      PROA    
ATOM     97  HG1 THR X   6      -2.153  -3.560   5.505  1.00  0.00      PROA    
ATOM     98  CG2 THR X   6       0.224  -1.624   4.471  1.00  0.00      PROA    
ATOM     99 HG21 THR X   6      -0.295  -0.695   4.153  1.00  0.00      PROA    
ATOM    100 HG22 THR X   6       1.003  -1.812   3.702  1.00  0.00      PROA    
ATOM    101 HG23 THR X   6       0.707  -1.576   5.471  1.00  0.00      PROA    
ATOM    102  C   THR X   6      -2.487  -1.969   2.943  1.00  0.00      PROA    
ATOM    103  O   THR X   6      -2.298  -0.950   2.282  1.00  0.00      PROA    
ATOM    104  N   LEU X   7      -3.630  -2.181   3.597  1.00  0.00      PROA    
ATOM    105  HN  LEU X   7      -3.604  -3.030   4.119  1.00  0.00      PROA    
ATOM    106  CA  LEU X   7      -4.714  -1.269   3.794  1.00  0.00      PROA    
ATOM    107  HA  LEU X   7      -4.528  -0.331   3.293  1.00  0.00      PROA    
ATOM    108  CB  LEU X   7      -6.098  -1.665   3.234  1.00  0.00      PROA    
ATOM    109  HB1 LEU X   7      -6.605  -2.312   3.982  1.00  0.00      PROA    
ATOM    110  HB2 LEU X   7      -5.818  -2.402   2.453  1.00  0.00      PROA    
ATOM    111  CG  LEU X   7      -7.066  -0.558   2.691  1.00  0.00      PROA    
ATOM    112  HG  LEU X   7      -7.903  -1.150   2.264  1.00  0.00      PROA    
ATOM    113  CD1 LEU X   7      -7.848   0.177   3.769  1.00  0.00      PROA    
ATOM    114 HD11 LEU X   7      -8.714   0.637   3.247  1.00  0.00      PROA    
ATOM    115 HD12 LEU X   7      -7.177   1.008   4.077  1.00  0.00      PROA    
ATOM    116 HD13 LEU X   7      -8.090  -0.549   4.574  1.00  0.00      PROA    
ATOM    117  CD2 LEU X   7      -6.689   0.343   1.481  1.00  0.00      PROA    
ATOM    118 HD21 LEU X   7      -7.496   1.006   1.103  1.00  0.00      PROA    
ATOM    119 HD22 LEU X   7      -6.182  -0.205   0.658  1.00  0.00      PROA    
ATOM    120 HD23 LEU X   7      -5.968   1.075   1.902  1.00  0.00      PROA    
ATOM    121  C   LEU X   7      -4.762  -1.001   5.295  1.00  0.00      PROA    
ATOM    122  O   LEU X   7      -4.629  -1.883   6.109  1.00  0.00      PROA    
ATOM    123  N   GLY X   8      -4.917   0.253   5.622  1.00  0.00      PROA    
ATOM    124  HN  GLY X   8      -5.003   0.951   4.916  1.00  0.00      PROA    
ATOM    125  CA  GLY X   8      -4.860   0.687   7.023  1.00  0.00      PROA    
ATOM    126  HA1 GLY X   8      -3.904   1.179   7.127  1.00  0.00      PROA    
ATOM    127  HA2 GLY X   8      -5.057  -0.154   7.672  1.00  0.00      PROA    
ATOM    128  C   GLY X   8      -5.729   1.791   7.325  1.00  0.00      PROA    
ATOM    129  O   GLY X   8      -6.304   2.364   6.423  1.00  0.00      PROA    
ATOM    130  N   LYS X   9      -5.741   2.109   8.602  1.00 20.00      PROA    
ATOM    131  HN  LYS X   9      -5.317   1.445   9.213  1.00  0.00      PROA    
ATOM    132  CA  LYS X   9      -6.421   3.331   9.107  1.00 20.00      PROA    
ATOM    133  HA  LYS X   9      -6.926   3.854   8.309  1.00  0.00      PROA    
ATOM    134  CB  LYS X   9      -7.465   3.011  10.256  1.00 20.00      PROA    
ATOM    135  HB1 LYS X   9      -7.851   4.006  10.565  1.00  0.00      PROA    
ATOM    136  HB2 LYS X   9      -6.928   2.607  11.141  1.00  0.00      PROA    
ATOM    137  CG  LYS X   9      -8.616   2.064   9.901  1.00 20.00      PROA    
ATOM    138  HG1 LYS X   9      -9.285   1.763  10.735  1.00  0.00      PROA    
ATOM    139  HG2 LYS X   9      -8.326   1.130   9.374  1.00  0.00      PROA    
ATOM    140  CD  LYS X   9      -9.652   2.760   8.939  1.00 20.00      PROA    
ATOM    141  HD1 LYS X   9     -10.362   1.942   8.694  1.00  0.00      PROA    
ATOM    142  HD2 LYS X   9      -9.101   3.057   8.021  1.00  0.00      PROA    
ATOM    143  CE  LYS X   9     -10.440   3.955   9.611  1.00 20.00      PROA    
ATOM    144  HE1 LYS X   9      -9.869   4.908   9.636  1.00  0.00      PROA    
ATOM    145  HE2 LYS X   9     -10.742   3.658  10.638  1.00  0.00      PROA    
ATOM    146  NZ  LYS X   9     -11.637   4.243   8.884  1.00 20.00      PROA    
ATOM    147  HZ1 LYS X   9     -11.956   5.207   9.110  1.00  0.00      PROA    
ATOM    148  HZ2 LYS X   9     -12.378   3.527   9.024  1.00  0.00      PROA    
ATOM    149  HZ3 LYS X   9     -11.337   4.239   7.888  1.00  0.00      PROA    
ATOM    150  C   LYS X   9      -5.474   4.339   9.698  1.00 20.00      PROA    
ATOM    151  O   LYS X   9      -4.692   3.976  10.515  1.00 20.00      PROA    
ATOM    152  N   LEU X  10      -5.644   5.612   9.418  1.00 40.00      PROA    
ATOM    153  HN  LEU X  10      -6.289   5.899   8.714  1.00  0.00      PROA    
ATOM    154  CA  LEU X  10      -4.821   6.670  10.022  1.00 40.00      PROA    
ATOM    155  HA  LEU X  10      -4.086   6.326  10.735  1.00  0.00      PROA    
ATOM    156  CB  LEU X  10      -4.038   7.410   8.878  1.00 40.00      PROA    
ATOM    157  HB1 LEU X  10      -4.772   7.866   8.180  1.00  0.00      PROA    
ATOM    158  HB2 LEU X  10      -3.478   6.551   8.451  1.00  0.00      PROA    
ATOM    159  CG  LEU X  10      -3.187   8.634   9.236  1.00 40.00      PROA    
ATOM    160  HG  LEU X  10      -3.793   9.350   9.830  1.00  0.00      PROA    
ATOM    161  CD1 LEU X  10      -1.937   8.247  10.022  1.00 40.00      PROA    
ATOM    162 HD11 LEU X  10      -2.141   7.715  10.976  1.00  0.00      PROA    
ATOM    163 HD12 LEU X  10      -1.417   9.173  10.349  1.00  0.00      PROA    
ATOM    164 HD13 LEU X  10      -1.279   7.568   9.439  1.00  0.00      PROA    
ATOM    165  CD2 LEU X  10      -2.559   9.254   7.978  1.00 40.00      PROA    
ATOM    166 HD21 LEU X  10      -2.015   8.522   7.343  1.00  0.00      PROA    
ATOM    167 HD22 LEU X  10      -1.819  10.058   8.181  1.00  0.00      PROA    
ATOM    168 HD23 LEU X  10      -3.427   9.705   7.451  1.00  0.00      PROA    
ATOM    169  C   LEU X  10      -5.714   7.689  10.816  1.00 40.00      PROA    
ATOM    170  O   LEU X  10      -6.606   8.225  10.181  1.00 40.00      PROA    
ATOM    171  N   SER X  11      -5.385   7.893  12.119  1.00 70.00      PROA    
ATOM    172  HN  SER X  11      -4.712   7.312  12.570  1.00  0.00      PROA    
ATOM    173  CA  SER X  11      -6.182   8.503  13.160  1.00 70.00      PROA    
ATOM    174  HA  SER X  11      -5.489   8.711  13.961  1.00  0.00      PROA    
ATOM    175  CB  SER X  11      -6.900   9.841  12.743  1.00 70.00      PROA    
ATOM    176  HB1 SER X  11      -7.340  10.303  13.652  1.00  0.00      PROA    
ATOM    177  HB2 SER X  11      -7.733   9.551  12.067  1.00  0.00      PROA    
ATOM    178  OG  SER X  11      -5.944  10.811  12.184  1.00 70.00      PROA    
ATOM    179  HG1 SER X  11      -5.590  10.436  11.375  1.00  0.00      PROA    
ATOM    180  C   SER X  11      -7.247   7.649  13.766  1.00 70.00      PROA    
ATOM    181  O   SER X  11      -8.404   7.986  13.867  1.00 70.00      PROA    
ATOM    182  N   GLY X  12      -6.919   6.401  14.144  1.00 70.00      PROA    
ATOM    183  HN  GLY X  12      -5.965   6.120  14.069  1.00  0.00      PROA    
ATOM    184  CA  GLY X  12      -7.849   5.329  14.445  1.00 70.00      PROA    
ATOM    185  HA1 GLY X  12      -8.320   5.686  15.348  1.00  0.00      PROA    
ATOM    186  HA2 GLY X  12      -7.239   4.449  14.590  1.00  0.00      PROA    
ATOM    187  C   GLY X  12      -8.966   4.974  13.469  1.00 70.00      PROA    
ATOM    188  O   GLY X  12      -8.984   5.256  12.276  1.00 70.00      PROA    
ATOM    189  N   LEU X  13     -10.003   4.369  14.062  1.00 60.00      PROA    
ATOM    190  HN  LEU X  13      -9.834   4.186  15.027  1.00  0.00      PROA    
ATOM    191  CA  LEU X  13     -11.323   3.871  13.559  1.00 60.00      PROA    
ATOM    192  HA  LEU X  13     -11.191   3.138  12.777  1.00  0.00      PROA    
ATOM    193  CB  LEU X  13     -12.096   3.094  14.618  1.00 60.00      PROA    
ATOM    194  HB1 LEU X  13     -12.553   3.775  15.366  1.00  0.00      PROA    
ATOM    195  HB2 LEU X  13     -11.314   2.441  15.062  1.00  0.00      PROA    
ATOM    196  CG  LEU X  13     -13.384   2.267  14.184  1.00 60.00      PROA    
ATOM    197  HG  LEU X  13     -14.028   2.878  13.515  1.00  0.00      PROA    
ATOM    198  CD1 LEU X  13     -13.035   1.009  13.443  1.00 60.00      PROA    
ATOM    199 HD11 LEU X  13     -12.592   0.303  14.178  1.00  0.00      PROA    
ATOM    200 HD12 LEU X  13     -12.259   1.150  12.661  1.00  0.00      PROA    
ATOM    201 HD13 LEU X  13     -13.954   0.524  13.050  1.00  0.00      PROA    
ATOM    202  CD2 LEU X  13     -14.182   1.804  15.423  1.00 60.00      PROA    
ATOM    203 HD21 LEU X  13     -13.408   1.331  16.065  1.00  0.00      PROA    
ATOM    204 HD22 LEU X  13     -15.022   1.119  15.182  1.00  0.00      PROA    
ATOM    205 HD23 LEU X  13     -14.595   2.753  15.827  1.00  0.00      PROA    
ATOM    206  C   LEU X  13     -12.211   4.853  12.834  1.00 60.00      PROA    
ATOM    207  O   LEU X  13     -12.684   4.643  11.723  1.00 60.00      PROA    
ATOM    208  N   HSD X  14     -12.263   6.100  13.384  1.00 50.00      PROA    
ATOM    209  HN  HSD X  14     -11.911   6.215  14.309  1.00  0.00      PROA    
ATOM    210  CA  HSD X  14     -12.917   7.220  12.776  1.00 50.00      PROA    
ATOM    211  HA  HSD X  14     -13.642   6.851  12.066  1.00  0.00      PROA    
ATOM    212  CB  HSD X  14     -13.532   8.062  13.952  1.00 50.00      PROA    
ATOM    213  HB1 HSD X  14     -14.014   8.913  13.425  1.00  0.00      PROA    
ATOM    214  HB2 HSD X  14     -12.816   8.583  14.623  1.00  0.00      PROA    
ATOM    215  ND1 HSD X  14     -14.244   6.671  15.982  1.00 50.00      PROA    
ATOM    216  HD1 HSD X  14     -13.318   6.746  16.353  1.00  0.00      PROA    
ATOM    217  CG  HSD X  14     -14.500   7.174  14.720  1.00 50.00      PROA    
ATOM    218  CE1 HSD X  14     -15.278   5.909  16.381  1.00 50.00      PROA    
ATOM    219  HE1 HSD X  14     -15.415   5.551  17.402  1.00  0.00      PROA    
ATOM    220  NE2 HSD X  14     -16.229   5.870  15.381  1.00 50.00      PROA    
ATOM    221  CD2 HSD X  14     -15.685   6.584  14.379  1.00 50.00      PROA    
ATOM    222  HD2 HSD X  14     -16.291   6.637  13.483  1.00  0.00      PROA    
ATOM    223  C   HSD X  14     -11.952   8.106  12.026  1.00 50.00      PROA    
ATOM    224  O   HSD X  14     -12.317   9.204  11.649  1.00 50.00      PROA    
ATOM    225  N   GLY X  15     -10.697   7.668  11.797  1.00 10.00      PROA    
ATOM    226  HN  GLY X  15     -10.454   6.818  12.259  1.00  0.00      PROA    
ATOM    227  CA  GLY X  15      -9.667   8.263  10.907  1.00 10.00      PROA    
ATOM    228  HA1 GLY X  15      -8.719   7.775  11.075  1.00  0.00      PROA    
ATOM    229  HA2 GLY X  15      -9.516   9.329  10.988  1.00  0.00      PROA    
ATOM    230  C   GLY X  15      -9.913   8.017   9.427  1.00 10.00      PROA    
ATOM    231  O   GLY X  15     -11.015   7.655   8.988  1.00 10.00      PROA    
ATOM    232  N   GLN X  16      -8.927   8.277   8.591  1.00  0.00      PROA    
ATOM    233  HN  GLN X  16      -8.110   8.759   8.897  1.00  0.00      PROA    
ATOM    234  CA  GLN X  16      -8.910   8.060   7.088  1.00  0.00      PROA    
ATOM    235  HA  GLN X  16      -9.886   8.245   6.664  1.00  0.00      PROA    
ATOM    236  CB  GLN X  16      -8.032   9.059   6.175  1.00  0.00      PROA    
ATOM    237  HB1 GLN X  16      -7.988   8.612   5.159  1.00  0.00      PROA    
ATOM    238  HB2 GLN X  16      -7.067   9.226   6.699  1.00  0.00      PROA    
ATOM    239  CG  GLN X  16      -8.602  10.480   5.871  1.00  0.00      PROA    
ATOM    240  HG1 GLN X  16      -9.392  10.438   5.090  1.00  0.00      PROA    
ATOM    241  HG2 GLN X  16      -7.827  11.231   5.609  1.00  0.00      PROA    
ATOM    242  CD  GLN X  16      -9.411  11.069   7.075  1.00  0.00      PROA    
ATOM    243  OE1 GLN X  16     -10.620  11.079   7.007  1.00  0.00      PROA    
ATOM    244  NE2 GLN X  16      -8.780  11.703   8.069  1.00  0.00      PROA    
ATOM    245 HE21 GLN X  16      -7.855  11.467   8.365  1.00  0.00      PROA    
ATOM    246 HE22 GLN X  16      -9.318  12.462   8.436  1.00  0.00      PROA    
ATOM    247  C   GLN X  16      -8.557   6.557   6.758  1.00  0.00      PROA    
ATOM    248  O   GLN X  16      -7.859   5.942   7.532  1.00  0.00      PROA    
ATOM    249  N   ASP X  17      -8.965   5.992   5.595  1.00 10.00      PROA    
ATOM    250  HN  ASP X  17      -9.569   6.491   4.979  1.00  0.00      PROA    
ATOM    251  CA  ASP X  17      -8.645   4.681   5.041  1.00 10.00      PROA    
ATOM    252  HA  ASP X  17      -8.208   4.102   5.841  1.00  0.00      PROA    
ATOM    253  CB  ASP X  17      -9.869   3.884   4.560  1.00 10.00      PROA    
ATOM    254  HB1 ASP X  17      -9.478   2.975   4.055  1.00  0.00      PROA    
ATOM    255  HB2 ASP X  17     -10.378   4.572   3.852  1.00  0.00      PROA    
ATOM    256  CG  ASP X  17     -10.826   3.361   5.601  1.00 10.00      PROA    
ATOM    257  OD1 ASP X  17     -11.533   4.186   6.275  1.00 10.00      PROA    
ATOM    258  OD2 ASP X  17     -10.912   2.135   5.791  1.00 10.00      PROA    
ATOM    259  C   ASP X  17      -7.528   4.765   4.024  1.00 10.00      PROA    
ATOM    260  O   ASP X  17      -7.681   5.385   2.956  1.00 10.00      PROA    
ATOM    261  N   LEU X  18      -6.300   4.191   4.218  1.00  0.00      PROA    
ATOM    262  HN  LEU X  18      -5.979   3.630   4.977  1.00  0.00      PROA    
ATOM    263  CA  LEU X  18      -5.190   4.425   3.306  1.00  0.00      PROA    
ATOM    264  HA  LEU X  18      -5.565   4.884   2.403  1.00  0.00      PROA    
ATOM    265  CB  LEU X  18      -4.216   5.383   4.077  1.00  0.00      PROA    
ATOM    266  HB1 LEU X  18      -3.317   5.595   3.460  1.00  0.00      PROA    
ATOM    267  HB2 LEU X  18      -3.885   4.833   4.984  1.00  0.00      PROA    
ATOM    268  CG  LEU X  18      -4.692   6.775   4.538  1.00  0.00      PROA    
ATOM    269  HG  LEU X  18      -5.492   6.657   5.300  1.00  0.00      PROA    
ATOM    270  CD1 LEU X  18      -3.614   7.651   5.133  1.00  0.00      PROA    
ATOM    271 HD11 LEU X  18      -3.099   7.154   5.982  1.00  0.00      PROA    
ATOM    272 HD12 LEU X  18      -4.041   8.616   5.482  1.00  0.00      PROA    
ATOM    273 HD13 LEU X  18      -2.808   7.935   4.423  1.00  0.00      PROA    
ATOM    274  CD2 LEU X  18      -5.206   7.566   3.365  1.00  0.00      PROA    
ATOM    275 HD21 LEU X  18      -5.186   8.666   3.519  1.00  0.00      PROA    
ATOM    276 HD22 LEU X  18      -6.265   7.345   3.112  1.00  0.00      PROA    
ATOM    277 HD23 LEU X  18      -4.475   7.291   2.575  1.00  0.00      PROA    
ATOM    278  C   LEU X  18      -4.397   3.167   2.816  1.00  0.00      PROA    
ATOM    279  O   LEU X  18      -4.351   2.165   3.519  1.00  0.00      PROA    
ATOM    280  N   PHE X  19      -3.884   3.167   1.582  1.00  0.00      PROA    
ATOM    281  HN  PHE X  19      -4.050   3.995   1.053  1.00  0.00      PROA    
ATOM    282  CA  PHE X  19      -3.179   2.062   1.010  1.00  0.00      PROA    
ATOM    283  HA  PHE X  19      -3.415   1.130   1.503  1.00  0.00      PROA    
ATOM    284  CB  PHE X  19      -3.500   2.020  -0.452  1.00  0.00      PROA    
ATOM    285  HB1 PHE X  19      -3.208   2.961  -0.965  1.00  0.00      PROA    
ATOM    286  HB2 PHE X  19      -4.602   2.067  -0.587  1.00  0.00      PROA    
ATOM    287  CG  PHE X  19      -2.911   0.773  -1.156  1.00  0.00      PROA    
ATOM    288  CD1 PHE X  19      -3.493  -0.474  -1.003  1.00  0.00      PROA    
ATOM    289  HD1 PHE X  19      -4.400  -0.582  -0.426  1.00  0.00      PROA    
ATOM    290  CE1 PHE X  19      -3.014  -1.635  -1.675  1.00  0.00      PROA    
ATOM    291  HE1 PHE X  19      -3.425  -2.630  -1.581  1.00  0.00      PROA    
ATOM    292  CZ  PHE X  19      -1.848  -1.522  -2.457  1.00  0.00      PROA    
ATOM    293  HZ  PHE X  19      -1.460  -2.382  -2.984  1.00  0.00      PROA    
ATOM    294  CD2 PHE X  19      -1.708   0.841  -1.976  1.00  0.00      PROA    
ATOM    295  HD2 PHE X  19      -1.111   1.737  -2.053  1.00  0.00      PROA    
ATOM    296  CE2 PHE X  19      -1.191  -0.275  -2.575  1.00  0.00      PROA    
ATOM    297  HE2 PHE X  19      -0.393  -0.188  -3.298  1.00  0.00      PROA    
ATOM    298  C   PHE X  19      -1.672   2.339   1.132  1.00  0.00      PROA    
ATOM    299  O   PHE X  19      -1.104   3.397   1.086  1.00  0.00      PROA    
ATOM    300  N   GLY X  20      -0.965   1.277   1.432  1.00  0.00      PROA    
ATOM    301  HN  GLY X  20      -1.317   0.391   1.721  1.00  0.00      PROA    
ATOM    302  CA  GLY X  20       0.496   1.477   1.391  1.00  0.00      PROA    
ATOM    303  HA1 GLY X  20       0.636   2.148   2.226  1.00  0.00      PROA    
ATOM    304  HA2 GLY X  20       0.857   1.981   0.507  1.00  0.00      PROA    
ATOM    305  C   GLY X  20       1.264   0.230   1.583  1.00  0.00      PROA    
ATOM    306  O   GLY X  20       0.955  -0.827   1.010  1.00  0.00      PROA    
ATOM    307  N   ILE X  21       2.325   0.347   2.351  1.00  0.00      PROA    
ATOM    308  HN  ILE X  21       2.461   1.142   2.936  1.00  0.00      PROA    
ATOM    309  CA  ILE X  21       3.449  -0.583   2.466  1.00  0.00      PROA    
ATOM    310  HA  ILE X  21       3.254  -1.548   2.024  1.00  0.00      PROA    
ATOM    311  CB  ILE X  21       4.620  -0.292   1.561  1.00  0.00      PROA    
ATOM    312  HB  ILE X  21       4.208  -0.064   0.555  1.00  0.00      PROA    
ATOM    313  CG2 ILE X  21       5.420   1.027   1.915  1.00  0.00      PROA    
ATOM    314 HG21 ILE X  21       4.744   1.908   1.920  1.00  0.00      PROA    
ATOM    315 HG22 ILE X  21       6.319   1.222   1.292  1.00  0.00      PROA    
ATOM    316 HG23 ILE X  21       5.787   0.948   2.961  1.00  0.00      PROA    
ATOM    317  CG1 ILE X  21       5.604  -1.397   1.499  1.00  0.00      PROA    
ATOM    318 HG11 ILE X  21       5.707  -1.867   2.500  1.00  0.00      PROA    
ATOM    319 HG12 ILE X  21       6.599  -0.969   1.250  1.00  0.00      PROA    
ATOM    320  CD  ILE X  21       5.234  -2.551   0.514  1.00  0.00      PROA    
ATOM    321  HD1 ILE X  21       4.157  -2.812   0.590  1.00  0.00      PROA    
ATOM    322  HD2 ILE X  21       5.985  -3.359   0.643  1.00  0.00      PROA    
ATOM    323  HD3 ILE X  21       5.486  -2.160  -0.495  1.00  0.00      PROA    
ATOM    324  C   ILE X  21       3.815  -0.970   3.887  1.00  0.00      PROA    
ATOM    325  O   ILE X  21       4.075  -0.072   4.714  1.00  0.00      PROA    
ATOM    326  N   TRP X  22       3.781  -2.230   4.259  1.00  0.00      PROA    
ATOM    327  HN  TRP X  22       3.409  -2.909   3.631  1.00  0.00      PROA    
ATOM    328  CA  TRP X  22       4.294  -2.647   5.539  1.00  0.00      PROA    
ATOM    329  HA  TRP X  22       4.409  -1.793   6.190  1.00  0.00      PROA    
ATOM    330  CB  TRP X  22       3.193  -3.479   6.264  1.00  0.00      PROA    
ATOM    331  HB1 TRP X  22       2.856  -4.299   5.595  1.00  0.00      PROA    
ATOM    332  HB2 TRP X  22       2.269  -2.910   6.503  1.00  0.00      PROA    
ATOM    333  CG  TRP X  22       3.672  -4.170   7.552  1.00  0.00      PROA    
ATOM    334  CD1 TRP X  22       3.917  -3.737   8.805  1.00  0.00      PROA    
ATOM    335  HD1 TRP X  22       3.783  -2.700   9.076  1.00  0.00      PROA    
ATOM    336  NE1 TRP X  22       4.438  -4.680   9.633  1.00  0.00      PROA    
ATOM    337  HE1 TRP X  22       4.551  -4.546  10.593  1.00  0.00      PROA    
ATOM    338  CE2 TRP X  22       4.622  -5.851   8.917  1.00  0.00      PROA    
ATOM    339  CD2 TRP X  22       4.233  -5.527   7.591  1.00  0.00      PROA    
ATOM    340  CE3 TRP X  22       4.483  -6.488   6.631  1.00  0.00      PROA    
ATOM    341  HE3 TRP X  22       4.303  -6.300   5.583  1.00  0.00      PROA    
ATOM    342  CZ3 TRP X  22       5.100  -7.696   6.923  1.00  0.00      PROA    
ATOM    343  HZ3 TRP X  22       5.426  -8.300   6.088  1.00  0.00      PROA    
ATOM    344  CZ2 TRP X  22       5.237  -7.097   9.200  1.00  0.00      PROA    
ATOM    345  HZ2 TRP X  22       5.585  -7.277  10.207  1.00  0.00      PROA    
ATOM    346  CH2 TRP X  22       5.456  -7.994   8.213  1.00  0.00      PROA    
ATOM    347  HH2 TRP X  22       6.063  -8.794   8.608  1.00  0.00      PROA    
ATOM    348  C   TRP X  22       5.712  -3.211   5.263  1.00  0.00      PROA    
ATOM    349  O   TRP X  22       6.017  -3.908   4.298  1.00  0.00      PROA    
ATOM    350  N   SER X  23       6.644  -2.922   6.264  1.00  0.00      PROA    
ATOM    351  HN  SER X  23       6.325  -2.328   6.999  1.00  0.00      PROA    
ATOM    352  CA  SER X  23       8.087  -3.332   6.301  1.00  0.00      PROA    
ATOM    353  HA  SER X  23       8.118  -4.285   5.793  1.00  0.00      PROA    
ATOM    354  CB  SER X  23       9.055  -2.476   5.467  1.00  0.00      PROA    
ATOM    355  HB1 SER X  23       8.696  -2.574   4.420  1.00  0.00      PROA    
ATOM    356  HB2 SER X  23      10.041  -2.977   5.579  1.00  0.00      PROA    
ATOM    357  OG  SER X  23       9.023  -1.144   5.825  1.00  0.00      PROA    
ATOM    358  HG1 SER X  23       8.114  -0.837   5.854  1.00  0.00      PROA    
ATOM    359  C   SER X  23       8.579  -3.594   7.709  1.00  0.00      PROA    
ATOM    360  O   SER X  23       8.229  -2.957   8.703  1.00  0.00      PROA    
ATOM    361  N   LYS X  24       9.487  -4.529   7.894  1.00  0.00      PROA    
ATOM    362  HN  LYS X  24       9.800  -4.966   7.055  1.00  0.00      PROA    
ATOM    363  CA  LYS X  24      10.036  -4.998   9.127  1.00  0.00      PROA    
ATOM    364  HA  LYS X  24      10.738  -5.747   8.793  1.00  0.00      PROA    
ATOM    365  CB  LYS X  24      10.943  -3.987   9.833  1.00  0.00      PROA    
ATOM    366  HB1 LYS X  24      11.326  -4.499  10.742  1.00  0.00      PROA    
ATOM    367  HB2 LYS X  24      10.298  -3.181  10.245  1.00  0.00      PROA    
ATOM    368  CG  LYS X  24      12.302  -3.688   9.069  1.00  0.00      PROA    
ATOM    369  HG1 LYS X  24      12.728  -4.584   8.569  1.00  0.00      PROA    
ATOM    370  HG2 LYS X  24      13.039  -3.272   9.788  1.00  0.00      PROA    
ATOM    371  CD  LYS X  24      12.187  -2.498   8.024  1.00  0.00      PROA    
ATOM    372  HD1 LYS X  24      11.444  -2.787   7.251  1.00  0.00      PROA    
ATOM    373  HD2 LYS X  24      13.188  -2.462   7.545  1.00  0.00      PROA    
ATOM    374  CE  LYS X  24      11.669  -1.154   8.500  1.00  0.00      PROA    
ATOM    375  HE1 LYS X  24      12.442  -0.669   9.134  1.00  0.00      PROA    
ATOM    376  HE2 LYS X  24      10.799  -1.219   9.189  1.00  0.00      PROA    
ATOM    377  NZ  LYS X  24      11.225  -0.292   7.440  1.00  0.00      PROA    
ATOM    378  HZ1 LYS X  24      12.056  -0.105   6.843  1.00  0.00      PROA    
ATOM    379  HZ2 LYS X  24      10.865   0.623   7.777  1.00  0.00      PROA    
ATOM    380  HZ3 LYS X  24      10.463  -0.738   6.890  1.00  0.00      PROA    
ATOM    381  C   LYS X  24       9.001  -5.745  10.016  1.00  0.00      PROA    
ATOM    382  O   LYS X  24       8.921  -5.558  11.207  1.00  0.00      PROA    
ATOM    383  NT  LYS X  24       8.450  -6.824   9.425  1.00  0.00      PROA    
ATOM    384  HT1 LYS X  24       7.631  -7.261   9.797  1.00  0.00      PROA    
ATOM    385  HT2 LYS X  24       8.795  -7.067   8.518  1.00  0.00      PROA    
ATOM    386  CAY ALA X   1      -1.069   0.713  13.513  1.00  0.00      LIGA    
ATOM    387  HY1 ALA X   1      -0.698   1.294  14.384  1.00  0.00      LIGA    
ATOM    388  HY2 ALA X   1      -2.180   0.679  13.529  1.00  0.00      LIGA    
ATOM    389  HY3 ALA X   1      -0.763   1.129  12.529  1.00  0.00      LIGA    
ATOM    390  CY  ALA X   1      -0.432  -0.635  13.536  1.00  0.00      LIGA    
ATOM    391  OY  ALA X   1       0.369  -0.945  12.644  1.00  0.00      LIGA    
ATOM    392  N   ALA X   1      -0.706  -1.499  14.540  1.00  0.00      LIGA    
ATOM    393  HN  ALA X   1      -1.229  -1.184  15.329  1.00  0.00      LIGA    
ATOM    394  CA  ALA X   1      -0.388  -2.941  14.531  1.00  0.00      LIGA    
ATOM    395  HA  ALA X   1      -0.513  -3.284  15.547  1.00  0.00      LIGA    
ATOM    396  CB  ALA X   1      -1.248  -3.812  13.656  1.00  0.00      LIGA    
ATOM    397  HB1 ALA X   1      -2.259  -3.377  13.806  1.00  0.00      LIGA    
ATOM    398  HB2 ALA X   1      -1.228  -4.899  13.887  1.00  0.00      LIGA    
ATOM    399  HB3 ALA X   1      -1.060  -3.877  12.563  1.00  0.00      LIGA    
ATOM    400  C   ALA X   1       1.081  -3.241  14.363  1.00  0.00      LIGA    
ATOM    401  O   ALA X   1       1.941  -2.573  14.988  1.00  0.00      LIGA    
ATOM    402  N   GLY X   2       1.458  -4.350  13.683  1.00  0.00      LIGA    
ATOM    403  HN  GLY X   2       0.781  -5.030  13.409  1.00  0.00      LIGA    
ATOM    404  CA  GLY X   2       2.924  -4.730  13.603  1.00  0.00      LIGA    
ATOM    405  HA1 GLY X   2       3.031  -5.753  13.275  1.00  0.00      LIGA    
ATOM    406  HA2 GLY X   2       3.386  -4.712  14.579  1.00  0.00      LIGA    
ATOM    407  C   GLY X   2       3.824  -3.902  12.782  1.00  0.00      LIGA    
ATOM    408  O   GLY X   2       3.390  -3.111  11.957  1.00  0.00      LIGA    
ATOM    409  N   GLY X   3       5.135  -4.192  12.976  1.00  0.00      LIGA    
ATOM    410  HN  GLY X   3       5.337  -4.741  13.783  1.00  0.00      LIGA    
ATOM    411  CA  GLY X   3       6.345  -3.691  12.372  1.00  0.00      LIGA    
ATOM    412  HA1 GLY X   3       6.496  -4.216  11.441  1.00  0.00      LIGA    
ATOM    413  HA2 GLY X   3       7.136  -3.856  13.089  1.00  0.00      LIGA    
ATOM    414  C   GLY X   3       6.417  -2.206  12.107  1.00  0.00      LIGA    
ATOM    415  O   GLY X   3       6.081  -1.464  13.031  1.00  0.00      LIGA    
ATOM    416  N   GLU X   4       6.748  -1.735  10.847  1.00  0.00      LIGA    
ATOM    417  HN  GLU X   4       7.110  -2.384  10.183  1.00  0.00      LIGA    
ATOM    418  CA  GLU X   4       6.571  -0.382  10.348  1.00  0.00      LIGA    
ATOM    419  HA  GLU X   4       6.069   0.158  11.137  1.00  0.00      LIGA    
ATOM    420  CB  GLU X   4       7.961   0.289  10.093  1.00  0.00      LIGA    
ATOM    421  HB1 GLU X   4       8.578  -0.569   9.750  1.00  0.00      LIGA    
ATOM    422  HB2 GLU X   4       8.323   0.584  11.101  1.00  0.00      LIGA    
ATOM    423  CG  GLU X   4       8.108   1.455   9.090  1.00  0.00      LIGA    
ATOM    424  HG1 GLU X   4       7.233   2.137   9.022  1.00  0.00      LIGA    
ATOM    425  HG2 GLU X   4       8.062   1.054   8.055  1.00  0.00      LIGA    
ATOM    426  CD  GLU X   4       9.352   2.198   9.359  1.00  0.00      LIGA    
ATOM    427  OE1 GLU X   4      10.298   2.024   8.588  1.00  0.00      LIGA    
ATOM    428  OE2 GLU X   4       9.402   2.915  10.390  1.00  0.00      LIGA    
ATOM    429  C   GLU X   4       5.682  -0.313   9.112  1.00  0.00      LIGA    
ATOM    430  O   GLU X   4       5.833  -1.122   8.226  1.00  0.00      LIGA    
ATOM    431  N   ILE X   5       4.708   0.650   9.189  1.00  0.00      LIGA    
ATOM    432  HN  ILE X   5       4.621   1.055  10.095  1.00  0.00      LIGA    
ATOM    433  CA  ILE X   5       3.706   0.927   8.185  1.00  0.00      LIGA    
ATOM    434  HA  ILE X   5       3.951   0.310   7.334  1.00  0.00      LIGA    
ATOM    435  CB  ILE X   5       2.294   0.609   8.661  1.00  0.00      LIGA    
ATOM    436  HB  ILE X   5       2.346  -0.416   9.088  1.00  0.00      LIGA    
ATOM    437  CG2 ILE X   5       1.841   1.635   9.770  1.00  0.00      LIGA    
ATOM    438 HG21 ILE X   5       1.876   2.722   9.543  1.00  0.00      LIGA    
ATOM    439 HG22 ILE X   5       2.399   1.507  10.722  1.00  0.00      LIGA    
ATOM    440 HG23 ILE X   5       0.786   1.479  10.084  1.00  0.00      LIGA    
ATOM    441  CG1 ILE X   5       1.334   0.631   7.499  1.00  0.00      LIGA    
ATOM    442 HG11 ILE X   5       1.829   0.286   6.567  1.00  0.00      LIGA    
ATOM    443 HG12 ILE X   5       0.843   1.615   7.339  1.00  0.00      LIGA    
ATOM    444  CD  ILE X   5       0.093  -0.242   7.702  1.00  0.00      LIGA    
ATOM    445  HD1 ILE X   5      -0.530  -0.348   6.788  1.00  0.00      LIGA    
ATOM    446  HD2 ILE X   5      -0.438   0.091   8.620  1.00  0.00      LIGA    
ATOM    447  HD3 ILE X   5       0.391  -1.304   7.828  1.00  0.00      LIGA    
ATOM    448  C   ILE X   5       3.821   2.292   7.588  1.00  0.00      LIGA    
ATOM    449  O   ILE X   5       4.106   3.269   8.290  1.00  0.00      LIGA    
ATOM    450  N   VAL X   6       3.723   2.435   6.297  1.00  0.00      LIGA    
ATOM    451  HN  VAL X   6       3.563   1.622   5.743  1.00  0.00      LIGA    
ATOM    452  CA  VAL X   6       3.848   3.645   5.525  1.00  0.00      LIGA    
ATOM    453  HA  VAL X   6       3.649   4.428   6.243  1.00  0.00      LIGA    
ATOM    454  CB  VAL X   6       5.307   3.880   5.014  1.00  0.00      LIGA    
ATOM    455  HB  VAL X   6       5.816   2.981   4.605  1.00  0.00      LIGA    
ATOM    456  CG1 VAL X   6       5.204   4.873   3.860  1.00  0.00      LIGA    
ATOM    457 HG11 VAL X   6       6.160   5.315   3.509  1.00  0.00      LIGA    
ATOM    458 HG12 VAL X   6       4.583   5.722   4.218  1.00  0.00      LIGA    
ATOM    459 HG13 VAL X   6       4.707   4.272   3.068  1.00  0.00      LIGA    
ATOM    460  CG2 VAL X   6       6.117   4.363   6.231  1.00  0.00      LIGA    
ATOM    461 HG21 VAL X   6       5.532   5.147   6.756  1.00  0.00      LIGA    
ATOM    462 HG22 VAL X   6       7.091   4.817   5.950  1.00  0.00      LIGA    
ATOM    463 HG23 VAL X   6       6.301   3.558   6.975  1.00  0.00      LIGA    
ATOM    464  C   VAL X   6       2.740   3.673   4.578  1.00  0.00      LIGA    
ATOM    465  O   VAL X   6       2.458   2.692   3.927  1.00  0.00      LIGA    
ATOM    466  N   TYR X   7       2.089   4.837   4.482  1.00  0.00      LIGA    
ATOM    467  HN  TYR X   7       2.366   5.588   5.076  1.00  0.00      LIGA    
ATOM    468  CA  TYR X   7       0.886   5.081   3.676  1.00  0.00      LIGA    
ATOM    469  HA  TYR X   7       0.584   4.144   3.231  1.00  0.00      LIGA    
ATOM    470  CB  TYR X   7      -0.262   5.712   4.528  1.00  0.00      LIGA    
ATOM    471  HB1 TYR X   7      -1.208   5.968   4.004  1.00  0.00      LIGA    
ATOM    472  HB2 TYR X   7       0.059   6.619   5.083  1.00  0.00      LIGA    
ATOM    473  CG  TYR X   7      -0.559   4.738   5.591  1.00  0.00      LIGA    
ATOM    474  CD1 TYR X   7      -0.725   5.201   6.891  1.00  0.00      LIGA    
ATOM    475  HD1 TYR X   7      -0.282   6.170   7.068  1.00  0.00      LIGA    
ATOM    476  CE1 TYR X   7      -1.218   4.427   7.912  1.00  0.00      LIGA    
ATOM    477  HE1 TYR X   7      -1.219   4.880   8.892  1.00  0.00      LIGA    
ATOM    478  CZ  TYR X   7      -1.672   3.075   7.628  1.00  0.00      LIGA    
ATOM    479  OH  TYR X   7      -2.281   2.288   8.676  1.00  0.00      LIGA    
ATOM    480  HH  TYR X   7      -2.173   2.879   9.425  1.00  0.00      LIGA    
ATOM    481  CD2 TYR X   7      -1.026   3.362   5.313  1.00  0.00      LIGA    
ATOM    482  HD2 TYR X   7      -0.758   2.912   4.369  1.00  0.00      LIGA    
ATOM    483  CE2 TYR X   7      -1.508   2.516   6.351  1.00  0.00      LIGA    
ATOM    484  HE2 TYR X   7      -1.822   1.525   6.055  1.00  0.00      LIGA    
ATOM    485  C   TYR X   7       1.188   6.045   2.539  1.00  0.00      LIGA    
ATOM    486  O   TYR X   7       1.679   7.167   2.667  1.00  0.00      LIGA    
ATOM    487  N   LEU X   8       0.652   5.737   1.364  1.00  0.00      LIGA    
ATOM    488  HN  LEU X   8       0.111   4.905   1.261  1.00  0.00      LIGA    
ATOM    489  CA  LEU X   8       0.974   6.463   0.155  1.00  0.00      LIGA    
ATOM    490  HA  LEU X   8       1.678   7.268   0.305  1.00  0.00      LIGA    
ATOM    491  CB  LEU X   8       1.658   5.430  -0.711  1.00  0.00      LIGA    
ATOM    492  HB1 LEU X   8       1.928   5.824  -1.714  1.00  0.00      LIGA    
ATOM    493  HB2 LEU X   8       0.879   4.687  -0.988  1.00  0.00      LIGA    
ATOM    494  CG  LEU X   8       2.818   4.638  -0.039  1.00  0.00      LIGA    
ATOM    495  HG  LEU X   8       2.466   4.181   0.911  1.00  0.00      LIGA    
ATOM    496  CD1 LEU X   8       3.283   3.388  -0.781  1.00  0.00      LIGA    
ATOM    497 HD11 LEU X   8       4.150   2.967  -0.229  1.00  0.00      LIGA    
ATOM    498 HD12 LEU X   8       3.465   3.608  -1.855  1.00  0.00      LIGA    
ATOM    499 HD13 LEU X   8       2.506   2.600  -0.690  1.00  0.00      LIGA    
ATOM    500  CD2 LEU X   8       4.044   5.518   0.372  1.00  0.00      LIGA    
ATOM    501 HD21 LEU X   8       4.500   5.968  -0.536  1.00  0.00      LIGA    
ATOM    502 HD22 LEU X   8       4.740   4.878   0.955  1.00  0.00      LIGA    
ATOM    503 HD23 LEU X   8       3.717   6.402   0.959  1.00  0.00      LIGA    
ATOM    504  C   LEU X   8      -0.161   6.988  -0.666  1.00  0.00      LIGA    
ATOM    505  O   LEU X   8      -0.063   6.855  -1.888  1.00  0.00      LIGA    
ATOM    506  N   PRO X   9      -1.237   7.646  -0.143  1.00  0.00      LIGA    
ATOM    507  CD  PRO X   9      -1.401   8.118   1.245  1.00  0.00      LIGA    
ATOM    508  HD1 PRO X   9      -0.462   8.573   1.627  1.00  0.00      LIGA    
ATOM    509  HD2 PRO X   9      -1.582   7.294   1.969  1.00  0.00      LIGA    
ATOM    510  CA  PRO X   9      -2.362   8.189  -0.951  1.00  0.00      LIGA    
ATOM    511  HA  PRO X   9      -2.739   7.369  -1.544  1.00  0.00      LIGA    
ATOM    512  CB  PRO X   9      -3.448   8.643   0.127  1.00  0.00      LIGA    
ATOM    513  HB1 PRO X   9      -4.184   7.866   0.423  1.00  0.00      LIGA    
ATOM    514  HB2 PRO X   9      -4.005   9.496  -0.315  1.00  0.00      LIGA    
ATOM    515  CG  PRO X   9      -2.503   9.169   1.242  1.00  0.00      LIGA    
ATOM    516  HG1 PRO X   9      -2.061  10.149   0.961  1.00  0.00      LIGA    
ATOM    517  HG2 PRO X   9      -2.948   9.310   2.250  1.00  0.00      LIGA    
ATOM    518  C   PRO X   9      -1.916   9.333  -1.858  1.00  0.00      LIGA    
ATOM    519  O   PRO X   9      -2.641   9.684  -2.797  1.00  0.00      LIGA    
ATOM    520  N   ASN X  10      -0.802   9.982  -1.593  1.00  0.00      LIGA    
ATOM    521  HN  ASN X  10      -0.157   9.693  -0.890  1.00  0.00      LIGA    
ATOM    522  CA  ASN X  10      -0.333  11.195  -2.257  1.00  0.00      LIGA    
ATOM    523  HA  ASN X  10      -1.208  11.598  -2.744  1.00  0.00      LIGA    
ATOM    524  CB  ASN X  10       0.328  12.278  -1.365  1.00  0.00      LIGA    
ATOM    525  HB1 ASN X  10       0.438  13.162  -2.029  1.00  0.00      LIGA    
ATOM    526  HB2 ASN X  10       1.339  11.989  -1.006  1.00  0.00      LIGA    
ATOM    527  CG  ASN X  10      -0.615  12.615  -0.236  1.00  0.00      LIGA    
ATOM    528  OD1 ASN X  10      -1.838  12.654  -0.520  1.00  0.00      LIGA    
ATOM    529  ND2 ASN X  10      -0.108  12.917   1.003  1.00  0.00      LIGA    
ATOM    530 HD21 ASN X  10      -0.634  13.232   1.793  1.00  0.00      LIGA    
ATOM    531 HD22 ASN X  10       0.861  12.737   1.174  1.00  0.00      LIGA    
ATOM    532  C   ASN X  10       0.638  10.894  -3.452  1.00  0.00      LIGA    
ATOM    533  O   ASN X  10       0.938  11.798  -4.203  1.00  0.00      LIGA    
ATOM    534  N   LEU X  11       0.982   9.614  -3.658  1.00  0.00      LIGA    
ATOM    535  HN  LEU X  11       0.672   8.984  -2.950  1.00  0.00      LIGA    
ATOM    536  CA  LEU X  11       1.578   9.210  -4.949  1.00  0.00      LIGA    
ATOM    537  HA  LEU X  11       2.344   9.881  -5.309  1.00  0.00      LIGA    
ATOM    538  CB  LEU X  11       2.403   7.903  -4.762  1.00  0.00      LIGA    
ATOM    539  HB1 LEU X  11       2.682   7.754  -5.828  1.00  0.00      LIGA    
ATOM    540  HB2 LEU X  11       1.728   7.098  -4.400  1.00  0.00      LIGA    
ATOM    541  CG  LEU X  11       3.602   7.995  -3.760  1.00  0.00      LIGA    
ATOM    542  HG  LEU X  11       3.173   8.097  -2.740  1.00  0.00      LIGA    
ATOM    543  CD1 LEU X  11       4.343   6.641  -3.821  1.00  0.00      LIGA    
ATOM    544 HD11 LEU X  11       5.367   6.713  -3.397  1.00  0.00      LIGA    
ATOM    545 HD12 LEU X  11       4.397   6.344  -4.890  1.00  0.00      LIGA    
ATOM    546 HD13 LEU X  11       3.822   5.828  -3.272  1.00  0.00      LIGA    
ATOM    547  CD2 LEU X  11       4.544   9.209  -4.074  1.00  0.00      LIGA    
ATOM    548 HD21 LEU X  11       5.559   9.064  -3.647  1.00  0.00      LIGA    
ATOM    549 HD22 LEU X  11       4.149  10.149  -3.632  1.00  0.00      LIGA    
ATOM    550 HD23 LEU X  11       4.715   9.314  -5.166  1.00  0.00      LIGA    
ATOM    551  C   LEU X  11       0.502   9.183  -5.931  1.00  0.00      LIGA    
ATOM    552  O   LEU X  11      -0.588   8.668  -5.749  1.00  0.00      LIGA    
ATOM    553  N   ASN X  12       0.848   9.681  -7.161  1.00  0.00      LIGA    
ATOM    554  HN  ASN X  12       1.735  10.136  -7.147  1.00  0.00      LIGA    
ATOM    555  CA  ASN X  12      -0.017   9.381  -8.377  1.00  0.00      LIGA    
ATOM    556  HA  ASN X  12      -1.067   9.562  -8.196  1.00  0.00      LIGA    
ATOM    557  CB  ASN X  12       0.421  10.363  -9.484  1.00  0.00      LIGA    
ATOM    558  HB1 ASN X  12      -0.108  10.055 -10.411  1.00  0.00      LIGA    
ATOM    559  HB2 ASN X  12       1.492  10.257  -9.761  1.00  0.00      LIGA    
ATOM    560  CG  ASN X  12       0.107  11.801  -9.113  1.00  0.00      LIGA    
ATOM    561  OD1 ASN X  12      -0.572  12.113  -8.146  1.00  0.00      LIGA    
ATOM    562  ND2 ASN X  12       0.587  12.759  -9.910  1.00  0.00      LIGA    
ATOM    563 HD21 ASN X  12       0.242  13.695  -9.843  1.00  0.00      LIGA    
ATOM    564 HD22 ASN X  12       1.128  12.424 -10.681  1.00  0.00      LIGA    
ATOM    565  C   ASN X  12       0.225   7.931  -8.804  1.00  0.00      LIGA    
ATOM    566  O   ASN X  12       1.372   7.413  -8.585  1.00  0.00      LIGA    
ATOM    567  N   PRO X  13      -0.770   7.207  -9.384  1.00  0.00      LIGA    
ATOM    568  CD  PRO X  13      -2.051   7.662  -9.918  1.00  0.00      LIGA    
ATOM    569  HD1 PRO X  13      -1.862   8.272 -10.827  1.00  0.00      LIGA    
ATOM    570  HD2 PRO X  13      -2.636   8.253  -9.181  1.00  0.00      LIGA    
ATOM    571  CA  PRO X  13      -0.602   5.744  -9.761  1.00  0.00      LIGA    
ATOM    572  HA  PRO X  13      -0.652   5.307  -8.774  1.00  0.00      LIGA    
ATOM    573  CB  PRO X  13      -1.840   5.254 -10.528  1.00  0.00      LIGA    
ATOM    574  HB1 PRO X  13      -2.251   4.289 -10.162  1.00  0.00      LIGA    
ATOM    575  HB2 PRO X  13      -1.662   5.089 -11.612  1.00  0.00      LIGA    
ATOM    576  CG  PRO X  13      -2.822   6.401 -10.368  1.00  0.00      LIGA    
ATOM    577  HG1 PRO X  13      -3.181   6.550 -11.409  1.00  0.00      LIGA    
ATOM    578  HG2 PRO X  13      -3.599   6.323  -9.577  1.00  0.00      LIGA    
ATOM    579  C   PRO X  13       0.733   5.232 -10.181  1.00  0.00      LIGA    
ATOM    580  O   PRO X  13       1.283   4.289  -9.663  1.00  0.00      LIGA    
ATOM    581  N   ASP X  14       1.202   5.718 -11.285  1.00  0.00      LIGA    
ATOM    582  HN  ASP X  14       0.719   6.432 -11.787  1.00  0.00      LIGA    
ATOM    583  CA  ASP X  14       2.399   5.214 -11.987  1.00  0.00      LIGA    
ATOM    584  HA  ASP X  14       2.282   4.144 -12.083  1.00  0.00      LIGA    
ATOM    585  CB  ASP X  14       2.486   5.702 -13.418  1.00  0.00      LIGA    
ATOM    586  HB1 ASP X  14       3.371   5.219 -13.884  1.00  0.00      LIGA    
ATOM    587  HB2 ASP X  14       2.692   6.790 -13.511  1.00  0.00      LIGA    
ATOM    588  CG  ASP X  14       1.251   5.548 -14.306  1.00  0.00      LIGA    
ATOM    589  OD1 ASP X  14       1.372   5.955 -15.524  1.00  0.00      LIGA    
ATOM    590  OD2 ASP X  14       0.218   5.002 -13.922  1.00  0.00      LIGA    
ATOM    591  C   ASP X  14       3.723   5.561 -11.146  1.00  0.00      LIGA    
ATOM    592  O   ASP X  14       4.603   4.701 -11.169  1.00  0.00      LIGA    
ATOM    593  N   GLN X  15       3.802   6.584 -10.342  1.00  0.00      LIGA    
ATOM    594  HN  GLN X  15       3.077   7.268 -10.361  1.00  0.00      LIGA    
ATOM    595  CA  GLN X  15       4.873   6.801  -9.370  1.00  0.00      LIGA    
ATOM    596  HA  GLN X  15       5.754   6.540  -9.937  1.00  0.00      LIGA    
ATOM    597  CB  GLN X  15       4.846   8.276  -8.880  1.00  0.00      LIGA    
ATOM    598  HB1 GLN X  15       3.846   8.616  -8.535  1.00  0.00      LIGA    
ATOM    599  HB2 GLN X  15       4.985   8.942  -9.759  1.00  0.00      LIGA    
ATOM    600  CG  GLN X  15       5.835   8.816  -7.742  1.00  0.00      LIGA    
ATOM    601  HG1 GLN X  15       5.415   8.316  -6.844  1.00  0.00      LIGA    
ATOM    602  HG2 GLN X  15       5.680   9.916  -7.709  1.00  0.00      LIGA    
ATOM    603  CD  GLN X  15       7.367   8.614  -7.914  1.00  0.00      LIGA    
ATOM    604  OE1 GLN X  15       7.915   7.570  -7.513  1.00  0.00      LIGA    
ATOM    605  NE2 GLN X  15       8.037   9.608  -8.518  1.00  0.00      LIGA    
ATOM    606 HE21 GLN X  15       9.022   9.529  -8.671  1.00  0.00      LIGA    
ATOM    607 HE22 GLN X  15       7.658  10.481  -8.826  1.00  0.00      LIGA    
ATOM    608  C   GLN X  15       4.930   5.815  -8.241  1.00  0.00      LIGA    
ATOM    609  O   GLN X  15       6.021   5.297  -7.903  1.00  0.00      LIGA    
ATOM    610  N   LEU X  16       3.701   5.463  -7.683  1.00  0.00      LIGA    
ATOM    611  HN  LEU X  16       2.793   5.748  -7.978  1.00  0.00      LIGA    
ATOM    612  CA  LEU X  16       3.665   4.330  -6.767  1.00  0.00      LIGA    
ATOM    613  HA  LEU X  16       4.507   4.502  -6.113  1.00  0.00      LIGA    
ATOM    614  CB  LEU X  16       2.236   4.303  -6.063  1.00  0.00      LIGA    
ATOM    615  HB1 LEU X  16       1.565   4.481  -6.930  1.00  0.00      LIGA    
ATOM    616  HB2 LEU X  16       2.220   5.218  -5.432  1.00  0.00      LIGA    
ATOM    617  CG  LEU X  16       1.927   3.072  -5.168  1.00  0.00      LIGA    
ATOM    618  HG  LEU X  16       2.857   2.503  -4.956  1.00  0.00      LIGA    
ATOM    619  CD1 LEU X  16       1.266   3.450  -3.825  1.00  0.00      LIGA    
ATOM    620 HD11 LEU X  16       1.754   4.364  -3.424  1.00  0.00      LIGA    
ATOM    621 HD12 LEU X  16       1.168   2.706  -3.005  1.00  0.00      LIGA    
ATOM    622 HD13 LEU X  16       0.216   3.689  -4.101  1.00  0.00      LIGA    
ATOM    623  CD2 LEU X  16       1.007   2.093  -5.871  1.00  0.00      LIGA    
ATOM    624 HD21 LEU X  16       0.155   2.702  -6.242  1.00  0.00      LIGA    
ATOM    625 HD22 LEU X  16       0.684   1.325  -5.136  1.00  0.00      LIGA    
ATOM    626 HD23 LEU X  16       1.491   1.542  -6.706  1.00  0.00      LIGA    
ATOM    627  C   LEU X  16       3.964   2.960  -7.528  1.00  0.00      LIGA    
ATOM    628  O   LEU X  16       4.752   2.113  -7.036  1.00  0.00      LIGA    
ATOM    629  N   CYS X  17       3.307   2.718  -8.744  1.00  0.00      LIGA    
ATOM    630  HN  CYS X  17       2.686   3.387  -9.145  1.00  0.00      LIGA    
ATOM    631  CA  CYS X  17       3.578   1.500  -9.538  1.00  0.00      LIGA    
ATOM    632  HA  CYS X  17       3.176   0.702  -8.930  1.00  0.00      LIGA    
ATOM    633  CB  CYS X  17       2.698   1.467 -10.787  1.00  0.00      LIGA    
ATOM    634  HB1 CYS X  17       3.196   2.133 -11.525  1.00  0.00      LIGA    
ATOM    635  HB2 CYS X  17       1.747   1.939 -10.462  1.00  0.00      LIGA    
ATOM    636  SG  CYS X  17       2.235  -0.221 -11.416  1.00  0.00      LIGA    
ATOM    637  C   CYS X  17       5.077   1.199  -9.819  1.00  0.00      LIGA    
ATOM    638  O   CYS X  17       5.564   0.078  -9.726  1.00  0.00      LIGA    
ATOM    639  N   ALA X  18       5.822   2.190 -10.307  1.00  0.00      LIGA    
ATOM    640  HN  ALA X  18       5.270   3.007 -10.452  1.00  0.00      LIGA    
ATOM    641  CA  ALA X  18       7.238   2.114 -10.646  1.00  0.00      LIGA    
ATOM    642  HA  ALA X  18       7.279   1.196 -11.214  1.00  0.00      LIGA    
ATOM    643  CB  ALA X  18       7.632   3.458 -11.309  1.00  0.00      LIGA    
ATOM    644  HB1 ALA X  18       8.683   3.440 -11.669  1.00  0.00      LIGA    
ATOM    645  HB2 ALA X  18       7.510   4.315 -10.612  1.00  0.00      LIGA    
ATOM    646  HB3 ALA X  18       6.951   3.741 -12.140  1.00  0.00      LIGA    
ATOM    647  C   ALA X  18       8.062   1.853  -9.385  1.00  0.00      LIGA    
ATOM    648  O   ALA X  18       8.995   1.072  -9.449  1.00  0.00      LIGA    
ATOM    649  N   PHE X  19       7.668   2.407  -8.207  1.00  0.00      LIGA    
ATOM    650  HN  PHE X  19       6.945   3.086  -8.110  1.00  0.00      LIGA    
ATOM    651  CA  PHE X  19       8.217   2.174  -6.855  1.00  0.00      LIGA    
ATOM    652  HA  PHE X  19       9.247   2.442  -7.039  1.00  0.00      LIGA    
ATOM    653  CB  PHE X  19       7.642   3.267  -5.814  1.00  0.00      LIGA    
ATOM    654  HB1 PHE X  19       6.554   3.380  -6.006  1.00  0.00      LIGA    
ATOM    655  HB2 PHE X  19       8.099   4.270  -5.950  1.00  0.00      LIGA    
ATOM    656  CG  PHE X  19       7.625   2.975  -4.321  1.00  0.00      LIGA    
ATOM    657  CD1 PHE X  19       8.566   2.224  -3.598  1.00  0.00      LIGA    
ATOM    658  HD1 PHE X  19       9.319   1.694  -4.162  1.00  0.00      LIGA    
ATOM    659  CE1 PHE X  19       8.520   2.209  -2.157  1.00  0.00      LIGA    
ATOM    660  HE1 PHE X  19       9.242   1.572  -1.668  1.00  0.00      LIGA    
ATOM    661  CZ  PHE X  19       7.461   2.834  -1.501  1.00  0.00      LIGA    
ATOM    662  HZ  PHE X  19       7.596   2.945  -0.435  1.00  0.00      LIGA    
ATOM    663  CD2 PHE X  19       6.585   3.545  -3.639  1.00  0.00      LIGA    
ATOM    664  HD2 PHE X  19       5.778   4.086  -4.110  1.00  0.00      LIGA    
ATOM    665  CE2 PHE X  19       6.461   3.502  -2.232  1.00  0.00      LIGA    
ATOM    666  HE2 PHE X  19       5.736   4.110  -1.710  1.00  0.00      LIGA    
ATOM    667  C   PHE X  19       8.043   0.749  -6.444  1.00  0.00      LIGA    
ATOM    668  O   PHE X  19       8.992   0.028  -6.162  1.00  0.00      LIGA    
ATOM    669  N   PHE X  20       6.765   0.263  -6.548  1.00  0.00      LIGA    
ATOM    670  HN  PHE X  20       6.058   0.947  -6.709  1.00  0.00      LIGA    
ATOM    671  CA  PHE X  20       6.369  -1.067  -6.220  1.00  0.00      LIGA    
ATOM    672  HA  PHE X  20       6.785  -1.275  -5.245  1.00  0.00      LIGA    
ATOM    673  CB  PHE X  20       4.880  -1.290  -6.125  1.00  0.00      LIGA    
ATOM    674  HB1 PHE X  20       4.541  -2.337  -6.273  1.00  0.00      LIGA    
ATOM    675  HB2 PHE X  20       4.313  -0.653  -6.838  1.00  0.00      LIGA    
ATOM    676  CG  PHE X  20       4.252  -0.987  -4.806  1.00  0.00      LIGA    
ATOM    677  CD1 PHE X  20       2.969  -1.523  -4.505  1.00  0.00      LIGA    
ATOM    678  HD1 PHE X  20       2.310  -1.953  -5.245  1.00  0.00      LIGA    
ATOM    679  CE1 PHE X  20       2.317  -1.340  -3.287  1.00  0.00      LIGA    
ATOM    680  HE1 PHE X  20       1.366  -1.823  -3.114  1.00  0.00      LIGA    
ATOM    681  CZ  PHE X  20       2.950  -0.560  -2.337  1.00  0.00      LIGA    
ATOM    682  HZ  PHE X  20       2.478  -0.410  -1.377  1.00  0.00      LIGA    
ATOM    683  CD2 PHE X  20       4.870  -0.219  -3.766  1.00  0.00      LIGA    
ATOM    684  HD2 PHE X  20       5.868   0.186  -3.851  1.00  0.00      LIGA    
ATOM    685  CE2 PHE X  20       4.267   0.014  -2.515  1.00  0.00      LIGA    
ATOM    686  HE2 PHE X  20       4.726   0.488  -1.659  1.00  0.00      LIGA    
ATOM    687  C   PHE X  20       7.099  -2.173  -7.115  1.00  0.00      LIGA    
ATOM    688  O   PHE X  20       7.724  -3.101  -6.596  1.00  0.00      LIGA    
ATOM    689  N   HSD X  21       7.097  -1.971  -8.406  1.00  0.00      LIGA    
ATOM    690  HN  HSD X  21       6.553  -1.278  -8.871  1.00  0.00      LIGA    
ATOM    691  CA  HSD X  21       7.866  -2.872  -9.261  1.00  0.00      LIGA    
ATOM    692  HA  HSD X  21       7.560  -3.867  -8.974  1.00  0.00      LIGA    
ATOM    693  CB  HSD X  21       7.573  -2.757 -10.798  1.00  0.00      LIGA    
ATOM    694  HB1 HSD X  21       8.360  -3.332 -11.331  1.00  0.00      LIGA    
ATOM    695  HB2 HSD X  21       7.802  -1.732 -11.161  1.00  0.00      LIGA    
ATOM    696  ND1 HSD X  21       4.966  -2.687 -11.066  1.00  0.00      LIGA    
ATOM    697  HD1 HSD X  21       4.771  -1.766 -10.730  1.00  0.00      LIGA    
ATOM    698  CG  HSD X  21       6.186  -3.287 -11.237  1.00  0.00      LIGA    
ATOM    699  CE1 HSD X  21       4.010  -3.539 -11.659  1.00  0.00      LIGA    
ATOM    700  HE1 HSD X  21       2.935  -3.488 -11.492  1.00  0.00      LIGA    
ATOM    701  NE2 HSD X  21       4.589  -4.577 -12.243  1.00  0.00      LIGA    
ATOM    702  CD2 HSD X  21       5.944  -4.430 -11.956  1.00  0.00      LIGA    
ATOM    703  HD2 HSD X  21       6.685  -5.086 -12.397  1.00  0.00      LIGA    
ATOM    704  C   HSD X  21       9.386  -2.821  -8.995  1.00  0.00      LIGA    
ATOM    705  O   HSD X  21       9.939  -3.889  -8.865  1.00  0.00      LIGA    
ATOM    706  N   SER X  22       9.933  -1.674  -8.753  1.00  0.00      LIGA    
ATOM    707  HN  SER X  22       9.390  -0.857  -8.932  1.00  0.00      LIGA    
ATOM    708  CA  SER X  22      11.374  -1.459  -8.438  1.00  0.00      LIGA    
ATOM    709  HA  SER X  22      11.885  -1.987  -9.229  1.00  0.00      LIGA    
ATOM    710  CB  SER X  22      11.826   0.057  -8.412  1.00  0.00      LIGA    
ATOM    711  HB1 SER X  22      12.892   0.181  -8.126  1.00  0.00      LIGA    
ATOM    712  HB2 SER X  22      11.294   0.498  -7.543  1.00  0.00      LIGA    
ATOM    713  OG  SER X  22      11.552   0.711  -9.696  1.00  0.00      LIGA    
ATOM    714  HG1 SER X  22      10.602   0.815  -9.789  1.00  0.00      LIGA    
ATOM    715  C   SER X  22      11.760  -2.222  -7.179  1.00  0.00      LIGA    
ATOM    716  O   SER X  22      12.802  -2.858  -7.105  1.00  0.00      LIGA    
ATOM    717  N   VAL X  23      10.867  -2.211  -6.109  1.00  0.00      LIGA    
ATOM    718  HN  VAL X  23      10.052  -1.640  -6.169  1.00  0.00      LIGA    
ATOM    719  CA  VAL X  23      11.017  -2.948  -4.804  1.00  0.00      LIGA    
ATOM    720  HA  VAL X  23      12.017  -2.764  -4.440  1.00  0.00      LIGA    
ATOM    721  CB  VAL X  23      10.093  -2.408  -3.731  1.00  0.00      LIGA    
ATOM    722  HB  VAL X  23       9.176  -2.048  -4.246  1.00  0.00      LIGA    
ATOM    723  CG1 VAL X  23       9.789  -3.363  -2.532  1.00  0.00      LIGA    
ATOM    724 HG11 VAL X  23       8.946  -2.893  -1.982  1.00  0.00      LIGA    
ATOM    725 HG12 VAL X  23      10.690  -3.567  -1.916  1.00  0.00      LIGA    
ATOM    726 HG13 VAL X  23       9.403  -4.322  -2.938  1.00  0.00      LIGA    
ATOM    727  CG2 VAL X  23      10.556  -1.041  -3.250  1.00  0.00      LIGA    
ATOM    728 HG21 VAL X  23      10.536  -0.277  -4.056  1.00  0.00      LIGA    
ATOM    729 HG22 VAL X  23      11.596  -1.165  -2.878  1.00  0.00      LIGA    
ATOM    730 HG23 VAL X  23       9.967  -0.675  -2.382  1.00  0.00      LIGA    
ATOM    731  C   VAL X  23      10.905  -4.494  -4.985  1.00  0.00      LIGA    
ATOM    732  O   VAL X  23      11.464  -5.330  -4.362  1.00  0.00      LIGA    
ATOM    733  N   HSD X  24      10.008  -4.952  -5.830  1.00  0.00      LIGA    
ATOM    734  HN  HSD X  24       9.414  -4.383  -6.393  1.00  0.00      LIGA    
ATOM    735  CA  HSD X  24       9.771  -6.338  -6.143  1.00  0.00      LIGA    
ATOM    736  HA  HSD X  24       9.803  -6.906  -5.225  1.00  0.00      LIGA    
ATOM    737  CB  HSD X  24       8.361  -6.534  -6.748  1.00  0.00      LIGA    
ATOM    738  HB1 HSD X  24       8.387  -7.560  -7.174  1.00  0.00      LIGA    
ATOM    739  HB2 HSD X  24       8.287  -5.826  -7.601  1.00  0.00      LIGA    
ATOM    740  ND1 HSD X  24       6.727  -5.349  -5.235  1.00  0.00      LIGA    
ATOM    741  HD1 HSD X  24       7.217  -4.479  -5.290  1.00  0.00      LIGA    
ATOM    742  CG  HSD X  24       7.185  -6.526  -5.830  1.00  0.00      LIGA    
ATOM    743  CE1 HSD X  24       5.617  -5.646  -4.515  1.00  0.00      LIGA    
ATOM    744  HE1 HSD X  24       5.073  -4.821  -4.056  1.00  0.00      LIGA    
ATOM    745  NE2 HSD X  24       5.314  -6.924  -4.657  1.00  0.00      LIGA    
ATOM    746  CD2 HSD X  24       6.320  -7.464  -5.470  1.00  0.00      LIGA    
ATOM    747  HD2 HSD X  24       6.282  -8.536  -5.621  1.00  0.00      LIGA    
ATOM    748  C   HSD X  24      10.747  -7.014  -7.030  1.00  0.00      LIGA    
ATOM    749  O   HSD X  24      11.099  -8.161  -6.907  1.00  0.00      LIGA    
ATOM    750  N   ASP X  25      11.291  -6.175  -7.978  1.00  0.00      LIGA    
ATOM    751  HN  ASP X  25      10.980  -5.230  -8.050  1.00  0.00      LIGA    
ATOM    752  CA  ASP X  25      12.453  -6.477  -8.788  1.00  0.00      LIGA    
ATOM    753  HA  ASP X  25      12.207  -7.436  -9.219  1.00  0.00      LIGA    
ATOM    754  CB  ASP X  25      12.843  -5.273  -9.798  1.00  0.00      LIGA    
ATOM    755  HB1 ASP X  25      13.903  -5.225 -10.128  1.00  0.00      LIGA    
ATOM    756  HB2 ASP X  25      12.645  -4.372  -9.180  1.00  0.00      LIGA    
ATOM    757  CG  ASP X  25      11.950  -5.062 -10.986  1.00  0.00      LIGA    
ATOM    758  OD1 ASP X  25      11.244  -6.041 -11.396  1.00  0.00      LIGA    
ATOM    759  OD2 ASP X  25      11.939  -3.923 -11.545  1.00  0.00      LIGA    
ATOM    760  C   ASP X  25      13.668  -6.744  -7.911  1.00  0.00      LIGA    
ATOM    761  O   ASP X  25      14.481  -7.660  -8.156  1.00  0.00      LIGA    
ATOM    762  N   ASP X  26      13.882  -5.882  -6.879  1.00  0.00      LIGA    
ATOM    763  HN  ASP X  26      13.298  -5.077  -6.816  1.00  0.00      LIGA    
ATOM    764  CA  ASP X  26      15.129  -5.799  -6.185  1.00  0.00      LIGA    
ATOM    765  HA  ASP X  26      15.722  -6.690  -6.332  1.00  0.00      LIGA    
ATOM    766  CB  ASP X  26      15.986  -4.697  -6.896  1.00  0.00      LIGA    
ATOM    767  HB1 ASP X  26      15.495  -3.731  -6.653  1.00  0.00      LIGA    
ATOM    768  HB2 ASP X  26      15.971  -4.844  -7.997  1.00  0.00      LIGA    
ATOM    769  CG  ASP X  26      17.370  -4.712  -6.440  1.00  0.00      LIGA    
ATOM    770  OD1 ASP X  26      18.206  -4.090  -7.203  1.00  0.00      LIGA    
ATOM    771  OD2 ASP X  26      17.779  -5.219  -5.412  1.00  0.00      LIGA    
ATOM    772  C   ASP X  26      14.940  -5.510  -4.672  1.00  0.00      LIGA    
ATOM    773  O   ASP X  26      14.634  -4.320  -4.393  1.00  0.00      LIGA    
ATOM    774  N   PRO X  27      15.202  -6.404  -3.740  1.00  0.00      LIGA    
ATOM    775  CD  PRO X  27      15.582  -7.817  -3.953  1.00  0.00      LIGA    
ATOM    776  HD1 PRO X  27      16.412  -8.045  -4.656  1.00  0.00      LIGA    
ATOM    777  HD2 PRO X  27      14.719  -8.412  -4.318  1.00  0.00      LIGA    
ATOM    778  CA  PRO X  27      15.006  -6.048  -2.326  1.00  0.00      LIGA    
ATOM    779  HA  PRO X  27      14.131  -5.433  -2.176  1.00  0.00      LIGA    
ATOM    780  CB  PRO X  27      14.969  -7.417  -1.686  1.00  0.00      LIGA    
ATOM    781  HB1 PRO X  27      13.913  -7.729  -1.835  1.00  0.00      LIGA    
ATOM    782  HB2 PRO X  27      15.172  -7.555  -0.602  1.00  0.00      LIGA    
ATOM    783  CG  PRO X  27      15.764  -8.379  -2.558  1.00  0.00      LIGA    
ATOM    784  HG1 PRO X  27      16.840  -8.418  -2.283  1.00  0.00      LIGA    
ATOM    785  HG2 PRO X  27      15.256  -9.362  -2.460  1.00  0.00      LIGA    
ATOM    786  C   PRO X  27      16.166  -5.202  -1.913  1.00  0.00      LIGA    
ATOM    787  O   PRO X  27      16.204  -4.816  -0.748  1.00  0.00      LIGA    
ATOM    788  N   SER X  28      17.246  -4.898  -2.737  1.00  0.00      LIGA    
ATOM    789  HN  SER X  28      17.249  -5.055  -3.722  1.00  0.00      LIGA    
ATOM    790  CA  SER X  28      18.378  -4.203  -2.225  1.00  0.00      LIGA    
ATOM    791  HA  SER X  28      18.540  -4.417  -1.179  1.00  0.00      LIGA    
ATOM    792  CB  SER X  28      19.733  -4.546  -2.893  1.00  0.00      LIGA    
ATOM    793  HB1 SER X  28      19.658  -5.650  -2.991  1.00  0.00      LIGA    
ATOM    794  HB2 SER X  28      20.554  -4.363  -2.166  1.00  0.00      LIGA    
ATOM    795  OG  SER X  28      19.856  -3.950  -4.248  1.00  0.00      LIGA    
ATOM    796  HG1 SER X  28      19.217  -4.510  -4.695  1.00  0.00      LIGA    
ATOM    797  C   SER X  28      18.178  -2.754  -2.257  1.00  0.00      LIGA    
ATOM    798  O   SER X  28      18.934  -2.043  -1.593  1.00  0.00      LIGA    
ATOM    799  N   GLN X  29      17.217  -2.239  -3.031  1.00  0.00      LIGA    
ATOM    800  HN  GLN X  29      16.642  -2.855  -3.564  1.00  0.00      LIGA    
ATOM    801  CA  GLN X  29      16.944  -0.781  -3.084  1.00  0.00      LIGA    
ATOM    802  HA  GLN X  29      17.793  -0.239  -2.695  1.00  0.00      LIGA    
ATOM    803  CB  GLN X  29      16.544  -0.442  -4.573  1.00  0.00      LIGA    
ATOM    804  HB1 GLN X  29      16.545   0.659  -4.718  1.00  0.00      LIGA    
ATOM    805  HB2 GLN X  29      15.570  -0.919  -4.815  1.00  0.00      LIGA    
ATOM    806  CG  GLN X  29      17.659  -0.907  -5.562  1.00  0.00      LIGA    
ATOM    807  HG1 GLN X  29      17.398  -0.580  -6.591  1.00  0.00      LIGA    
ATOM    808  HG2 GLN X  29      17.708  -2.017  -5.565  1.00  0.00      LIGA    
ATOM    809  CD  GLN X  29      19.039  -0.393  -5.282  1.00  0.00      LIGA    
ATOM    810  OE1 GLN X  29      19.248   0.843  -5.350  1.00  0.00      LIGA    
ATOM    811  NE2 GLN X  29      20.015  -1.227  -4.860  1.00  0.00      LIGA    
ATOM    812 HE21 GLN X  29      20.823  -0.883  -4.382  1.00  0.00      LIGA    
ATOM    813 HE22 GLN X  29      19.688  -2.165  -4.744  1.00  0.00      LIGA    
ATOM    814  C   GLN X  29      15.749  -0.284  -2.188  1.00  0.00      LIGA    
ATOM    815  O   GLN X  29      15.629   0.899  -1.959  1.00  0.00      LIGA    
ATOM    816  N   SER X  30      14.864  -1.194  -1.621  1.00  0.00      LIGA    
ATOM    817  HN  SER X  30      15.138  -2.153  -1.609  1.00  0.00      LIGA    
ATOM    818  CA  SER X  30      13.584  -0.964  -0.980  1.00  0.00      LIGA    
ATOM    819  HA  SER X  30      12.930  -0.500  -1.704  1.00  0.00      LIGA    
ATOM    820  CB  SER X  30      12.896  -2.269  -0.640  1.00  0.00      LIGA    
ATOM    821  HB1 SER X  30      12.655  -2.786  -1.593  1.00  0.00      LIGA    
ATOM    822  HB2 SER X  30      11.905  -2.111  -0.163  1.00  0.00      LIGA    
ATOM    823  OG  SER X  30      13.709  -3.108   0.193  1.00  0.00      LIGA    
ATOM    824  HG1 SER X  30      13.277  -3.964   0.239  1.00  0.00      LIGA    
ATOM    825  C   SER X  30      13.570   0.023   0.158  1.00  0.00      LIGA    
ATOM    826  O   SER X  30      12.703   0.849   0.320  1.00  0.00      LIGA    
ATOM    827  N   ALA X  31      14.655  -0.055   1.010  1.00  0.00      LIGA    
ATOM    828  HN  ALA X  31      15.335  -0.780   1.076  1.00  0.00      LIGA    
ATOM    829  CA  ALA X  31      14.859   0.840   2.096  1.00  0.00      LIGA    
ATOM    830  HA  ALA X  31      13.903   0.983   2.579  1.00  0.00      LIGA    
ATOM    831  CB  ALA X  31      15.852   0.180   2.988  1.00  0.00      LIGA    
ATOM    832  HB1 ALA X  31      15.397  -0.774   3.327  1.00  0.00      LIGA    
ATOM    833  HB2 ALA X  31      16.077   0.736   3.923  1.00  0.00      LIGA    
ATOM    834  HB3 ALA X  31      16.825  -0.031   2.494  1.00  0.00      LIGA    
ATOM    835  C   ALA X  31      15.356   2.293   1.682  1.00  0.00      LIGA    
ATOM    836  O   ALA X  31      15.178   3.236   2.445  1.00  0.00      LIGA    
ATOM    837  N   ASN X  32      15.988   2.386   0.526  1.00  0.00      LIGA    
ATOM    838  HN  ASN X  32      16.004   1.530   0.016  1.00  0.00      LIGA    
ATOM    839  CA  ASN X  32      16.213   3.690  -0.118  1.00  0.00      LIGA    
ATOM    840  HA  ASN X  32      16.629   4.369   0.611  1.00  0.00      LIGA    
ATOM    841  CB  ASN X  32      17.293   3.776  -1.182  1.00  0.00      LIGA    
ATOM    842  HB1 ASN X  32      17.538   4.823  -1.460  1.00  0.00      LIGA    
ATOM    843  HB2 ASN X  32      16.991   3.224  -2.098  1.00  0.00      LIGA    
ATOM    844  CG  ASN X  32      18.651   3.150  -0.761  1.00  0.00      LIGA    
ATOM    845  OD1 ASN X  32      19.216   3.525   0.252  1.00  0.00      LIGA    
ATOM    846  ND2 ASN X  32      19.279   2.244  -1.506  1.00  0.00      LIGA    
ATOM    847 HD21 ASN X  32      18.919   1.941  -2.388  1.00  0.00      LIGA    
ATOM    848 HD22 ASN X  32      20.092   1.786  -1.146  1.00  0.00      LIGA    
ATOM    849  C   ASN X  32      15.003   4.287  -0.696  1.00  0.00      LIGA    
ATOM    850  O   ASN X  32      14.501   5.296  -0.253  1.00  0.00      LIGA    
ATOM    851  N   LEU X  33      14.288   3.460  -1.534  1.00  0.00      LIGA    
ATOM    852  HN  LEU X  33      14.540   2.524  -1.770  1.00  0.00      LIGA    
ATOM    853  CA  LEU X  33      13.009   3.836  -2.045  1.00  0.00      LIGA    
ATOM    854  HA  LEU X  33      13.217   4.734  -2.609  1.00  0.00      LIGA    
ATOM    855  CB  LEU X  33      12.423   2.803  -3.130  1.00  0.00      LIGA    
ATOM    856  HB1 LEU X  33      11.323   2.953  -3.187  1.00  0.00      LIGA    
ATOM    857  HB2 LEU X  33      12.503   1.725  -2.876  1.00  0.00      LIGA    
ATOM    858  CG  LEU X  33      13.046   3.034  -4.607  1.00  0.00      LIGA    
ATOM    859  HG  LEU X  33      14.147   3.132  -4.503  1.00  0.00      LIGA    
ATOM    860  CD1 LEU X  33      12.845   1.947  -5.628  1.00  0.00      LIGA    
ATOM    861 HD11 LEU X  33      13.008   0.909  -5.267  1.00  0.00      LIGA    
ATOM    862 HD12 LEU X  33      13.487   1.976  -6.534  1.00  0.00      LIGA    
ATOM    863 HD13 LEU X  33      11.808   1.931  -6.027  1.00  0.00      LIGA    
ATOM    864  CD2 LEU X  33      12.488   4.293  -5.224  1.00  0.00      LIGA    
ATOM    865 HD21 LEU X  33      12.754   4.306  -6.303  1.00  0.00      LIGA    
ATOM    866 HD22 LEU X  33      12.687   5.216  -4.639  1.00  0.00      LIGA    
ATOM    867 HD23 LEU X  33      11.381   4.229  -5.280  1.00  0.00      LIGA    
ATOM    868  C   LEU X  33      11.979   4.188  -1.026  1.00  0.00      LIGA    
ATOM    869  O   LEU X  33      11.289   5.177  -1.239  1.00  0.00      LIGA    
ATOM    870  N   LEU X  34      11.898   3.518   0.124  1.00  0.00      LIGA    
ATOM    871  HN  LEU X  34      12.637   2.894   0.366  1.00  0.00      LIGA    
ATOM    872  CA  LEU X  34      11.009   3.835   1.182  1.00  0.00      LIGA    
ATOM    873  HA  LEU X  34      10.058   3.880   0.673  1.00  0.00      LIGA    
ATOM    874  CB  LEU X  34      10.876   2.652   2.164  1.00  0.00      LIGA    
ATOM    875  HB1 LEU X  34      11.891   2.383   2.528  1.00  0.00      LIGA    
ATOM    876  HB2 LEU X  34      10.548   1.751   1.602  1.00  0.00      LIGA    
ATOM    877  CG  LEU X  34       9.906   2.914   3.393  1.00  0.00      LIGA    
ATOM    878  HG  LEU X  34      10.087   3.953   3.741  1.00  0.00      LIGA    
ATOM    879  CD1 LEU X  34       8.481   2.736   2.934  1.00  0.00      LIGA    
ATOM    880 HD11 LEU X  34       7.928   3.691   2.805  1.00  0.00      LIGA    
ATOM    881 HD12 LEU X  34       7.920   2.267   3.770  1.00  0.00      LIGA    
ATOM    882 HD13 LEU X  34       8.360   2.011   2.101  1.00  0.00      LIGA    
ATOM    883  CD2 LEU X  34      10.172   1.946   4.536  1.00  0.00      LIGA    
ATOM    884 HD21 LEU X  34       9.944   0.908   4.211  1.00  0.00      LIGA    
ATOM    885 HD22 LEU X  34       9.562   2.170   5.437  1.00  0.00      LIGA    
ATOM    886 HD23 LEU X  34      11.245   1.965   4.827  1.00  0.00      LIGA    
ATOM    887  C   LEU X  34      11.134   5.173   1.898  1.00  0.00      LIGA    
ATOM    888  O   LEU X  34      10.121   5.841   2.007  1.00  0.00      LIGA    
ATOM    889  N   ALA X  35      12.406   5.529   2.281  1.00  0.00      LIGA    
ATOM    890  HN  ALA X  35      13.203   4.934   2.206  1.00  0.00      LIGA    
ATOM    891  CA  ALA X  35      12.713   6.841   2.736  1.00  0.00      LIGA    
ATOM    892  HA  ALA X  35      12.103   7.020   3.609  1.00  0.00      LIGA    
ATOM    893  CB  ALA X  35      14.157   6.880   3.118  1.00  0.00      LIGA    
ATOM    894  HB1 ALA X  35      14.702   6.704   2.166  1.00  0.00      LIGA    
ATOM    895  HB2 ALA X  35      14.437   6.180   3.935  1.00  0.00      LIGA    
ATOM    896  HB3 ALA X  35      14.554   7.878   3.403  1.00  0.00      LIGA    
ATOM    897  C   ALA X  35      12.422   7.956   1.702  1.00  0.00      LIGA    
ATOM    898  O   ALA X  35      11.721   8.991   1.982  1.00  0.00      LIGA    
ATOM    899  N   GLU X  36      12.749   7.712   0.374  1.00  0.00      LIGA    
ATOM    900  HN  GLU X  36      13.251   6.922   0.031  1.00  0.00      LIGA    
ATOM    901  CA  GLU X  36      12.347   8.623  -0.641  1.00  0.00      LIGA    
ATOM    902  HA  GLU X  36      12.692   9.571  -0.255  1.00  0.00      LIGA    
ATOM    903  CB  GLU X  36      12.946   8.277  -2.002  1.00  0.00      LIGA    
ATOM    904  HB1 GLU X  36      12.542   9.041  -2.701  1.00  0.00      LIGA    
ATOM    905  HB2 GLU X  36      12.559   7.293  -2.343  1.00  0.00      LIGA    
ATOM    906  CG  GLU X  36      14.492   8.287  -2.044  1.00  0.00      LIGA    
ATOM    907  HG1 GLU X  36      14.871   8.117  -3.074  1.00  0.00      LIGA    
ATOM    908  HG2 GLU X  36      14.904   7.437  -1.459  1.00  0.00      LIGA    
ATOM    909  CD  GLU X  36      15.209   9.598  -1.488  1.00  0.00      LIGA    
ATOM    910  OE1 GLU X  36      16.036   9.391  -0.573  1.00  0.00      LIGA    
ATOM    911  OE2 GLU X  36      15.143  10.715  -2.050  1.00  0.00      LIGA    
ATOM    912  C   GLU X  36      10.813   8.719  -0.882  1.00  0.00      LIGA    
ATOM    913  O   GLU X  36      10.374   9.857  -1.018  1.00  0.00      LIGA    
ATOM    914  N   ALA X  37      10.045   7.593  -0.859  1.00  0.00      LIGA    
ATOM    915  HN  ALA X  37      10.407   6.666  -0.821  1.00  0.00      LIGA    
ATOM    916  CA  ALA X  37       8.567   7.596  -0.972  1.00  0.00      LIGA    
ATOM    917  HA  ALA X  37       8.383   8.119  -1.899  1.00  0.00      LIGA    
ATOM    918  CB  ALA X  37       8.050   6.138  -1.078  1.00  0.00      LIGA    
ATOM    919  HB1 ALA X  37       8.362   5.534  -0.199  1.00  0.00      LIGA    
ATOM    920  HB2 ALA X  37       8.452   5.703  -2.018  1.00  0.00      LIGA    
ATOM    921  HB3 ALA X  37       6.948   6.034  -1.170  1.00  0.00      LIGA    
ATOM    922  C   ALA X  37       7.987   8.418   0.212  1.00  0.00      LIGA    
ATOM    923  O   ALA X  37       7.121   9.211  -0.003  1.00  0.00      LIGA    
ATOM    924  N   LYS X  38       8.428   8.176   1.514  1.00  0.00      LIGA    
ATOM    925  HN  LYS X  38       9.146   7.510   1.702  1.00  0.00      LIGA    
ATOM    926  CA  LYS X  38       8.007   9.047   2.598  1.00  0.00      LIGA    
ATOM    927  HA  LYS X  38       6.959   8.853   2.777  1.00  0.00      LIGA    
ATOM    928  CB  LYS X  38       8.821   8.592   3.833  1.00  0.00      LIGA    
ATOM    929  HB1 LYS X  38       8.771   9.316   4.674  1.00  0.00      LIGA    
ATOM    930  HB2 LYS X  38       9.906   8.523   3.607  1.00  0.00      LIGA    
ATOM    931  CG  LYS X  38       8.296   7.260   4.493  1.00  0.00      LIGA    
ATOM    932  HG1 LYS X  38       7.954   6.518   3.740  1.00  0.00      LIGA    
ATOM    933  HG2 LYS X  38       7.399   7.557   5.076  1.00  0.00      LIGA    
ATOM    934  CD  LYS X  38       9.304   6.544   5.412  1.00  0.00      LIGA    
ATOM    935  HD1 LYS X  38      10.214   6.532   4.776  1.00  0.00      LIGA    
ATOM    936  HD2 LYS X  38       8.964   5.494   5.536  1.00  0.00      LIGA    
ATOM    937  CE  LYS X  38       9.493   7.206   6.852  1.00  0.00      LIGA    
ATOM    938  HE1 LYS X  38       8.726   6.810   7.551  1.00  0.00      LIGA    
ATOM    939  HE2 LYS X  38       9.414   8.303   6.694  1.00  0.00      LIGA    
ATOM    940  NZ  LYS X  38      10.806   6.888   7.423  1.00  0.00      LIGA    
ATOM    941  HZ1 LYS X  38      10.861   7.294   8.379  1.00  0.00      LIGA    
ATOM    942  HZ2 LYS X  38      11.545   7.267   6.796  1.00  0.00      LIGA    
ATOM    943  HZ3 LYS X  38      10.862   5.850   7.444  1.00  0.00      LIGA    
ATOM    944  C   LYS X  38       8.128  10.593   2.464  1.00  0.00      LIGA    
ATOM    945  O   LYS X  38       7.181  11.389   2.476  1.00  0.00      LIGA    
ATOM    946  N   LYS X  39       9.389  11.023   2.132  1.00  0.00      LIGA    
ATOM    947  HN  LYS X  39      10.074  10.300   2.092  1.00  0.00      LIGA    
ATOM    948  CA  LYS X  39       9.727  12.314   1.667  1.00  0.00      LIGA    
ATOM    949  HA  LYS X  39       9.677  13.020   2.483  1.00  0.00      LIGA    
ATOM    950  CB  LYS X  39      11.253  12.206   1.344  1.00  0.00      LIGA    
ATOM    951  HB1 LYS X  39      11.298  11.504   0.483  1.00  0.00      LIGA    
ATOM    952  HB2 LYS X  39      11.769  11.744   2.212  1.00  0.00      LIGA    
ATOM    953  CG  LYS X  39      11.889  13.551   0.823  1.00  0.00      LIGA    
ATOM    954  HG1 LYS X  39      12.033  14.140   1.754  1.00  0.00      LIGA    
ATOM    955  HG2 LYS X  39      11.245  14.018   0.047  1.00  0.00      LIGA    
ATOM    956  CD  LYS X  39      13.169  13.332  -0.020  1.00  0.00      LIGA    
ATOM    957  HD1 LYS X  39      13.480  14.300  -0.467  1.00  0.00      LIGA    
ATOM    958  HD2 LYS X  39      12.909  12.588  -0.803  1.00  0.00      LIGA    
ATOM    959  CE  LYS X  39      14.357  12.773   0.774  1.00  0.00      LIGA    
ATOM    960  HE1 LYS X  39      14.017  11.805   1.201  1.00  0.00      LIGA    
ATOM    961  HE2 LYS X  39      14.596  13.516   1.564  1.00  0.00      LIGA    
ATOM    962  NZ  LYS X  39      15.440  12.591  -0.118  1.00  0.00      LIGA    
ATOM    963  HZ1 LYS X  39      15.279  11.793  -0.765  1.00  0.00      LIGA    
ATOM    964  HZ2 LYS X  39      16.288  12.429   0.461  1.00  0.00      LIGA    
ATOM    965  HZ3 LYS X  39      15.683  13.445  -0.659  1.00  0.00      LIGA    
ATOM    966  C   LYS X  39       8.859  12.743   0.448  1.00  0.00      LIGA    
ATOM    967  O   LYS X  39       8.380  13.876   0.388  1.00  0.00      LIGA    
ATOM    968  N   LEU X  40       8.707  11.975  -0.640  1.00  0.00      LIGA    
ATOM    969  HN  LEU X  40       9.169  11.093  -0.678  1.00  0.00      LIGA    
ATOM    970  CA  LEU X  40       7.939  12.411  -1.794  1.00  0.00      LIGA    
ATOM    971  HA  LEU X  40       8.343  13.366  -2.094  1.00  0.00      LIGA    
ATOM    972  CB  LEU X  40       7.949  11.423  -2.945  1.00  0.00      LIGA    
ATOM    973  HB1 LEU X  40       7.688  10.404  -2.589  1.00  0.00      LIGA    
ATOM    974  HB2 LEU X  40       9.020  11.473  -3.239  1.00  0.00      LIGA    
ATOM    975  CG  LEU X  40       7.251  11.866  -4.292  1.00  0.00      LIGA    
ATOM    976  HG  LEU X  40       6.150  11.814  -4.149  1.00  0.00      LIGA    
ATOM    977  CD1 LEU X  40       7.651  13.257  -4.655  1.00  0.00      LIGA    
ATOM    978 HD11 LEU X  40       8.614  13.537  -4.177  1.00  0.00      LIGA    
ATOM    979 HD12 LEU X  40       6.990  13.969  -4.116  1.00  0.00      LIGA    
ATOM    980 HD13 LEU X  40       7.584  13.455  -5.746  1.00  0.00      LIGA    
ATOM    981  CD2 LEU X  40       7.641  10.845  -5.476  1.00  0.00      LIGA    
ATOM    982 HD21 LEU X  40       6.971  11.150  -6.308  1.00  0.00      LIGA    
ATOM    983 HD22 LEU X  40       7.423   9.828  -5.086  1.00  0.00      LIGA    
ATOM    984 HD23 LEU X  40       8.690  11.104  -5.732  1.00  0.00      LIGA    
ATOM    985  C   LEU X  40       6.479  12.548  -1.453  1.00  0.00      LIGA    
ATOM    986  O   LEU X  40       5.882  13.477  -1.846  1.00  0.00      LIGA    
ATOM    987  N   ASN X  41       5.942  11.639  -0.664  1.00  0.00      LIGA    
ATOM    988  HN  ASN X  41       6.616  10.996  -0.308  1.00  0.00      LIGA    
ATOM    989  CA  ASN X  41       4.503  11.618  -0.277  1.00  0.00      LIGA    
ATOM    990  HA  ASN X  41       3.933  11.787  -1.178  1.00  0.00      LIGA    
ATOM    991  CB  ASN X  41       4.166  10.225   0.352  1.00  0.00      LIGA    
ATOM    992  HB1 ASN X  41       4.836   9.979   1.203  1.00  0.00      LIGA    
ATOM    993  HB2 ASN X  41       4.269   9.437  -0.425  1.00  0.00      LIGA    
ATOM    994  CG  ASN X  41       2.656  10.152   0.775  1.00  0.00      LIGA    
ATOM    995  OD1 ASN X  41       1.789   9.754   0.006  1.00  0.00      LIGA    
ATOM    996  ND2 ASN X  41       2.364  10.506   2.018  1.00  0.00      LIGA    
ATOM    997 HD21 ASN X  41       3.081  10.762   2.667  1.00  0.00      LIGA    
ATOM    998 HD22 ASN X  41       1.420  10.287   2.266  1.00  0.00      LIGA    
ATOM    999  C   ASN X  41       4.176  12.828   0.548  1.00  0.00      LIGA    
ATOM   1000  O   ASN X  41       3.081  13.383   0.523  1.00  0.00      LIGA    
ATOM   1001  N   ASP X  42       5.145  13.389   1.322  1.00  0.00      LIGA    
ATOM   1002  HN  ASP X  42       6.051  12.976   1.378  1.00  0.00      LIGA    
ATOM   1003  CA  ASP X  42       5.100  14.668   1.989  1.00  0.00      LIGA    
ATOM   1004  HA  ASP X  42       4.111  14.725   2.419  1.00  0.00      LIGA    
ATOM   1005  CB  ASP X  42       6.055  14.702   3.182  1.00  0.00      LIGA    
ATOM   1006  HB1 ASP X  42       5.957  15.608   3.817  1.00  0.00      LIGA    
ATOM   1007  HB2 ASP X  42       7.132  14.625   2.924  1.00  0.00      LIGA    
ATOM   1008  CG  ASP X  42       5.817  13.572   4.229  1.00  0.00      LIGA    
ATOM   1009  OD1 ASP X  42       6.646  13.409   5.168  1.00  0.00      LIGA    
ATOM   1010  OD2 ASP X  42       4.642  13.103   4.344  1.00  0.00      LIGA    
ATOM   1011  C   ASP X  42       5.309  15.883   1.084  1.00  0.00      LIGA    
ATOM   1012  O   ASP X  42       4.565  16.886   1.159  1.00  0.00      LIGA    
ATOM   1013  N   ALA X  43       6.141  15.817   0.086  1.00  0.00      LIGA    
ATOM   1014  HN  ALA X  43       6.633  14.950   0.070  1.00  0.00      LIGA    
ATOM   1015  CA  ALA X  43       6.417  16.810  -1.036  1.00  0.00      LIGA    
ATOM   1016  HA  ALA X  43       6.670  17.766  -0.604  1.00  0.00      LIGA    
ATOM   1017  CB  ALA X  43       7.474  16.337  -2.065  1.00  0.00      LIGA    
ATOM   1018  HB1 ALA X  43       8.434  16.161  -1.534  1.00  0.00      LIGA    
ATOM   1019  HB2 ALA X  43       7.581  17.152  -2.812  1.00  0.00      LIGA    
ATOM   1020  HB3 ALA X  43       7.151  15.381  -2.530  1.00  0.00      LIGA    
ATOM   1021  C   ALA X  43       5.117  16.997  -1.864  1.00  0.00      LIGA    
ATOM   1022  O   ALA X  43       4.731  18.097  -2.260  1.00  0.00      LIGA    
ATOM   1023  N   GLN X  44       4.406  15.911  -2.149  1.00  0.00      LIGA    
ATOM   1024  HN  GLN X  44       4.817  15.022  -1.964  1.00  0.00      LIGA    
ATOM   1025  CA  GLN X  44       3.047  15.868  -2.693  1.00  0.00      LIGA    
ATOM   1026  HA  GLN X  44       3.084  16.459  -3.596  1.00  0.00      LIGA    
ATOM   1027  CB  GLN X  44       2.795  14.438  -3.145  1.00  0.00      LIGA    
ATOM   1028  HB1 GLN X  44       1.738  14.256  -3.434  1.00  0.00      LIGA    
ATOM   1029  HB2 GLN X  44       2.842  13.734  -2.286  1.00  0.00      LIGA    
ATOM   1030  CG  GLN X  44       3.669  13.927  -4.316  1.00  0.00      LIGA    
ATOM   1031  HG1 GLN X  44       3.493  12.895  -4.690  1.00  0.00      LIGA    
ATOM   1032  HG2 GLN X  44       4.681  14.049  -3.875  1.00  0.00      LIGA    
ATOM   1033  CD  GLN X  44       3.620  14.882  -5.522  1.00  0.00      LIGA    
ATOM   1034  OE1 GLN X  44       2.586  14.909  -6.209  1.00  0.00      LIGA    
ATOM   1035  NE2 GLN X  44       4.785  15.519  -5.844  1.00  0.00      LIGA    
ATOM   1036 HE21 GLN X  44       4.697  16.160  -6.607  1.00  0.00      LIGA    
ATOM   1037 HE22 GLN X  44       5.583  15.474  -5.243  1.00  0.00      LIGA    
ATOM   1038  C   GLN X  44       1.863  16.310  -1.827  1.00  0.00      LIGA    
ATOM   1039  O   GLN X  44       0.925  16.940  -2.285  1.00  0.00      LIGA    
ATOM   1040  N   ALA X  45       1.886  16.037  -0.494  1.00  0.00      LIGA    
ATOM   1041  HN  ALA X  45       2.656  15.565  -0.071  1.00  0.00      LIGA    
ATOM   1042  CA  ALA X  45       0.932  16.494   0.479  1.00  0.00      LIGA    
ATOM   1043  HA  ALA X  45      -0.051  16.088   0.290  1.00  0.00      LIGA    
ATOM   1044  CB  ALA X  45       1.295  16.019   1.950  1.00  0.00      LIGA    
ATOM   1045  HB1 ALA X  45       0.537  16.398   2.669  1.00  0.00      LIGA    
ATOM   1046  HB2 ALA X  45       2.270  16.354   2.362  1.00  0.00      LIGA    
ATOM   1047  HB3 ALA X  45       1.397  14.913   1.972  1.00  0.00      LIGA    
ATOM   1048  C   ALA X  45       0.798  18.069   0.498  1.00  0.00      LIGA    
ATOM   1049  O   ALA X  45      -0.215  18.675   0.201  1.00  0.00      LIGA    
ATOM   1050  NT  ALA X  45       1.920  18.738   0.803  1.00  0.00      LIGA    
ATOM   1051  HT1 ALA X  45       2.663  18.102   1.011  1.00  0.00      LIGA    
ATOM   1052  HT2 ALA X  45       1.946  19.724   0.970  1.00  0.00      LIGA    
ATOM   1053  CAY ALA X   1     -10.549   5.457  21.544  1.00  0.00      LIGB    
ATOM   1054  HY1 ALA X   1     -10.141   5.323  22.569  1.00  0.00      LIGB    
ATOM   1055  HY2 ALA X   1     -11.595   5.822  21.637  1.00  0.00      LIGB    
ATOM   1056  HY3 ALA X   1      -9.922   6.245  21.075  1.00  0.00      LIGB    
ATOM   1057  CY  ALA X   1     -10.476   4.236  20.907  1.00  0.00      LIGB    
ATOM   1058  OY  ALA X   1     -10.103   3.158  21.518  1.00  0.00      LIGB    
ATOM   1059  N   ALA X   1     -10.767   4.134  19.557  1.00  0.00      LIGB    
ATOM   1060  HN  ALA X   1     -10.877   5.002  19.078  1.00  0.00      LIGB    
ATOM   1061  CA  ALA X   1     -10.682   2.815  18.839  1.00  0.00      LIGB    
ATOM   1062  HA  ALA X   1     -10.277   2.056  19.492  1.00  0.00      LIGB    
ATOM   1063  CB  ALA X   1     -12.093   2.387  18.251  1.00  0.00      LIGB    
ATOM   1064  HB1 ALA X   1     -12.825   2.146  19.051  1.00  0.00      LIGB    
ATOM   1065  HB2 ALA X   1     -11.967   1.515  17.574  1.00  0.00      LIGB    
ATOM   1066  HB3 ALA X   1     -12.427   3.182  17.550  1.00  0.00      LIGB    
ATOM   1067  C   ALA X   1      -9.680   3.004  17.661  1.00  0.00      LIGB    
ATOM   1068  O   ALA X   1      -9.750   3.975  16.889  1.00  0.00      LIGB    
ATOM   1069  N   GLY X   2      -8.760   2.034  17.513  1.00  0.00      LIGB    
ATOM   1070  HN  GLY X   2      -8.830   1.209  18.068  1.00  0.00      LIGB    
ATOM   1071  CA  GLY X   2      -7.566   2.069  16.707  1.00  0.00      LIGB    
ATOM   1072  HA1 GLY X   2      -6.776   1.448  17.104  1.00  0.00      LIGB    
ATOM   1073  HA2 GLY X   2      -7.225   3.094  16.687  1.00  0.00      LIGB    
ATOM   1074  C   GLY X   2      -7.640   1.640  15.263  1.00  0.00      LIGB    
ATOM   1075  O   GLY X   2      -6.859   2.048  14.459  1.00  0.00      LIGB    
ATOM   1076  N   GLY X   3      -8.613   0.813  14.946  1.00  0.00      LIGB    
ATOM   1077  HN  GLY X   3      -9.162   0.301  15.601  1.00  0.00      LIGB    
ATOM   1078  CA  GLY X   3      -8.845   0.331  13.556  1.00  0.00      LIGB    
ATOM   1079  HA1 GLY X   3      -8.462   1.070  12.868  1.00  0.00      LIGB    
ATOM   1080  HA2 GLY X   3      -9.887   0.113  13.375  1.00  0.00      LIGB    
ATOM   1081  C   GLY X   3      -8.169  -1.005  13.349  1.00  0.00      LIGB    
ATOM   1082  O   GLY X   3      -7.248  -1.376  14.060  1.00  0.00      LIGB    
ATOM   1083  N   GLU X   4      -8.639  -1.924  12.407  1.00  0.00      LIGB    
ATOM   1084  HN  GLU X   4      -9.476  -1.865  11.868  1.00  0.00      LIGB    
ATOM   1085  CA  GLU X   4      -7.901  -3.046  11.976  1.00  0.00      LIGB    
ATOM   1086  HA  GLU X   4      -7.322  -3.398  12.816  1.00  0.00      LIGB    
ATOM   1087  CB  GLU X   4      -8.731  -4.190  11.434  1.00  0.00      LIGB    
ATOM   1088  HB1 GLU X   4      -8.108  -4.984  10.970  1.00  0.00      LIGB    
ATOM   1089  HB2 GLU X   4      -9.441  -3.888  10.636  1.00  0.00      LIGB    
ATOM   1090  CG  GLU X   4      -9.459  -4.874  12.539  1.00  0.00      LIGB    
ATOM   1091  HG1 GLU X   4     -10.160  -4.205  13.084  1.00  0.00      LIGB    
ATOM   1092  HG2 GLU X   4      -8.777  -5.174  13.363  1.00  0.00      LIGB    
ATOM   1093  CD  GLU X   4     -10.241  -6.155  12.135  1.00  0.00      LIGB    
ATOM   1094  OE1 GLU X   4      -9.612  -7.210  11.986  1.00  0.00      LIGB    
ATOM   1095  OE2 GLU X   4     -11.459  -6.070  11.922  1.00  0.00      LIGB    
ATOM   1096  C   GLU X   4      -6.929  -2.688  10.945  1.00  0.00      LIGB    
ATOM   1097  O   GLU X   4      -7.310  -1.885  10.097  1.00  0.00      LIGB    
ATOM   1098  N   ILE X   5      -5.682  -3.336  10.930  1.00  0.00      LIGB    
ATOM   1099  HN  ILE X   5      -5.548  -4.043  11.620  1.00  0.00      LIGB    
ATOM   1100  CA  ILE X   5      -4.697  -3.115   9.891  1.00  0.00      LIGB    
ATOM   1101  HA  ILE X   5      -5.040  -2.341   9.219  1.00  0.00      LIGB    
ATOM   1102  CB  ILE X   5      -3.346  -2.774  10.483  1.00  0.00      LIGB    
ATOM   1103  HB  ILE X   5      -3.009  -3.660  11.062  1.00  0.00      LIGB    
ATOM   1104  CG2 ILE X   5      -2.494  -2.304   9.244  1.00  0.00      LIGB    
ATOM   1105 HG21 ILE X   5      -2.969  -1.338   8.969  1.00  0.00      LIGB    
ATOM   1106 HG22 ILE X   5      -2.388  -3.157   8.540  1.00  0.00      LIGB    
ATOM   1107 HG23 ILE X   5      -1.479  -1.987   9.568  1.00  0.00      LIGB    
ATOM   1108  CG1 ILE X   5      -3.453  -1.715  11.511  1.00  0.00      LIGB    
ATOM   1109 HG11 ILE X   5      -2.401  -1.611  11.854  1.00  0.00      LIGB    
ATOM   1110 HG12 ILE X   5      -4.115  -2.114  12.308  1.00  0.00      LIGB    
ATOM   1111  CD  ILE X   5      -4.123  -0.357  11.171  1.00  0.00      LIGB    
ATOM   1112  HD1 ILE X   5      -5.100  -0.488  10.658  1.00  0.00      LIGB    
ATOM   1113  HD2 ILE X   5      -3.543   0.239  10.434  1.00  0.00      LIGB    
ATOM   1114  HD3 ILE X   5      -4.350   0.252  12.072  1.00  0.00      LIGB    
ATOM   1115  C   ILE X   5      -4.741  -4.375   9.018  1.00  0.00      LIGB    
ATOM   1116  O   ILE X   5      -4.854  -5.427   9.639  1.00  0.00      LIGB    
ATOM   1117  N   VAL X   6      -4.630  -4.327   7.647  1.00  0.00      LIGB    
ATOM   1118  HN  VAL X   6      -4.348  -3.502   7.163  1.00  0.00      LIGB    
ATOM   1119  CA  VAL X   6      -5.020  -5.451   6.767  1.00  0.00      LIGB    
ATOM   1120  HA  VAL X   6      -5.326  -6.329   7.318  1.00  0.00      LIGB    
ATOM   1121  CB  VAL X   6      -6.280  -5.020   6.000  1.00  0.00      LIGB    
ATOM   1122  HB  VAL X   6      -5.957  -4.247   5.269  1.00  0.00      LIGB    
ATOM   1123  CG1 VAL X   6      -6.928  -6.219   5.404  1.00  0.00      LIGB    
ATOM   1124 HG11 VAL X   6      -7.355  -6.846   6.215  1.00  0.00      LIGB    
ATOM   1125 HG12 VAL X   6      -6.191  -6.844   4.856  1.00  0.00      LIGB    
ATOM   1126 HG13 VAL X   6      -7.814  -6.067   4.750  1.00  0.00      LIGB    
ATOM   1127  CG2 VAL X   6      -7.372  -4.413   6.867  1.00  0.00      LIGB    
ATOM   1128 HG21 VAL X   6      -8.312  -4.200   6.313  1.00  0.00      LIGB    
ATOM   1129 HG22 VAL X   6      -7.097  -3.475   7.395  1.00  0.00      LIGB    
ATOM   1130 HG23 VAL X   6      -7.650  -5.136   7.663  1.00  0.00      LIGB    
ATOM   1131  C   VAL X   6      -3.791  -5.592   5.844  1.00  0.00      LIGB    
ATOM   1132  O   VAL X   6      -3.415  -4.636   5.161  1.00  0.00      LIGB    
ATOM   1133  N   TYR X   7      -3.260  -6.803   5.743  1.00  0.00      LIGB    
ATOM   1134  HN  TYR X   7      -3.778  -7.617   5.994  1.00  0.00      LIGB    
ATOM   1135  CA  TYR X   7      -2.194  -7.015   4.828  1.00  0.00      LIGB    
ATOM   1136  HA  TYR X   7      -1.708  -6.080   4.591  1.00  0.00      LIGB    
ATOM   1137  CB  TYR X   7      -0.969  -7.810   5.361  1.00  0.00      LIGB    
ATOM   1138  HB1 TYR X   7      -0.101  -7.642   4.687  1.00  0.00      LIGB    
ATOM   1139  HB2 TYR X   7      -1.125  -8.910   5.336  1.00  0.00      LIGB    
ATOM   1140  CG  TYR X   7      -0.536  -7.264   6.707  1.00  0.00      LIGB    
ATOM   1141  CD1 TYR X   7      -0.324  -5.866   6.905  1.00  0.00      LIGB    
ATOM   1142  HD1 TYR X   7      -0.561  -5.171   6.113  1.00  0.00      LIGB    
ATOM   1143  CE1 TYR X   7       0.020  -5.322   8.143  1.00  0.00      LIGB    
ATOM   1144  HE1 TYR X   7       0.237  -4.276   8.302  1.00  0.00      LIGB    
ATOM   1145  CZ  TYR X   7       0.213  -6.190   9.198  1.00  0.00      LIGB    
ATOM   1146  OH  TYR X   7       0.381  -5.723  10.501  1.00  0.00      LIGB    
ATOM   1147  HH  TYR X   7       0.588  -4.796  10.361  1.00  0.00      LIGB    
ATOM   1148  CD2 TYR X   7      -0.334  -8.040   7.822  1.00  0.00      LIGB    
ATOM   1149  HD2 TYR X   7      -0.751  -9.026   7.684  1.00  0.00      LIGB    
ATOM   1150  CE2 TYR X   7       0.034  -7.579   9.070  1.00  0.00      LIGB    
ATOM   1151  HE2 TYR X   7      -0.042  -8.290   9.879  1.00  0.00      LIGB    
ATOM   1152  C   TYR X   7      -2.728  -7.675   3.541  1.00  0.00      LIGB    
ATOM   1153  O   TYR X   7      -3.729  -8.382   3.449  1.00  0.00      LIGB    
ATOM   1154  N   LEU X   8      -1.951  -7.445   2.424  1.00  0.00      LIGB    
ATOM   1155  HN  LEU X   8      -1.156  -6.851   2.328  1.00  0.00      LIGB    
ATOM   1156  CA  LEU X   8      -2.256  -8.060   1.101  1.00  0.00      LIGB    
ATOM   1157  HA  LEU X   8      -3.066  -8.766   1.206  1.00  0.00      LIGB    
ATOM   1158  CB  LEU X   8      -2.798  -6.947   0.231  1.00  0.00      LIGB    
ATOM   1159  HB1 LEU X   8      -2.745  -7.324  -0.813  1.00  0.00      LIGB    
ATOM   1160  HB2 LEU X   8      -2.123  -6.071   0.335  1.00  0.00      LIGB    
ATOM   1161  CG  LEU X   8      -4.193  -6.490   0.490  1.00  0.00      LIGB    
ATOM   1162  HG  LEU X   8      -4.308  -6.234   1.565  1.00  0.00      LIGB    
ATOM   1163  CD1 LEU X   8      -4.442  -5.289  -0.430  1.00  0.00      LIGB    
ATOM   1164 HD11 LEU X   8      -5.373  -4.714  -0.235  1.00  0.00      LIGB    
ATOM   1165 HD12 LEU X   8      -4.325  -5.577  -1.497  1.00  0.00      LIGB    
ATOM   1166 HD13 LEU X   8      -3.774  -4.454  -0.131  1.00  0.00      LIGB    
ATOM   1167  CD2 LEU X   8      -5.268  -7.590   0.271  1.00  0.00      LIGB    
ATOM   1168 HD21 LEU X   8      -6.250  -7.161   0.566  1.00  0.00      LIGB    
ATOM   1169 HD22 LEU X   8      -5.057  -8.460   0.929  1.00  0.00      LIGB    
ATOM   1170 HD23 LEU X   8      -5.403  -7.897  -0.788  1.00  0.00      LIGB    
ATOM   1171  C   LEU X   8      -1.000  -8.876   0.478  1.00  0.00      LIGB    
ATOM   1172  O   LEU X   8      -0.353  -8.304  -0.419  1.00  0.00      LIGB    
ATOM   1173  N   PRO X   9      -0.605  -9.977   1.149  1.00  0.00      LIGB    
ATOM   1174  CD  PRO X   9      -1.328 -10.586   2.312  1.00  0.00      LIGB    
ATOM   1175  HD1 PRO X   9      -1.830 -11.491   1.907  1.00  0.00      LIGB    
ATOM   1176  HD2 PRO X   9      -2.107 -10.014   2.859  1.00  0.00      LIGB    
ATOM   1177  CA  PRO X   9       0.735 -10.657   0.930  1.00  0.00      LIGB    
ATOM   1178  HA  PRO X   9       1.429  -9.838   0.811  1.00  0.00      LIGB    
ATOM   1179  CB  PRO X   9       0.876 -11.581   2.102  1.00  0.00      LIGB    
ATOM   1180  HB1 PRO X   9       1.924 -11.690   2.455  1.00  0.00      LIGB    
ATOM   1181  HB2 PRO X   9       0.525 -12.582   1.773  1.00  0.00      LIGB    
ATOM   1182  CG  PRO X   9      -0.132 -11.099   3.181  1.00  0.00      LIGB    
ATOM   1183  HG1 PRO X   9      -0.479 -11.911   3.854  1.00  0.00      LIGB    
ATOM   1184  HG2 PRO X   9       0.407 -10.295   3.726  1.00  0.00      LIGB    
ATOM   1185  C   PRO X   9       0.844 -11.480  -0.364  1.00  0.00      LIGB    
ATOM   1186  O   PRO X   9       1.973 -11.823  -0.750  1.00  0.00      LIGB    
ATOM   1187  N   ASN X  10      -0.251 -11.730  -1.086  1.00  0.00      LIGB    
ATOM   1188  HN  ASN X  10      -1.143 -11.327  -0.893  1.00  0.00      LIGB    
ATOM   1189  CA  ASN X  10      -0.258 -12.702  -2.153  1.00  0.00      LIGB    
ATOM   1190  HA  ASN X  10       0.685 -13.218  -2.261  1.00  0.00      LIGB    
ATOM   1191  CB  ASN X  10      -1.296 -13.777  -1.898  1.00  0.00      LIGB    
ATOM   1192  HB1 ASN X  10      -1.279 -14.520  -2.724  1.00  0.00      LIGB    
ATOM   1193  HB2 ASN X  10      -2.294 -13.290  -1.924  1.00  0.00      LIGB    
ATOM   1194  CG  ASN X  10      -1.049 -14.446  -0.563  1.00  0.00      LIGB    
ATOM   1195  OD1 ASN X  10      -1.998 -14.823   0.139  1.00  0.00      LIGB    
ATOM   1196  ND2 ASN X  10       0.206 -14.759  -0.147  1.00  0.00      LIGB    
ATOM   1197 HD21 ASN X  10       0.331 -15.366   0.637  1.00  0.00      LIGB    
ATOM   1198 HD22 ASN X  10       0.949 -14.607  -0.799  1.00  0.00      LIGB    
ATOM   1199  C   ASN X  10      -0.568 -12.092  -3.508  1.00  0.00      LIGB    
ATOM   1200  O   ASN X  10      -0.741 -12.812  -4.512  1.00  0.00      LIGB    
ATOM   1201  N   LEU X  11      -0.650 -10.776  -3.601  1.00  0.00      LIGB    
ATOM   1202  HN  LEU X  11      -0.679 -10.329  -2.710  1.00  0.00      LIGB    
ATOM   1203  CA  LEU X  11      -1.099 -10.049  -4.805  1.00  0.00      LIGB    
ATOM   1204  HA  LEU X  11      -1.554 -10.839  -5.384  1.00  0.00      LIGB    
ATOM   1205  CB  LEU X  11      -2.025  -8.919  -4.561  1.00  0.00      LIGB    
ATOM   1206  HB1 LEU X  11      -2.061  -8.178  -5.388  1.00  0.00      LIGB    
ATOM   1207  HB2 LEU X  11      -1.693  -8.452  -3.609  1.00  0.00      LIGB    
ATOM   1208  CG  LEU X  11      -3.565  -9.292  -4.315  1.00  0.00      LIGB    
ATOM   1209  HG  LEU X  11      -3.642 -10.156  -3.620  1.00  0.00      LIGB    
ATOM   1210  CD1 LEU X  11      -4.305  -8.082  -3.847  1.00  0.00      LIGB    
ATOM   1211 HD11 LEU X  11      -5.415  -8.093  -3.893  1.00  0.00      LIGB    
ATOM   1212 HD12 LEU X  11      -4.139  -7.219  -4.527  1.00  0.00      LIGB    
ATOM   1213 HD13 LEU X  11      -3.930  -7.874  -2.821  1.00  0.00      LIGB    
ATOM   1214  CD2 LEU X  11      -4.150  -9.774  -5.679  1.00  0.00      LIGB    
ATOM   1215 HD21 LEU X  11      -4.073  -8.995  -6.468  1.00  0.00      LIGB    
ATOM   1216 HD22 LEU X  11      -5.234  -9.932  -5.492  1.00  0.00      LIGB    
ATOM   1217 HD23 LEU X  11      -3.696 -10.747  -5.962  1.00  0.00      LIGB    
ATOM   1218  C   LEU X  11       0.197  -9.602  -5.606  1.00  0.00      LIGB    
ATOM   1219  O   LEU X  11       1.204  -9.209  -4.955  1.00  0.00      LIGB    
ATOM   1220  N   ASN X  12       0.198  -9.827  -6.928  1.00  0.00      LIGB    
ATOM   1221  HN  ASN X  12      -0.645 -10.209  -7.297  1.00  0.00      LIGB    
ATOM   1222  CA  ASN X  12       1.160  -9.246  -7.843  1.00  0.00      LIGB    
ATOM   1223  HA  ASN X  12       2.121  -9.687  -7.626  1.00  0.00      LIGB    
ATOM   1224  CB  ASN X  12       0.896  -9.763  -9.228  1.00  0.00      LIGB    
ATOM   1225  HB1 ASN X  12       1.784  -9.426  -9.804  1.00  0.00      LIGB    
ATOM   1226  HB2 ASN X  12      -0.080  -9.353  -9.567  1.00  0.00      LIGB    
ATOM   1227  CG  ASN X  12       0.946 -11.279  -9.202  1.00  0.00      LIGB    
ATOM   1228  OD1 ASN X  12       1.593 -11.939  -8.405  1.00  0.00      LIGB    
ATOM   1229  ND2 ASN X  12       0.170 -11.962 -10.185  1.00  0.00      LIGB    
ATOM   1230 HD21 ASN X  12       0.004 -12.940 -10.058  1.00  0.00      LIGB    
ATOM   1231 HD22 ASN X  12      -0.436 -11.406 -10.754  1.00  0.00      LIGB    
ATOM   1232  C   ASN X  12       1.277  -7.714  -7.781  1.00  0.00      LIGB    
ATOM   1233  O   ASN X  12       0.306  -7.016  -7.391  1.00  0.00      LIGB    
ATOM   1234  N   PRO X  13       2.374  -7.030  -8.178  1.00  0.00      LIGB    
ATOM   1235  CD  PRO X  13       3.696  -7.628  -8.285  1.00  0.00      LIGB    
ATOM   1236  HD1 PRO X  13       3.869  -8.408  -9.057  1.00  0.00      LIGB    
ATOM   1237  HD2 PRO X  13       4.122  -7.974  -7.319  1.00  0.00      LIGB    
ATOM   1238  CA  PRO X  13       2.412  -5.556  -8.044  1.00  0.00      LIGB    
ATOM   1239  HA  PRO X  13       1.984  -5.314  -7.083  1.00  0.00      LIGB    
ATOM   1240  CB  PRO X  13       3.858  -5.223  -8.107  1.00  0.00      LIGB    
ATOM   1241  HB1 PRO X  13       4.192  -5.038  -7.063  1.00  0.00      LIGB    
ATOM   1242  HB2 PRO X  13       4.212  -4.337  -8.676  1.00  0.00      LIGB    
ATOM   1243  CG  PRO X  13       4.472  -6.345  -8.704  1.00  0.00      LIGB    
ATOM   1244  HG1 PRO X  13       4.527  -6.310  -9.813  1.00  0.00      LIGB    
ATOM   1245  HG2 PRO X  13       5.553  -6.400  -8.454  1.00  0.00      LIGB    
ATOM   1246  C   PRO X  13       1.550  -4.851  -9.109  1.00  0.00      LIGB    
ATOM   1247  O   PRO X  13       0.912  -3.869  -8.765  1.00  0.00      LIGB    
ATOM   1248  N   ASP X  14       1.525  -5.299 -10.371  1.00  0.00      LIGB    
ATOM   1249  HN  ASP X  14       2.032  -6.142 -10.537  1.00  0.00      LIGB    
ATOM   1250  CA  ASP X  14       0.532  -4.965 -11.333  1.00  0.00      LIGB    
ATOM   1251  HA  ASP X  14       0.623  -3.897 -11.464  1.00  0.00      LIGB    
ATOM   1252  CB  ASP X  14       0.793  -5.680 -12.642  1.00  0.00      LIGB    
ATOM   1253  HB1 ASP X  14       1.865  -5.491 -12.864  1.00  0.00      LIGB    
ATOM   1254  HB2 ASP X  14       0.157  -5.221 -13.429  1.00  0.00      LIGB    
ATOM   1255  CG  ASP X  14       0.476  -7.170 -12.657  1.00  0.00      LIGB    
ATOM   1256  OD1 ASP X  14       0.136  -7.727 -13.706  1.00  0.00      LIGB    
ATOM   1257  OD2 ASP X  14       0.693  -7.833 -11.564  1.00  0.00      LIGB    
ATOM   1258  C   ASP X  14      -0.980  -5.034 -10.814  1.00  0.00      LIGB    
ATOM   1259  O   ASP X  14      -1.802  -4.183 -11.001  1.00  0.00      LIGB    
ATOM   1260  N   GLN X  15      -1.378  -6.147 -10.136  1.00  0.00      LIGB    
ATOM   1261  HN  GLN X  15      -0.707  -6.877 -10.028  1.00  0.00      LIGB    
ATOM   1262  CA  GLN X  15      -2.645  -6.271  -9.324  1.00  0.00      LIGB    
ATOM   1263  HA  GLN X  15      -3.471  -6.231 -10.019  1.00  0.00      LIGB    
ATOM   1264  CB  GLN X  15      -2.868  -7.637  -8.696  1.00  0.00      LIGB    
ATOM   1265  HB1 GLN X  15      -3.856  -7.597  -8.189  1.00  0.00      LIGB    
ATOM   1266  HB2 GLN X  15      -1.996  -7.801  -8.028  1.00  0.00      LIGB    
ATOM   1267  CG  GLN X  15      -2.951  -8.718  -9.839  1.00  0.00      LIGB    
ATOM   1268  HG1 GLN X  15      -2.107  -8.665 -10.559  1.00  0.00      LIGB    
ATOM   1269  HG2 GLN X  15      -3.862  -8.589 -10.461  1.00  0.00      LIGB    
ATOM   1270  CD  GLN X  15      -2.830 -10.064  -9.210  1.00  0.00      LIGB    
ATOM   1271  OE1 GLN X  15      -2.026 -10.302  -8.327  1.00  0.00      LIGB    
ATOM   1272  NE2 GLN X  15      -3.683 -10.937  -9.766  1.00  0.00      LIGB    
ATOM   1273 HE21 GLN X  15      -3.784 -11.883  -9.458  1.00  0.00      LIGB    
ATOM   1274 HE22 GLN X  15      -4.256 -10.661 -10.538  1.00  0.00      LIGB    
ATOM   1275  C   GLN X  15      -2.863  -5.219  -8.227  1.00  0.00      LIGB    
ATOM   1276  O   GLN X  15      -4.003  -4.799  -8.024  1.00  0.00      LIGB    
ATOM   1277  N   LEU X  16      -1.848  -4.886  -7.399  1.00  0.00      LIGB    
ATOM   1278  HN  LEU X  16      -0.936  -5.236  -7.597  1.00  0.00      LIGB    
ATOM   1279  CA  LEU X  16      -1.795  -3.880  -6.320  1.00  0.00      LIGB    
ATOM   1280  HA  LEU X  16      -2.635  -3.981  -5.650  1.00  0.00      LIGB    
ATOM   1281  CB  LEU X  16      -0.463  -3.928  -5.463  1.00  0.00      LIGB    
ATOM   1282  HB1 LEU X  16      -0.485  -3.030  -4.808  1.00  0.00      LIGB    
ATOM   1283  HB2 LEU X  16       0.377  -3.924  -6.190  1.00  0.00      LIGB    
ATOM   1284  CG  LEU X  16      -0.300  -5.211  -4.635  1.00  0.00      LIGB    
ATOM   1285  HG  LEU X  16      -0.487  -6.023  -5.371  1.00  0.00      LIGB    
ATOM   1286  CD1 LEU X  16       1.112  -5.362  -4.147  1.00  0.00      LIGB    
ATOM   1287 HD11 LEU X  16       1.793  -5.264  -5.019  1.00  0.00      LIGB    
ATOM   1288 HD12 LEU X  16       1.243  -6.420  -3.833  1.00  0.00      LIGB    
ATOM   1289 HD13 LEU X  16       1.374  -4.747  -3.260  1.00  0.00      LIGB    
ATOM   1290  CD2 LEU X  16      -1.276  -5.332  -3.484  1.00  0.00      LIGB    
ATOM   1291 HD21 LEU X  16      -1.259  -4.450  -2.809  1.00  0.00      LIGB    
ATOM   1292 HD22 LEU X  16      -1.228  -6.288  -2.921  1.00  0.00      LIGB    
ATOM   1293 HD23 LEU X  16      -2.333  -5.272  -3.821  1.00  0.00      LIGB    
ATOM   1294  C   LEU X  16      -1.971  -2.491  -6.937  1.00  0.00      LIGB    
ATOM   1295  O   LEU X  16      -2.553  -1.572  -6.377  1.00  0.00      LIGB    
ATOM   1296  N   CYS X  17      -1.350  -2.180  -8.124  1.00  0.00      LIGB    
ATOM   1297  HN  CYS X  17      -0.737  -2.851  -8.535  1.00  0.00      LIGB    
ATOM   1298  CA  CYS X  17      -1.294  -0.873  -8.782  1.00  0.00      LIGB    
ATOM   1299  HA  CYS X  17      -0.960  -0.152  -8.051  1.00  0.00      LIGB    
ATOM   1300  CB  CYS X  17      -0.382  -0.883 -10.019  1.00  0.00      LIGB    
ATOM   1301  HB1 CYS X  17      -0.489   0.087 -10.551  1.00  0.00      LIGB    
ATOM   1302  HB2 CYS X  17      -0.642  -1.681 -10.747  1.00  0.00      LIGB    
ATOM   1303  SG  CYS X  17       1.407  -1.112  -9.712  1.00  0.00      LIGB    
ATOM   1304  C   CYS X  17      -2.743  -0.598  -9.357  1.00  0.00      LIGB    
ATOM   1305  O   CYS X  17      -3.168   0.555  -9.300  1.00  0.00      LIGB    
ATOM   1306  N   ALA X  18      -3.406  -1.644  -9.987  1.00  0.00      LIGB    
ATOM   1307  HN  ALA X  18      -2.829  -2.451 -10.076  1.00  0.00      LIGB    
ATOM   1308  CA  ALA X  18      -4.754  -1.520 -10.475  1.00  0.00      LIGB    
ATOM   1309  HA  ALA X  18      -4.834  -0.602 -11.039  1.00  0.00      LIGB    
ATOM   1310  CB  ALA X  18      -5.223  -2.787 -11.334  1.00  0.00      LIGB    
ATOM   1311  HB1 ALA X  18      -4.437  -2.759 -12.119  1.00  0.00      LIGB    
ATOM   1312  HB2 ALA X  18      -6.237  -2.657 -11.771  1.00  0.00      LIGB    
ATOM   1313  HB3 ALA X  18      -5.194  -3.738 -10.762  1.00  0.00      LIGB    
ATOM   1314  C   ALA X  18      -5.776  -1.326  -9.325  1.00  0.00      LIGB    
ATOM   1315  O   ALA X  18      -6.606  -0.437  -9.449  1.00  0.00      LIGB    
ATOM   1316  N   PHE X  19      -5.711  -2.084  -8.171  1.00  0.00      LIGB    
ATOM   1317  HN  PHE X  19      -5.221  -2.936  -8.007  1.00  0.00      LIGB    
ATOM   1318  CA  PHE X  19      -6.593  -1.683  -7.101  1.00  0.00      LIGB    
ATOM   1319  HA  PHE X  19      -7.610  -1.803  -7.445  1.00  0.00      LIGB    
ATOM   1320  CB  PHE X  19      -6.342  -2.725  -5.885  1.00  0.00      LIGB    
ATOM   1321  HB1 PHE X  19      -6.855  -2.396  -4.956  1.00  0.00      LIGB    
ATOM   1322  HB2 PHE X  19      -5.308  -2.831  -5.492  1.00  0.00      LIGB    
ATOM   1323  CG  PHE X  19      -6.938  -4.023  -6.248  1.00  0.00      LIGB    
ATOM   1324  CD1 PHE X  19      -6.271  -5.192  -6.095  1.00  0.00      LIGB    
ATOM   1325  HD1 PHE X  19      -5.257  -5.187  -5.722  1.00  0.00      LIGB    
ATOM   1326  CE1 PHE X  19      -6.795  -6.362  -6.418  1.00  0.00      LIGB    
ATOM   1327  HE1 PHE X  19      -6.205  -7.257  -6.552  1.00  0.00      LIGB    
ATOM   1328  CZ  PHE X  19      -8.150  -6.471  -6.823  1.00  0.00      LIGB    
ATOM   1329  HZ  PHE X  19      -8.556  -7.465  -6.940  1.00  0.00      LIGB    
ATOM   1330  CD2 PHE X  19      -8.300  -4.080  -6.612  1.00  0.00      LIGB    
ATOM   1331  HD2 PHE X  19      -8.810  -3.132  -6.701  1.00  0.00      LIGB    
ATOM   1332  CE2 PHE X  19      -8.945  -5.311  -6.871  1.00  0.00      LIGB    
ATOM   1333  HE2 PHE X  19      -9.985  -5.531  -7.059  1.00  0.00      LIGB    
ATOM   1334  C   PHE X  19      -6.383  -0.267  -6.453  1.00  0.00      LIGB    
ATOM   1335  O   PHE X  19      -7.376   0.279  -6.004  1.00  0.00      LIGB    
ATOM   1336  N   PHE X  20      -5.158   0.133  -6.284  1.00  0.00      LIGB    
ATOM   1337  HN  PHE X  20      -4.420  -0.502  -6.498  1.00  0.00      LIGB    
ATOM   1338  CA  PHE X  20      -4.839   1.447  -5.809  1.00  0.00      LIGB    
ATOM   1339  HA  PHE X  20      -5.413   1.559  -4.902  1.00  0.00      LIGB    
ATOM   1340  CB  PHE X  20      -3.330   1.486  -5.388  1.00  0.00      LIGB    
ATOM   1341  HB1 PHE X  20      -2.714   0.905  -6.108  1.00  0.00      LIGB    
ATOM   1342  HB2 PHE X  20      -3.180   0.956  -4.424  1.00  0.00      LIGB    
ATOM   1343  CG  PHE X  20      -2.942   2.955  -5.210  1.00  0.00      LIGB    
ATOM   1344  CD1 PHE X  20      -2.317   3.719  -6.217  1.00  0.00      LIGB    
ATOM   1345  HD1 PHE X  20      -2.214   3.338  -7.222  1.00  0.00      LIGB    
ATOM   1346  CE1 PHE X  20      -1.751   4.990  -5.876  1.00  0.00      LIGB    
ATOM   1347  HE1 PHE X  20      -1.191   5.591  -6.577  1.00  0.00      LIGB    
ATOM   1348  CZ  PHE X  20      -1.828   5.534  -4.622  1.00  0.00      LIGB    
ATOM   1349  HZ  PHE X  20      -1.414   6.519  -4.469  1.00  0.00      LIGB    
ATOM   1350  CD2 PHE X  20      -3.005   3.500  -3.952  1.00  0.00      LIGB    
ATOM   1351  HD2 PHE X  20      -3.535   3.024  -3.139  1.00  0.00      LIGB    
ATOM   1352  CE2 PHE X  20      -2.390   4.738  -3.635  1.00  0.00      LIGB    
ATOM   1353  HE2 PHE X  20      -2.490   5.041  -2.604  1.00  0.00      LIGB    
ATOM   1354  C   PHE X  20      -5.312   2.550  -6.770  1.00  0.00      LIGB    
ATOM   1355  O   PHE X  20      -5.888   3.513  -6.334  1.00  0.00      LIGB    
ATOM   1356  N   HSD X  21      -5.013   2.391  -8.094  1.00  0.00      LIGB    
ATOM   1357  HN  HSD X  21      -4.644   1.487  -8.295  1.00  0.00      LIGB    
ATOM   1358  CA  HSD X  21      -5.397   3.297  -9.146  1.00  0.00      LIGB    
ATOM   1359  HA  HSD X  21      -4.996   4.278  -8.941  1.00  0.00      LIGB    
ATOM   1360  CB  HSD X  21      -4.991   2.727 -10.535  1.00  0.00      LIGB    
ATOM   1361  HB1 HSD X  21      -5.238   1.647 -10.620  1.00  0.00      LIGB    
ATOM   1362  HB2 HSD X  21      -3.884   2.811 -10.580  1.00  0.00      LIGB    
ATOM   1363  ND1 HSD X  21      -6.827   3.038 -12.300  1.00  0.00      LIGB    
ATOM   1364  HD1 HSD X  21      -7.416   2.282 -12.014  1.00  0.00      LIGB    
ATOM   1365  CG  HSD X  21      -5.561   3.298 -11.786  1.00  0.00      LIGB    
ATOM   1366  CE1 HSD X  21      -6.967   3.719 -13.431  1.00  0.00      LIGB    
ATOM   1367  HE1 HSD X  21      -7.840   3.658 -14.081  1.00  0.00      LIGB    
ATOM   1368  NE2 HSD X  21      -5.962   4.514 -13.647  1.00  0.00      LIGB    
ATOM   1369  CD2 HSD X  21      -5.053   4.157 -12.646  1.00  0.00      LIGB    
ATOM   1370  HD2 HSD X  21      -4.082   4.608 -12.484  1.00  0.00      LIGB    
ATOM   1371  C   HSD X  21      -6.881   3.611  -9.157  1.00  0.00      LIGB    
ATOM   1372  O   HSD X  21      -7.204   4.731  -9.466  1.00  0.00      LIGB    
ATOM   1373  N   SER X  22      -7.740   2.621  -8.819  1.00  0.00      LIGB    
ATOM   1374  HN  SER X  22      -7.382   1.703  -8.671  1.00  0.00      LIGB    
ATOM   1375  CA  SER X  22      -9.206   2.821  -8.639  1.00  0.00      LIGB    
ATOM   1376  HA  SER X  22      -9.453   3.416  -9.506  1.00  0.00      LIGB    
ATOM   1377  CB  SER X  22      -9.988   1.474  -8.622  1.00  0.00      LIGB    
ATOM   1378  HB1 SER X  22     -11.077   1.586  -8.432  1.00  0.00      LIGB    
ATOM   1379  HB2 SER X  22      -9.460   0.854  -7.866  1.00  0.00      LIGB    
ATOM   1380  OG  SER X  22      -9.835   0.818  -9.857  1.00  0.00      LIGB    
ATOM   1381  HG1 SER X  22     -10.243   1.395 -10.507  1.00  0.00      LIGB    
ATOM   1382  C   SER X  22      -9.597   3.465  -7.244  1.00  0.00      LIGB    
ATOM   1383  O   SER X  22     -10.536   4.226  -7.294  1.00  0.00      LIGB    
ATOM   1384  N   VAL X  23      -8.869   3.327  -6.097  1.00  0.00      LIGB    
ATOM   1385  HN  VAL X  23      -8.070   2.744  -5.971  1.00  0.00      LIGB    
ATOM   1386  CA  VAL X  23      -9.332   4.066  -4.887  1.00  0.00      LIGB    
ATOM   1387  HA  VAL X  23     -10.406   4.180  -4.866  1.00  0.00      LIGB    
ATOM   1388  CB  VAL X  23      -9.126   3.282  -3.622  1.00  0.00      LIGB    
ATOM   1389  HB  VAL X  23      -9.614   2.298  -3.788  1.00  0.00      LIGB    
ATOM   1390  CG1 VAL X  23      -7.697   3.068  -3.304  1.00  0.00      LIGB    
ATOM   1391 HG11 VAL X  23      -7.292   3.988  -2.831  1.00  0.00      LIGB    
ATOM   1392 HG12 VAL X  23      -7.167   2.820  -4.248  1.00  0.00      LIGB    
ATOM   1393 HG13 VAL X  23      -7.547   2.265  -2.551  1.00  0.00      LIGB    
ATOM   1394  CG2 VAL X  23      -9.684   3.948  -2.336  1.00  0.00      LIGB    
ATOM   1395 HG21 VAL X  23      -9.685   3.320  -1.419  1.00  0.00      LIGB    
ATOM   1396 HG22 VAL X  23     -10.740   4.255  -2.496  1.00  0.00      LIGB    
ATOM   1397 HG23 VAL X  23      -9.080   4.818  -2.000  1.00  0.00      LIGB    
ATOM   1398  C   VAL X  23      -8.680   5.458  -4.832  1.00  0.00      LIGB    
ATOM   1399  O   VAL X  23      -9.164   6.426  -4.241  1.00  0.00      LIGB    
ATOM   1400  N   HSD X  24      -7.577   5.593  -5.582  1.00  0.00      LIGB    
ATOM   1401  HN  HSD X  24      -7.287   4.724  -5.973  1.00  0.00      LIGB    
ATOM   1402  CA  HSD X  24      -6.931   6.831  -5.943  1.00  0.00      LIGB    
ATOM   1403  HA  HSD X  24      -6.865   7.441  -5.054  1.00  0.00      LIGB    
ATOM   1404  CB  HSD X  24      -5.571   6.800  -6.621  1.00  0.00      LIGB    
ATOM   1405  HB1 HSD X  24      -5.686   6.259  -7.584  1.00  0.00      LIGB    
ATOM   1406  HB2 HSD X  24      -4.950   6.181  -5.939  1.00  0.00      LIGB    
ATOM   1407  ND1 HSD X  24      -3.866   8.414  -5.863  1.00  0.00      LIGB    
ATOM   1408  HD1 HSD X  24      -3.568   7.937  -5.036  1.00  0.00      LIGB    
ATOM   1409  CG  HSD X  24      -4.881   8.087  -6.752  1.00  0.00      LIGB    
ATOM   1410  CE1 HSD X  24      -3.295   9.463  -6.465  1.00  0.00      LIGB    
ATOM   1411  HE1 HSD X  24      -2.601  10.005  -5.823  1.00  0.00      LIGB    
ATOM   1412  NE2 HSD X  24      -3.810   9.860  -7.591  1.00  0.00      LIGB    
ATOM   1413  CD2 HSD X  24      -4.856   9.065  -7.760  1.00  0.00      LIGB    
ATOM   1414  HD2 HSD X  24      -5.276   8.888  -8.742  1.00  0.00      LIGB    
ATOM   1415  C   HSD X  24      -7.825   7.686  -6.824  1.00  0.00      LIGB    
ATOM   1416  O   HSD X  24      -7.828   8.899  -6.590  1.00  0.00      LIGB    
ATOM   1417  N   ASP X  25      -8.568   7.085  -7.766  1.00  0.00      LIGB    
ATOM   1418  HN  ASP X  25      -8.241   6.145  -7.831  1.00  0.00      LIGB    
ATOM   1419  CA  ASP X  25      -9.729   7.624  -8.464  1.00  0.00      LIGB    
ATOM   1420  HA  ASP X  25      -9.337   8.548  -8.862  1.00  0.00      LIGB    
ATOM   1421  CB  ASP X  25      -9.915   6.619  -9.573  1.00  0.00      LIGB    
ATOM   1422  HB1 ASP X  25     -10.631   5.824  -9.275  1.00  0.00      LIGB    
ATOM   1423  HB2 ASP X  25      -8.994   6.101  -9.915  1.00  0.00      LIGB    
ATOM   1424  CG  ASP X  25     -10.618   7.261 -10.707  1.00  0.00      LIGB    
ATOM   1425  OD1 ASP X  25     -11.050   6.451 -11.645  1.00  0.00      LIGB    
ATOM   1426  OD2 ASP X  25     -10.958   8.437 -10.656  1.00  0.00      LIGB    
ATOM   1427  C   ASP X  25     -11.008   7.838  -7.711  1.00  0.00      LIGB    
ATOM   1428  O   ASP X  25     -11.604   8.922  -7.850  1.00  0.00      LIGB    
ATOM   1429  N   ASP X  26     -11.430   6.955  -6.822  1.00  0.00      LIGB    
ATOM   1430  HN  ASP X  26     -11.055   6.043  -6.680  1.00  0.00      LIGB    
ATOM   1431  CA  ASP X  26     -12.608   7.285  -6.024  1.00  0.00      LIGB    
ATOM   1432  HA  ASP X  26     -12.783   8.350  -5.990  1.00  0.00      LIGB    
ATOM   1433  CB  ASP X  26     -13.908   6.689  -6.572  1.00  0.00      LIGB    
ATOM   1434  HB1 ASP X  26     -14.122   5.638  -6.280  1.00  0.00      LIGB    
ATOM   1435  HB2 ASP X  26     -13.866   6.809  -7.675  1.00  0.00      LIGB    
ATOM   1436  CG  ASP X  26     -15.250   7.353  -6.179  1.00  0.00      LIGB    
ATOM   1437  OD1 ASP X  26     -16.200   7.526  -7.006  1.00  0.00      LIGB    
ATOM   1438  OD2 ASP X  26     -15.379   7.665  -4.998  1.00  0.00      LIGB    
ATOM   1439  C   ASP X  26     -12.384   6.840  -4.548  1.00  0.00      LIGB    
ATOM   1440  O   ASP X  26     -12.107   5.675  -4.339  1.00  0.00      LIGB    
ATOM   1441  N   PRO X  27     -12.554   7.666  -3.551  1.00  0.00      LIGB    
ATOM   1442  CD  PRO X  27     -12.564   9.120  -3.619  1.00  0.00      LIGB    
ATOM   1443  HD1 PRO X  27     -13.400   9.399  -4.296  1.00  0.00      LIGB    
ATOM   1444  HD2 PRO X  27     -11.573   9.455  -3.991  1.00  0.00      LIGB    
ATOM   1445  CA  PRO X  27     -12.662   7.194  -2.150  1.00  0.00      LIGB    
ATOM   1446  HA  PRO X  27     -11.843   6.533  -1.910  1.00  0.00      LIGB    
ATOM   1447  CB  PRO X  27     -12.460   8.499  -1.314  1.00  0.00      LIGB    
ATOM   1448  HB1 PRO X  27     -11.379   8.635  -1.096  1.00  0.00      LIGB    
ATOM   1449  HB2 PRO X  27     -13.036   8.427  -0.367  1.00  0.00      LIGB    
ATOM   1450  CG  PRO X  27     -12.959   9.600  -2.243  1.00  0.00      LIGB    
ATOM   1451  HG1 PRO X  27     -14.065   9.606  -2.137  1.00  0.00      LIGB    
ATOM   1452  HG2 PRO X  27     -12.572  10.613  -2.003  1.00  0.00      LIGB    
ATOM   1453  C   PRO X  27     -13.935   6.393  -1.793  1.00  0.00      LIGB    
ATOM   1454  O   PRO X  27     -13.942   5.704  -0.778  1.00  0.00      LIGB    
ATOM   1455  N   SER X  28     -15.062   6.497  -2.542  1.00  0.00      LIGB    
ATOM   1456  HN  SER X  28     -15.003   7.078  -3.350  1.00  0.00      LIGB    
ATOM   1457  CA  SER X  28     -16.400   5.905  -2.251  1.00  0.00      LIGB    
ATOM   1458  HA  SER X  28     -16.567   5.994  -1.187  1.00  0.00      LIGB    
ATOM   1459  CB  SER X  28     -17.566   6.631  -2.940  1.00  0.00      LIGB    
ATOM   1460  HB1 SER X  28     -17.508   7.726  -2.766  1.00  0.00      LIGB    
ATOM   1461  HB2 SER X  28     -18.423   6.142  -2.429  1.00  0.00      LIGB    
ATOM   1462  OG  SER X  28     -17.559   6.412  -4.365  1.00  0.00      LIGB    
ATOM   1463  HG1 SER X  28     -16.738   6.751  -4.728  1.00  0.00      LIGB    
ATOM   1464  C   SER X  28     -16.500   4.468  -2.503  1.00  0.00      LIGB    
ATOM   1465  O   SER X  28     -17.401   3.682  -2.077  1.00  0.00      LIGB    
ATOM   1466  N   GLN X  29     -15.503   4.001  -3.302  1.00  0.00      LIGB    
ATOM   1467  HN  GLN X  29     -14.975   4.737  -3.720  1.00  0.00      LIGB    
ATOM   1468  CA  GLN X  29     -15.289   2.570  -3.573  1.00  0.00      LIGB    
ATOM   1469  HA  GLN X  29     -16.184   1.972  -3.476  1.00  0.00      LIGB    
ATOM   1470  CB  GLN X  29     -14.865   2.361  -5.021  1.00  0.00      LIGB    
ATOM   1471  HB1 GLN X  29     -14.786   1.261  -5.156  1.00  0.00      LIGB    
ATOM   1472  HB2 GLN X  29     -13.890   2.819  -5.293  1.00  0.00      LIGB    
ATOM   1473  CG  GLN X  29     -15.938   2.729  -6.046  1.00  0.00      LIGB    
ATOM   1474  HG1 GLN X  29     -15.794   2.100  -6.950  1.00  0.00      LIGB    
ATOM   1475  HG2 GLN X  29     -15.819   3.802  -6.308  1.00  0.00      LIGB    
ATOM   1476  CD  GLN X  29     -17.341   2.339  -5.565  1.00  0.00      LIGB    
ATOM   1477  OE1 GLN X  29     -17.584   1.135  -5.408  1.00  0.00      LIGB    
ATOM   1478  NE2 GLN X  29     -18.316   3.257  -5.307  1.00  0.00      LIGB    
ATOM   1479 HE21 GLN X  29     -18.020   4.201  -5.160  1.00  0.00      LIGB    
ATOM   1480 HE22 GLN X  29     -19.148   2.993  -4.820  1.00  0.00      LIGB    
ATOM   1481  C   GLN X  29     -14.306   1.856  -2.639  1.00  0.00      LIGB    
ATOM   1482  O   GLN X  29     -14.095   0.623  -2.803  1.00  0.00      LIGB    
ATOM   1483  N   SER X  30     -13.659   2.468  -1.635  1.00  0.00      LIGB    
ATOM   1484  HN  SER X  30     -13.874   3.414  -1.402  1.00  0.00      LIGB    
ATOM   1485  CA  SER X  30     -12.422   1.912  -1.011  1.00  0.00      LIGB    
ATOM   1486  HA  SER X  30     -11.607   1.945  -1.719  1.00  0.00      LIGB    
ATOM   1487  CB  SER X  30     -12.064   2.840   0.212  1.00  0.00      LIGB    
ATOM   1488  HB1 SER X  30     -12.807   2.844   1.037  1.00  0.00      LIGB    
ATOM   1489  HB2 SER X  30     -12.125   3.863  -0.219  1.00  0.00      LIGB    
ATOM   1490  OG  SER X  30     -10.878   2.570   0.914  1.00  0.00      LIGB    
ATOM   1491  HG1 SER X  30     -11.187   2.105   1.695  1.00  0.00      LIGB    
ATOM   1492  C   SER X  30     -12.533   0.557  -0.450  1.00  0.00      LIGB    
ATOM   1493  O   SER X  30     -11.671  -0.298  -0.666  1.00  0.00      LIGB    
ATOM   1494  N   ALA X  31     -13.604   0.335   0.365  1.00  0.00      LIGB    
ATOM   1495  HN  ALA X  31     -14.227   1.082   0.586  1.00  0.00      LIGB    
ATOM   1496  CA  ALA X  31     -13.914  -0.917   1.039  1.00  0.00      LIGB    
ATOM   1497  HA  ALA X  31     -13.039  -1.288   1.551  1.00  0.00      LIGB    
ATOM   1498  CB  ALA X  31     -15.034  -0.712   2.099  1.00  0.00      LIGB    
ATOM   1499  HB1 ALA X  31     -16.018  -0.387   1.699  1.00  0.00      LIGB    
ATOM   1500  HB2 ALA X  31     -14.748   0.071   2.834  1.00  0.00      LIGB    
ATOM   1501  HB3 ALA X  31     -15.213  -1.620   2.714  1.00  0.00      LIGB    
ATOM   1502  C   ALA X  31     -14.404  -2.038   0.056  1.00  0.00      LIGB    
ATOM   1503  O   ALA X  31     -14.026  -3.224   0.185  1.00  0.00      LIGB    
ATOM   1504  N   ASN X  32     -15.168  -1.579  -0.985  1.00  0.00      LIGB    
ATOM   1505  HN  ASN X  32     -15.343  -0.605  -1.109  1.00  0.00      LIGB    
ATOM   1506  CA  ASN X  32     -15.630  -2.393  -2.158  1.00  0.00      LIGB    
ATOM   1507  HA  ASN X  32     -16.117  -3.286  -1.796  1.00  0.00      LIGB    
ATOM   1508  CB  ASN X  32     -16.532  -1.682  -3.180  1.00  0.00      LIGB    
ATOM   1509  HB1 ASN X  32     -16.881  -2.331  -4.012  1.00  0.00      LIGB    
ATOM   1510  HB2 ASN X  32     -15.965  -0.850  -3.650  1.00  0.00      LIGB    
ATOM   1511  CG  ASN X  32     -17.789  -1.309  -2.341  1.00  0.00      LIGB    
ATOM   1512  OD1 ASN X  32     -18.106  -2.026  -1.345  1.00  0.00      LIGB    
ATOM   1513  ND2 ASN X  32     -18.465  -0.195  -2.734  1.00  0.00      LIGB    
ATOM   1514 HD21 ASN X  32     -19.170   0.172  -2.127  1.00  0.00      LIGB    
ATOM   1515 HD22 ASN X  32     -18.124   0.132  -3.616  1.00  0.00      LIGB    
ATOM   1516  C   ASN X  32     -14.490  -2.935  -2.872  1.00  0.00      LIGB    
ATOM   1517  O   ASN X  32     -14.511  -4.074  -3.372  1.00  0.00      LIGB    
ATOM   1518  N   LEU X  33     -13.335  -2.149  -2.950  1.00  0.00      LIGB    
ATOM   1519  HN  LEU X  33     -13.541  -1.203  -2.713  1.00  0.00      LIGB    
ATOM   1520  CA  LEU X  33     -12.198  -2.417  -3.744  1.00  0.00      LIGB    
ATOM   1521  HA  LEU X  33     -12.523  -2.927  -4.639  1.00  0.00      LIGB    
ATOM   1522  CB  LEU X  33     -11.507  -1.133  -4.147  1.00  0.00      LIGB    
ATOM   1523  HB1 LEU X  33     -10.475  -1.320  -4.514  1.00  0.00      LIGB    
ATOM   1524  HB2 LEU X  33     -11.531  -0.354  -3.355  1.00  0.00      LIGB    
ATOM   1525  CG  LEU X  33     -12.072  -0.354  -5.331  1.00  0.00      LIGB    
ATOM   1526  HG  LEU X  33     -13.175  -0.388  -5.208  1.00  0.00      LIGB    
ATOM   1527  CD1 LEU X  33     -11.630   1.097  -5.445  1.00  0.00      LIGB    
ATOM   1528 HD11 LEU X  33     -10.598   1.144  -5.855  1.00  0.00      LIGB    
ATOM   1529 HD12 LEU X  33     -11.814   1.403  -4.393  1.00  0.00      LIGB    
ATOM   1530 HD13 LEU X  33     -12.222   1.639  -6.213  1.00  0.00      LIGB    
ATOM   1531  CD2 LEU X  33     -11.642  -1.100  -6.635  1.00  0.00      LIGB    
ATOM   1532 HD21 LEU X  33     -12.051  -2.133  -6.646  1.00  0.00      LIGB    
ATOM   1533 HD22 LEU X  33     -10.546  -1.246  -6.741  1.00  0.00      LIGB    
ATOM   1534 HD23 LEU X  33     -12.202  -0.532  -7.407  1.00  0.00      LIGB    
ATOM   1535  C   LEU X  33     -11.258  -3.309  -2.939  1.00  0.00      LIGB    
ATOM   1536  O   LEU X  33     -10.642  -4.208  -3.514  1.00  0.00      LIGB    
ATOM   1537  N   LEU X  34     -11.163  -3.074  -1.588  1.00  0.00      LIGB    
ATOM   1538  HN  LEU X  34     -11.502  -2.212  -1.219  1.00  0.00      LIGB    
ATOM   1539  CA  LEU X  34     -10.555  -3.994  -0.689  1.00  0.00      LIGB    
ATOM   1540  HA  LEU X  34      -9.509  -4.038  -0.954  1.00  0.00      LIGB    
ATOM   1541  CB  LEU X  34     -10.551  -3.467   0.760  1.00  0.00      LIGB    
ATOM   1542  HB1 LEU X  34     -11.603  -3.308   1.082  1.00  0.00      LIGB    
ATOM   1543  HB2 LEU X  34     -10.085  -2.464   0.653  1.00  0.00      LIGB    
ATOM   1544  CG  LEU X  34      -9.842  -4.291   1.830  1.00  0.00      LIGB    
ATOM   1545  HG  LEU X  34     -10.338  -5.282   1.917  1.00  0.00      LIGB    
ATOM   1546  CD1 LEU X  34      -8.373  -4.618   1.508  1.00  0.00      LIGB    
ATOM   1547 HD11 LEU X  34      -8.365  -5.142   0.528  1.00  0.00      LIGB    
ATOM   1548 HD12 LEU X  34      -8.060  -5.408   2.224  1.00  0.00      LIGB    
ATOM   1549 HD13 LEU X  34      -7.775  -3.681   1.493  1.00  0.00      LIGB    
ATOM   1550  CD2 LEU X  34      -9.895  -3.561   3.172  1.00  0.00      LIGB    
ATOM   1551 HD21 LEU X  34     -10.894  -3.740   3.626  1.00  0.00      LIGB    
ATOM   1552 HD22 LEU X  34      -9.529  -2.513   3.125  1.00  0.00      LIGB    
ATOM   1553 HD23 LEU X  34      -9.143  -4.099   3.788  1.00  0.00      LIGB    
ATOM   1554  C   LEU X  34     -11.117  -5.412  -0.689  1.00  0.00      LIGB    
ATOM   1555  O   LEU X  34     -10.473  -6.437  -0.799  1.00  0.00      LIGB    
ATOM   1556  N   ALA X  35     -12.483  -5.562  -0.725  1.00  0.00      LIGB    
ATOM   1557  HN  ALA X  35     -13.019  -4.723  -0.793  1.00  0.00      LIGB    
ATOM   1558  CA  ALA X  35     -13.120  -6.895  -0.715  1.00  0.00      LIGB    
ATOM   1559  HA  ALA X  35     -12.822  -7.443   0.167  1.00  0.00      LIGB    
ATOM   1560  CB  ALA X  35     -14.633  -6.515  -0.515  1.00  0.00      LIGB    
ATOM   1561  HB1 ALA X  35     -15.200  -7.469  -0.469  1.00  0.00      LIGB    
ATOM   1562  HB2 ALA X  35     -15.075  -6.014  -1.403  1.00  0.00      LIGB    
ATOM   1563  HB3 ALA X  35     -14.833  -5.858   0.358  1.00  0.00      LIGB    
ATOM   1564  C   ALA X  35     -12.919  -7.750  -1.959  1.00  0.00      LIGB    
ATOM   1565  O   ALA X  35     -12.797  -8.966  -1.887  1.00  0.00      LIGB    
ATOM   1566  N   GLU X  36     -12.909  -7.111  -3.134  1.00  0.00      LIGB    
ATOM   1567  HN  GLU X  36     -13.328  -6.206  -3.140  1.00  0.00      LIGB    
ATOM   1568  CA  GLU X  36     -12.534  -7.756  -4.388  1.00  0.00      LIGB    
ATOM   1569  HA  GLU X  36     -12.880  -8.779  -4.392  1.00  0.00      LIGB    
ATOM   1570  CB  GLU X  36     -13.166  -6.992  -5.630  1.00  0.00      LIGB    
ATOM   1571  HB1 GLU X  36     -12.847  -7.513  -6.558  1.00  0.00      LIGB    
ATOM   1572  HB2 GLU X  36     -12.748  -5.963  -5.651  1.00  0.00      LIGB    
ATOM   1573  CG  GLU X  36     -14.712  -7.041  -5.715  1.00  0.00      LIGB    
ATOM   1574  HG1 GLU X  36     -15.173  -6.331  -4.996  1.00  0.00      LIGB    
ATOM   1575  HG2 GLU X  36     -15.124  -8.013  -5.368  1.00  0.00      LIGB    
ATOM   1576  CD  GLU X  36     -15.334  -6.783  -7.069  1.00  0.00      LIGB    
ATOM   1577  OE1 GLU X  36     -14.862  -6.016  -7.920  1.00  0.00      LIGB    
ATOM   1578  OE2 GLU X  36     -16.407  -7.394  -7.302  1.00  0.00      LIGB    
ATOM   1579  C   GLU X  36     -11.061  -8.029  -4.589  1.00  0.00      LIGB    
ATOM   1580  O   GLU X  36     -10.688  -8.930  -5.323  1.00  0.00      LIGB    
ATOM   1581  N   ALA X  37     -10.211  -7.273  -3.856  1.00  0.00      LIGB    
ATOM   1582  HN  ALA X  37     -10.523  -6.446  -3.395  1.00  0.00      LIGB    
ATOM   1583  CA  ALA X  37      -8.867  -7.590  -3.672  1.00  0.00      LIGB    
ATOM   1584  HA  ALA X  37      -8.408  -7.871  -4.608  1.00  0.00      LIGB    
ATOM   1585  CB  ALA X  37      -8.035  -6.375  -3.052  1.00  0.00      LIGB    
ATOM   1586  HB1 ALA X  37      -6.950  -6.527  -2.869  1.00  0.00      LIGB    
ATOM   1587  HB2 ALA X  37      -8.477  -6.087  -2.074  1.00  0.00      LIGB    
ATOM   1588  HB3 ALA X  37      -8.081  -5.454  -3.670  1.00  0.00      LIGB    
ATOM   1589  C   ALA X  37      -8.657  -8.758  -2.726  1.00  0.00      LIGB    
ATOM   1590  O   ALA X  37      -7.771  -9.558  -3.030  1.00  0.00      LIGB    
ATOM   1591  N   LYS X  38      -9.450  -8.888  -1.705  1.00  0.00      LIGB    
ATOM   1592  HN  LYS X  38     -10.181  -8.228  -1.547  1.00  0.00      LIGB    
ATOM   1593  CA  LYS X  38      -9.531 -10.124  -0.866  1.00  0.00      LIGB    
ATOM   1594  HA  LYS X  38      -8.565 -10.356  -0.444  1.00  0.00      LIGB    
ATOM   1595  CB  LYS X  38     -10.437  -9.909   0.344  1.00  0.00      LIGB    
ATOM   1596  HB1 LYS X  38     -10.767 -10.821   0.886  1.00  0.00      LIGB    
ATOM   1597  HB2 LYS X  38     -11.363  -9.431  -0.040  1.00  0.00      LIGB    
ATOM   1598  CG  LYS X  38      -9.819  -8.990   1.370  1.00  0.00      LIGB    
ATOM   1599  HG1 LYS X  38      -9.411  -8.062   0.914  1.00  0.00      LIGB    
ATOM   1600  HG2 LYS X  38      -8.978  -9.621   1.728  1.00  0.00      LIGB    
ATOM   1601  CD  LYS X  38     -10.651  -8.604   2.566  1.00  0.00      LIGB    
ATOM   1602  HD1 LYS X  38     -11.161  -9.521   2.932  1.00  0.00      LIGB    
ATOM   1603  HD2 LYS X  38     -11.373  -7.820   2.252  1.00  0.00      LIGB    
ATOM   1604  CE  LYS X  38      -9.838  -8.070   3.795  1.00  0.00      LIGB    
ATOM   1605  HE1 LYS X  38      -9.519  -7.052   3.485  1.00  0.00      LIGB    
ATOM   1606  HE2 LYS X  38      -8.930  -8.678   3.991  1.00  0.00      LIGB    
ATOM   1607  NZ  LYS X  38     -10.619  -8.000   4.993  1.00  0.00      LIGB    
ATOM   1608  HZ1 LYS X  38     -10.322  -7.252   5.652  1.00  0.00      LIGB    
ATOM   1609  HZ2 LYS X  38     -10.458  -8.876   5.530  1.00  0.00      LIGB    
ATOM   1610  HZ3 LYS X  38     -11.633  -7.919   4.779  1.00  0.00      LIGB    
ATOM   1611  C   LYS X  38      -9.927 -11.401  -1.521  1.00  0.00      LIGB    
ATOM   1612  O   LYS X  38      -9.312 -12.446  -1.336  1.00  0.00      LIGB    
ATOM   1613  N   LYS X  39     -10.931 -11.304  -2.391  1.00  0.00      LIGB    
ATOM   1614  HN  LYS X  39     -11.370 -10.419  -2.523  1.00  0.00      LIGB    
ATOM   1615  CA  LYS X  39     -11.196 -12.386  -3.271  1.00  0.00      LIGB    
ATOM   1616  HA  LYS X  39     -11.236 -13.284  -2.672  1.00  0.00      LIGB    
ATOM   1617  CB  LYS X  39     -12.616 -12.184  -3.810  1.00  0.00      LIGB    
ATOM   1618  HB1 LYS X  39     -12.881 -12.967  -4.552  1.00  0.00      LIGB    
ATOM   1619  HB2 LYS X  39     -12.804 -11.212  -4.313  1.00  0.00      LIGB    
ATOM   1620  CG  LYS X  39     -13.669 -12.301  -2.637  1.00  0.00      LIGB    
ATOM   1621  HG1 LYS X  39     -13.492 -11.552  -1.836  1.00  0.00      LIGB    
ATOM   1622  HG2 LYS X  39     -13.504 -13.335  -2.264  1.00  0.00      LIGB    
ATOM   1623  CD  LYS X  39     -15.104 -12.001  -3.127  1.00  0.00      LIGB    
ATOM   1624  HD1 LYS X  39     -15.755 -12.209  -2.251  1.00  0.00      LIGB    
ATOM   1625  HD2 LYS X  39     -15.343 -12.702  -3.956  1.00  0.00      LIGB    
ATOM   1626  CE  LYS X  39     -15.343 -10.604  -3.806  1.00  0.00      LIGB    
ATOM   1627  HE1 LYS X  39     -14.934 -10.572  -4.838  1.00  0.00      LIGB    
ATOM   1628  HE2 LYS X  39     -14.925  -9.818  -3.142  1.00  0.00      LIGB    
ATOM   1629  NZ  LYS X  39     -16.871 -10.434  -3.814  1.00  0.00      LIGB    
ATOM   1630  HZ1 LYS X  39     -17.229  -9.748  -4.509  1.00  0.00      LIGB    
ATOM   1631  HZ2 LYS X  39     -17.298 -10.259  -2.883  1.00  0.00      LIGB    
ATOM   1632  HZ3 LYS X  39     -17.226 -11.357  -4.137  1.00  0.00      LIGB    
ATOM   1633  C   LYS X  39     -10.113 -12.634  -4.404  1.00  0.00      LIGB    
ATOM   1634  O   LYS X  39      -9.984 -13.763  -4.819  1.00  0.00      LIGB    
ATOM   1635  N   LEU X  40      -9.448 -11.597  -4.959  1.00  0.00      LIGB    
ATOM   1636  HN  LEU X  40      -9.582 -10.652  -4.669  1.00  0.00      LIGB    
ATOM   1637  CA  LEU X  40      -8.243 -11.876  -5.767  1.00  0.00      LIGB    
ATOM   1638  HA  LEU X  40      -8.616 -12.712  -6.338  1.00  0.00      LIGB    
ATOM   1639  CB  LEU X  40      -7.712 -10.595  -6.518  1.00  0.00      LIGB    
ATOM   1640  HB1 LEU X  40      -7.372  -9.866  -5.750  1.00  0.00      LIGB    
ATOM   1641  HB2 LEU X  40      -8.609 -10.122  -6.972  1.00  0.00      LIGB    
ATOM   1642  CG  LEU X  40      -6.706 -10.906  -7.710  1.00  0.00      LIGB    
ATOM   1643  HG  LEU X  40      -5.667 -11.002  -7.328  1.00  0.00      LIGB    
ATOM   1644  CD1 LEU X  40      -7.046 -12.265  -8.390  1.00  0.00      LIGB    
ATOM   1645 HD11 LEU X  40      -6.320 -12.320  -9.230  1.00  0.00      LIGB    
ATOM   1646 HD12 LEU X  40      -8.058 -12.334  -8.842  1.00  0.00      LIGB    
ATOM   1647 HD13 LEU X  40      -6.813 -13.041  -7.630  1.00  0.00      LIGB    
ATOM   1648  CD2 LEU X  40      -6.818  -9.713  -8.684  1.00  0.00      LIGB    
ATOM   1649 HD21 LEU X  40      -6.317  -8.812  -8.269  1.00  0.00      LIGB    
ATOM   1650 HD22 LEU X  40      -7.845  -9.562  -9.080  1.00  0.00      LIGB    
ATOM   1651 HD23 LEU X  40      -6.244  -9.735  -9.635  1.00  0.00      LIGB    
ATOM   1652  C   LEU X  40      -7.122 -12.392  -4.954  1.00  0.00      LIGB    
ATOM   1653  O   LEU X  40      -6.578 -13.444  -5.311  1.00  0.00      LIGB    
ATOM   1654  N   ASN X  41      -6.826 -11.885  -3.756  1.00  0.00      LIGB    
ATOM   1655  HN  ASN X  41      -7.229 -11.018  -3.473  1.00  0.00      LIGB    
ATOM   1656  CA  ASN X  41      -5.869 -12.402  -2.805  1.00  0.00      LIGB    
ATOM   1657  HA  ASN X  41      -4.899 -12.458  -3.277  1.00  0.00      LIGB    
ATOM   1658  CB  ASN X  41      -5.822 -11.473  -1.510  1.00  0.00      LIGB    
ATOM   1659  HB1 ASN X  41      -6.774 -11.477  -0.938  1.00  0.00      LIGB    
ATOM   1660  HB2 ASN X  41      -5.633 -10.416  -1.794  1.00  0.00      LIGB    
ATOM   1661  CG  ASN X  41      -4.741 -11.794  -0.470  1.00  0.00      LIGB    
ATOM   1662  OD1 ASN X  41      -3.675 -11.220  -0.510  1.00  0.00      LIGB    
ATOM   1663  ND2 ASN X  41      -5.138 -12.625   0.560  1.00  0.00      LIGB    
ATOM   1664 HD21 ASN X  41      -6.017 -13.101   0.608  1.00  0.00      LIGB    
ATOM   1665 HD22 ASN X  41      -4.442 -12.711   1.273  1.00  0.00      LIGB    
ATOM   1666  C   ASN X  41      -6.055 -13.930  -2.455  1.00  0.00      LIGB    
ATOM   1667  O   ASN X  41      -5.096 -14.712  -2.517  1.00  0.00      LIGB    
ATOM   1668  N   ASP X  42      -7.311 -14.461  -2.160  1.00  0.00      LIGB    
ATOM   1669  HN  ASP X  42      -8.125 -13.891  -2.245  1.00  0.00      LIGB    
ATOM   1670  CA  ASP X  42      -7.801 -15.817  -1.935  1.00  0.00      LIGB    
ATOM   1671  HA  ASP X  42      -7.091 -16.155  -1.194  1.00  0.00      LIGB    
ATOM   1672  CB  ASP X  42      -9.168 -15.922  -1.206  1.00  0.00      LIGB    
ATOM   1673  HB1 ASP X  42      -9.951 -15.372  -1.771  1.00  0.00      LIGB    
ATOM   1674  HB2 ASP X  42      -9.032 -15.400  -0.235  1.00  0.00      LIGB    
ATOM   1675  CG  ASP X  42      -9.543 -17.227  -0.665  1.00  0.00      LIGB    
ATOM   1676  OD1 ASP X  42      -8.749 -17.891   0.071  1.00  0.00      LIGB    
ATOM   1677  OD2 ASP X  42     -10.695 -17.642  -0.877  1.00  0.00      LIGB    
ATOM   1678  C   ASP X  42      -7.627 -16.681  -3.204  1.00  0.00      LIGB    
ATOM   1679  O   ASP X  42      -7.080 -17.775  -3.115  1.00  0.00      LIGB    
ATOM   1680  N   ALA X  43      -7.933 -16.124  -4.353  1.00  0.00      LIGB    
ATOM   1681  HN  ALA X  43      -8.265 -15.194  -4.222  1.00  0.00      LIGB    
ATOM   1682  CA  ALA X  43      -7.630 -16.740  -5.615  1.00  0.00      LIGB    
ATOM   1683  HA  ALA X  43      -8.028 -17.744  -5.654  1.00  0.00      LIGB    
ATOM   1684  CB  ALA X  43      -8.257 -15.828  -6.688  1.00  0.00      LIGB    
ATOM   1685  HB1 ALA X  43      -9.325 -15.649  -6.439  1.00  0.00      LIGB    
ATOM   1686  HB2 ALA X  43      -8.176 -16.373  -7.653  1.00  0.00      LIGB    
ATOM   1687  HB3 ALA X  43      -7.682 -14.877  -6.694  1.00  0.00      LIGB    
ATOM   1688  C   ALA X  43      -6.099 -16.925  -5.888  1.00  0.00      LIGB    
ATOM   1689  O   ALA X  43      -5.714 -17.956  -6.420  1.00  0.00      LIGB    
ATOM   1690  N   GLN X  44      -5.334 -15.855  -5.469  1.00  0.00      LIGB    
ATOM   1691  HN  GLN X  44      -5.626 -14.988  -5.072  1.00  0.00      LIGB    
ATOM   1692  CA  GLN X  44      -3.906 -15.908  -5.761  1.00  0.00      LIGB    
ATOM   1693  HA  GLN X  44      -3.781 -16.063  -6.823  1.00  0.00      LIGB    
ATOM   1694  CB  GLN X  44      -3.178 -14.526  -5.524  1.00  0.00      LIGB    
ATOM   1695  HB1 GLN X  44      -2.075 -14.658  -5.512  1.00  0.00      LIGB    
ATOM   1696  HB2 GLN X  44      -3.467 -14.056  -4.560  1.00  0.00      LIGB    
ATOM   1697  CG  GLN X  44      -3.523 -13.416  -6.561  1.00  0.00      LIGB    
ATOM   1698  HG1 GLN X  44      -2.927 -12.574  -6.149  1.00  0.00      LIGB    
ATOM   1699  HG2 GLN X  44      -4.627 -13.292  -6.588  1.00  0.00      LIGB    
ATOM   1700  CD  GLN X  44      -3.024 -13.627  -7.999  1.00  0.00      LIGB    
ATOM   1701  OE1 GLN X  44      -3.781 -13.605  -8.966  1.00  0.00      LIGB    
ATOM   1702  NE2 GLN X  44      -1.686 -13.727  -8.148  1.00  0.00      LIGB    
ATOM   1703 HE21 GLN X  44      -1.257 -13.787  -9.050  1.00  0.00      LIGB    
ATOM   1704 HE22 GLN X  44      -1.157 -13.713  -7.300  1.00  0.00      LIGB    
ATOM   1705  C   GLN X  44      -3.226 -16.959  -4.880  1.00  0.00      LIGB    
ATOM   1706  O   GLN X  44      -2.387 -17.770  -5.315  1.00  0.00      LIGB    
ATOM   1707  N   ALA X  45      -3.696 -17.009  -3.620  1.00  0.00      LIGB    
ATOM   1708  HN  ALA X  45      -4.481 -16.452  -3.359  1.00  0.00      LIGB    
ATOM   1709  CA  ALA X  45      -3.216 -17.848  -2.490  1.00  0.00      LIGB    
ATOM   1710  HA  ALA X  45      -2.163 -17.654  -2.351  1.00  0.00      LIGB    
ATOM   1711  CB  ALA X  45      -3.820 -17.328  -1.178  1.00  0.00      LIGB    
ATOM   1712  HB1 ALA X  45      -3.406 -17.961  -0.364  1.00  0.00      LIGB    
ATOM   1713  HB2 ALA X  45      -4.931 -17.326  -1.165  1.00  0.00      LIGB    
ATOM   1714  HB3 ALA X  45      -3.491 -16.270  -1.095  1.00  0.00      LIGB    
ATOM   1715  C   ALA X  45      -3.452 -19.349  -2.761  1.00  0.00      LIGB    
ATOM   1716  O   ALA X  45      -2.507 -20.156  -2.655  1.00  0.00      LIGB    
ATOM   1717  NT  ALA X  45      -4.640 -19.785  -3.295  1.00  0.00      LIGB    
ATOM   1718  HT1 ALA X  45      -5.338 -19.072  -3.374  1.00  0.00      LIGB    
ATOM   1719  HT2 ALA X  45      -4.613 -20.743  -3.579  1.00  0.00      LIGB    
END
ATOM      1  CAY LYS X   1      14.404  -4.401   5.980  1.00  0.00      PROA    
ATOM      2  HY1 LYS X   1      13.756  -3.517   5.802  1.00  0.00      PROA    
ATOM      3  HY2 LYS X   1      15.247  -4.385   5.256  1.00  0.00      PROA    
ATOM      4  HY3 LYS X   1      14.786  -4.109   6.981  1.00  0.00      PROA    
ATOM      5  CY  LYS X   1      13.633  -5.682   5.821  1.00  0.00      PROA    
ATOM      6  OY  LYS X   1      13.358  -6.145   4.685  1.00  0.00      PROA    
ATOM      7  N   LYS X   1      13.161  -6.239   6.963  1.00  0.00      PROA    
ATOM      8  HN  LYS X   1      13.634  -5.916   7.779  1.00  0.00      PROA    
ATOM      9  CA  LYS X   1      12.492  -7.468   6.995  1.00  0.00      PROA    
ATOM     10  HA  LYS X   1      13.037  -8.122   6.331  1.00  0.00      PROA    
ATOM     11  CB  LYS X   1      12.596  -7.894   8.531  1.00  0.00      PROA    
ATOM     12  HB1 LYS X   1      12.031  -7.336   9.308  1.00  0.00      PROA    
ATOM     13  HB2 LYS X   1      13.675  -7.848   8.792  1.00  0.00      PROA    
ATOM     14  CG  LYS X   1      12.116  -9.271   8.700  1.00  0.00      PROA    
ATOM     15  HG1 LYS X   1      12.677 -10.039   8.124  1.00  0.00      PROA    
ATOM     16  HG2 LYS X   1      11.031  -9.484   8.589  1.00  0.00      PROA    
ATOM     17  CD  LYS X   1      12.208  -9.764  10.262  1.00  0.00      PROA    
ATOM     18  HD1 LYS X   1      11.489  -9.091  10.776  1.00  0.00      PROA    
ATOM     19  HD2 LYS X   1      13.251  -9.536  10.569  1.00  0.00      PROA    
ATOM     20  CE  LYS X   1      11.819 -11.269  10.505  1.00  0.00      PROA    
ATOM     21  HE1 LYS X   1      12.060 -11.435  11.576  1.00  0.00      PROA    
ATOM     22  HE2 LYS X   1      12.418 -11.895   9.810  1.00  0.00      PROA    
ATOM     23  NZ  LYS X   1      10.366 -11.581  10.291  1.00  0.00      PROA    
ATOM     24  HZ1 LYS X   1      10.086 -12.554  10.530  1.00  0.00      PROA    
ATOM     25  HZ2 LYS X   1      10.144 -11.462   9.282  1.00  0.00      PROA    
ATOM     26  HZ3 LYS X   1       9.821 -10.906  10.865  1.00  0.00      PROA    
ATOM     27  C   LYS X   1      10.987  -7.402   6.529  1.00  0.00      PROA    
ATOM     28  O   LYS X   1      10.244  -6.516   6.954  1.00  0.00      PROA    
ATOM     29  N   ASP X   2      10.598  -8.341   5.623  1.00 50.00      PROA    
ATOM     30  HN  ASP X   2      11.250  -9.022   5.297  1.00  0.00      PROA    
ATOM     31  CA  ASP X   2       9.210  -8.532   5.257  1.00 50.00      PROA    
ATOM     32  HA  ASP X   2       9.222  -9.164   4.382  1.00  0.00      PROA    
ATOM     33  CB  ASP X   2       8.397  -9.235   6.344  1.00 50.00      PROA    
ATOM     34  HB1 ASP X   2       7.310  -9.293   6.121  1.00  0.00      PROA    
ATOM     35  HB2 ASP X   2       8.566  -8.606   7.244  1.00  0.00      PROA    
ATOM     36  CG  ASP X   2       8.997 -10.579   6.594  1.00 50.00      PROA    
ATOM     37  OD1 ASP X   2       9.186 -11.291   5.607  1.00 50.00      PROA    
ATOM     38  OD2 ASP X   2       9.284 -10.923   7.780  1.00 50.00      PROA    
ATOM     39  C   ASP X   2       8.383  -7.365   4.761  1.00 50.00      PROA    
ATOM     40  O   ASP X   2       7.457  -6.874   5.446  1.00 50.00      PROA    
ATOM     41  N   PHE X   3       8.753  -6.821   3.575  1.00 30.00      PROA    
ATOM     42  HN  PHE X   3       9.423  -7.135   2.907  1.00  0.00      PROA    
ATOM     43  CA  PHE X   3       8.044  -5.735   3.030  1.00 30.00      PROA    
ATOM     44  HA  PHE X   3       7.620  -5.135   3.822  1.00  0.00      PROA    
ATOM     45  CB  PHE X   3       8.872  -4.857   2.042  1.00 30.00      PROA    
ATOM     46  HB1 PHE X   3       8.098  -4.423   1.374  1.00  0.00      PROA    
ATOM     47  HB2 PHE X   3       9.432  -5.578   1.409  1.00  0.00      PROA    
ATOM     48  CG  PHE X   3       9.697  -3.879   2.746  1.00 30.00      PROA    
ATOM     49  CD1 PHE X   3      11.085  -4.265   2.972  1.00 30.00      PROA    
ATOM     50  HD1 PHE X   3      11.478  -5.231   2.689  1.00  0.00      PROA    
ATOM     51  CE1 PHE X   3      11.964  -3.361   3.588  1.00 30.00      PROA    
ATOM     52  HE1 PHE X   3      12.971  -3.715   3.753  1.00  0.00      PROA    
ATOM     53  CZ  PHE X   3      11.587  -2.057   3.983  1.00 30.00      PROA    
ATOM     54  HZ  PHE X   3      12.248  -1.403   4.534  1.00  0.00      PROA    
ATOM     55  CD2 PHE X   3       9.358  -2.603   3.089  1.00 30.00      PROA    
ATOM     56  HD2 PHE X   3       8.380  -2.176   2.926  1.00  0.00      PROA    
ATOM     57  CE2 PHE X   3      10.221  -1.729   3.721  1.00 30.00      PROA    
ATOM     58  HE2 PHE X   3       9.783  -0.868   4.203  1.00  0.00      PROA    
ATOM     59  C   PHE X   3       6.824  -6.293   2.373  1.00 30.00      PROA    
ATOM     60  O   PHE X   3       6.775  -7.012   1.331  1.00 30.00      PROA    
ATOM     61  N   ILE X   4       5.700  -5.906   2.985  1.00  0.00      PROA    
ATOM     62  HN  ILE X   4       5.752  -5.319   3.790  1.00  0.00      PROA    
ATOM     63  CA  ILE X   4       4.390  -6.279   2.585  1.00  0.00      PROA    
ATOM     64  HA  ILE X   4       4.391  -6.805   1.642  1.00  0.00      PROA    
ATOM     65  CB  ILE X   4       3.773  -7.228   3.610  1.00  0.00      PROA    
ATOM     66  HB  ILE X   4       3.973  -6.778   4.606  1.00  0.00      PROA    
ATOM     67  CG2 ILE X   4       2.193  -7.359   3.441  1.00  0.00      PROA    
ATOM     68 HG21 ILE X   4       1.931  -7.485   2.369  1.00  0.00      PROA    
ATOM     69 HG22 ILE X   4       1.658  -6.414   3.680  1.00  0.00      PROA    
ATOM     70 HG23 ILE X   4       1.779  -8.263   3.938  1.00  0.00      PROA    
ATOM     71  CG1 ILE X   4       4.494  -8.553   3.620  1.00  0.00      PROA    
ATOM     72 HG11 ILE X   4       5.575  -8.340   3.767  1.00  0.00      PROA    
ATOM     73 HG12 ILE X   4       4.444  -8.967   2.590  1.00  0.00      PROA    
ATOM     74  CD  ILE X   4       3.941  -9.574   4.657  1.00  0.00      PROA    
ATOM     75  HD1 ILE X   4       4.673 -10.410   4.679  1.00  0.00      PROA    
ATOM     76  HD2 ILE X   4       2.932  -9.896   4.320  1.00  0.00      PROA    
ATOM     77  HD3 ILE X   4       3.878  -9.117   5.668  1.00  0.00      PROA    
ATOM     78  C   ILE X   4       3.462  -5.043   2.372  1.00  0.00      PROA    
ATOM     79  O   ILE X   4       3.296  -4.179   3.261  1.00  0.00      PROA    
ATOM     80  N   ALA X   5       2.864  -4.871   1.183  1.00  0.00      PROA    
ATOM     81  HN  ALA X   5       3.013  -5.512   0.434  1.00  0.00      PROA    
ATOM     82  CA  ALA X   5       1.797  -3.887   0.873  1.00  0.00      PROA    
ATOM     83  HA  ALA X   5       2.159  -2.942   1.251  1.00  0.00      PROA    
ATOM     84  CB  ALA X   5       1.391  -3.942  -0.636  1.00  0.00      PROA    
ATOM     85  HB1 ALA X   5       0.720  -3.150  -1.032  1.00  0.00      PROA    
ATOM     86  HB2 ALA X   5       0.905  -4.885  -0.967  1.00  0.00      PROA    
ATOM     87  HB3 ALA X   5       2.329  -3.806  -1.216  1.00  0.00      PROA    
ATOM     88  C   ALA X   5       0.522  -4.179   1.789  1.00  0.00      PROA    
ATOM     89  O   ALA X   5       0.176  -5.331   2.119  1.00  0.00      PROA    
ATOM     90  N   THR X   6      -0.170  -3.066   2.213  1.00  0.00      PROA    
ATOM     91  HN  THR X   6       0.093  -2.144   1.940  1.00  0.00      PROA    
ATOM     92  CA  THR X   6      -1.399  -3.168   3.032  1.00  0.00      PROA    
ATOM     93  HA  THR X   6      -1.817  -4.152   2.875  1.00  0.00      PROA    
ATOM     94  CB  THR X   6      -1.022  -3.142   4.588  1.00  0.00      PROA    
ATOM     95  HB  THR X   6      -0.465  -4.084   4.780  1.00  0.00      PROA    
ATOM     96  OG1 THR X   6      -2.062  -3.107   5.536  1.00  0.00      PROA    
ATOM     97  HG1 THR X   6      -2.635  -3.864   5.391  1.00  0.00      PROA    
ATOM     98  CG2 THR X   6      -0.123  -1.925   4.877  1.00  0.00      PROA    
ATOM     99 HG21 THR X   6      -0.048  -1.861   5.984  1.00  0.00      PROA    
ATOM    100 HG22 THR X   6      -0.472  -0.959   4.454  1.00  0.00      PROA    
ATOM    101 HG23 THR X   6       0.927  -2.106   4.564  1.00  0.00      PROA    
ATOM    102  C   THR X   6      -2.466  -2.126   2.705  1.00  0.00      PROA    
ATOM    103  O   THR X   6      -2.188  -1.055   2.241  1.00  0.00      PROA    
ATOM    104  N   LEU X   7      -3.737  -2.291   3.084  1.00  0.00      PROA    
ATOM    105  HN  LEU X   7      -4.038  -3.119   3.551  1.00  0.00      PROA    
ATOM    106  CA  LEU X   7      -4.910  -1.392   2.789  1.00  0.00      PROA    
ATOM    107  HA  LEU X   7      -4.583  -0.423   2.442  1.00  0.00      PROA    
ATOM    108  CB  LEU X   7      -5.974  -2.062   1.838  1.00  0.00      PROA    
ATOM    109  HB1 LEU X   7      -6.140  -3.136   2.073  1.00  0.00      PROA    
ATOM    110  HB2 LEU X   7      -5.447  -2.170   0.867  1.00  0.00      PROA    
ATOM    111  CG  LEU X   7      -7.360  -1.397   1.743  1.00  0.00      PROA    
ATOM    112  HG  LEU X   7      -8.050  -1.488   2.609  1.00  0.00      PROA    
ATOM    113  CD1 LEU X   7      -7.269   0.107   1.421  1.00  0.00      PROA    
ATOM    114 HD11 LEU X   7      -8.270   0.561   1.258  1.00  0.00      PROA    
ATOM    115 HD12 LEU X   7      -6.530   0.399   0.645  1.00  0.00      PROA    
ATOM    116 HD13 LEU X   7      -6.882   0.578   2.350  1.00  0.00      PROA    
ATOM    117  CD2 LEU X   7      -8.100  -2.143   0.578  1.00  0.00      PROA    
ATOM    118 HD21 LEU X   7      -8.343  -3.191   0.854  1.00  0.00      PROA    
ATOM    119 HD22 LEU X   7      -7.558  -1.966  -0.375  1.00  0.00      PROA    
ATOM    120 HD23 LEU X   7      -9.095  -1.665   0.452  1.00  0.00      PROA    
ATOM    121  C   LEU X   7      -5.416  -1.146   4.142  1.00  0.00      PROA    
ATOM    122  O   LEU X   7      -5.903  -2.087   4.858  1.00  0.00      PROA    
ATOM    123  N   GLY X   8      -5.342   0.095   4.561  1.00  0.00      PROA    
ATOM    124  HN  GLY X   8      -5.007   0.806   3.947  1.00  0.00      PROA    
ATOM    125  CA  GLY X   8      -5.863   0.496   5.866  1.00  0.00      PROA    
ATOM    126  HA1 GLY X   8      -5.034   0.677   6.534  1.00  0.00      PROA    
ATOM    127  HA2 GLY X   8      -6.523  -0.258   6.268  1.00  0.00      PROA    
ATOM    128  C   GLY X   8      -6.584   1.787   5.804  1.00  0.00      PROA    
ATOM    129  O   GLY X   8      -6.940   2.189   4.706  1.00  0.00      PROA    
ATOM    130  N   LYS X   9      -6.809   2.392   6.968  1.00 20.00      PROA    
ATOM    131  HN  LYS X   9      -6.663   1.945   7.847  1.00  0.00      PROA    
ATOM    132  CA  LYS X   9      -7.170   3.802   7.053  1.00 20.00      PROA    
ATOM    133  HA  LYS X   9      -7.450   4.180   6.081  1.00  0.00      PROA    
ATOM    134  CB  LYS X   9      -8.517   4.057   7.770  1.00 20.00      PROA    
ATOM    135  HB1 LYS X   9      -8.697   5.123   8.027  1.00  0.00      PROA    
ATOM    136  HB2 LYS X   9      -8.431   3.474   8.712  1.00  0.00      PROA    
ATOM    137  CG  LYS X   9      -9.693   3.546   6.897  1.00 20.00      PROA    
ATOM    138  HG1 LYS X   9      -9.555   2.506   6.531  1.00  0.00      PROA    
ATOM    139  HG2 LYS X   9      -9.736   4.134   5.955  1.00  0.00      PROA    
ATOM    140  CD  LYS X   9     -10.992   3.575   7.710  1.00 20.00      PROA    
ATOM    141  HD1 LYS X   9     -11.089   4.534   8.263  1.00  0.00      PROA    
ATOM    142  HD2 LYS X   9     -10.997   2.799   8.505  1.00  0.00      PROA    
ATOM    143  CE  LYS X   9     -12.269   3.170   6.904  1.00 20.00      PROA    
ATOM    144  HE1 LYS X   9     -13.207   3.310   7.483  1.00  0.00      PROA    
ATOM    145  HE2 LYS X   9     -12.307   2.113   6.562  1.00  0.00      PROA    
ATOM    146  NZ  LYS X   9     -12.373   4.040   5.762  1.00 20.00      PROA    
ATOM    147  HZ1 LYS X   9     -13.248   4.031   5.199  1.00  0.00      PROA    
ATOM    148  HZ2 LYS X   9     -11.644   3.831   5.050  1.00  0.00      PROA    
ATOM    149  HZ3 LYS X   9     -12.351   5.008   6.140  1.00  0.00      PROA    
ATOM    150  C   LYS X   9      -6.108   4.675   7.559  1.00 20.00      PROA    
ATOM    151  O   LYS X   9      -5.226   4.194   8.271  1.00 20.00      PROA    
ATOM    152  N   LEU X  10      -6.133   6.025   7.380  1.00 40.00      PROA    
ATOM    153  HN  LEU X  10      -6.764   6.400   6.706  1.00  0.00      PROA    
ATOM    154  CA  LEU X  10      -5.514   6.952   8.396  1.00 40.00      PROA    
ATOM    155  HA  LEU X  10      -5.008   6.382   9.161  1.00  0.00      PROA    
ATOM    156  CB  LEU X  10      -4.386   7.875   7.895  1.00 40.00      PROA    
ATOM    157  HB1 LEU X  10      -4.328   8.761   8.563  1.00  0.00      PROA    
ATOM    158  HB2 LEU X  10      -4.608   8.231   6.867  1.00  0.00      PROA    
ATOM    159  CG  LEU X  10      -2.891   7.412   7.904  1.00 40.00      PROA    
ATOM    160  HG  LEU X  10      -2.920   6.510   7.257  1.00  0.00      PROA    
ATOM    161  CD1 LEU X  10      -2.132   8.495   7.232  1.00 40.00      PROA    
ATOM    162 HD11 LEU X  10      -2.053   9.368   7.916  1.00  0.00      PROA    
ATOM    163 HD12 LEU X  10      -2.451   8.718   6.191  1.00  0.00      PROA    
ATOM    164 HD13 LEU X  10      -1.058   8.215   7.176  1.00  0.00      PROA    
ATOM    165  CD2 LEU X  10      -2.307   7.040   9.260  1.00 40.00      PROA    
ATOM    166 HD21 LEU X  10      -1.218   6.844   9.159  1.00  0.00      PROA    
ATOM    167 HD22 LEU X  10      -2.896   6.201   9.688  1.00  0.00      PROA    
ATOM    168 HD23 LEU X  10      -2.294   7.860  10.009  1.00  0.00      PROA    
ATOM    169  C   LEU X  10      -6.558   7.804   9.101  1.00 40.00      PROA    
ATOM    170  O   LEU X  10      -7.410   8.333   8.431  1.00 40.00      PROA    
ATOM    171  N   SER X  11      -6.455   7.838  10.455  1.00 70.00      PROA    
ATOM    172  HN  SER X  11      -5.811   7.339  11.030  1.00  0.00      PROA    
ATOM    173  CA  SER X  11      -7.526   8.430  11.366  1.00 70.00      PROA    
ATOM    174  HA  SER X  11      -7.070   8.585  12.333  1.00  0.00      PROA    
ATOM    175  CB  SER X  11      -8.097   9.846  10.971  1.00 70.00      PROA    
ATOM    176  HB1 SER X  11      -8.790   9.770  10.106  1.00  0.00      PROA    
ATOM    177  HB2 SER X  11      -7.347  10.615  10.686  1.00  0.00      PROA    
ATOM    178  OG  SER X  11      -8.904  10.450  12.026  1.00 70.00      PROA    
ATOM    179  HG1 SER X  11      -8.459  10.449  12.877  1.00  0.00      PROA    
ATOM    180  C   SER X  11      -8.614   7.440  11.780  1.00 70.00      PROA    
ATOM    181  O   SER X  11      -9.819   7.727  11.791  1.00 70.00      PROA    
ATOM    182  N   GLY X  12      -8.159   6.224  12.006  1.00 70.00      PROA    
ATOM    183  HN  GLY X  12      -7.178   6.110  11.873  1.00  0.00      PROA    
ATOM    184  CA  GLY X  12      -8.892   5.203  12.696  1.00 70.00      PROA    
ATOM    185  HA1 GLY X  12      -9.301   5.576  13.624  1.00  0.00      PROA    
ATOM    186  HA2 GLY X  12      -8.184   4.397  12.823  1.00  0.00      PROA    
ATOM    187  C   GLY X  12     -10.006   4.695  11.862  1.00 70.00      PROA    
ATOM    188  O   GLY X  12     -10.046   4.801  10.704  1.00 70.00      PROA    
ATOM    189  N   LEU X  13     -11.000   4.058  12.491  1.00 60.00      PROA    
ATOM    190  HN  LEU X  13     -11.079   4.110  13.484  1.00  0.00      PROA    
ATOM    191  CA  LEU X  13     -12.026   3.332  11.922  1.00 60.00      PROA    
ATOM    192  HA  LEU X  13     -11.530   2.472  11.498  1.00  0.00      PROA    
ATOM    193  CB  LEU X  13     -12.865   2.950  13.163  1.00 60.00      PROA    
ATOM    194  HB1 LEU X  13     -13.711   2.341  12.776  1.00  0.00      PROA    
ATOM    195  HB2 LEU X  13     -13.296   3.840  13.669  1.00  0.00      PROA    
ATOM    196  CG  LEU X  13     -12.223   1.983  14.216  1.00 60.00      PROA    
ATOM    197  HG  LEU X  13     -11.269   2.342  14.659  1.00  0.00      PROA    
ATOM    198  CD1 LEU X  13     -13.174   1.862  15.480  1.00 60.00      PROA    
ATOM    199 HD11 LEU X  13     -14.232   1.753  15.158  1.00  0.00      PROA    
ATOM    200 HD12 LEU X  13     -13.194   2.690  16.221  1.00  0.00      PROA    
ATOM    201 HD13 LEU X  13     -12.980   0.978  16.124  1.00  0.00      PROA    
ATOM    202  CD2 LEU X  13     -11.946   0.603  13.684  1.00 60.00      PROA    
ATOM    203 HD21 LEU X  13     -11.361  -0.048  14.369  1.00  0.00      PROA    
ATOM    204 HD22 LEU X  13     -11.543   0.616  12.649  1.00  0.00      PROA    
ATOM    205 HD23 LEU X  13     -12.981   0.204  13.741  1.00  0.00      PROA    
ATOM    206  C   LEU X  13     -12.858   4.018  10.988  1.00 60.00      PROA    
ATOM    207  O   LEU X  13     -13.334   3.588   9.971  1.00 60.00      PROA    
ATOM    208  N   HSD X  14     -13.102   5.326  11.256  1.00 50.00      PROA    
ATOM    209  HN  HSD X  14     -12.684   5.713  12.074  1.00  0.00      PROA    
ATOM    210  CA  HSD X  14     -13.972   6.156  10.392  1.00 50.00      PROA    
ATOM    211  HA  HSD X  14     -14.608   5.547   9.766  1.00  0.00      PROA    
ATOM    212  CB  HSD X  14     -14.876   6.966  11.384  1.00 50.00      PROA    
ATOM    213  HB1 HSD X  14     -15.387   7.697  10.723  1.00  0.00      PROA    
ATOM    214  HB2 HSD X  14     -14.143   7.517  12.011  1.00  0.00      PROA    
ATOM    215  ND1 HSD X  14     -16.976   5.553  11.698  1.00 50.00      PROA    
ATOM    216  HD1 HSD X  14     -17.296   5.563  10.750  1.00  0.00      PROA    
ATOM    217  CG  HSD X  14     -15.807   6.171  12.214  1.00 50.00      PROA    
ATOM    218  CE1 HSD X  14     -17.664   5.002  12.754  1.00 50.00      PROA    
ATOM    219  HE1 HSD X  14     -18.674   4.599  12.689  1.00  0.00      PROA    
ATOM    220  NE2 HSD X  14     -16.965   5.139  13.884  1.00 50.00      PROA    
ATOM    221  CD2 HSD X  14     -15.853   5.908  13.562  1.00 50.00      PROA    
ATOM    222  HD2 HSD X  14     -15.114   6.197  14.299  1.00  0.00      PROA    
ATOM    223  C   HSD X  14     -13.151   7.025   9.471  1.00 50.00      PROA    
ATOM    224  O   HSD X  14     -13.721   7.880   8.792  1.00 50.00      PROA    
ATOM    225  N   GLY X  15     -11.820   6.873   9.534  1.00 10.00      PROA    
ATOM    226  HN  GLY X  15     -11.479   6.179  10.163  1.00  0.00      PROA    
ATOM    227  CA  GLY X  15     -10.853   7.611   8.741  1.00 10.00      PROA    
ATOM    228  HA1 GLY X  15      -9.920   7.197   9.095  1.00  0.00      PROA    
ATOM    229  HA2 GLY X  15     -10.903   8.685   8.840  1.00  0.00      PROA    
ATOM    230  C   GLY X  15     -10.827   7.436   7.230  1.00 10.00      PROA    
ATOM    231  O   GLY X  15     -11.639   6.697   6.630  1.00 10.00      PROA    
ATOM    232  N   GLN X  16      -9.875   8.090   6.562  1.00  0.00      PROA    
ATOM    233  HN  GLN X  16      -9.273   8.664   7.111  1.00  0.00      PROA    
ATOM    234  CA  GLN X  16      -9.602   8.062   5.112  1.00  0.00      PROA    
ATOM    235  HA  GLN X  16     -10.588   8.112   4.673  1.00  0.00      PROA    
ATOM    236  CB  GLN X  16      -8.657   9.304   4.769  1.00  0.00      PROA    
ATOM    237  HB1 GLN X  16      -8.507   9.292   3.668  1.00  0.00      PROA    
ATOM    238  HB2 GLN X  16      -7.618   9.174   5.141  1.00  0.00      PROA    
ATOM    239  CG  GLN X  16      -9.168  10.741   5.060  1.00  0.00      PROA    
ATOM    240  HG1 GLN X  16      -8.647  11.473   4.407  1.00  0.00      PROA    
ATOM    241  HG2 GLN X  16      -9.020  11.029   6.123  1.00  0.00      PROA    
ATOM    242  CD  GLN X  16     -10.697  10.927   4.745  1.00  0.00      PROA    
ATOM    243  OE1 GLN X  16     -11.686  10.645   5.394  1.00  0.00      PROA    
ATOM    244  NE2 GLN X  16     -10.947  11.306   3.447  1.00  0.00      PROA    
ATOM    245 HE21 GLN X  16     -10.242  11.432   2.749  1.00  0.00      PROA    
ATOM    246 HE22 GLN X  16     -11.898  11.475   3.188  1.00  0.00      PROA    
ATOM    247  C   GLN X  16      -8.830   6.901   4.710  1.00  0.00      PROA    
ATOM    248  O   GLN X  16      -7.907   6.458   5.379  1.00  0.00      PROA    
ATOM    249  N   ASP X  17      -9.175   6.312   3.511  1.00 10.00      PROA    
ATOM    250  HN  ASP X  17      -9.808   6.768   2.890  1.00  0.00      PROA    
ATOM    251  CA  ASP X  17      -8.549   5.120   2.992  1.00 10.00      PROA    
ATOM    252  HA  ASP X  17      -8.370   4.462   3.829  1.00  0.00      PROA    
ATOM    253  CB  ASP X  17      -9.535   4.501   2.026  1.00 10.00      PROA    
ATOM    254  HB1 ASP X  17      -9.074   3.608   1.551  1.00  0.00      PROA    
ATOM    255  HB2 ASP X  17     -10.001   5.310   1.424  1.00  0.00      PROA    
ATOM    256  CG  ASP X  17     -10.723   3.958   2.747  1.00 10.00      PROA    
ATOM    257  OD1 ASP X  17     -11.917   4.183   2.331  1.00 10.00      PROA    
ATOM    258  OD2 ASP X  17     -10.559   3.375   3.910  1.00 10.00      PROA    
ATOM    259  C   ASP X  17      -7.298   5.440   2.217  1.00 10.00      PROA    
ATOM    260  O   ASP X  17      -7.289   6.437   1.498  1.00 10.00      PROA    
ATOM    261  N   LEU X  18      -6.291   4.516   2.344  1.00  0.00      PROA    
ATOM    262  HN  LEU X  18      -6.391   3.632   2.795  1.00  0.00      PROA    
ATOM    263  CA  LEU X  18      -5.067   4.628   1.567  1.00  0.00      PROA    
ATOM    264  HA  LEU X  18      -5.171   5.069   0.587  1.00  0.00      PROA    
ATOM    265  CB  LEU X  18      -3.989   5.378   2.336  1.00  0.00      PROA    
ATOM    266  HB1 LEU X  18      -2.989   5.183   1.892  1.00  0.00      PROA    
ATOM    267  HB2 LEU X  18      -3.888   5.057   3.395  1.00  0.00      PROA    
ATOM    268  CG  LEU X  18      -4.178   6.858   2.475  1.00  0.00      PROA    
ATOM    269  HG  LEU X  18      -5.051   7.164   1.861  1.00  0.00      PROA    
ATOM    270  CD1 LEU X  18      -4.343   7.346   3.888  1.00  0.00      PROA    
ATOM    271 HD11 LEU X  18      -4.221   8.450   3.888  1.00  0.00      PROA    
ATOM    272 HD12 LEU X  18      -3.558   6.970   4.579  1.00  0.00      PROA    
ATOM    273 HD13 LEU X  18      -5.293   7.092   4.405  1.00  0.00      PROA    
ATOM    274  CD2 LEU X  18      -3.062   7.645   1.776  1.00  0.00      PROA    
ATOM    275 HD21 LEU X  18      -3.119   8.743   1.934  1.00  0.00      PROA    
ATOM    276 HD22 LEU X  18      -2.995   7.298   0.722  1.00  0.00      PROA    
ATOM    277 HD23 LEU X  18      -2.054   7.524   2.226  1.00  0.00      PROA    
ATOM    278  C   LEU X  18      -4.562   3.192   1.320  1.00  0.00      PROA    
ATOM    279  O   LEU X  18      -4.811   2.296   2.131  1.00  0.00      PROA    
ATOM    280  N   PHE X  19      -3.719   2.956   0.306  1.00  0.00      PROA    
ATOM    281  HN  PHE X  19      -3.414   3.657  -0.334  1.00  0.00      PROA    
ATOM    282  CA  PHE X  19      -2.833   1.839   0.382  1.00  0.00      PROA    
ATOM    283  HA  PHE X  19      -3.292   1.087   1.007  1.00  0.00      PROA    
ATOM    284  CB  PHE X  19      -2.321   1.066  -0.896  1.00  0.00      PROA    
ATOM    285  HB1 PHE X  19      -1.398   0.480  -0.701  1.00  0.00      PROA    
ATOM    286  HB2 PHE X  19      -2.211   1.777  -1.743  1.00  0.00      PROA    
ATOM    287  CG  PHE X  19      -3.354   0.140  -1.418  1.00  0.00      PROA    
ATOM    288  CD1 PHE X  19      -4.706   0.525  -1.515  1.00  0.00      PROA    
ATOM    289  HD1 PHE X  19      -5.135   1.459  -1.183  1.00  0.00      PROA    
ATOM    290  CE1 PHE X  19      -5.619  -0.414  -2.049  1.00  0.00      PROA    
ATOM    291  HE1 PHE X  19      -6.674  -0.207  -2.150  1.00  0.00      PROA    
ATOM    292  CZ  PHE X  19      -5.235  -1.660  -2.512  1.00  0.00      PROA    
ATOM    293  HZ  PHE X  19      -5.867  -2.466  -2.855  1.00  0.00      PROA    
ATOM    294  CD2 PHE X  19      -2.958  -1.115  -1.795  1.00  0.00      PROA    
ATOM    295  HD2 PHE X  19      -1.923  -1.391  -1.661  1.00  0.00      PROA    
ATOM    296  CE2 PHE X  19      -3.920  -2.012  -2.266  1.00  0.00      PROA    
ATOM    297  HE2 PHE X  19      -3.600  -2.983  -2.613  1.00  0.00      PROA    
ATOM    298  C   PHE X  19      -1.624   2.352   1.108  1.00  0.00      PROA    
ATOM    299  O   PHE X  19      -1.164   3.475   0.901  1.00  0.00      PROA    
ATOM    300  N   GLY X  20      -1.059   1.557   1.988  1.00  0.00      PROA    
ATOM    301  HN  GLY X  20      -1.450   0.640   1.991  1.00  0.00      PROA    
ATOM    302  CA  GLY X  20       0.127   1.710   2.711  1.00  0.00      PROA    
ATOM    303  HA1 GLY X  20      -0.128   1.647   3.759  1.00  0.00      PROA    
ATOM    304  HA2 GLY X  20       0.686   2.620   2.548  1.00  0.00      PROA    
ATOM    305  C   GLY X  20       1.140   0.609   2.501  1.00  0.00      PROA    
ATOM    306  O   GLY X  20       0.752  -0.453   2.045  1.00  0.00      PROA    
ATOM    307  N   ILE X  21       2.385   0.762   2.954  1.00  0.00      PROA    
ATOM    308  HN  ILE X  21       2.574   1.591   3.474  1.00  0.00      PROA    
ATOM    309  CA  ILE X  21       3.427  -0.214   2.899  1.00  0.00      PROA    
ATOM    310  HA  ILE X  21       3.036  -1.117   2.455  1.00  0.00      PROA    
ATOM    311  CB  ILE X  21       4.571   0.244   2.006  1.00  0.00      PROA    
ATOM    312  HB  ILE X  21       4.004   0.635   1.134  1.00  0.00      PROA    
ATOM    313  CG2 ILE X  21       5.322   1.536   2.511  1.00  0.00      PROA    
ATOM    314 HG21 ILE X  21       5.737   2.006   1.594  1.00  0.00      PROA    
ATOM    315 HG22 ILE X  21       6.115   1.308   3.254  1.00  0.00      PROA    
ATOM    316 HG23 ILE X  21       4.527   2.261   2.787  1.00  0.00      PROA    
ATOM    317  CG1 ILE X  21       5.646  -0.884   1.812  1.00  0.00      PROA    
ATOM    318 HG11 ILE X  21       5.861  -1.433   2.753  1.00  0.00      PROA    
ATOM    319 HG12 ILE X  21       6.472  -0.305   1.347  1.00  0.00      PROA    
ATOM    320  CD  ILE X  21       5.299  -1.904   0.652  1.00  0.00      PROA    
ATOM    321  HD1 ILE X  21       4.526  -2.659   0.909  1.00  0.00      PROA    
ATOM    322  HD2 ILE X  21       6.180  -2.507   0.345  1.00  0.00      PROA    
ATOM    323  HD3 ILE X  21       4.874  -1.438  -0.263  1.00  0.00      PROA    
ATOM    324  C   ILE X  21       3.950  -0.515   4.249  1.00  0.00      PROA    
ATOM    325  O   ILE X  21       4.303   0.353   5.045  1.00  0.00      PROA    
ATOM    326  N   TRP X  22       3.924  -1.863   4.553  1.00  0.00      PROA    
ATOM    327  HN  TRP X  22       3.655  -2.605   3.945  1.00  0.00      PROA    
ATOM    328  CA  TRP X  22       4.316  -2.330   5.908  1.00  0.00      PROA    
ATOM    329  HA  TRP X  22       4.704  -1.478   6.445  1.00  0.00      PROA    
ATOM    330  CB  TRP X  22       3.051  -2.855   6.649  1.00  0.00      PROA    
ATOM    331  HB1 TRP X  22       2.469  -3.556   6.013  1.00  0.00      PROA    
ATOM    332  HB2 TRP X  22       2.529  -1.880   6.753  1.00  0.00      PROA    
ATOM    333  CG  TRP X  22       3.258  -3.583   7.966  1.00  0.00      PROA    
ATOM    334  CD1 TRP X  22       2.608  -3.124   9.162  1.00  0.00      PROA    
ATOM    335  HD1 TRP X  22       2.037  -2.216   9.288  1.00  0.00      PROA    
ATOM    336  NE1 TRP X  22       2.881  -4.078  10.071  1.00  0.00      PROA    
ATOM    337  HE1 TRP X  22       2.630  -3.889  10.995  1.00  0.00      PROA    
ATOM    338  CE2 TRP X  22       3.657  -5.122   9.613  1.00  0.00      PROA    
ATOM    339  CD2 TRP X  22       3.953  -4.862   8.234  1.00  0.00      PROA    
ATOM    340  CE3 TRP X  22       4.654  -5.820   7.493  1.00  0.00      PROA    
ATOM    341  HE3 TRP X  22       4.903  -5.688   6.450  1.00  0.00      PROA    
ATOM    342  CZ3 TRP X  22       4.973  -7.029   8.128  1.00  0.00      PROA    
ATOM    343  HZ3 TRP X  22       5.601  -7.714   7.577  1.00  0.00      PROA    
ATOM    344  CZ2 TRP X  22       3.888  -6.372  10.175  1.00  0.00      PROA    
ATOM    345  HZ2 TRP X  22       3.527  -6.541  11.179  1.00  0.00      PROA    
ATOM    346  CH2 TRP X  22       4.607  -7.310   9.439  1.00  0.00      PROA    
ATOM    347  HH2 TRP X  22       4.765  -8.225   9.991  1.00  0.00      PROA    
ATOM    348  C   TRP X  22       5.604  -3.112   5.894  1.00  0.00      PROA    
ATOM    349  O   TRP X  22       5.966  -3.739   4.912  1.00  0.00      PROA    
ATOM    350  N   SER X  23       6.362  -3.168   6.985  1.00  0.00      PROA    
ATOM    351  HN  SER X  23       6.000  -2.798   7.837  1.00  0.00      PROA    
ATOM    352  CA  SER X  23       7.644  -3.827   7.044  1.00  0.00      PROA    
ATOM    353  HA  SER X  23       7.447  -4.815   6.653  1.00  0.00      PROA    
ATOM    354  CB  SER X  23       8.782  -3.200   6.283  1.00  0.00      PROA    
ATOM    355  HB1 SER X  23       8.476  -3.290   5.219  1.00  0.00      PROA    
ATOM    356  HB2 SER X  23       9.700  -3.824   6.339  1.00  0.00      PROA    
ATOM    357  OG  SER X  23       8.990  -1.833   6.723  1.00  0.00      PROA    
ATOM    358  HG1 SER X  23       8.268  -1.278   6.419  1.00  0.00      PROA    
ATOM    359  C   SER X  23       7.908  -4.102   8.523  1.00  0.00      PROA    
ATOM    360  O   SER X  23       7.334  -3.422   9.378  1.00  0.00      PROA    
ATOM    361  N   LYS X  24       8.791  -5.012   8.819  1.00  0.00      PROA    
ATOM    362  HN  LYS X  24       9.234  -5.444   8.037  1.00  0.00      PROA    
ATOM    363  CA  LYS X  24       9.262  -5.382  10.140  1.00  0.00      PROA    
ATOM    364  HA  LYS X  24       9.868  -6.270  10.035  1.00  0.00      PROA    
ATOM    365  CB  LYS X  24      10.265  -4.327  10.845  1.00  0.00      PROA    
ATOM    366  HB1 LYS X  24      10.484  -4.727  11.857  1.00  0.00      PROA    
ATOM    367  HB2 LYS X  24       9.612  -3.452  11.052  1.00  0.00      PROA    
ATOM    368  CG  LYS X  24      11.553  -3.963  10.106  1.00  0.00      PROA    
ATOM    369  HG1 LYS X  24      12.023  -4.933   9.839  1.00  0.00      PROA    
ATOM    370  HG2 LYS X  24      12.257  -3.470  10.809  1.00  0.00      PROA    
ATOM    371  CD  LYS X  24      11.533  -2.924   8.896  1.00  0.00      PROA    
ATOM    372  HD1 LYS X  24      10.749  -3.061   8.121  1.00  0.00      PROA    
ATOM    373  HD2 LYS X  24      12.513  -3.045   8.388  1.00  0.00      PROA    
ATOM    374  CE  LYS X  24      11.272  -1.530   9.437  1.00  0.00      PROA    
ATOM    375  HE1 LYS X  24      12.192  -1.017   9.792  1.00  0.00      PROA    
ATOM    376  HE2 LYS X  24      10.555  -1.586  10.284  1.00  0.00      PROA    
ATOM    377  NZ  LYS X  24      10.682  -0.680   8.416  1.00  0.00      PROA    
ATOM    378  HZ1 LYS X  24      11.373  -0.312   7.731  1.00  0.00      PROA    
ATOM    379  HZ2 LYS X  24      10.206   0.149   8.826  1.00  0.00      PROA    
ATOM    380  HZ3 LYS X  24       9.986  -1.159   7.809  1.00  0.00      PROA    
ATOM    381  C   LYS X  24       8.124  -5.596  11.166  1.00  0.00      PROA    
ATOM    382  O   LYS X  24       8.095  -4.970  12.207  1.00  0.00      PROA    
ATOM    383  NT  LYS X  24       7.251  -6.613  10.877  1.00  0.00      PROA    
ATOM    384  HT1 LYS X  24       6.721  -6.939  11.660  1.00  0.00      PROA    
ATOM    385  HT2 LYS X  24       7.079  -6.796   9.909  1.00  0.00      PROA    
ATOM    386  CAY ALA X   1      -2.985  -1.193  15.013  1.00  0.00      LIGA    
ATOM    387  HY1 ALA X   1      -3.594  -1.175  14.084  1.00  0.00      LIGA    
ATOM    388  HY2 ALA X   1      -2.435  -0.231  14.936  1.00  0.00      LIGA    
ATOM    389  HY3 ALA X   1      -3.699  -1.209  15.864  1.00  0.00      LIGA    
ATOM    390  CY  ALA X   1      -2.136  -2.341  14.782  1.00  0.00      LIGA    
ATOM    391  OY  ALA X   1      -1.864  -2.712  13.638  1.00  0.00      LIGA    
ATOM    392  N   ALA X   1      -1.799  -3.069  15.887  1.00  0.00      LIGA    
ATOM    393  HN  ALA X   1      -2.039  -2.674  16.770  1.00  0.00      LIGA    
ATOM    394  CA  ALA X   1      -1.147  -4.369  15.966  1.00  0.00      LIGA    
ATOM    395  HA  ALA X   1      -1.039  -4.512  17.031  1.00  0.00      LIGA    
ATOM    396  CB  ALA X   1      -2.179  -5.445  15.442  1.00  0.00      LIGA    
ATOM    397  HB1 ALA X   1      -3.183  -5.128  15.797  1.00  0.00      LIGA    
ATOM    398  HB2 ALA X   1      -1.882  -6.420  15.885  1.00  0.00      LIGA    
ATOM    399  HB3 ALA X   1      -2.130  -5.599  14.343  1.00  0.00      LIGA    
ATOM    400  C   ALA X   1       0.303  -4.266  15.424  1.00  0.00      LIGA    
ATOM    401  O   ALA X   1       0.918  -3.245  15.422  1.00  0.00      LIGA    
ATOM    402  N   GLY X   2       0.906  -5.404  15.073  1.00  0.00      LIGA    
ATOM    403  HN  GLY X   2       0.512  -6.318  15.118  1.00  0.00      LIGA    
ATOM    404  CA  GLY X   2       2.286  -5.488  14.595  1.00  0.00      LIGA    
ATOM    405  HA1 GLY X   2       2.402  -6.479  14.183  1.00  0.00      LIGA    
ATOM    406  HA2 GLY X   2       2.885  -5.323  15.478  1.00  0.00      LIGA    
ATOM    407  C   GLY X   2       2.889  -4.637  13.561  1.00  0.00      LIGA    
ATOM    408  O   GLY X   2       2.267  -3.956  12.770  1.00  0.00      LIGA    
ATOM    409  N   GLY X   3       4.242  -4.702  13.549  1.00  0.00      LIGA    
ATOM    410  HN  GLY X   3       4.629  -5.050  14.400  1.00  0.00      LIGA    
ATOM    411  CA  GLY X   3       5.232  -4.033  12.675  1.00  0.00      LIGA    
ATOM    412  HA1 GLY X   3       5.015  -4.518  11.735  1.00  0.00      LIGA    
ATOM    413  HA2 GLY X   3       6.182  -4.176  13.167  1.00  0.00      LIGA    
ATOM    414  C   GLY X   3       5.110  -2.571  12.455  1.00  0.00      LIGA    
ATOM    415  O   GLY X   3       4.480  -1.879  13.318  1.00  0.00      LIGA    
ATOM    416  N   GLU X   4       5.676  -1.995  11.381  1.00  0.00      LIGA    
ATOM    417  HN  GLU X   4       6.186  -2.576  10.751  1.00  0.00      LIGA    
ATOM    418  CA  GLU X   4       5.701  -0.583  11.102  1.00  0.00      LIGA    
ATOM    419  HA  GLU X   4       5.202  -0.103  11.931  1.00  0.00      LIGA    
ATOM    420  CB  GLU X   4       7.135  -0.102  10.994  1.00  0.00      LIGA    
ATOM    421  HB1 GLU X   4       7.746  -0.876  10.481  1.00  0.00      LIGA    
ATOM    422  HB2 GLU X   4       7.614   0.004  11.991  1.00  0.00      LIGA    
ATOM    423  CG  GLU X   4       7.339   1.233  10.324  1.00  0.00      LIGA    
ATOM    424  HG1 GLU X   4       6.616   1.982  10.713  1.00  0.00      LIGA    
ATOM    425  HG2 GLU X   4       7.181   1.153   9.227  1.00  0.00      LIGA    
ATOM    426  CD  GLU X   4       8.680   1.787  10.706  1.00  0.00      LIGA    
ATOM    427  OE1 GLU X   4       8.797   2.737  11.450  1.00  0.00      LIGA    
ATOM    428  OE2 GLU X   4       9.612   1.080  10.247  1.00  0.00      LIGA    
ATOM    429  C   GLU X   4       4.989  -0.405   9.716  1.00  0.00      LIGA    
ATOM    430  O   GLU X   4       5.562  -0.875   8.704  1.00  0.00      LIGA    
ATOM    431  N   ILE X   5       3.809   0.346   9.631  1.00  0.00      LIGA    
ATOM    432  HN  ILE X   5       3.364   0.503  10.509  1.00  0.00      LIGA    
ATOM    433  CA  ILE X   5       3.291   0.850   8.378  1.00  0.00      LIGA    
ATOM    434  HA  ILE X   5       3.498   0.185   7.553  1.00  0.00      LIGA    
ATOM    435  CB  ILE X   5       1.761   0.843   8.469  1.00  0.00      LIGA    
ATOM    436  HB  ILE X   5       1.404  -0.140   8.844  1.00  0.00      LIGA    
ATOM    437  CG2 ILE X   5       1.205   1.899   9.466  1.00  0.00      LIGA    
ATOM    438 HG21 ILE X   5       0.976   2.911   9.069  1.00  0.00      LIGA    
ATOM    439 HG22 ILE X   5       1.883   2.003  10.340  1.00  0.00      LIGA    
ATOM    440 HG23 ILE X   5       0.228   1.536   9.851  1.00  0.00      LIGA    
ATOM    441  CG1 ILE X   5       1.053   1.093   7.076  1.00  0.00      LIGA    
ATOM    442 HG11 ILE X   5       1.394   0.448   6.238  1.00  0.00      LIGA    
ATOM    443 HG12 ILE X   5       1.225   2.155   6.800  1.00  0.00      LIGA    
ATOM    444  CD  ILE X   5      -0.454   0.960   7.129  1.00  0.00      LIGA    
ATOM    445  HD1 ILE X   5      -0.890   1.098   6.117  1.00  0.00      LIGA    
ATOM    446  HD2 ILE X   5      -1.001   1.675   7.779  1.00  0.00      LIGA    
ATOM    447  HD3 ILE X   5      -0.728  -0.074   7.429  1.00  0.00      LIGA    
ATOM    448  C   ILE X   5       3.873   2.255   8.112  1.00  0.00      LIGA    
ATOM    449  O   ILE X   5       4.221   3.051   9.031  1.00  0.00      LIGA    
ATOM    450  N   VAL X   6       3.959   2.571   6.829  1.00  0.00      LIGA    
ATOM    451  HN  VAL X   6       3.848   1.916   6.085  1.00  0.00      LIGA    
ATOM    452  CA  VAL X   6       4.455   3.843   6.336  1.00  0.00      LIGA    
ATOM    453  HA  VAL X   6       4.488   4.471   7.214  1.00  0.00      LIGA    
ATOM    454  CB  VAL X   6       5.786   3.746   5.637  1.00  0.00      LIGA    
ATOM    455  HB  VAL X   6       5.871   2.966   4.851  1.00  0.00      LIGA    
ATOM    456  CG1 VAL X   6       6.107   5.023   4.839  1.00  0.00      LIGA    
ATOM    457 HG11 VAL X   6       7.168   4.973   4.513  1.00  0.00      LIGA    
ATOM    458 HG12 VAL X   6       6.057   5.842   5.587  1.00  0.00      LIGA    
ATOM    459 HG13 VAL X   6       5.404   5.203   3.998  1.00  0.00      LIGA    
ATOM    460  CG2 VAL X   6       6.824   3.415   6.729  1.00  0.00      LIGA    
ATOM    461 HG21 VAL X   6       6.722   2.498   7.348  1.00  0.00      LIGA    
ATOM    462 HG22 VAL X   6       6.984   4.320   7.352  1.00  0.00      LIGA    
ATOM    463 HG23 VAL X   6       7.794   3.325   6.194  1.00  0.00      LIGA    
ATOM    464  C   VAL X   6       3.412   4.317   5.291  1.00  0.00      LIGA    
ATOM    465  O   VAL X   6       3.125   3.549   4.380  1.00  0.00      LIGA    
ATOM    466  N   TYR X   7       2.914   5.489   5.458  1.00  0.00      LIGA    
ATOM    467  HN  TYR X   7       3.193   5.950   6.296  1.00  0.00      LIGA    
ATOM    468  CA  TYR X   7       1.992   6.101   4.511  1.00  0.00      LIGA    
ATOM    469  HA  TYR X   7       1.758   5.370   3.750  1.00  0.00      LIGA    
ATOM    470  CB  TYR X   7       0.661   6.496   5.100  1.00  0.00      LIGA    
ATOM    471  HB1 TYR X   7      -0.003   7.094   4.441  1.00  0.00      LIGA    
ATOM    472  HB2 TYR X   7       0.746   7.086   6.038  1.00  0.00      LIGA    
ATOM    473  CG  TYR X   7      -0.169   5.287   5.502  1.00  0.00      LIGA    
ATOM    474  CD1 TYR X   7      -0.551   5.184   6.870  1.00  0.00      LIGA    
ATOM    475  HD1 TYR X   7       0.011   5.708   7.628  1.00  0.00      LIGA    
ATOM    476  CE1 TYR X   7      -1.673   4.343   7.241  1.00  0.00      LIGA    
ATOM    477  HE1 TYR X   7      -1.910   4.164   8.279  1.00  0.00      LIGA    
ATOM    478  CZ  TYR X   7      -2.378   3.668   6.186  1.00  0.00      LIGA    
ATOM    479  OH  TYR X   7      -3.498   2.913   6.399  1.00  0.00      LIGA    
ATOM    480  HH  TYR X   7      -3.597   3.088   7.337  1.00  0.00      LIGA    
ATOM    481  CD2 TYR X   7      -0.883   4.551   4.495  1.00  0.00      LIGA    
ATOM    482  HD2 TYR X   7      -0.731   4.825   3.461  1.00  0.00      LIGA    
ATOM    483  CE2 TYR X   7      -1.954   3.762   4.799  1.00  0.00      LIGA    
ATOM    484  HE2 TYR X   7      -2.586   3.214   4.115  1.00  0.00      LIGA    
ATOM    485  C   TYR X   7       2.560   7.381   3.841  1.00  0.00      LIGA    
ATOM    486  O   TYR X   7       3.271   8.173   4.485  1.00  0.00      LIGA    
ATOM    487  N   LEU X   8       2.326   7.597   2.551  1.00  0.00      LIGA    
ATOM    488  HN  LEU X   8       1.755   6.949   2.054  1.00  0.00      LIGA    
ATOM    489  CA  LEU X   8       2.895   8.669   1.813  1.00  0.00      LIGA    
ATOM    490  HA  LEU X   8       3.611   9.256   2.369  1.00  0.00      LIGA    
ATOM    491  CB  LEU X   8       3.839   8.107   0.716  1.00  0.00      LIGA    
ATOM    492  HB1 LEU X   8       4.315   9.060   0.396  1.00  0.00      LIGA    
ATOM    493  HB2 LEU X   8       3.317   7.634  -0.143  1.00  0.00      LIGA    
ATOM    494  CG  LEU X   8       5.014   7.161   1.103  1.00  0.00      LIGA    
ATOM    495  HG  LEU X   8       4.640   6.189   1.488  1.00  0.00      LIGA    
ATOM    496  CD1 LEU X   8       5.798   6.828  -0.148  1.00  0.00      LIGA    
ATOM    497 HD11 LEU X   8       6.687   6.272   0.219  1.00  0.00      LIGA    
ATOM    498 HD12 LEU X   8       6.174   7.742  -0.655  1.00  0.00      LIGA    
ATOM    499 HD13 LEU X   8       5.165   6.210  -0.821  1.00  0.00      LIGA    
ATOM    500  CD2 LEU X   8       6.070   7.817   1.928  1.00  0.00      LIGA    
ATOM    501 HD21 LEU X   8       5.746   8.399   2.817  1.00  0.00      LIGA    
ATOM    502 HD22 LEU X   8       6.728   8.422   1.267  1.00  0.00      LIGA    
ATOM    503 HD23 LEU X   8       6.618   6.938   2.329  1.00  0.00      LIGA    
ATOM    504  C   LEU X   8       1.872   9.566   1.211  1.00  0.00      LIGA    
ATOM    505  O   LEU X   8       1.633   9.543  -0.014  1.00  0.00      LIGA    
ATOM    506  N   PRO X   9       1.075  10.411   1.939  1.00  0.00      LIGA    
ATOM    507  CD  PRO X   9       1.168  10.513   3.374  1.00  0.00      LIGA    
ATOM    508  HD1 PRO X   9       2.028  11.203   3.514  1.00  0.00      LIGA    
ATOM    509  HD2 PRO X   9       1.260   9.505   3.833  1.00  0.00      LIGA    
ATOM    510  CA  PRO X   9      -0.275  10.756   1.463  1.00  0.00      LIGA    
ATOM    511  HA  PRO X   9      -0.845   9.860   1.270  1.00  0.00      LIGA    
ATOM    512  CB  PRO X   9      -0.718  11.718   2.595  1.00  0.00      LIGA    
ATOM    513  HB1 PRO X   9      -1.812  11.903   2.535  1.00  0.00      LIGA    
ATOM    514  HB2 PRO X   9      -0.208  12.693   2.440  1.00  0.00      LIGA    
ATOM    515  CG  PRO X   9      -0.164  11.056   3.869  1.00  0.00      LIGA    
ATOM    516  HG1 PRO X   9      -0.180  11.832   4.663  1.00  0.00      LIGA    
ATOM    517  HG2 PRO X   9      -0.844  10.247   4.213  1.00  0.00      LIGA    
ATOM    518  C   PRO X   9      -0.231  11.671   0.217  1.00  0.00      LIGA    
ATOM    519  O   PRO X   9      -1.193  11.721  -0.534  1.00  0.00      LIGA    
ATOM    520  N   ASN X  10       0.889  12.416   0.004  1.00  0.00      LIGA    
ATOM    521  HN  ASN X  10       1.640  12.232   0.633  1.00  0.00      LIGA    
ATOM    522  CA  ASN X  10       0.931  13.387  -1.059  1.00  0.00      LIGA    
ATOM    523  HA  ASN X  10      -0.014  13.910  -1.045  1.00  0.00      LIGA    
ATOM    524  CB  ASN X  10       2.219  14.280  -0.943  1.00  0.00      LIGA    
ATOM    525  HB1 ASN X  10       2.293  14.967  -1.812  1.00  0.00      LIGA    
ATOM    526  HB2 ASN X  10       3.112  13.626  -1.042  1.00  0.00      LIGA    
ATOM    527  CG  ASN X  10       2.134  15.004   0.388  1.00  0.00      LIGA    
ATOM    528  OD1 ASN X  10       1.149  15.606   0.799  1.00  0.00      LIGA    
ATOM    529  ND2 ASN X  10       3.219  14.891   1.207  1.00  0.00      LIGA    
ATOM    530 HD21 ASN X  10       3.047  15.120   2.165  1.00  0.00      LIGA    
ATOM    531 HD22 ASN X  10       3.909  14.215   0.949  1.00  0.00      LIGA    
ATOM    532  C   ASN X  10       1.030  12.626  -2.413  1.00  0.00      LIGA    
ATOM    533  O   ASN X  10       0.724  13.134  -3.497  1.00  0.00      LIGA    
ATOM    534  N   LEU X  11       1.519  11.402  -2.479  1.00  0.00      LIGA    
ATOM    535  HN  LEU X  11       1.702  10.873  -1.653  1.00  0.00      LIGA    
ATOM    536  CA  LEU X  11       1.716  10.564  -3.600  1.00  0.00      LIGA    
ATOM    537  HA  LEU X  11       2.020  11.239  -4.387  1.00  0.00      LIGA    
ATOM    538  CB  LEU X  11       2.890   9.769  -3.263  1.00  0.00      LIGA    
ATOM    539  HB1 LEU X  11       3.108   9.315  -4.253  1.00  0.00      LIGA    
ATOM    540  HB2 LEU X  11       2.738   8.952  -2.526  1.00  0.00      LIGA    
ATOM    541  CG  LEU X  11       4.189  10.564  -2.890  1.00  0.00      LIGA    
ATOM    542  HG  LEU X  11       4.141  10.924  -1.840  1.00  0.00      LIGA    
ATOM    543  CD1 LEU X  11       5.313   9.578  -2.968  1.00  0.00      LIGA    
ATOM    544 HD11 LEU X  11       5.180   8.811  -2.176  1.00  0.00      LIGA    
ATOM    545 HD12 LEU X  11       6.241  10.171  -2.822  1.00  0.00      LIGA    
ATOM    546 HD13 LEU X  11       5.270   9.161  -3.997  1.00  0.00      LIGA    
ATOM    547  CD2 LEU X  11       4.498  11.736  -3.782  1.00  0.00      LIGA    
ATOM    548 HD21 LEU X  11       5.520  12.104  -3.550  1.00  0.00      LIGA    
ATOM    549 HD22 LEU X  11       3.791  12.589  -3.701  1.00  0.00      LIGA    
ATOM    550 HD23 LEU X  11       4.479  11.385  -4.836  1.00  0.00      LIGA    
ATOM    551  C   LEU X  11       0.511   9.741  -4.034  1.00  0.00      LIGA    
ATOM    552  O   LEU X  11       0.119   8.705  -3.486  1.00  0.00      LIGA    
ATOM    553  N   ASN X  12      -0.143  10.237  -5.169  1.00  0.00      LIGA    
ATOM    554  HN  ASN X  12       0.096  11.129  -5.543  1.00  0.00      LIGA    
ATOM    555  CA  ASN X  12      -1.340   9.664  -5.797  1.00  0.00      LIGA    
ATOM    556  HA  ASN X  12      -2.211   9.762  -5.166  1.00  0.00      LIGA    
ATOM    557  CB  ASN X  12      -1.709  10.473  -7.129  1.00  0.00      LIGA    
ATOM    558  HB1 ASN X  12      -2.543   9.994  -7.685  1.00  0.00      LIGA    
ATOM    559  HB2 ASN X  12      -0.914  10.600  -7.895  1.00  0.00      LIGA    
ATOM    560  CG  ASN X  12      -2.277  11.821  -6.687  1.00  0.00      LIGA    
ATOM    561  OD1 ASN X  12      -2.065  12.338  -5.571  1.00  0.00      LIGA    
ATOM    562  ND2 ASN X  12      -3.182  12.412  -7.511  1.00  0.00      LIGA    
ATOM    563 HD21 ASN X  12      -3.740  13.150  -7.130  1.00  0.00      LIGA    
ATOM    564 HD22 ASN X  12      -3.174  12.194  -8.486  1.00  0.00      LIGA    
ATOM    565  C   ASN X  12      -1.071   8.165  -6.314  1.00  0.00      LIGA    
ATOM    566  O   ASN X  12       0.097   7.694  -6.345  1.00  0.00      LIGA    
ATOM    567  N   PRO X  13      -2.048   7.355  -6.677  1.00  0.00      LIGA    
ATOM    568  CD  PRO X  13      -3.464   7.578  -6.375  1.00  0.00      LIGA    
ATOM    569  HD1 PRO X  13      -3.925   8.287  -7.095  1.00  0.00      LIGA    
ATOM    570  HD2 PRO X  13      -3.512   7.939  -5.325  1.00  0.00      LIGA    
ATOM    571  CA  PRO X  13      -1.839   5.993  -7.001  1.00  0.00      LIGA    
ATOM    572  HA  PRO X  13      -1.537   5.497  -6.090  1.00  0.00      LIGA    
ATOM    573  CB  PRO X  13      -3.219   5.526  -7.506  1.00  0.00      LIGA    
ATOM    574  HB1 PRO X  13      -3.222   4.416  -7.462  1.00  0.00      LIGA    
ATOM    575  HB2 PRO X  13      -3.443   5.969  -8.500  1.00  0.00      LIGA    
ATOM    576  CG  PRO X  13      -4.134   6.200  -6.412  1.00  0.00      LIGA    
ATOM    577  HG1 PRO X  13      -5.146   6.184  -6.870  1.00  0.00      LIGA    
ATOM    578  HG2 PRO X  13      -4.171   5.671  -5.435  1.00  0.00      LIGA    
ATOM    579  C   PRO X  13      -0.768   5.714  -8.014  1.00  0.00      LIGA    
ATOM    580  O   PRO X  13      -0.072   4.773  -7.744  1.00  0.00      LIGA    
ATOM    581  N   ASP X  14      -0.604   6.457  -9.145  1.00  0.00      LIGA    
ATOM    582  HN  ASP X  14      -1.204   7.249  -9.225  1.00  0.00      LIGA    
ATOM    583  CA  ASP X  14       0.315   6.131 -10.235  1.00  0.00      LIGA    
ATOM    584  HA  ASP X  14       0.206   5.102 -10.545  1.00  0.00      LIGA    
ATOM    585  CB  ASP X  14       0.155   7.175 -11.409  1.00  0.00      LIGA    
ATOM    586  HB1 ASP X  14       0.792   7.135 -12.319  1.00  0.00      LIGA    
ATOM    587  HB2 ASP X  14       0.337   8.181 -10.972  1.00  0.00      LIGA    
ATOM    588  CG  ASP X  14      -1.291   7.282 -11.813  1.00  0.00      LIGA    
ATOM    589  OD1 ASP X  14      -2.026   6.256 -11.990  1.00  0.00      LIGA    
ATOM    590  OD2 ASP X  14      -1.711   8.412 -11.929  1.00  0.00      LIGA    
ATOM    591  C   ASP X  14       1.718   6.196  -9.662  1.00  0.00      LIGA    
ATOM    592  O   ASP X  14       2.591   5.341  -9.872  1.00  0.00      LIGA    
ATOM    593  N   GLN X  15       2.038   7.210  -8.830  1.00  0.00      LIGA    
ATOM    594  HN  GLN X  15       1.318   7.777  -8.438  1.00  0.00      LIGA    
ATOM    595  CA  GLN X  15       3.386   7.271  -8.287  1.00  0.00      LIGA    
ATOM    596  HA  GLN X  15       4.058   6.980  -9.080  1.00  0.00      LIGA    
ATOM    597  CB  GLN X  15       3.658   8.723  -7.812  1.00  0.00      LIGA    
ATOM    598  HB1 GLN X  15       3.056   8.990  -6.917  1.00  0.00      LIGA    
ATOM    599  HB2 GLN X  15       3.219   9.364  -8.606  1.00  0.00      LIGA    
ATOM    600  CG  GLN X  15       5.070   9.110  -7.368  1.00  0.00      LIGA    
ATOM    601  HG1 GLN X  15       5.386   8.536  -6.471  1.00  0.00      LIGA    
ATOM    602  HG2 GLN X  15       5.190  10.174  -7.072  1.00  0.00      LIGA    
ATOM    603  CD  GLN X  15       6.081   8.777  -8.482  1.00  0.00      LIGA    
ATOM    604  OE1 GLN X  15       6.665   7.754  -8.518  1.00  0.00      LIGA    
ATOM    605  NE2 GLN X  15       6.354   9.805  -9.288  1.00  0.00      LIGA    
ATOM    606 HE21 GLN X  15       7.063   9.688  -9.983  1.00  0.00      LIGA    
ATOM    607 HE22 GLN X  15       6.135  10.754  -9.058  1.00  0.00      LIGA    
ATOM    608  C   GLN X  15       3.713   6.349  -7.102  1.00  0.00      LIGA    
ATOM    609  O   GLN X  15       4.884   6.095  -6.958  1.00  0.00      LIGA    
ATOM    610  N   LEU X  16       2.738   5.874  -6.345  1.00  0.00      LIGA    
ATOM    611  HN  LEU X  16       1.761   6.050  -6.441  1.00  0.00      LIGA    
ATOM    612  CA  LEU X  16       2.981   4.730  -5.467  1.00  0.00      LIGA    
ATOM    613  HA  LEU X  16       3.887   4.881  -4.899  1.00  0.00      LIGA    
ATOM    614  CB  LEU X  16       1.795   4.590  -4.443  1.00  0.00      LIGA    
ATOM    615  HB1 LEU X  16       0.896   4.281  -5.017  1.00  0.00      LIGA    
ATOM    616  HB2 LEU X  16       1.622   5.571  -3.951  1.00  0.00      LIGA    
ATOM    617  CG  LEU X  16       2.101   3.511  -3.349  1.00  0.00      LIGA    
ATOM    618  HG  LEU X  16       2.529   2.585  -3.791  1.00  0.00      LIGA    
ATOM    619  CD1 LEU X  16       3.074   3.941  -2.250  1.00  0.00      LIGA    
ATOM    620 HD11 LEU X  16       4.121   4.140  -2.563  1.00  0.00      LIGA    
ATOM    621 HD12 LEU X  16       3.151   3.032  -1.615  1.00  0.00      LIGA    
ATOM    622 HD13 LEU X  16       2.677   4.765  -1.618  1.00  0.00      LIGA    
ATOM    623  CD2 LEU X  16       0.841   3.156  -2.589  1.00  0.00      LIGA    
ATOM    624 HD21 LEU X  16       1.012   2.420  -1.773  1.00  0.00      LIGA    
ATOM    625 HD22 LEU X  16       0.149   2.672  -3.311  1.00  0.00      LIGA    
ATOM    626 HD23 LEU X  16       0.340   4.055  -2.171  1.00  0.00      LIGA    
ATOM    627  C   LEU X  16       3.103   3.416  -6.293  1.00  0.00      LIGA    
ATOM    628  O   LEU X  16       3.844   2.533  -5.932  1.00  0.00      LIGA    
ATOM    629  N   CYS X  17       2.434   3.325  -7.471  1.00  0.00      LIGA    
ATOM    630  HN  CYS X  17       1.882   4.125  -7.692  1.00  0.00      LIGA    
ATOM    631  CA  CYS X  17       2.445   2.121  -8.345  1.00  0.00      LIGA    
ATOM    632  HA  CYS X  17       2.109   1.248  -7.806  1.00  0.00      LIGA    
ATOM    633  CB  CYS X  17       1.482   2.431  -9.534  1.00  0.00      LIGA    
ATOM    634  HB1 CYS X  17       1.720   3.336 -10.133  1.00  0.00      LIGA    
ATOM    635  HB2 CYS X  17       0.431   2.491  -9.178  1.00  0.00      LIGA    
ATOM    636  SG  CYS X  17       1.377   1.048 -10.769  1.00  0.00      LIGA    
ATOM    637  C   CYS X  17       3.845   1.928  -8.882  1.00  0.00      LIGA    
ATOM    638  O   CYS X  17       4.351   0.822  -9.017  1.00  0.00      LIGA    
ATOM    639  N   ALA X  18       4.507   3.093  -9.191  1.00  0.00      LIGA    
ATOM    640  HN  ALA X  18       4.060   3.978  -9.088  1.00  0.00      LIGA    
ATOM    641  CA  ALA X  18       5.859   3.138  -9.698  1.00  0.00      LIGA    
ATOM    642  HA  ALA X  18       6.090   2.731 -10.672  1.00  0.00      LIGA    
ATOM    643  CB  ALA X  18       6.237   4.566  -9.885  1.00  0.00      LIGA    
ATOM    644  HB1 ALA X  18       5.688   5.046 -10.724  1.00  0.00      LIGA    
ATOM    645  HB2 ALA X  18       7.326   4.661 -10.087  1.00  0.00      LIGA    
ATOM    646  HB3 ALA X  18       6.076   5.220  -9.002  1.00  0.00      LIGA    
ATOM    647  C   ALA X  18       6.812   2.603  -8.617  1.00  0.00      LIGA    
ATOM    648  O   ALA X  18       7.636   1.738  -8.979  1.00  0.00      LIGA    
ATOM    649  N   PHE X  19       6.662   2.954  -7.338  1.00  0.00      LIGA    
ATOM    650  HN  PHE X  19       5.868   3.516  -7.120  1.00  0.00      LIGA    
ATOM    651  CA  PHE X  19       7.394   2.396  -6.196  1.00  0.00      LIGA    
ATOM    652  HA  PHE X  19       8.420   2.493  -6.518  1.00  0.00      LIGA    
ATOM    653  CB  PHE X  19       7.124   3.323  -5.024  1.00  0.00      LIGA    
ATOM    654  HB1 PHE X  19       6.114   3.786  -5.044  1.00  0.00      LIGA    
ATOM    655  HB2 PHE X  19       7.832   4.158  -5.215  1.00  0.00      LIGA    
ATOM    656  CG  PHE X  19       7.430   2.724  -3.674  1.00  0.00      LIGA    
ATOM    657  CD1 PHE X  19       8.724   2.770  -3.174  1.00  0.00      LIGA    
ATOM    658  HD1 PHE X  19       9.469   3.252  -3.789  1.00  0.00      LIGA    
ATOM    659  CE1 PHE X  19       8.965   2.084  -1.953  1.00  0.00      LIGA    
ATOM    660  HE1 PHE X  19       9.990   1.987  -1.628  1.00  0.00      LIGA    
ATOM    661  CZ  PHE X  19       7.959   1.418  -1.231  1.00  0.00      LIGA    
ATOM    662  HZ  PHE X  19       8.126   0.918  -0.288  1.00  0.00      LIGA    
ATOM    663  CD2 PHE X  19       6.469   1.936  -3.096  1.00  0.00      LIGA    
ATOM    664  HD2 PHE X  19       5.479   1.891  -3.525  1.00  0.00      LIGA    
ATOM    665  CE2 PHE X  19       6.727   1.232  -1.906  1.00  0.00      LIGA    
ATOM    666  HE2 PHE X  19       5.916   0.606  -1.564  1.00  0.00      LIGA    
ATOM    667  C   PHE X  19       7.173   0.876  -6.011  1.00  0.00      LIGA    
ATOM    668  O   PHE X  19       8.168   0.155  -5.914  1.00  0.00      LIGA    
ATOM    669  N   PHE X  20       5.906   0.352  -6.040  1.00  0.00      LIGA    
ATOM    670  HN  PHE X  20       5.070   0.895  -6.064  1.00  0.00      LIGA    
ATOM    671  CA  PHE X  20       5.722  -1.050  -5.804  1.00  0.00      LIGA    
ATOM    672  HA  PHE X  20       6.233  -1.353  -4.903  1.00  0.00      LIGA    
ATOM    673  CB  PHE X  20       4.207  -1.534  -5.787  1.00  0.00      LIGA    
ATOM    674  HB1 PHE X  20       4.157  -2.612  -5.523  1.00  0.00      LIGA    
ATOM    675  HB2 PHE X  20       3.694  -1.250  -6.731  1.00  0.00      LIGA    
ATOM    676  CG  PHE X  20       3.337  -1.051  -4.639  1.00  0.00      LIGA    
ATOM    677  CD1 PHE X  20       3.701  -1.274  -3.269  1.00  0.00      LIGA    
ATOM    678  HD1 PHE X  20       4.622  -1.799  -3.062  1.00  0.00      LIGA    
ATOM    679  CE1 PHE X  20       2.844  -0.859  -2.232  1.00  0.00      LIGA    
ATOM    680  HE1 PHE X  20       3.118  -1.051  -1.205  1.00  0.00      LIGA    
ATOM    681  CZ  PHE X  20       1.650  -0.179  -2.581  1.00  0.00      LIGA    
ATOM    682  HZ  PHE X  20       1.034   0.363  -1.879  1.00  0.00      LIGA    
ATOM    683  CD2 PHE X  20       2.153  -0.397  -4.965  1.00  0.00      LIGA    
ATOM    684  HD2 PHE X  20       1.916  -0.241  -6.007  1.00  0.00      LIGA    
ATOM    685  CE2 PHE X  20       1.281   0.075  -3.960  1.00  0.00      LIGA    
ATOM    686  HE2 PHE X  20       0.403   0.668  -4.169  1.00  0.00      LIGA    
ATOM    687  C   PHE X  20       6.401  -1.930  -6.885  1.00  0.00      LIGA    
ATOM    688  O   PHE X  20       7.189  -2.858  -6.581  1.00  0.00      LIGA    
ATOM    689  N   HSD X  21       6.341  -1.501  -8.220  1.00  0.00      LIGA    
ATOM    690  HN  HSD X  21       5.870  -0.647  -8.429  1.00  0.00      LIGA    
ATOM    691  CA  HSD X  21       7.038  -2.240  -9.318  1.00  0.00      LIGA    
ATOM    692  HA  HSD X  21       6.701  -3.265  -9.361  1.00  0.00      LIGA    
ATOM    693  CB  HSD X  21       6.727  -1.623 -10.703  1.00  0.00      LIGA    
ATOM    694  HB1 HSD X  21       7.435  -2.138 -11.387  1.00  0.00      LIGA    
ATOM    695  HB2 HSD X  21       6.732  -0.513 -10.671  1.00  0.00      LIGA    
ATOM    696  ND1 HSD X  21       4.074  -1.525 -10.784  1.00  0.00      LIGA    
ATOM    697  HD1 HSD X  21       3.940  -0.665 -10.293  1.00  0.00      LIGA    
ATOM    698  CG  HSD X  21       5.313  -2.109 -11.130  1.00  0.00      LIGA    
ATOM    699  CE1 HSD X  21       3.112  -2.183 -11.519  1.00  0.00      LIGA    
ATOM    700  HE1 HSD X  21       2.078  -1.840 -11.559  1.00  0.00      LIGA    
ATOM    701  NE2 HSD X  21       3.608  -3.090 -12.326  1.00  0.00      LIGA    
ATOM    702  CD2 HSD X  21       4.963  -3.046 -12.011  1.00  0.00      LIGA    
ATOM    703  HD2 HSD X  21       5.634  -3.584 -12.669  1.00  0.00      LIGA    
ATOM    704  C   HSD X  21       8.564  -2.222  -9.133  1.00  0.00      LIGA    
ATOM    705  O   HSD X  21       9.295  -3.202  -9.331  1.00  0.00      LIGA    
ATOM    706  N   SER X  22       9.080  -1.107  -8.567  1.00  0.00      LIGA    
ATOM    707  HN  SER X  22       8.425  -0.416  -8.271  1.00  0.00      LIGA    
ATOM    708  CA  SER X  22      10.479  -0.861  -8.257  1.00  0.00      LIGA    
ATOM    709  HA  SER X  22      11.073  -1.099  -9.127  1.00  0.00      LIGA    
ATOM    710  CB  SER X  22      10.844   0.631  -7.954  1.00  0.00      LIGA    
ATOM    711  HB1 SER X  22      11.925   0.777  -7.746  1.00  0.00      LIGA    
ATOM    712  HB2 SER X  22      10.289   1.021  -7.075  1.00  0.00      LIGA    
ATOM    713  OG  SER X  22      10.602   1.528  -8.971  1.00  0.00      LIGA    
ATOM    714  HG1 SER X  22      10.388   2.337  -8.501  1.00  0.00      LIGA    
ATOM    715  C   SER X  22      11.027  -1.685  -7.128  1.00  0.00      LIGA    
ATOM    716  O   SER X  22      12.150  -2.142  -7.231  1.00  0.00      LIGA    
ATOM    717  N   VAL X  23      10.254  -1.875  -6.137  1.00  0.00      LIGA    
ATOM    718  HN  VAL X  23       9.453  -1.283  -6.090  1.00  0.00      LIGA    
ATOM    719  CA  VAL X  23      10.514  -2.581  -4.868  1.00  0.00      LIGA    
ATOM    720  HA  VAL X  23      11.448  -2.275  -4.419  1.00  0.00      LIGA    
ATOM    721  CB  VAL X  23       9.369  -2.284  -3.876  1.00  0.00      LIGA    
ATOM    722  HB  VAL X  23       8.436  -2.004  -4.411  1.00  0.00      LIGA    
ATOM    723  CG1 VAL X  23       9.108  -3.354  -2.750  1.00  0.00      LIGA    
ATOM    724 HG11 VAL X  23       8.363  -2.888  -2.070  1.00  0.00      LIGA    
ATOM    725 HG12 VAL X  23      10.058  -3.411  -2.178  1.00  0.00      LIGA    
ATOM    726 HG13 VAL X  23       8.798  -4.376  -3.056  1.00  0.00      LIGA    
ATOM    727  CG2 VAL X  23       9.821  -1.052  -3.105  1.00  0.00      LIGA    
ATOM    728 HG21 VAL X  23      10.809  -1.236  -2.631  1.00  0.00      LIGA    
ATOM    729 HG22 VAL X  23       9.074  -0.684  -2.370  1.00  0.00      LIGA    
ATOM    730 HG23 VAL X  23       9.971  -0.263  -3.873  1.00  0.00      LIGA    
ATOM    731  C   VAL X  23      10.557  -4.103  -5.174  1.00  0.00      LIGA    
ATOM    732  O   VAL X  23      11.232  -4.856  -4.455  1.00  0.00      LIGA    
ATOM    733  N   HSD X  24       9.879  -4.569  -6.246  1.00  0.00      LIGA    
ATOM    734  HN  HSD X  24       9.254  -3.942  -6.705  1.00  0.00      LIGA    
ATOM    735  CA  HSD X  24       9.950  -5.888  -6.765  1.00  0.00      LIGA    
ATOM    736  HA  HSD X  24      10.091  -6.558  -5.929  1.00  0.00      LIGA    
ATOM    737  CB  HSD X  24       8.562  -6.305  -7.352  1.00  0.00      LIGA    
ATOM    738  HB1 HSD X  24       8.674  -7.303  -7.829  1.00  0.00      LIGA    
ATOM    739  HB2 HSD X  24       8.225  -5.513  -8.054  1.00  0.00      LIGA    
ATOM    740  ND1 HSD X  24       6.707  -7.667  -6.415  1.00  0.00      LIGA    
ATOM    741  HD1 HSD X  24       6.782  -8.350  -7.141  1.00  0.00      LIGA    
ATOM    742  CG  HSD X  24       7.491  -6.542  -6.375  1.00  0.00      LIGA    
ATOM    743  CE1 HSD X  24       5.866  -7.586  -5.331  1.00  0.00      LIGA    
ATOM    744  HE1 HSD X  24       5.238  -8.468  -5.209  1.00  0.00      LIGA    
ATOM    745  NE2 HSD X  24       6.089  -6.516  -4.583  1.00  0.00      LIGA    
ATOM    746  CD2 HSD X  24       7.130  -5.843  -5.278  1.00  0.00      LIGA    
ATOM    747  HD2 HSD X  24       7.557  -4.881  -5.022  1.00  0.00      LIGA    
ATOM    748  C   HSD X  24      11.023  -6.165  -7.812  1.00  0.00      LIGA    
ATOM    749  O   HSD X  24      11.329  -7.298  -8.135  1.00  0.00      LIGA    
ATOM    750  N   ASP X  25      11.711  -5.096  -8.242  1.00  0.00      LIGA    
ATOM    751  HN  ASP X  25      11.504  -4.186  -7.891  1.00  0.00      LIGA    
ATOM    752  CA  ASP X  25      12.810  -5.201  -9.206  1.00  0.00      LIGA    
ATOM    753  HA  ASP X  25      12.557  -5.784 -10.079  1.00  0.00      LIGA    
ATOM    754  CB  ASP X  25      13.242  -3.819  -9.630  1.00  0.00      LIGA    
ATOM    755  HB1 ASP X  25      13.668  -3.107  -8.892  1.00  0.00      LIGA    
ATOM    756  HB2 ASP X  25      12.334  -3.271  -9.962  1.00  0.00      LIGA    
ATOM    757  CG  ASP X  25      13.946  -3.853 -10.953  1.00  0.00      LIGA    
ATOM    758  OD1 ASP X  25      13.453  -4.599 -11.866  1.00  0.00      LIGA    
ATOM    759  OD2 ASP X  25      14.881  -3.039 -11.192  1.00  0.00      LIGA    
ATOM    760  C   ASP X  25      14.018  -5.935  -8.609  1.00  0.00      LIGA    
ATOM    761  O   ASP X  25      14.485  -6.988  -9.122  1.00  0.00      LIGA    
ATOM    762  N   ASP X  26      14.563  -5.422  -7.467  1.00  0.00      LIGA    
ATOM    763  HN  ASP X  26      14.124  -4.645  -7.024  1.00  0.00      LIGA    
ATOM    764  CA  ASP X  26      15.566  -6.167  -6.751  1.00  0.00      LIGA    
ATOM    765  HA  ASP X  26      15.666  -7.204  -7.037  1.00  0.00      LIGA    
ATOM    766  CB  ASP X  26      16.915  -5.437  -6.960  1.00  0.00      LIGA    
ATOM    767  HB1 ASP X  26      16.870  -4.376  -6.635  1.00  0.00      LIGA    
ATOM    768  HB2 ASP X  26      17.229  -5.370  -8.024  1.00  0.00      LIGA    
ATOM    769  CG  ASP X  26      18.037  -6.151  -6.257  1.00  0.00      LIGA    
ATOM    770  OD1 ASP X  26      17.848  -7.235  -5.673  1.00  0.00      LIGA    
ATOM    771  OD2 ASP X  26      19.168  -5.643  -6.371  1.00  0.00      LIGA    
ATOM    772  C   ASP X  26      15.009  -6.226  -5.336  1.00  0.00      LIGA    
ATOM    773  O   ASP X  26      15.058  -5.190  -4.616  1.00  0.00      LIGA    
ATOM    774  N   PRO X  27      14.506  -7.346  -4.792  1.00  0.00      LIGA    
ATOM    775  CD  PRO X  27      14.037  -8.542  -5.596  1.00  0.00      LIGA    
ATOM    776  HD1 PRO X  27      14.957  -9.111  -5.850  1.00  0.00      LIGA    
ATOM    777  HD2 PRO X  27      13.523  -8.229  -6.530  1.00  0.00      LIGA    
ATOM    778  CA  PRO X  27      14.140  -7.523  -3.432  1.00  0.00      LIGA    
ATOM    779  HA  PRO X  27      13.220  -6.972  -3.304  1.00  0.00      LIGA    
ATOM    780  CB  PRO X  27      13.873  -9.065  -3.273  1.00  0.00      LIGA    
ATOM    781  HB1 PRO X  27      13.194  -9.350  -2.442  1.00  0.00      LIGA    
ATOM    782  HB2 PRO X  27      14.828  -9.634  -3.254  1.00  0.00      LIGA    
ATOM    783  CG  PRO X  27      13.087  -9.264  -4.556  1.00  0.00      LIGA    
ATOM    784  HG1 PRO X  27      12.972 -10.365  -4.650  1.00  0.00      LIGA    
ATOM    785  HG2 PRO X  27      12.131  -8.709  -4.446  1.00  0.00      LIGA    
ATOM    786  C   PRO X  27      15.014  -6.960  -2.254  1.00  0.00      LIGA    
ATOM    787  O   PRO X  27      14.612  -6.579  -1.189  1.00  0.00      LIGA    
ATOM    788  N   SER X  28      16.348  -7.014  -2.400  1.00  0.00      LIGA    
ATOM    789  HN  SER X  28      16.723  -7.491  -3.191  1.00  0.00      LIGA    
ATOM    790  CA  SER X  28      17.198  -6.490  -1.409  1.00  0.00      LIGA    
ATOM    791  HA  SER X  28      16.913  -6.930  -0.465  1.00  0.00      LIGA    
ATOM    792  CB  SER X  28      18.705  -6.800  -1.728  1.00  0.00      LIGA    
ATOM    793  HB1 SER X  28      18.826  -7.902  -1.808  1.00  0.00      LIGA    
ATOM    794  HB2 SER X  28      19.343  -6.391  -0.917  1.00  0.00      LIGA    
ATOM    795  OG  SER X  28      19.072  -6.278  -3.003  1.00  0.00      LIGA    
ATOM    796  HG1 SER X  28      18.693  -6.966  -3.555  1.00  0.00      LIGA    
ATOM    797  C   SER X  28      17.123  -5.032  -1.227  1.00  0.00      LIGA    
ATOM    798  O   SER X  28      17.404  -4.565  -0.129  1.00  0.00      LIGA    
ATOM    799  N   GLN X  29      16.826  -4.173  -2.255  1.00  0.00      LIGA    
ATOM    800  HN  GLN X  29      16.385  -4.473  -3.098  1.00  0.00      LIGA    
ATOM    801  CA  GLN X  29      17.085  -2.719  -2.213  1.00  0.00      LIGA    
ATOM    802  HA  GLN X  29      17.935  -2.423  -1.616  1.00  0.00      LIGA    
ATOM    803  CB  GLN X  29      17.318  -2.368  -3.698  1.00  0.00      LIGA    
ATOM    804  HB1 GLN X  29      17.426  -1.263  -3.735  1.00  0.00      LIGA    
ATOM    805  HB2 GLN X  29      16.433  -2.657  -4.305  1.00  0.00      LIGA    
ATOM    806  CG  GLN X  29      18.558  -2.952  -4.403  1.00  0.00      LIGA    
ATOM    807  HG1 GLN X  29      18.760  -2.596  -5.436  1.00  0.00      LIGA    
ATOM    808  HG2 GLN X  29      18.289  -4.023  -4.524  1.00  0.00      LIGA    
ATOM    809  CD  GLN X  29      19.883  -2.744  -3.630  1.00  0.00      LIGA    
ATOM    810  OE1 GLN X  29      20.483  -1.709  -3.476  1.00  0.00      LIGA    
ATOM    811  NE2 GLN X  29      20.334  -3.813  -3.008  1.00  0.00      LIGA    
ATOM    812 HE21 GLN X  29      21.146  -3.657  -2.445  1.00  0.00      LIGA    
ATOM    813 HE22 GLN X  29      19.704  -4.587  -2.943  1.00  0.00      LIGA    
ATOM    814  C   GLN X  29      15.872  -1.957  -1.689  1.00  0.00      LIGA    
ATOM    815  O   GLN X  29      15.746  -0.757  -1.963  1.00  0.00      LIGA    
ATOM    816  N   SER X  30      14.898  -2.632  -0.895  1.00  0.00      LIGA    
ATOM    817  HN  SER X  30      15.047  -3.514  -0.457  1.00  0.00      LIGA    
ATOM    818  CA  SER X  30      13.622  -2.049  -0.607  1.00  0.00      LIGA    
ATOM    819  HA  SER X  30      13.184  -1.564  -1.467  1.00  0.00      LIGA    
ATOM    820  CB  SER X  30      12.758  -3.197  -0.004  1.00  0.00      LIGA    
ATOM    821  HB1 SER X  30      12.425  -3.886  -0.809  1.00  0.00      LIGA    
ATOM    822  HB2 SER X  30      11.837  -2.771   0.447  1.00  0.00      LIGA    
ATOM    823  OG  SER X  30      13.610  -4.045   0.798  1.00  0.00      LIGA    
ATOM    824  HG1 SER X  30      13.071  -4.789   1.075  1.00  0.00      LIGA    
ATOM    825  C   SER X  30      13.737  -0.936   0.446  1.00  0.00      LIGA    
ATOM    826  O   SER X  30      13.047   0.051   0.279  1.00  0.00      LIGA    
ATOM    827  N   ALA X  31      14.689  -1.006   1.374  1.00  0.00      LIGA    
ATOM    828  HN  ALA X  31      15.317  -1.778   1.309  1.00  0.00      LIGA    
ATOM    829  CA  ALA X  31      14.831   0.023   2.380  1.00  0.00      LIGA    
ATOM    830  HA  ALA X  31      13.888   0.215   2.870  1.00  0.00      LIGA    
ATOM    831  CB  ALA X  31      15.797  -0.398   3.450  1.00  0.00      LIGA    
ATOM    832  HB1 ALA X  31      16.793  -0.541   2.981  1.00  0.00      LIGA    
ATOM    833  HB2 ALA X  31      15.326  -1.295   3.908  1.00  0.00      LIGA    
ATOM    834  HB3 ALA X  31      16.057   0.374   4.205  1.00  0.00      LIGA    
ATOM    835  C   ALA X  31      15.244   1.420   1.838  1.00  0.00      LIGA    
ATOM    836  O   ALA X  31      14.678   2.388   2.177  1.00  0.00      LIGA    
ATOM    837  N   ASN X  32      16.223   1.367   0.909  1.00  0.00      LIGA    
ATOM    838  HN  ASN X  32      16.608   0.473   0.695  1.00  0.00      LIGA    
ATOM    839  CA  ASN X  32      16.631   2.519   0.154  1.00  0.00      LIGA    
ATOM    840  HA  ASN X  32      16.866   3.318   0.841  1.00  0.00      LIGA    
ATOM    841  CB  ASN X  32      17.746   2.131  -0.825  1.00  0.00      LIGA    
ATOM    842  HB1 ASN X  32      17.335   1.332  -1.479  1.00  0.00      LIGA    
ATOM    843  HB2 ASN X  32      18.594   1.798  -0.188  1.00  0.00      LIGA    
ATOM    844  CG  ASN X  32      18.322   3.277  -1.686  1.00  0.00      LIGA    
ATOM    845  OD1 ASN X  32      18.665   4.304  -1.097  1.00  0.00      LIGA    
ATOM    846  ND2 ASN X  32      18.477   3.207  -2.970  1.00  0.00      LIGA    
ATOM    847 HD21 ASN X  32      18.482   2.344  -3.475  1.00  0.00      LIGA    
ATOM    848 HD22 ASN X  32      18.708   4.105  -3.345  1.00  0.00      LIGA    
ATOM    849  C   ASN X  32      15.465   3.107  -0.663  1.00  0.00      LIGA    
ATOM    850  O   ASN X  32      15.229   4.274  -0.729  1.00  0.00      LIGA    
ATOM    851  N   LEU X  33      14.711   2.236  -1.354  1.00  0.00      LIGA    
ATOM    852  HN  LEU X  33      14.825   1.247  -1.298  1.00  0.00      LIGA    
ATOM    853  CA  LEU X  33      13.623   2.692  -2.291  1.00  0.00      LIGA    
ATOM    854  HA  LEU X  33      14.098   3.394  -2.961  1.00  0.00      LIGA    
ATOM    855  CB  LEU X  33      13.061   1.432  -3.026  1.00  0.00      LIGA    
ATOM    856  HB1 LEU X  33      12.098   1.746  -3.483  1.00  0.00      LIGA    
ATOM    857  HB2 LEU X  33      12.724   0.632  -2.333  1.00  0.00      LIGA    
ATOM    858  CG  LEU X  33      13.999   0.929  -4.161  1.00  0.00      LIGA    
ATOM    859  HG  LEU X  33      15.030   0.881  -3.752  1.00  0.00      LIGA    
ATOM    860  CD1 LEU X  33      13.733  -0.602  -4.538  1.00  0.00      LIGA    
ATOM    861 HD11 LEU X  33      14.675  -1.016  -4.957  1.00  0.00      LIGA    
ATOM    862 HD12 LEU X  33      12.895  -0.702  -5.261  1.00  0.00      LIGA    
ATOM    863 HD13 LEU X  33      13.433  -1.170  -3.632  1.00  0.00      LIGA    
ATOM    864  CD2 LEU X  33      13.918   1.840  -5.403  1.00  0.00      LIGA    
ATOM    865 HD21 LEU X  33      14.501   1.448  -6.264  1.00  0.00      LIGA    
ATOM    866 HD22 LEU X  33      14.348   2.838  -5.169  1.00  0.00      LIGA    
ATOM    867 HD23 LEU X  33      12.901   1.976  -5.828  1.00  0.00      LIGA    
ATOM    868  C   LEU X  33      12.532   3.386  -1.549  1.00  0.00      LIGA    
ATOM    869  O   LEU X  33      12.019   4.435  -1.883  1.00  0.00      LIGA    
ATOM    870  N   LEU X  34      12.125   2.831  -0.375  1.00  0.00      LIGA    
ATOM    871  HN  LEU X  34      12.540   1.983  -0.054  1.00  0.00      LIGA    
ATOM    872  CA  LEU X  34      11.236   3.480   0.513  1.00  0.00      LIGA    
ATOM    873  HA  LEU X  34      10.322   3.722  -0.010  1.00  0.00      LIGA    
ATOM    874  CB  LEU X  34      10.737   2.448   1.645  1.00  0.00      LIGA    
ATOM    875  HB1 LEU X  34      11.679   2.053   2.082  1.00  0.00      LIGA    
ATOM    876  HB2 LEU X  34      10.479   1.536   1.066  1.00  0.00      LIGA    
ATOM    877  CG  LEU X  34       9.692   2.963   2.664  1.00  0.00      LIGA    
ATOM    878  HG  LEU X  34      10.133   3.648   3.420  1.00  0.00      LIGA    
ATOM    879  CD1 LEU X  34       8.439   3.439   1.926  1.00  0.00      LIGA    
ATOM    880 HD11 LEU X  34       8.704   4.443   1.530  1.00  0.00      LIGA    
ATOM    881 HD12 LEU X  34       7.610   3.598   2.649  1.00  0.00      LIGA    
ATOM    882 HD13 LEU X  34       8.137   2.710   1.145  1.00  0.00      LIGA    
ATOM    883  CD2 LEU X  34       9.327   1.739   3.593  1.00  0.00      LIGA    
ATOM    884 HD21 LEU X  34       8.826   1.007   2.923  1.00  0.00      LIGA    
ATOM    885 HD22 LEU X  34       8.556   2.133   4.289  1.00  0.00      LIGA    
ATOM    886 HD23 LEU X  34      10.211   1.323   4.121  1.00  0.00      LIGA    
ATOM    887  C   LEU X  34      11.709   4.756   1.163  1.00  0.00      LIGA    
ATOM    888  O   LEU X  34      10.951   5.716   1.195  1.00  0.00      LIGA    
ATOM    889  N   ALA X  35      12.972   4.891   1.648  1.00  0.00      LIGA    
ATOM    890  HN  ALA X  35      13.647   4.165   1.750  1.00  0.00      LIGA    
ATOM    891  CA  ALA X  35      13.512   6.203   2.062  1.00  0.00      LIGA    
ATOM    892  HA  ALA X  35      12.833   6.571   2.817  1.00  0.00      LIGA    
ATOM    893  CB  ALA X  35      14.893   6.100   2.630  1.00  0.00      LIGA    
ATOM    894  HB1 ALA X  35      15.233   7.050   3.095  1.00  0.00      LIGA    
ATOM    895  HB2 ALA X  35      15.448   5.854   1.699  1.00  0.00      LIGA    
ATOM    896  HB3 ALA X  35      15.114   5.286   3.354  1.00  0.00      LIGA    
ATOM    897  C   ALA X  35      13.485   7.320   0.954  1.00  0.00      LIGA    
ATOM    898  O   ALA X  35      13.033   8.429   1.103  1.00  0.00      LIGA    
ATOM    899  N   GLU X  36      13.898   6.948  -0.311  1.00  0.00      LIGA    
ATOM    900  HN  GLU X  36      14.373   6.088  -0.483  1.00  0.00      LIGA    
ATOM    901  CA  GLU X  36      13.752   7.831  -1.490  1.00  0.00      LIGA    
ATOM    902  HA  GLU X  36      14.271   8.735  -1.208  1.00  0.00      LIGA    
ATOM    903  CB  GLU X  36      14.418   7.096  -2.727  1.00  0.00      LIGA    
ATOM    904  HB1 GLU X  36      14.275   7.530  -3.740  1.00  0.00      LIGA    
ATOM    905  HB2 GLU X  36      13.890   6.120  -2.777  1.00  0.00      LIGA    
ATOM    906  CG  GLU X  36      15.992   7.035  -2.578  1.00  0.00      LIGA    
ATOM    907  HG1 GLU X  36      16.535   6.691  -3.485  1.00  0.00      LIGA    
ATOM    908  HG2 GLU X  36      16.257   6.386  -1.716  1.00  0.00      LIGA    
ATOM    909  CD  GLU X  36      16.708   8.363  -2.324  1.00  0.00      LIGA    
ATOM    910  OE1 GLU X  36      16.290   9.438  -2.854  1.00  0.00      LIGA    
ATOM    911  OE2 GLU X  36      17.663   8.344  -1.502  1.00  0.00      LIGA    
ATOM    912  C   GLU X  36      12.271   8.181  -1.794  1.00  0.00      LIGA    
ATOM    913  O   GLU X  36      11.931   9.293  -2.236  1.00  0.00      LIGA    
ATOM    914  N   ALA X  37      11.275   7.290  -1.569  1.00  0.00      LIGA    
ATOM    915  HN  ALA X  37      11.670   6.404  -1.338  1.00  0.00      LIGA    
ATOM    916  CA  ALA X  37       9.843   7.611  -1.729  1.00  0.00      LIGA    
ATOM    917  HA  ALA X  37       9.628   7.986  -2.719  1.00  0.00      LIGA    
ATOM    918  CB  ALA X  37       9.154   6.329  -1.657  1.00  0.00      LIGA    
ATOM    919  HB1 ALA X  37       8.044   6.369  -1.661  1.00  0.00      LIGA    
ATOM    920  HB2 ALA X  37       9.473   5.735  -0.773  1.00  0.00      LIGA    
ATOM    921  HB3 ALA X  37       9.439   5.756  -2.565  1.00  0.00      LIGA    
ATOM    922  C   ALA X  37       9.327   8.574  -0.689  1.00  0.00      LIGA    
ATOM    923  O   ALA X  37       8.599   9.439  -1.057  1.00  0.00      LIGA    
ATOM    924  N   LYS X  38       9.798   8.495   0.564  1.00  0.00      LIGA    
ATOM    925  HN  LYS X  38      10.375   7.725   0.821  1.00  0.00      LIGA    
ATOM    926  CA  LYS X  38       9.629   9.393   1.701  1.00  0.00      LIGA    
ATOM    927  HA  LYS X  38       8.569   9.526   1.864  1.00  0.00      LIGA    
ATOM    928  CB  LYS X  38      10.244   8.760   2.940  1.00  0.00      LIGA    
ATOM    929  HB1 LYS X  38      10.470   9.492   3.745  1.00  0.00      LIGA    
ATOM    930  HB2 LYS X  38      11.268   8.384   2.728  1.00  0.00      LIGA    
ATOM    931  CG  LYS X  38       9.366   7.669   3.515  1.00  0.00      LIGA    
ATOM    932  HG1 LYS X  38       9.014   6.915   2.779  1.00  0.00      LIGA    
ATOM    933  HG2 LYS X  38       8.466   8.090   4.011  1.00  0.00      LIGA    
ATOM    934  CD  LYS X  38      10.085   6.881   4.647  1.00  0.00      LIGA    
ATOM    935  HD1 LYS X  38      10.922   6.391   4.105  1.00  0.00      LIGA    
ATOM    936  HD2 LYS X  38       9.372   6.091   4.967  1.00  0.00      LIGA    
ATOM    937  CE  LYS X  38      10.529   7.666   5.898  1.00  0.00      LIGA    
ATOM    938  HE1 LYS X  38       9.687   8.181   6.407  1.00  0.00      LIGA    
ATOM    939  HE2 LYS X  38      11.250   8.453   5.588  1.00  0.00      LIGA    
ATOM    940  NZ  LYS X  38      11.134   6.869   6.890  1.00  0.00      LIGA    
ATOM    941  HZ1 LYS X  38      12.140   6.654   6.735  1.00  0.00      LIGA    
ATOM    942  HZ2 LYS X  38      10.691   5.947   7.073  1.00  0.00      LIGA    
ATOM    943  HZ3 LYS X  38      11.176   7.283   7.843  1.00  0.00      LIGA    
ATOM    944  C   LYS X  38      10.164  10.808   1.384  1.00  0.00      LIGA    
ATOM    945  O   LYS X  38       9.460  11.781   1.637  1.00  0.00      LIGA    
ATOM    946  N   LYS X  39      11.372  10.925   0.754  1.00  0.00      LIGA    
ATOM    947  HN  LYS X  39      11.916  10.126   0.511  1.00  0.00      LIGA    
ATOM    948  CA  LYS X  39      11.838  12.221   0.327  1.00  0.00      LIGA    
ATOM    949  HA  LYS X  39      11.848  12.828   1.221  1.00  0.00      LIGA    
ATOM    950  CB  LYS X  39      13.231  11.955  -0.341  1.00  0.00      LIGA    
ATOM    951  HB1 LYS X  39      13.617  12.952  -0.642  1.00  0.00      LIGA    
ATOM    952  HB2 LYS X  39      13.194  11.241  -1.192  1.00  0.00      LIGA    
ATOM    953  CG  LYS X  39      14.301  11.450   0.657  1.00  0.00      LIGA    
ATOM    954  HG1 LYS X  39      14.071  10.394   0.914  1.00  0.00      LIGA    
ATOM    955  HG2 LYS X  39      14.109  12.137   1.508  1.00  0.00      LIGA    
ATOM    956  CD  LYS X  39      15.778  11.628   0.148  1.00  0.00      LIGA    
ATOM    957  HD1 LYS X  39      16.111  12.688   0.165  1.00  0.00      LIGA    
ATOM    958  HD2 LYS X  39      15.715  11.246  -0.893  1.00  0.00      LIGA    
ATOM    959  CE  LYS X  39      16.844  10.791   0.910  1.00  0.00      LIGA    
ATOM    960  HE1 LYS X  39      16.562   9.810   1.351  1.00  0.00      LIGA    
ATOM    961  HE2 LYS X  39      17.304  11.485   1.645  1.00  0.00      LIGA    
ATOM    962  NZ  LYS X  39      18.023  10.572   0.049  1.00  0.00      LIGA    
ATOM    963  HZ1 LYS X  39      17.826   9.857  -0.680  1.00  0.00      LIGA    
ATOM    964  HZ2 LYS X  39      18.737  10.150   0.677  1.00  0.00      LIGA    
ATOM    965  HZ3 LYS X  39      18.427  11.423  -0.391  1.00  0.00      LIGA    
ATOM    966  C   LYS X  39      10.954  12.845  -0.682  1.00  0.00      LIGA    
ATOM    967  O   LYS X  39      10.621  14.030  -0.585  1.00  0.00      LIGA    
ATOM    968  N   LEU X  40      10.386  12.081  -1.603  1.00  0.00      LIGA    
ATOM    969  HN  LEU X  40      10.740  11.151  -1.535  1.00  0.00      LIGA    
ATOM    970  CA  LEU X  40       9.569  12.530  -2.747  1.00  0.00      LIGA    
ATOM    971  HA  LEU X  40      10.045  13.378  -3.217  1.00  0.00      LIGA    
ATOM    972  CB  LEU X  40       9.446  11.375  -3.847  1.00  0.00      LIGA    
ATOM    973  HB1 LEU X  40       8.806  10.648  -3.302  1.00  0.00      LIGA    
ATOM    974  HB2 LEU X  40      10.467  10.959  -3.979  1.00  0.00      LIGA    
ATOM    975  CG  LEU X  40       8.834  11.696  -5.225  1.00  0.00      LIGA    
ATOM    976  HG  LEU X  40       7.903  12.262  -5.007  1.00  0.00      LIGA    
ATOM    977  CD1 LEU X  40       9.723  12.679  -6.116  1.00  0.00      LIGA    
ATOM    978 HD11 LEU X  40       9.777  13.643  -5.566  1.00  0.00      LIGA    
ATOM    979 HD12 LEU X  40       9.361  12.821  -7.156  1.00  0.00      LIGA    
ATOM    980 HD13 LEU X  40      10.746  12.251  -6.186  1.00  0.00      LIGA    
ATOM    981  CD2 LEU X  40       8.653  10.335  -5.912  1.00  0.00      LIGA    
ATOM    982 HD21 LEU X  40       9.594   9.745  -5.891  1.00  0.00      LIGA    
ATOM    983 HD22 LEU X  40       8.555  10.467  -7.011  1.00  0.00      LIGA    
ATOM    984 HD23 LEU X  40       7.782   9.734  -5.573  1.00  0.00      LIGA    
ATOM    985  C   LEU X  40       8.164  12.912  -2.341  1.00  0.00      LIGA    
ATOM    986  O   LEU X  40       7.615  13.875  -2.827  1.00  0.00      LIGA    
ATOM    987  N   ASN X  41       7.631  12.221  -1.332  1.00  0.00      LIGA    
ATOM    988  HN  ASN X  41       7.956  11.336  -1.006  1.00  0.00      LIGA    
ATOM    989  CA  ASN X  41       6.428  12.663  -0.616  1.00  0.00      LIGA    
ATOM    990  HA  ASN X  41       5.550  12.566  -1.238  1.00  0.00      LIGA    
ATOM    991  CB  ASN X  41       6.384  11.721   0.599  1.00  0.00      LIGA    
ATOM    992  HB1 ASN X  41       7.192  11.925   1.334  1.00  0.00      LIGA    
ATOM    993  HB2 ASN X  41       6.580  10.665   0.314  1.00  0.00      LIGA    
ATOM    994  CG  ASN X  41       5.002  11.788   1.250  1.00  0.00      LIGA    
ATOM    995  OD1 ASN X  41       3.940  11.773   0.543  1.00  0.00      LIGA    
ATOM    996  ND2 ASN X  41       4.993  11.893   2.600  1.00  0.00      LIGA    
ATOM    997 HD21 ASN X  41       5.882  11.862   3.056  1.00  0.00      LIGA    
ATOM    998 HD22 ASN X  41       4.190  12.117   3.153  1.00  0.00      LIGA    
ATOM    999  C   ASN X  41       6.645  14.104  -0.053  1.00  0.00      LIGA    
ATOM   1000  O   ASN X  41       5.787  14.958  -0.101  1.00  0.00      LIGA    
ATOM   1001  N   ASP X  42       7.767  14.381   0.623  1.00  0.00      LIGA    
ATOM   1002  HN  ASP X  42       8.344  13.606   0.868  1.00  0.00      LIGA    
ATOM   1003  CA  ASP X  42       8.100  15.756   1.114  1.00  0.00      LIGA    
ATOM   1004  HA  ASP X  42       7.312  15.962   1.823  1.00  0.00      LIGA    
ATOM   1005  CB  ASP X  42       9.394  15.728   2.009  1.00  0.00      LIGA    
ATOM   1006  HB1 ASP X  42       9.739  16.777   2.130  1.00  0.00      LIGA    
ATOM   1007  HB2 ASP X  42      10.202  15.318   1.367  1.00  0.00      LIGA    
ATOM   1008  CG  ASP X  42       9.167  15.071   3.407  1.00  0.00      LIGA    
ATOM   1009  OD1 ASP X  42      10.166  14.748   4.116  1.00  0.00      LIGA    
ATOM   1010  OD2 ASP X  42       8.015  14.840   3.819  1.00  0.00      LIGA    
ATOM   1011  C   ASP X  42       8.088  16.837   0.045  1.00  0.00      LIGA    
ATOM   1012  O   ASP X  42       7.633  17.957   0.255  1.00  0.00      LIGA    
ATOM   1013  N   ALA X  43       8.644  16.508  -1.108  1.00  0.00      LIGA    
ATOM   1014  HN  ALA X  43       9.081  15.617  -1.206  1.00  0.00      LIGA    
ATOM   1015  CA  ALA X  43       8.653  17.383  -2.301  1.00  0.00      LIGA    
ATOM   1016  HA  ALA X  43       9.246  18.230  -1.988  1.00  0.00      LIGA    
ATOM   1017  CB  ALA X  43       9.568  16.546  -3.305  1.00  0.00      LIGA    
ATOM   1018  HB1 ALA X  43      10.022  17.246  -4.038  1.00  0.00      LIGA    
ATOM   1019  HB2 ALA X  43       9.046  15.789  -3.929  1.00  0.00      LIGA    
ATOM   1020  HB3 ALA X  43      10.325  15.999  -2.703  1.00  0.00      LIGA    
ATOM   1021  C   ALA X  43       7.391  17.784  -3.001  1.00  0.00      LIGA    
ATOM   1022  O   ALA X  43       7.239  18.835  -3.629  1.00  0.00      LIGA    
ATOM   1023  N   GLN X  44       6.347  16.969  -2.687  1.00  0.00      LIGA    
ATOM   1024  HN  GLN X  44       6.602  16.131  -2.212  1.00  0.00      LIGA    
ATOM   1025  CA  GLN X  44       5.041  17.079  -3.223  1.00  0.00      LIGA    
ATOM   1026  HA  GLN X  44       4.935  17.822  -4.000  1.00  0.00      LIGA    
ATOM   1027  CB  GLN X  44       4.530  15.708  -3.767  1.00  0.00      LIGA    
ATOM   1028  HB1 GLN X  44       3.499  15.920  -4.123  1.00  0.00      LIGA    
ATOM   1029  HB2 GLN X  44       4.429  15.020  -2.900  1.00  0.00      LIGA    
ATOM   1030  CG  GLN X  44       5.229  14.962  -4.914  1.00  0.00      LIGA    
ATOM   1031  HG1 GLN X  44       4.580  14.379  -5.602  1.00  0.00      LIGA    
ATOM   1032  HG2 GLN X  44       5.927  14.207  -4.495  1.00  0.00      LIGA    
ATOM   1033  CD  GLN X  44       6.064  15.790  -5.962  1.00  0.00      LIGA    
ATOM   1034  OE1 GLN X  44       5.493  16.581  -6.667  1.00  0.00      LIGA    
ATOM   1035  NE2 GLN X  44       7.351  15.480  -6.171  1.00  0.00      LIGA    
ATOM   1036 HE21 GLN X  44       7.775  15.888  -6.980  1.00  0.00      LIGA    
ATOM   1037 HE22 GLN X  44       7.883  14.980  -5.488  1.00  0.00      LIGA    
ATOM   1038  C   GLN X  44       4.091  17.577  -2.112  1.00  0.00      LIGA    
ATOM   1039  O   GLN X  44       2.887  17.686  -2.327  1.00  0.00      LIGA    
ATOM   1040  N   ALA X  45       4.672  17.901  -0.893  1.00  0.00      LIGA    
ATOM   1041  HN  ALA X  45       5.647  17.699  -0.841  1.00  0.00      LIGA    
ATOM   1042  CA  ALA X  45       3.943  18.520   0.201  1.00  0.00      LIGA    
ATOM   1043  HA  ALA X  45       3.097  17.883   0.415  1.00  0.00      LIGA    
ATOM   1044  CB  ALA X  45       4.618  18.296   1.543  1.00  0.00      LIGA    
ATOM   1045  HB1 ALA X  45       5.202  17.352   1.502  1.00  0.00      LIGA    
ATOM   1046  HB2 ALA X  45       3.878  18.290   2.372  1.00  0.00      LIGA    
ATOM   1047  HB3 ALA X  45       5.381  19.096   1.652  1.00  0.00      LIGA    
ATOM   1048  C   ALA X  45       3.636  20.066   0.078  1.00  0.00      LIGA    
ATOM   1049  O   ALA X  45       4.504  20.902   0.002  1.00  0.00      LIGA    
ATOM   1050  NT  ALA X  45       2.324  20.323   0.024  1.00  0.00      LIGA    
ATOM   1051  HT1 ALA X  45       1.660  19.624   0.290  1.00  0.00      LIGA    
ATOM   1052  HT2 ALA X  45       2.002  21.270   0.058  1.00  0.00      LIGA    
ATOM   1053  CAY ALA X   1     -10.044   3.024  17.584  1.00  0.00      LIGB    
ATOM   1054  HY1 ALA X   1     -10.894   3.576  18.039  1.00  0.00      LIGB    
ATOM   1055  HY2 ALA X   1      -9.396   2.556  18.355  1.00  0.00      LIGB    
ATOM   1056  HY3 ALA X   1     -10.436   2.153  17.015  1.00  0.00      LIGB    
ATOM   1057  CY  ALA X   1      -9.294   3.933  16.765  1.00  0.00      LIGB    
ATOM   1058  OY  ALA X   1      -9.819   4.614  15.894  1.00  0.00      LIGB    
ATOM   1059  N   ALA X   1      -7.986   4.061  17.077  1.00  0.00      LIGB    
ATOM   1060  HN  ALA X   1      -7.601   3.500  17.806  1.00  0.00      LIGB    
ATOM   1061  CA  ALA X   1      -7.072   5.092  16.576  1.00  0.00      LIGB    
ATOM   1062  HA  ALA X   1      -7.560   5.947  16.134  1.00  0.00      LIGB    
ATOM   1063  CB  ALA X   1      -6.275   5.713  17.780  1.00  0.00      LIGB    
ATOM   1064  HB1 ALA X   1      -7.048   6.097  18.480  1.00  0.00      LIGB    
ATOM   1065  HB2 ALA X   1      -5.704   6.636  17.543  1.00  0.00      LIGB    
ATOM   1066  HB3 ALA X   1      -5.615   4.928  18.207  1.00  0.00      LIGB    
ATOM   1067  C   ALA X   1      -6.188   4.577  15.416  1.00  0.00      LIGB    
ATOM   1068  O   ALA X   1      -5.473   5.383  14.842  1.00  0.00      LIGB    
ATOM   1069  N   GLY X   2      -6.260   3.359  14.981  1.00  0.00      LIGB    
ATOM   1070  HN  GLY X   2      -6.934   2.803  15.461  1.00  0.00      LIGB    
ATOM   1071  CA  GLY X   2      -5.475   2.730  13.928  1.00  0.00      LIGB    
ATOM   1072  HA1 GLY X   2      -4.924   2.028  14.536  1.00  0.00      LIGB    
ATOM   1073  HA2 GLY X   2      -4.753   3.436  13.544  1.00  0.00      LIGB    
ATOM   1074  C   GLY X   2      -6.175   2.070  12.797  1.00  0.00      LIGB    
ATOM   1075  O   GLY X   2      -5.614   2.029  11.719  1.00  0.00      LIGB    
ATOM   1076  N   GLY X   3      -7.423   1.566  12.963  1.00  0.00      LIGB    
ATOM   1077  HN  GLY X   3      -7.838   1.627  13.867  1.00  0.00      LIGB    
ATOM   1078  CA  GLY X   3      -8.169   0.687  12.073  1.00  0.00      LIGB    
ATOM   1079  HA1 GLY X   3      -8.155   1.150  11.098  1.00  0.00      LIGB    
ATOM   1080  HA2 GLY X   3      -9.168   0.539  12.458  1.00  0.00      LIGB    
ATOM   1081  C   GLY X   3      -7.430  -0.597  11.865  1.00  0.00      LIGB    
ATOM   1082  O   GLY X   3      -6.445  -0.913  12.532  1.00  0.00      LIGB    
ATOM   1083  N   GLU X   4      -7.970  -1.486  11.022  1.00  0.00      LIGB    
ATOM   1084  HN  GLU X   4      -8.782  -1.337  10.462  1.00  0.00      LIGB    
ATOM   1085  CA  GLU X   4      -7.280  -2.829  10.870  1.00  0.00      LIGB    
ATOM   1086  HA  GLU X   4      -6.731  -3.156  11.740  1.00  0.00      LIGB    
ATOM   1087  CB  GLU X   4      -8.337  -3.972  10.625  1.00  0.00      LIGB    
ATOM   1088  HB1 GLU X   4      -8.949  -3.772   9.720  1.00  0.00      LIGB    
ATOM   1089  HB2 GLU X   4      -9.063  -3.969  11.466  1.00  0.00      LIGB    
ATOM   1090  CG  GLU X   4      -7.822  -5.391  10.356  1.00  0.00      LIGB    
ATOM   1091  HG1 GLU X   4      -7.065  -5.489  11.163  1.00  0.00      LIGB    
ATOM   1092  HG2 GLU X   4      -7.355  -5.563   9.362  1.00  0.00      LIGB    
ATOM   1093  CD  GLU X   4      -8.789  -6.478  10.512  1.00  0.00      LIGB    
ATOM   1094  OE1 GLU X   4      -8.315  -7.646  10.596  1.00  0.00      LIGB    
ATOM   1095  OE2 GLU X   4     -10.052  -6.291  10.502  1.00  0.00      LIGB    
ATOM   1096  C   GLU X   4      -6.254  -2.722   9.733  1.00  0.00      LIGB    
ATOM   1097  O   GLU X   4      -6.568  -2.219   8.686  1.00  0.00      LIGB    
ATOM   1098  N   ILE X   5      -5.054  -3.184   9.951  1.00  0.00      LIGB    
ATOM   1099  HN  ILE X   5      -4.744  -3.634  10.785  1.00  0.00      LIGB    
ATOM   1100  CA  ILE X   5      -3.992  -3.137   8.940  1.00  0.00      LIGB    
ATOM   1101  HA  ILE X   5      -4.127  -2.297   8.274  1.00  0.00      LIGB    
ATOM   1102  CB  ILE X   5      -2.597  -2.975   9.630  1.00  0.00      LIGB    
ATOM   1103  HB  ILE X   5      -2.322  -3.899  10.182  1.00  0.00      LIGB    
ATOM   1104  CG2 ILE X   5      -1.452  -2.886   8.564  1.00  0.00      LIGB    
ATOM   1105 HG21 ILE X   5      -1.367  -3.866   8.048  1.00  0.00      LIGB    
ATOM   1106 HG22 ILE X   5      -0.452  -2.520   8.879  1.00  0.00      LIGB    
ATOM   1107 HG23 ILE X   5      -1.940  -2.157   7.882  1.00  0.00      LIGB    
ATOM   1108  CG1 ILE X   5      -2.630  -1.872  10.671  1.00  0.00      LIGB    
ATOM   1109 HG11 ILE X   5      -1.681  -1.883  11.249  1.00  0.00      LIGB    
ATOM   1110 HG12 ILE X   5      -3.431  -2.010  11.428  1.00  0.00      LIGB    
ATOM   1111  CD  ILE X   5      -2.887  -0.489  10.063  1.00  0.00      LIGB    
ATOM   1112  HD1 ILE X   5      -3.746  -0.582   9.365  1.00  0.00      LIGB    
ATOM   1113  HD2 ILE X   5      -2.104   0.077   9.514  1.00  0.00      LIGB    
ATOM   1114  HD3 ILE X   5      -3.251   0.126  10.913  1.00  0.00      LIGB    
ATOM   1115  C   ILE X   5      -4.114  -4.444   8.150  1.00  0.00      LIGB    
ATOM   1116  O   ILE X   5      -3.774  -5.470   8.681  1.00  0.00      LIGB    
ATOM   1117  N   VAL X   6      -4.762  -4.510   6.998  1.00  0.00      LIGB    
ATOM   1118  HN  VAL X   6      -5.077  -3.671   6.562  1.00  0.00      LIGB    
ATOM   1119  CA  VAL X   6      -4.982  -5.648   6.133  1.00  0.00      LIGB    
ATOM   1120  HA  VAL X   6      -5.036  -6.511   6.780  1.00  0.00      LIGB    
ATOM   1121  CB  VAL X   6      -6.281  -5.457   5.254  1.00  0.00      LIGB    
ATOM   1122  HB  VAL X   6      -6.179  -4.535   4.641  1.00  0.00      LIGB    
ATOM   1123  CG1 VAL X   6      -6.511  -6.728   4.370  1.00  0.00      LIGB    
ATOM   1124 HG11 VAL X   6      -5.658  -6.937   3.689  1.00  0.00      LIGB    
ATOM   1125 HG12 VAL X   6      -7.471  -6.647   3.817  1.00  0.00      LIGB    
ATOM   1126 HG13 VAL X   6      -6.593  -7.646   4.989  1.00  0.00      LIGB    
ATOM   1127  CG2 VAL X   6      -7.556  -5.121   6.196  1.00  0.00      LIGB    
ATOM   1128 HG21 VAL X   6      -8.451  -5.076   5.538  1.00  0.00      LIGB    
ATOM   1129 HG22 VAL X   6      -7.616  -4.143   6.719  1.00  0.00      LIGB    
ATOM   1130 HG23 VAL X   6      -7.791  -5.959   6.886  1.00  0.00      LIGB    
ATOM   1131  C   VAL X   6      -3.889  -5.924   5.179  1.00  0.00      LIGB    
ATOM   1132  O   VAL X   6      -3.551  -5.144   4.262  1.00  0.00      LIGB    
ATOM   1133  N   TYR X   7      -3.166  -7.037   5.356  1.00  0.00      LIGB    
ATOM   1134  HN  TYR X   7      -3.277  -7.621   6.157  1.00  0.00      LIGB    
ATOM   1135  CA  TYR X   7      -2.009  -7.357   4.611  1.00  0.00      LIGB    
ATOM   1136  HA  TYR X   7      -1.430  -6.464   4.426  1.00  0.00      LIGB    
ATOM   1137  CB  TYR X   7      -1.180  -8.404   5.399  1.00  0.00      LIGB    
ATOM   1138  HB1 TYR X   7      -0.297  -8.708   4.798  1.00  0.00      LIGB    
ATOM   1139  HB2 TYR X   7      -1.763  -9.296   5.716  1.00  0.00      LIGB    
ATOM   1140  CG  TYR X   7      -0.686  -7.800   6.729  1.00  0.00      LIGB    
ATOM   1141  CD1 TYR X   7      -0.052  -6.539   6.795  1.00  0.00      LIGB    
ATOM   1142  HD1 TYR X   7       0.178  -6.091   5.840  1.00  0.00      LIGB    
ATOM   1143  CE1 TYR X   7       0.441  -6.048   7.971  1.00  0.00      LIGB    
ATOM   1144  HE1 TYR X   7       0.855  -5.052   7.936  1.00  0.00      LIGB    
ATOM   1145  CZ  TYR X   7       0.163  -6.653   9.151  1.00  0.00      LIGB    
ATOM   1146  OH  TYR X   7       0.620  -6.112  10.378  1.00  0.00      LIGB    
ATOM   1147  HH  TYR X   7       1.288  -5.477  10.109  1.00  0.00      LIGB    
ATOM   1148  CD2 TYR X   7      -0.843  -8.479   7.896  1.00  0.00      LIGB    
ATOM   1149  HD2 TYR X   7      -1.291  -9.462   7.909  1.00  0.00      LIGB    
ATOM   1150  CE2 TYR X   7      -0.434  -7.934   9.157  1.00  0.00      LIGB    
ATOM   1151  HE2 TYR X   7      -0.614  -8.495  10.062  1.00  0.00      LIGB    
ATOM   1152  C   TYR X   7      -2.300  -8.045   3.311  1.00  0.00      LIGB    
ATOM   1153  O   TYR X   7      -3.192  -8.845   3.227  1.00  0.00      LIGB    
ATOM   1154  N   LEU X   8      -1.655  -7.715   2.208  1.00  0.00      LIGB    
ATOM   1155  HN  LEU X   8      -0.891  -7.074   2.196  1.00  0.00      LIGB    
ATOM   1156  CA  LEU X   8      -2.091  -8.231   0.822  1.00  0.00      LIGB    
ATOM   1157  HA  LEU X   8      -3.004  -8.804   0.892  1.00  0.00      LIGB    
ATOM   1158  CB  LEU X   8      -2.379  -6.878  -0.007  1.00  0.00      LIGB    
ATOM   1159  HB1 LEU X   8      -2.673  -7.211  -1.026  1.00  0.00      LIGB    
ATOM   1160  HB2 LEU X   8      -1.444  -6.286  -0.101  1.00  0.00      LIGB    
ATOM   1161  CG  LEU X   8      -3.483  -5.944   0.569  1.00  0.00      LIGB    
ATOM   1162  HG  LEU X   8      -3.175  -5.610   1.582  1.00  0.00      LIGB    
ATOM   1163  CD1 LEU X   8      -3.648  -4.798  -0.345  1.00  0.00      LIGB    
ATOM   1164 HD11 LEU X   8      -4.509  -4.166  -0.039  1.00  0.00      LIGB    
ATOM   1165 HD12 LEU X   8      -3.886  -5.162  -1.367  1.00  0.00      LIGB    
ATOM   1166 HD13 LEU X   8      -2.690  -4.237  -0.303  1.00  0.00      LIGB    
ATOM   1167  CD2 LEU X   8      -4.907  -6.609   0.642  1.00  0.00      LIGB    
ATOM   1168 HD21 LEU X   8      -5.718  -5.939   0.998  1.00  0.00      LIGB    
ATOM   1169 HD22 LEU X   8      -4.915  -7.522   1.275  1.00  0.00      LIGB    
ATOM   1170 HD23 LEU X   8      -5.295  -6.909  -0.355  1.00  0.00      LIGB    
ATOM   1171  C   LEU X   8      -0.968  -8.920  -0.011  1.00  0.00      LIGB    
ATOM   1172  O   LEU X   8      -0.672  -8.621  -1.179  1.00  0.00      LIGB    
ATOM   1173  N   PRO X   9      -0.196  -9.844   0.567  1.00  0.00      LIGB    
ATOM   1174  CD  PRO X   9      -0.526 -10.598   1.824  1.00  0.00      LIGB    
ATOM   1175  HD1 PRO X   9      -1.594 -10.895   1.903  1.00  0.00      LIGB    
ATOM   1176  HD2 PRO X   9      -0.392  -9.877   2.658  1.00  0.00      LIGB    
ATOM   1177  CA  PRO X   9       1.179 -10.113   0.241  1.00  0.00      LIGB    
ATOM   1178  HA  PRO X   9       1.851  -9.271   0.314  1.00  0.00      LIGB    
ATOM   1179  CB  PRO X   9       1.773 -11.068   1.337  1.00  0.00      LIGB    
ATOM   1180  HB1 PRO X   9       2.409 -10.521   2.065  1.00  0.00      LIGB    
ATOM   1181  HB2 PRO X   9       2.457 -11.858   0.961  1.00  0.00      LIGB    
ATOM   1182  CG  PRO X   9       0.526 -11.660   1.984  1.00  0.00      LIGB    
ATOM   1183  HG1 PRO X   9       0.250 -12.520   1.337  1.00  0.00      LIGB    
ATOM   1184  HG2 PRO X   9       0.665 -12.104   2.994  1.00  0.00      LIGB    
ATOM   1185  C   PRO X   9       1.244 -10.701  -1.175  1.00  0.00      LIGB    
ATOM   1186  O   PRO X   9       2.067 -10.339  -2.028  1.00  0.00      LIGB    
ATOM   1187  N   ASN X  10       0.314 -11.620  -1.550  1.00  0.00      LIGB    
ATOM   1188  HN  ASN X  10      -0.415 -11.776  -0.888  1.00  0.00      LIGB    
ATOM   1189  CA  ASN X  10       0.403 -12.364  -2.788  1.00  0.00      LIGB    
ATOM   1190  HA  ASN X  10       1.437 -12.629  -2.957  1.00  0.00      LIGB    
ATOM   1191  CB  ASN X  10      -0.513 -13.624  -2.619  1.00  0.00      LIGB    
ATOM   1192  HB1 ASN X  10      -0.572 -14.292  -3.505  1.00  0.00      LIGB    
ATOM   1193  HB2 ASN X  10      -1.587 -13.349  -2.549  1.00  0.00      LIGB    
ATOM   1194  CG  ASN X  10      -0.065 -14.499  -1.459  1.00  0.00      LIGB    
ATOM   1195  OD1 ASN X  10      -0.781 -14.673  -0.464  1.00  0.00      LIGB    
ATOM   1196  ND2 ASN X  10       1.209 -15.065  -1.559  1.00  0.00      LIGB    
ATOM   1197 HD21 ASN X  10       1.462 -15.714  -0.841  1.00  0.00      LIGB    
ATOM   1198 HD22 ASN X  10       1.742 -15.012  -2.403  1.00  0.00      LIGB    
ATOM   1199  C   ASN X  10       0.025 -11.548  -4.055  1.00  0.00      LIGB    
ATOM   1200  O   ASN X  10       0.360 -11.933  -5.184  1.00  0.00      LIGB    
ATOM   1201  N   LEU X  11      -0.669 -10.335  -4.004  1.00  0.00      LIGB    
ATOM   1202  HN  LEU X  11      -0.861 -10.028  -3.075  1.00  0.00      LIGB    
ATOM   1203  CA  LEU X  11      -1.123  -9.506  -5.119  1.00  0.00      LIGB    
ATOM   1204  HA  LEU X  11      -1.798 -10.168  -5.642  1.00  0.00      LIGB    
ATOM   1205  CB  LEU X  11      -2.112  -8.411  -4.624  1.00  0.00      LIGB    
ATOM   1206  HB1 LEU X  11      -2.355  -7.621  -5.366  1.00  0.00      LIGB    
ATOM   1207  HB2 LEU X  11      -1.576  -7.783  -3.881  1.00  0.00      LIGB    
ATOM   1208  CG  LEU X  11      -3.444  -8.924  -4.000  1.00  0.00      LIGB    
ATOM   1209  HG  LEU X  11      -3.075  -9.441  -3.088  1.00  0.00      LIGB    
ATOM   1210  CD1 LEU X  11      -4.276  -7.671  -3.499  1.00  0.00      LIGB    
ATOM   1211 HD11 LEU X  11      -3.690  -6.979  -2.856  1.00  0.00      LIGB    
ATOM   1212 HD12 LEU X  11      -5.211  -8.016  -3.008  1.00  0.00      LIGB    
ATOM   1213 HD13 LEU X  11      -4.696  -7.069  -4.333  1.00  0.00      LIGB    
ATOM   1214  CD2 LEU X  11      -4.355  -9.750  -4.943  1.00  0.00      LIGB    
ATOM   1215 HD21 LEU X  11      -5.242  -9.944  -4.302  1.00  0.00      LIGB    
ATOM   1216 HD22 LEU X  11      -3.807 -10.683  -5.195  1.00  0.00      LIGB    
ATOM   1217 HD23 LEU X  11      -4.692  -9.082  -5.764  1.00  0.00      LIGB    
ATOM   1218  C   LEU X  11       0.047  -8.889  -5.869  1.00  0.00      LIGB    
ATOM   1219  O   LEU X  11       0.958  -8.303  -5.284  1.00  0.00      LIGB    
ATOM   1220  N   ASN X  12       0.119  -9.090  -7.218  1.00  0.00      LIGB    
ATOM   1221  HN  ASN X  12      -0.538  -9.694  -7.664  1.00  0.00      LIGB    
ATOM   1222  CA  ASN X  12       1.042  -8.513  -8.040  1.00  0.00      LIGB    
ATOM   1223  HA  ASN X  12       1.950  -8.937  -7.635  1.00  0.00      LIGB    
ATOM   1224  CB  ASN X  12       0.877  -8.953  -9.585  1.00  0.00      LIGB    
ATOM   1225  HB1 ASN X  12       1.544  -8.532 -10.367  1.00  0.00      LIGB    
ATOM   1226  HB2 ASN X  12      -0.111  -8.590  -9.941  1.00  0.00      LIGB    
ATOM   1227  CG  ASN X  12       0.799 -10.453  -9.750  1.00  0.00      LIGB    
ATOM   1228  OD1 ASN X  12       1.351 -11.230  -8.963  1.00  0.00      LIGB    
ATOM   1229  ND2 ASN X  12      -0.065 -10.863 -10.767  1.00  0.00      LIGB    
ATOM   1230 HD21 ASN X  12      -0.248 -11.846 -10.773  1.00  0.00      LIGB    
ATOM   1231 HD22 ASN X  12      -0.488 -10.189 -11.373  1.00  0.00      LIGB    
ATOM   1232  C   ASN X  12       1.073  -6.964  -7.871  1.00  0.00      LIGB    
ATOM   1233  O   ASN X  12       0.001  -6.362  -7.624  1.00  0.00      LIGB    
ATOM   1234  N   PRO X  13       2.127  -6.249  -8.180  1.00  0.00      LIGB    
ATOM   1235  CD  PRO X  13       3.466  -6.822  -8.113  1.00  0.00      LIGB    
ATOM   1236  HD1 PRO X  13       3.623  -7.593  -8.897  1.00  0.00      LIGB    
ATOM   1237  HD2 PRO X  13       3.672  -7.114  -7.061  1.00  0.00      LIGB    
ATOM   1238  CA  PRO X  13       2.209  -4.822  -8.417  1.00  0.00      LIGB    
ATOM   1239  HA  PRO X  13       2.174  -4.373  -7.435  1.00  0.00      LIGB    
ATOM   1240  CB  PRO X  13       3.529  -4.669  -9.134  1.00  0.00      LIGB    
ATOM   1241  HB1 PRO X  13       3.872  -3.613  -9.176  1.00  0.00      LIGB    
ATOM   1242  HB2 PRO X  13       3.479  -5.020 -10.187  1.00  0.00      LIGB    
ATOM   1243  CG  PRO X  13       4.436  -5.671  -8.422  1.00  0.00      LIGB    
ATOM   1244  HG1 PRO X  13       5.306  -6.059  -8.994  1.00  0.00      LIGB    
ATOM   1245  HG2 PRO X  13       4.885  -5.214  -7.514  1.00  0.00      LIGB    
ATOM   1246  C   PRO X  13       1.085  -4.169  -9.223  1.00  0.00      LIGB    
ATOM   1247  O   PRO X  13       0.555  -3.215  -8.669  1.00  0.00      LIGB    
ATOM   1248  N   ASP X  14       0.779  -4.608 -10.492  1.00  0.00      LIGB    
ATOM   1249  HN  ASP X  14       1.261  -5.304 -11.019  1.00  0.00      LIGB    
ATOM   1250  CA  ASP X  14      -0.244  -4.039 -11.318  1.00  0.00      LIGB    
ATOM   1251  HA  ASP X  14       0.022  -2.999 -11.441  1.00  0.00      LIGB    
ATOM   1252  CB  ASP X  14      -0.013  -4.622 -12.762  1.00  0.00      LIGB    
ATOM   1253  HB1 ASP X  14       1.020  -4.378 -13.089  1.00  0.00      LIGB    
ATOM   1254  HB2 ASP X  14      -0.656  -4.027 -13.446  1.00  0.00      LIGB    
ATOM   1255  CG  ASP X  14      -0.253  -6.044 -12.944  1.00  0.00      LIGB    
ATOM   1256  OD1 ASP X  14      -0.036  -6.870 -12.019  1.00  0.00      LIGB    
ATOM   1257  OD2 ASP X  14      -0.625  -6.437 -14.105  1.00  0.00      LIGB    
ATOM   1258  C   ASP X  14      -1.595  -4.295 -10.681  1.00  0.00      LIGB    
ATOM   1259  O   ASP X  14      -2.389  -3.346 -10.566  1.00  0.00      LIGB    
ATOM   1260  N   GLN X  15      -1.850  -5.508 -10.246  1.00  0.00      LIGB    
ATOM   1261  HN  GLN X  15      -1.357  -6.318 -10.553  1.00  0.00      LIGB    
ATOM   1262  CA  GLN X  15      -3.046  -5.708  -9.416  1.00  0.00      LIGB    
ATOM   1263  HA  GLN X  15      -3.821  -5.694 -10.168  1.00  0.00      LIGB    
ATOM   1264  CB  GLN X  15      -3.065  -7.091  -8.723  1.00  0.00      LIGB    
ATOM   1265  HB1 GLN X  15      -4.013  -7.316  -8.188  1.00  0.00      LIGB    
ATOM   1266  HB2 GLN X  15      -2.168  -7.116  -8.067  1.00  0.00      LIGB    
ATOM   1267  CG  GLN X  15      -3.070  -8.230  -9.718  1.00  0.00      LIGB    
ATOM   1268  HG1 GLN X  15      -2.178  -8.213 -10.380  1.00  0.00      LIGB    
ATOM   1269  HG2 GLN X  15      -3.945  -8.039 -10.376  1.00  0.00      LIGB    
ATOM   1270  CD  GLN X  15      -3.276  -9.634  -9.135  1.00  0.00      LIGB    
ATOM   1271  OE1 GLN X  15      -2.611 -10.096  -8.199  1.00  0.00      LIGB    
ATOM   1272  NE2 GLN X  15      -4.203 -10.377  -9.750  1.00  0.00      LIGB    
ATOM   1273 HE21 GLN X  15      -4.320 -11.240  -9.258  1.00  0.00      LIGB    
ATOM   1274 HE22 GLN X  15      -4.792 -10.166 -10.529  1.00  0.00      LIGB    
ATOM   1275  C   GLN X  15      -3.314  -4.785  -8.253  1.00  0.00      LIGB    
ATOM   1276  O   GLN X  15      -4.416  -4.265  -8.048  1.00  0.00      LIGB    
ATOM   1277  N   LEU X  16      -2.190  -4.464  -7.431  1.00  0.00      LIGB    
ATOM   1278  HN  LEU X  16      -1.294  -4.849  -7.638  1.00  0.00      LIGB    
ATOM   1279  CA  LEU X  16      -2.219  -3.395  -6.365  1.00  0.00      LIGB    
ATOM   1280  HA  LEU X  16      -3.075  -3.589  -5.737  1.00  0.00      LIGB    
ATOM   1281  CB  LEU X  16      -0.868  -3.308  -5.503  1.00  0.00      LIGB    
ATOM   1282  HB1 LEU X  16      -0.937  -2.391  -4.880  1.00  0.00      LIGB    
ATOM   1283  HB2 LEU X  16      -0.040  -3.064  -6.202  1.00  0.00      LIGB    
ATOM   1284  CG  LEU X  16      -0.492  -4.664  -4.770  1.00  0.00      LIGB    
ATOM   1285  HG  LEU X  16      -0.730  -5.509  -5.451  1.00  0.00      LIGB    
ATOM   1286  CD1 LEU X  16       0.990  -4.475  -4.378  1.00  0.00      LIGB    
ATOM   1287 HD11 LEU X  16       1.084  -3.671  -3.617  1.00  0.00      LIGB    
ATOM   1288 HD12 LEU X  16       1.669  -4.208  -5.216  1.00  0.00      LIGB    
ATOM   1289 HD13 LEU X  16       1.419  -5.438  -4.026  1.00  0.00      LIGB    
ATOM   1290  CD2 LEU X  16      -1.369  -4.835  -3.549  1.00  0.00      LIGB    
ATOM   1291 HD21 LEU X  16      -2.372  -4.543  -3.926  1.00  0.00      LIGB    
ATOM   1292 HD22 LEU X  16      -1.030  -4.221  -2.687  1.00  0.00      LIGB    
ATOM   1293 HD23 LEU X  16      -1.428  -5.903  -3.251  1.00  0.00      LIGB    
ATOM   1294  C   LEU X  16      -2.482  -1.995  -6.855  1.00  0.00      LIGB    
ATOM   1295  O   LEU X  16      -3.270  -1.231  -6.325  1.00  0.00      LIGB    
ATOM   1296  N   CYS X  17      -1.843  -1.660  -7.953  1.00  0.00      LIGB    
ATOM   1297  HN  CYS X  17      -1.106  -2.222  -8.323  1.00  0.00      LIGB    
ATOM   1298  CA  CYS X  17      -2.003  -0.423  -8.716  1.00  0.00      LIGB    
ATOM   1299  HA  CYS X  17      -1.711   0.393  -8.071  1.00  0.00      LIGB    
ATOM   1300  CB  CYS X  17      -1.191  -0.229  -9.932  1.00  0.00      LIGB    
ATOM   1301  HB1 CYS X  17      -1.245   0.803 -10.340  1.00  0.00      LIGB    
ATOM   1302  HB2 CYS X  17      -1.521  -0.922 -10.735  1.00  0.00      LIGB    
ATOM   1303  SG  CYS X  17       0.602  -0.365  -9.607  1.00  0.00      LIGB    
ATOM   1304  C   CYS X  17      -3.445  -0.107  -9.142  1.00  0.00      LIGB    
ATOM   1305  O   CYS X  17      -4.026   0.922  -8.843  1.00  0.00      LIGB    
ATOM   1306  N   ALA X  18      -4.123  -1.113  -9.681  1.00  0.00      LIGB    
ATOM   1307  HN  ALA X  18      -3.646  -1.983  -9.783  1.00  0.00      LIGB    
ATOM   1308  CA  ALA X  18      -5.525  -1.127  -9.960  1.00  0.00      LIGB    
ATOM   1309  HA  ALA X  18      -5.610  -0.364 -10.720  1.00  0.00      LIGB    
ATOM   1310  CB  ALA X  18      -5.809  -2.566 -10.601  1.00  0.00      LIGB    
ATOM   1311  HB1 ALA X  18      -5.421  -3.307  -9.870  1.00  0.00      LIGB    
ATOM   1312  HB2 ALA X  18      -5.228  -2.680 -11.541  1.00  0.00      LIGB    
ATOM   1313  HB3 ALA X  18      -6.890  -2.720 -10.807  1.00  0.00      LIGB    
ATOM   1314  C   ALA X  18      -6.571  -0.963  -8.875  1.00  0.00      LIGB    
ATOM   1315  O   ALA X  18      -7.489  -0.134  -8.919  1.00  0.00      LIGB    
ATOM   1316  N   PHE X  19      -6.346  -1.672  -7.754  1.00  0.00      LIGB    
ATOM   1317  HN  PHE X  19      -5.715  -2.444  -7.719  1.00  0.00      LIGB    
ATOM   1318  CA  PHE X  19      -7.025  -1.372  -6.488  1.00  0.00      LIGB    
ATOM   1319  HA  PHE X  19      -8.067  -1.416  -6.771  1.00  0.00      LIGB    
ATOM   1320  CB  PHE X  19      -6.758  -2.549  -5.457  1.00  0.00      LIGB    
ATOM   1321  HB1 PHE X  19      -7.177  -2.251  -4.472  1.00  0.00      LIGB    
ATOM   1322  HB2 PHE X  19      -5.663  -2.691  -5.337  1.00  0.00      LIGB    
ATOM   1323  CG  PHE X  19      -7.419  -3.874  -5.939  1.00  0.00      LIGB    
ATOM   1324  CD1 PHE X  19      -6.786  -5.108  -6.060  1.00  0.00      LIGB    
ATOM   1325  HD1 PHE X  19      -5.714  -5.112  -5.925  1.00  0.00      LIGB    
ATOM   1326  CE1 PHE X  19      -7.405  -6.323  -6.462  1.00  0.00      LIGB    
ATOM   1327  HE1 PHE X  19      -6.808  -7.223  -6.435  1.00  0.00      LIGB    
ATOM   1328  CZ  PHE X  19      -8.755  -6.245  -6.703  1.00  0.00      LIGB    
ATOM   1329  HZ  PHE X  19      -9.211  -7.103  -7.174  1.00  0.00      LIGB    
ATOM   1330  CD2 PHE X  19      -8.801  -3.916  -6.096  1.00  0.00      LIGB    
ATOM   1331  HD2 PHE X  19      -9.335  -3.001  -5.883  1.00  0.00      LIGB    
ATOM   1332  CE2 PHE X  19      -9.482  -5.097  -6.495  1.00  0.00      LIGB    
ATOM   1333  HE2 PHE X  19     -10.543  -5.145  -6.692  1.00  0.00      LIGB    
ATOM   1334  C   PHE X  19      -6.804   0.058  -5.930  1.00  0.00      LIGB    
ATOM   1335  O   PHE X  19      -7.684   0.763  -5.578  1.00  0.00      LIGB    
ATOM   1336  N   PHE X  20      -5.556   0.534  -5.813  1.00  0.00      LIGB    
ATOM   1337  HN  PHE X  20      -4.802  -0.076  -6.045  1.00  0.00      LIGB    
ATOM   1338  CA  PHE X  20      -5.348   1.866  -5.109  1.00  0.00      LIGB    
ATOM   1339  HA  PHE X  20      -5.881   1.842  -4.169  1.00  0.00      LIGB    
ATOM   1340  CB  PHE X  20      -3.890   2.088  -4.719  1.00  0.00      LIGB    
ATOM   1341  HB1 PHE X  20      -3.194   2.214  -5.575  1.00  0.00      LIGB    
ATOM   1342  HB2 PHE X  20      -3.562   1.202  -4.135  1.00  0.00      LIGB    
ATOM   1343  CG  PHE X  20      -3.610   3.324  -3.894  1.00  0.00      LIGB    
ATOM   1344  CD1 PHE X  20      -2.411   3.973  -3.910  1.00  0.00      LIGB    
ATOM   1345  HD1 PHE X  20      -1.681   3.526  -4.568  1.00  0.00      LIGB    
ATOM   1346  CE1 PHE X  20      -2.198   5.151  -3.201  1.00  0.00      LIGB    
ATOM   1347  HE1 PHE X  20      -1.295   5.685  -3.458  1.00  0.00      LIGB    
ATOM   1348  CZ  PHE X  20      -3.213   5.688  -2.403  1.00  0.00      LIGB    
ATOM   1349  HZ  PHE X  20      -3.155   6.617  -1.856  1.00  0.00      LIGB    
ATOM   1350  CD2 PHE X  20      -4.617   3.793  -3.003  1.00  0.00      LIGB    
ATOM   1351  HD2 PHE X  20      -5.550   3.257  -2.908  1.00  0.00      LIGB    
ATOM   1352  CE2 PHE X  20      -4.432   4.971  -2.327  1.00  0.00      LIGB    
ATOM   1353  HE2 PHE X  20      -5.102   5.552  -1.711  1.00  0.00      LIGB    
ATOM   1354  C   PHE X  20      -5.868   3.000  -5.986  1.00  0.00      LIGB    
ATOM   1355  O   PHE X  20      -6.454   3.869  -5.370  1.00  0.00      LIGB    
ATOM   1356  N   HSD X  21      -5.759   2.846  -7.292  1.00  0.00      LIGB    
ATOM   1357  HN  HSD X  21      -5.333   2.024  -7.663  1.00  0.00      LIGB    
ATOM   1358  CA  HSD X  21      -6.525   3.832  -8.110  1.00  0.00      LIGB    
ATOM   1359  HA  HSD X  21      -6.260   4.822  -7.770  1.00  0.00      LIGB    
ATOM   1360  CB  HSD X  21      -6.154   3.471  -9.537  1.00  0.00      LIGB    
ATOM   1361  HB1 HSD X  21      -6.282   2.369  -9.592  1.00  0.00      LIGB    
ATOM   1362  HB2 HSD X  21      -5.086   3.745  -9.671  1.00  0.00      LIGB    
ATOM   1363  ND1 HSD X  21      -6.925   5.531 -10.761  1.00  0.00      LIGB    
ATOM   1364  HD1 HSD X  21      -6.435   6.204 -10.207  1.00  0.00      LIGB    
ATOM   1365  CG  HSD X  21      -6.941   4.161 -10.666  1.00  0.00      LIGB    
ATOM   1366  CE1 HSD X  21      -7.823   5.897 -11.709  1.00  0.00      LIGB    
ATOM   1367  HE1 HSD X  21      -8.058   6.948 -11.877  1.00  0.00      LIGB    
ATOM   1368  NE2 HSD X  21      -8.400   4.834 -12.272  1.00  0.00      LIGB    
ATOM   1369  CD2 HSD X  21      -7.786   3.722 -11.667  1.00  0.00      LIGB    
ATOM   1370  HD2 HSD X  21      -8.166   2.741 -11.922  1.00  0.00      LIGB    
ATOM   1371  C   HSD X  21      -8.046   3.775  -7.908  1.00  0.00      LIGB    
ATOM   1372  O   HSD X  21      -8.656   4.767  -7.742  1.00  0.00      LIGB    
ATOM   1373  N   SER X  22      -8.697   2.630  -7.877  1.00  0.00      LIGB    
ATOM   1374  HN  SER X  22      -8.231   1.760  -8.021  1.00  0.00      LIGB    
ATOM   1375  CA  SER X  22     -10.140   2.498  -7.636  1.00  0.00      LIGB    
ATOM   1376  HA  SER X  22     -10.749   3.120  -8.275  1.00  0.00      LIGB    
ATOM   1377  CB  SER X  22     -10.465   1.006  -7.569  1.00  0.00      LIGB    
ATOM   1378  HB1 SER X  22     -11.560   0.830  -7.513  1.00  0.00      LIGB    
ATOM   1379  HB2 SER X  22      -9.988   0.579  -6.661  1.00  0.00      LIGB    
ATOM   1380  OG  SER X  22     -10.019   0.366  -8.710  1.00  0.00      LIGB    
ATOM   1381  HG1 SER X  22      -9.112   0.083  -8.576  1.00  0.00      LIGB    
ATOM   1382  C   SER X  22     -10.562   3.092  -6.290  1.00  0.00      LIGB    
ATOM   1383  O   SER X  22     -11.580   3.792  -6.227  1.00  0.00      LIGB    
ATOM   1384  N   VAL X  23      -9.845   2.881  -5.237  1.00  0.00      LIGB    
ATOM   1385  HN  VAL X  23      -9.041   2.298  -5.326  1.00  0.00      LIGB    
ATOM   1386  CA  VAL X  23     -10.046   3.457  -3.932  1.00  0.00      LIGB    
ATOM   1387  HA  VAL X  23     -11.070   3.234  -3.671  1.00  0.00      LIGB    
ATOM   1388  CB  VAL X  23      -9.088   2.969  -2.802  1.00  0.00      LIGB    
ATOM   1389  HB  VAL X  23      -8.084   2.739  -3.219  1.00  0.00      LIGB    
ATOM   1390  CG1 VAL X  23      -9.182   3.810  -1.615  1.00  0.00      LIGB    
ATOM   1391 HG11 VAL X  23     -10.182   3.946  -1.151  1.00  0.00      LIGB    
ATOM   1392 HG12 VAL X  23      -8.728   4.809  -1.790  1.00  0.00      LIGB    
ATOM   1393 HG13 VAL X  23      -8.546   3.427  -0.789  1.00  0.00      LIGB    
ATOM   1394  CG2 VAL X  23      -9.558   1.582  -2.374  1.00  0.00      LIGB    
ATOM   1395 HG21 VAL X  23      -8.880   1.125  -1.622  1.00  0.00      LIGB    
ATOM   1396 HG22 VAL X  23      -9.748   0.872  -3.207  1.00  0.00      LIGB    
ATOM   1397 HG23 VAL X  23     -10.542   1.655  -1.863  1.00  0.00      LIGB    
ATOM   1398  C   VAL X  23      -9.959   4.994  -4.042  1.00  0.00      LIGB    
ATOM   1399  O   VAL X  23     -10.797   5.676  -3.455  1.00  0.00      LIGB    
ATOM   1400  N   HSD X  24      -8.934   5.494  -4.772  1.00  0.00      LIGB    
ATOM   1401  HN  HSD X  24      -8.429   4.848  -5.340  1.00  0.00      LIGB    
ATOM   1402  CA  HSD X  24      -8.656   6.937  -4.761  1.00  0.00      LIGB    
ATOM   1403  HA  HSD X  24      -8.803   7.294  -3.752  1.00  0.00      LIGB    
ATOM   1404  CB  HSD X  24      -7.239   7.119  -5.240  1.00  0.00      LIGB    
ATOM   1405  HB1 HSD X  24      -7.131   6.770  -6.290  1.00  0.00      LIGB    
ATOM   1406  HB2 HSD X  24      -6.690   6.328  -4.686  1.00  0.00      LIGB    
ATOM   1407  ND1 HSD X  24      -6.256   8.902  -3.901  1.00  0.00      LIGB    
ATOM   1408  HD1 HSD X  24      -6.482   8.524  -3.004  1.00  0.00      LIGB    
ATOM   1409  CG  HSD X  24      -6.657   8.443  -5.127  1.00  0.00      LIGB    
ATOM   1410  CE1 HSD X  24      -5.685  10.137  -4.180  1.00  0.00      LIGB    
ATOM   1411  HE1 HSD X  24      -5.344  10.680  -3.299  1.00  0.00      LIGB    
ATOM   1412  NE2 HSD X  24      -5.561  10.402  -5.455  1.00  0.00      LIGB    
ATOM   1413  CD2 HSD X  24      -6.186   9.338  -6.050  1.00  0.00      LIGB    
ATOM   1414  HD2 HSD X  24      -6.365   9.414  -7.116  1.00  0.00      LIGB    
ATOM   1415  C   HSD X  24      -9.587   7.766  -5.682  1.00  0.00      LIGB    
ATOM   1416  O   HSD X  24      -9.851   8.974  -5.500  1.00  0.00      LIGB    
ATOM   1417  N   ASP X  25     -10.115   7.009  -6.692  1.00  0.00      LIGB    
ATOM   1418  HN  ASP X  25      -9.758   6.086  -6.812  1.00  0.00      LIGB    
ATOM   1419  CA  ASP X  25     -11.199   7.319  -7.601  1.00  0.00      LIGB    
ATOM   1420  HA  ASP X  25     -10.939   8.280  -8.019  1.00  0.00      LIGB    
ATOM   1421  CB  ASP X  25     -11.147   6.329  -8.789  1.00  0.00      LIGB    
ATOM   1422  HB1 ASP X  25     -11.296   5.332  -8.321  1.00  0.00      LIGB    
ATOM   1423  HB2 ASP X  25     -10.094   6.312  -9.143  1.00  0.00      LIGB    
ATOM   1424  CG  ASP X  25     -12.116   6.590  -9.976  1.00  0.00      LIGB    
ATOM   1425  OD1 ASP X  25     -12.682   7.642 -10.154  1.00  0.00      LIGB    
ATOM   1426  OD2 ASP X  25     -12.401   5.647 -10.709  1.00  0.00      LIGB    
ATOM   1427  C   ASP X  25     -12.586   7.483  -6.894  1.00  0.00      LIGB    
ATOM   1428  O   ASP X  25     -13.315   8.452  -7.070  1.00  0.00      LIGB    
ATOM   1429  N   ASP X  26     -12.986   6.532  -6.015  1.00  0.00      LIGB    
ATOM   1430  HN  ASP X  26     -12.482   5.746  -5.665  1.00  0.00      LIGB    
ATOM   1431  CA  ASP X  26     -14.266   6.441  -5.397  1.00  0.00      LIGB    
ATOM   1432  HA  ASP X  26     -14.627   7.437  -5.192  1.00  0.00      LIGB    
ATOM   1433  CB  ASP X  26     -15.345   5.800  -6.315  1.00  0.00      LIGB    
ATOM   1434  HB1 ASP X  26     -15.038   4.733  -6.331  1.00  0.00      LIGB    
ATOM   1435  HB2 ASP X  26     -15.240   6.109  -7.378  1.00  0.00      LIGB    
ATOM   1436  CG  ASP X  26     -16.732   5.955  -5.830  1.00  0.00      LIGB    
ATOM   1437  OD1 ASP X  26     -16.973   6.128  -4.591  1.00  0.00      LIGB    
ATOM   1438  OD2 ASP X  26     -17.705   5.730  -6.669  1.00  0.00      LIGB    
ATOM   1439  C   ASP X  26     -14.108   5.698  -4.046  1.00  0.00      LIGB    
ATOM   1440  O   ASP X  26     -13.828   4.520  -4.078  1.00  0.00      LIGB    
ATOM   1441  N   PRO X  27     -14.299   6.300  -2.888  1.00  0.00      LIGB    
ATOM   1442  CD  PRO X  27     -14.333   7.811  -2.757  1.00  0.00      LIGB    
ATOM   1443  HD1 PRO X  27     -15.202   8.266  -3.278  1.00  0.00      LIGB    
ATOM   1444  HD2 PRO X  27     -13.424   8.253  -3.218  1.00  0.00      LIGB    
ATOM   1445  CA  PRO X  27     -14.113   5.566  -1.625  1.00  0.00      LIGB    
ATOM   1446  HA  PRO X  27     -13.351   4.802  -1.681  1.00  0.00      LIGB    
ATOM   1447  CB  PRO X  27     -13.793   6.685  -0.655  1.00  0.00      LIGB    
ATOM   1448  HB1 PRO X  27     -12.685   6.706  -0.573  1.00  0.00      LIGB    
ATOM   1449  HB2 PRO X  27     -14.222   6.543   0.360  1.00  0.00      LIGB    
ATOM   1450  CG  PRO X  27     -14.434   8.025  -1.260  1.00  0.00      LIGB    
ATOM   1451  HG1 PRO X  27     -15.474   8.129  -0.881  1.00  0.00      LIGB    
ATOM   1452  HG2 PRO X  27     -13.805   8.911  -1.026  1.00  0.00      LIGB    
ATOM   1453  C   PRO X  27     -15.377   4.875  -1.221  1.00  0.00      LIGB    
ATOM   1454  O   PRO X  27     -15.360   4.168  -0.230  1.00  0.00      LIGB    
ATOM   1455  N   SER X  28     -16.501   4.917  -2.045  1.00  0.00      LIGB    
ATOM   1456  HN  SER X  28     -16.465   5.491  -2.860  1.00  0.00      LIGB    
ATOM   1457  CA  SER X  28     -17.787   4.408  -1.586  1.00  0.00      LIGB    
ATOM   1458  HA  SER X  28     -17.853   4.604  -0.526  1.00  0.00      LIGB    
ATOM   1459  CB  SER X  28     -18.975   5.048  -2.326  1.00  0.00      LIGB    
ATOM   1460  HB1 SER X  28     -18.962   6.135  -2.097  1.00  0.00      LIGB    
ATOM   1461  HB2 SER X  28     -19.933   4.611  -1.971  1.00  0.00      LIGB    
ATOM   1462  OG  SER X  28     -18.948   4.692  -3.747  1.00  0.00      LIGB    
ATOM   1463  HG1 SER X  28     -18.412   5.335  -4.216  1.00  0.00      LIGB    
ATOM   1464  C   SER X  28     -17.853   2.884  -1.760  1.00  0.00      LIGB    
ATOM   1465  O   SER X  28     -18.623   2.093  -1.209  1.00  0.00      LIGB    
ATOM   1466  N   GLN X  29     -16.868   2.346  -2.584  1.00  0.00      LIGB    
ATOM   1467  HN  GLN X  29     -16.202   3.016  -2.903  1.00  0.00      LIGB    
ATOM   1468  CA  GLN X  29     -16.599   0.982  -2.867  1.00  0.00      LIGB    
ATOM   1469  HA  GLN X  29     -17.483   0.390  -2.683  1.00  0.00      LIGB    
ATOM   1470  CB  GLN X  29     -16.096   0.991  -4.338  1.00  0.00      LIGB    
ATOM   1471  HB1 GLN X  29     -15.731  -0.009  -4.655  1.00  0.00      LIGB    
ATOM   1472  HB2 GLN X  29     -15.241   1.700  -4.353  1.00  0.00      LIGB    
ATOM   1473  CG  GLN X  29     -17.152   1.538  -5.367  1.00  0.00      LIGB    
ATOM   1474  HG1 GLN X  29     -16.929   1.419  -6.449  1.00  0.00      LIGB    
ATOM   1475  HG2 GLN X  29     -17.206   2.630  -5.171  1.00  0.00      LIGB    
ATOM   1476  CD  GLN X  29     -18.515   0.944  -4.983  1.00  0.00      LIGB    
ATOM   1477  OE1 GLN X  29     -18.745  -0.262  -4.962  1.00  0.00      LIGB    
ATOM   1478  NE2 GLN X  29     -19.510   1.818  -4.729  1.00  0.00      LIGB    
ATOM   1479 HE21 GLN X  29     -19.279   2.791  -4.707  1.00  0.00      LIGB    
ATOM   1480 HE22 GLN X  29     -20.055   1.590  -3.921  1.00  0.00      LIGB    
ATOM   1481  C   GLN X  29     -15.513   0.379  -2.030  1.00  0.00      LIGB    
ATOM   1482  O   GLN X  29     -15.223  -0.831  -2.247  1.00  0.00      LIGB    
ATOM   1483  N   SER X  30     -14.977   1.077  -1.122  1.00  0.00      LIGB    
ATOM   1484  HN  SER X  30     -15.350   1.991  -0.982  1.00  0.00      LIGB    
ATOM   1485  CA  SER X  30     -13.768   0.761  -0.423  1.00  0.00      LIGB    
ATOM   1486  HA  SER X  30     -13.032   0.798  -1.213  1.00  0.00      LIGB    
ATOM   1487  CB  SER X  30     -13.498   1.898   0.616  1.00  0.00      LIGB    
ATOM   1488  HB1 SER X  30     -14.356   2.085   1.296  1.00  0.00      LIGB    
ATOM   1489  HB2 SER X  30     -13.421   2.802  -0.025  1.00  0.00      LIGB    
ATOM   1490  OG  SER X  30     -12.400   1.732   1.427  1.00  0.00      LIGB    
ATOM   1491  HG1 SER X  30     -12.226   2.528   1.935  1.00  0.00      LIGB    
ATOM   1492  C   SER X  30     -13.752  -0.599   0.259  1.00  0.00      LIGB    
ATOM   1493  O   SER X  30     -12.853  -1.416   0.054  1.00  0.00      LIGB    
ATOM   1494  N   ALA X  31     -14.784  -0.914   1.077  1.00  0.00      LIGB    
ATOM   1495  HN  ALA X  31     -15.566  -0.322   1.256  1.00  0.00      LIGB    
ATOM   1496  CA  ALA X  31     -14.836  -2.289   1.629  1.00  0.00      LIGB    
ATOM   1497  HA  ALA X  31     -13.911  -2.398   2.176  1.00  0.00      LIGB    
ATOM   1498  CB  ALA X  31     -16.029  -2.410   2.570  1.00  0.00      LIGB    
ATOM   1499  HB1 ALA X  31     -15.883  -1.877   3.534  1.00  0.00      LIGB    
ATOM   1500  HB2 ALA X  31     -16.157  -3.461   2.907  1.00  0.00      LIGB    
ATOM   1501  HB3 ALA X  31     -16.976  -2.124   2.064  1.00  0.00      LIGB    
ATOM   1502  C   ALA X  31     -14.953  -3.373   0.574  1.00  0.00      LIGB    
ATOM   1503  O   ALA X  31     -14.265  -4.370   0.662  1.00  0.00      LIGB    
ATOM   1504  N   ASN X  32     -15.798  -3.199  -0.428  1.00  0.00      LIGB    
ATOM   1505  HN  ASN X  32     -16.335  -2.366  -0.536  1.00  0.00      LIGB    
ATOM   1506  CA  ASN X  32     -15.931  -4.051  -1.546  1.00  0.00      LIGB    
ATOM   1507  HA  ASN X  32     -16.085  -5.027  -1.110  1.00  0.00      LIGB    
ATOM   1508  CB  ASN X  32     -17.146  -3.683  -2.420  1.00  0.00      LIGB    
ATOM   1509  HB1 ASN X  32     -17.496  -4.444  -3.150  1.00  0.00      LIGB    
ATOM   1510  HB2 ASN X  32     -16.994  -2.775  -3.042  1.00  0.00      LIGB    
ATOM   1511  CG  ASN X  32     -18.354  -3.418  -1.532  1.00  0.00      LIGB    
ATOM   1512  OD1 ASN X  32     -18.583  -4.037  -0.471  1.00  0.00      LIGB    
ATOM   1513  ND2 ASN X  32     -19.197  -2.382  -1.914  1.00  0.00      LIGB    
ATOM   1514 HD21 ASN X  32     -20.101  -2.430  -1.489  1.00  0.00      LIGB    
ATOM   1515 HD22 ASN X  32     -19.029  -1.989  -2.818  1.00  0.00      LIGB    
ATOM   1516  C   ASN X  32     -14.591  -4.268  -2.335  1.00  0.00      LIGB    
ATOM   1517  O   ASN X  32     -14.267  -5.416  -2.676  1.00  0.00      LIGB    
ATOM   1518  N   LEU X  33     -13.822  -3.173  -2.499  1.00  0.00      LIGB    
ATOM   1519  HN  LEU X  33     -14.205  -2.315  -2.164  1.00  0.00      LIGB    
ATOM   1520  CA  LEU X  33     -12.451  -3.158  -2.892  1.00  0.00      LIGB    
ATOM   1521  HA  LEU X  33     -12.419  -3.738  -3.803  1.00  0.00      LIGB    
ATOM   1522  CB  LEU X  33     -12.018  -1.736  -3.272  1.00  0.00      LIGB    
ATOM   1523  HB1 LEU X  33     -10.929  -1.809  -3.481  1.00  0.00      LIGB    
ATOM   1524  HB2 LEU X  33     -12.190  -1.127  -2.359  1.00  0.00      LIGB    
ATOM   1525  CG  LEU X  33     -12.724  -1.072  -4.485  1.00  0.00      LIGB    
ATOM   1526  HG  LEU X  33     -13.813  -1.262  -4.372  1.00  0.00      LIGB    
ATOM   1527  CD1 LEU X  33     -12.490   0.455  -4.498  1.00  0.00      LIGB    
ATOM   1528 HD11 LEU X  33     -11.616   0.686  -5.144  1.00  0.00      LIGB    
ATOM   1529 HD12 LEU X  33     -12.424   0.927  -3.494  1.00  0.00      LIGB    
ATOM   1530 HD13 LEU X  33     -13.258   0.924  -5.149  1.00  0.00      LIGB    
ATOM   1531  CD2 LEU X  33     -12.298  -1.842  -5.792  1.00  0.00      LIGB    
ATOM   1532 HD21 LEU X  33     -13.037  -1.480  -6.538  1.00  0.00      LIGB    
ATOM   1533 HD22 LEU X  33     -12.452  -2.937  -5.685  1.00  0.00      LIGB    
ATOM   1534 HD23 LEU X  33     -11.230  -1.633  -6.018  1.00  0.00      LIGB    
ATOM   1535  C   LEU X  33     -11.454  -3.957  -2.049  1.00  0.00      LIGB    
ATOM   1536  O   LEU X  33     -10.554  -4.535  -2.618  1.00  0.00      LIGB    
ATOM   1537  N   LEU X  34     -11.627  -3.856  -0.726  1.00  0.00      LIGB    
ATOM   1538  HN  LEU X  34     -12.146  -3.053  -0.442  1.00  0.00      LIGB    
ATOM   1539  CA  LEU X  34     -11.046  -4.706   0.297  1.00  0.00      LIGB    
ATOM   1540  HA  LEU X  34      -9.977  -4.557   0.262  1.00  0.00      LIGB    
ATOM   1541  CB  LEU X  34     -11.406  -4.215   1.657  1.00  0.00      LIGB    
ATOM   1542  HB1 LEU X  34     -12.383  -4.604   2.015  1.00  0.00      LIGB    
ATOM   1543  HB2 LEU X  34     -11.519  -3.110   1.655  1.00  0.00      LIGB    
ATOM   1544  CG  LEU X  34     -10.472  -4.562   2.807  1.00  0.00      LIGB    
ATOM   1545  HG  LEU X  34      -9.464  -4.240   2.470  1.00  0.00      LIGB    
ATOM   1546  CD1 LEU X  34     -10.882  -3.696   4.015  1.00  0.00      LIGB    
ATOM   1547 HD11 LEU X  34     -10.433  -4.042   4.971  1.00  0.00      LIGB    
ATOM   1548 HD12 LEU X  34     -11.959  -3.864   4.227  1.00  0.00      LIGB    
ATOM   1549 HD13 LEU X  34     -10.582  -2.647   3.802  1.00  0.00      LIGB    
ATOM   1550  CD2 LEU X  34     -10.475  -6.037   3.159  1.00  0.00      LIGB    
ATOM   1551 HD21 LEU X  34     -11.518  -6.386   3.317  1.00  0.00      LIGB    
ATOM   1552 HD22 LEU X  34     -10.032  -6.215   4.162  1.00  0.00      LIGB    
ATOM   1553 HD23 LEU X  34     -10.010  -6.751   2.446  1.00  0.00      LIGB    
ATOM   1554  C   LEU X  34     -11.315  -6.215   0.075  1.00  0.00      LIGB    
ATOM   1555  O   LEU X  34     -10.421  -7.091   0.076  1.00  0.00      LIGB    
ATOM   1556  N   ALA X  35     -12.606  -6.506  -0.228  1.00  0.00      LIGB    
ATOM   1557  HN  ALA X  35     -13.221  -5.826   0.162  1.00  0.00      LIGB    
ATOM   1558  CA  ALA X  35     -13.117  -7.868  -0.585  1.00  0.00      LIGB    
ATOM   1559  HA  ALA X  35     -12.771  -8.533   0.192  1.00  0.00      LIGB    
ATOM   1560  CB  ALA X  35     -14.664  -8.016  -0.758  1.00  0.00      LIGB    
ATOM   1561  HB1 ALA X  35     -15.232  -7.772   0.164  1.00  0.00      LIGB    
ATOM   1562  HB2 ALA X  35     -14.750  -9.113  -0.916  1.00  0.00      LIGB    
ATOM   1563  HB3 ALA X  35     -15.123  -7.391  -1.553  1.00  0.00      LIGB    
ATOM   1564  C   ALA X  35     -12.448  -8.415  -1.859  1.00  0.00      LIGB    
ATOM   1565  O   ALA X  35     -11.896  -9.528  -1.927  1.00  0.00      LIGB    
ATOM   1566  N   GLU X  36     -12.420  -7.489  -2.911  1.00  0.00      LIGB    
ATOM   1567  HN  GLU X  36     -12.905  -6.629  -2.772  1.00  0.00      LIGB    
ATOM   1568  CA  GLU X  36     -11.870  -7.860  -4.237  1.00  0.00      LIGB    
ATOM   1569  HA  GLU X  36     -12.204  -8.865  -4.445  1.00  0.00      LIGB    
ATOM   1570  CB  GLU X  36     -12.321  -6.894  -5.356  1.00  0.00      LIGB    
ATOM   1571  HB1 GLU X  36     -11.810  -7.085  -6.325  1.00  0.00      LIGB    
ATOM   1572  HB2 GLU X  36     -12.078  -5.854  -5.052  1.00  0.00      LIGB    
ATOM   1573  CG  GLU X  36     -13.857  -6.772  -5.607  1.00  0.00      LIGB    
ATOM   1574  HG1 GLU X  36     -14.276  -6.051  -4.874  1.00  0.00      LIGB    
ATOM   1575  HG2 GLU X  36     -14.352  -7.762  -5.510  1.00  0.00      LIGB    
ATOM   1576  CD  GLU X  36     -14.252  -6.303  -7.024  1.00  0.00      LIGB    
ATOM   1577  OE1 GLU X  36     -13.401  -6.132  -7.937  1.00  0.00      LIGB    
ATOM   1578  OE2 GLU X  36     -15.466  -6.101  -7.248  1.00  0.00      LIGB    
ATOM   1579  C   GLU X  36     -10.422  -8.109  -4.244  1.00  0.00      LIGB    
ATOM   1580  O   GLU X  36      -9.982  -9.119  -4.840  1.00  0.00      LIGB    
ATOM   1581  N   ALA X  37      -9.597  -7.247  -3.529  1.00  0.00      LIGB    
ATOM   1582  HN  ALA X  37      -9.998  -6.368  -3.283  1.00  0.00      LIGB    
ATOM   1583  CA  ALA X  37      -8.198  -7.513  -3.222  1.00  0.00      LIGB    
ATOM   1584  HA  ALA X  37      -7.725  -7.682  -4.178  1.00  0.00      LIGB    
ATOM   1585  CB  ALA X  37      -7.565  -6.365  -2.372  1.00  0.00      LIGB    
ATOM   1586  HB1 ALA X  37      -8.002  -6.213  -1.362  1.00  0.00      LIGB    
ATOM   1587  HB2 ALA X  37      -7.828  -5.431  -2.912  1.00  0.00      LIGB    
ATOM   1588  HB3 ALA X  37      -6.460  -6.338  -2.259  1.00  0.00      LIGB    
ATOM   1589  C   ALA X  37      -7.971  -8.808  -2.457  1.00  0.00      LIGB    
ATOM   1590  O   ALA X  37      -7.181  -9.678  -2.928  1.00  0.00      LIGB    
ATOM   1591  N   LYS X  38      -8.687  -9.132  -1.400  1.00  0.00      LIGB    
ATOM   1592  HN  LYS X  38      -9.349  -8.473  -1.052  1.00  0.00      LIGB    
ATOM   1593  CA  LYS X  38      -8.512 -10.400  -0.605  1.00  0.00      LIGB    
ATOM   1594  HA  LYS X  38      -7.441 -10.527  -0.548  1.00  0.00      LIGB    
ATOM   1595  CB  LYS X  38      -9.132 -10.313   0.736  1.00  0.00      LIGB    
ATOM   1596  HB1 LYS X  38      -9.134 -11.265   1.310  1.00  0.00      LIGB    
ATOM   1597  HB2 LYS X  38     -10.199 -10.051   0.574  1.00  0.00      LIGB    
ATOM   1598  CG  LYS X  38      -8.429  -9.269   1.721  1.00  0.00      LIGB    
ATOM   1599  HG1 LYS X  38      -8.717  -8.216   1.514  1.00  0.00      LIGB    
ATOM   1600  HG2 LYS X  38      -7.337  -9.088   1.633  1.00  0.00      LIGB    
ATOM   1601  CD  LYS X  38      -8.757  -9.673   3.130  1.00  0.00      LIGB    
ATOM   1602  HD1 LYS X  38      -8.265  -8.994   3.859  1.00  0.00      LIGB    
ATOM   1603  HD2 LYS X  38      -8.303 -10.656   3.378  1.00  0.00      LIGB    
ATOM   1604  CE  LYS X  38     -10.326  -9.854   3.427  1.00  0.00      LIGB    
ATOM   1605  HE1 LYS X  38     -10.918 -10.452   2.702  1.00  0.00      LIGB    
ATOM   1606  HE2 LYS X  38     -10.750  -8.827   3.423  1.00  0.00      LIGB    
ATOM   1607  NZ  LYS X  38     -10.520 -10.425   4.802  1.00  0.00      LIGB    
ATOM   1608  HZ1 LYS X  38     -11.512 -10.662   5.005  1.00  0.00      LIGB    
ATOM   1609  HZ2 LYS X  38     -10.197  -9.766   5.538  1.00  0.00      LIGB    
ATOM   1610  HZ3 LYS X  38      -9.855 -11.209   4.962  1.00  0.00      LIGB    
ATOM   1611  C   LYS X  38      -8.978 -11.672  -1.171  1.00  0.00      LIGB    
ATOM   1612  O   LYS X  38      -8.265 -12.727  -0.997  1.00  0.00      LIGB    
ATOM   1613  N   LYS X  39     -10.158 -11.707  -1.797  1.00  0.00      LIGB    
ATOM   1614  HN  LYS X  39     -10.819 -10.961  -1.832  1.00  0.00      LIGB    
ATOM   1615  CA  LYS X  39     -10.607 -12.878  -2.568  1.00  0.00      LIGB    
ATOM   1616  HA  LYS X  39     -10.766 -13.683  -1.866  1.00  0.00      LIGB    
ATOM   1617  CB  LYS X  39     -12.080 -12.609  -3.156  1.00  0.00      LIGB    
ATOM   1618  HB1 LYS X  39     -12.173 -13.561  -3.723  1.00  0.00      LIGB    
ATOM   1619  HB2 LYS X  39     -11.969 -11.707  -3.795  1.00  0.00      LIGB    
ATOM   1620  CG  LYS X  39     -13.233 -12.524  -2.173  1.00  0.00      LIGB    
ATOM   1621  HG1 LYS X  39     -13.128 -11.724  -1.410  1.00  0.00      LIGB    
ATOM   1622  HG2 LYS X  39     -13.210 -13.485  -1.616  1.00  0.00      LIGB    
ATOM   1623  CD  LYS X  39     -14.565 -12.332  -2.849  1.00  0.00      LIGB    
ATOM   1624  HD1 LYS X  39     -14.606 -13.175  -3.573  1.00  0.00      LIGB    
ATOM   1625  HD2 LYS X  39     -14.490 -11.426  -3.487  1.00  0.00      LIGB    
ATOM   1626  CE  LYS X  39     -15.773 -12.182  -2.043  1.00  0.00      LIGB    
ATOM   1627  HE1 LYS X  39     -16.632 -11.985  -2.720  1.00  0.00      LIGB    
ATOM   1628  HE2 LYS X  39     -15.726 -11.356  -1.301  1.00  0.00      LIGB    
ATOM   1629  NZ  LYS X  39     -16.104 -13.386  -1.267  1.00  0.00      LIGB    
ATOM   1630  HZ1 LYS X  39     -16.771 -13.947  -1.834  1.00  0.00      LIGB    
ATOM   1631  HZ2 LYS X  39     -16.661 -13.131  -0.427  1.00  0.00      LIGB    
ATOM   1632  HZ3 LYS X  39     -15.240 -13.910  -1.022  1.00  0.00      LIGB    
ATOM   1633  C   LYS X  39      -9.700 -13.252  -3.764  1.00  0.00      LIGB    
ATOM   1634  O   LYS X  39      -9.334 -14.405  -4.001  1.00  0.00      LIGB    
ATOM   1635  N   LEU X  40      -9.238 -12.328  -4.534  1.00  0.00      LIGB    
ATOM   1636  HN  LEU X  40      -9.542 -11.380  -4.472  1.00  0.00      LIGB    
ATOM   1637  CA  LEU X  40      -8.258 -12.440  -5.520  1.00  0.00      LIGB    
ATOM   1638  HA  LEU X  40      -8.520 -13.197  -6.244  1.00  0.00      LIGB    
ATOM   1639  CB  LEU X  40      -8.212 -11.126  -6.290  1.00  0.00      LIGB    
ATOM   1640  HB1 LEU X  40      -7.712 -10.258  -5.810  1.00  0.00      LIGB    
ATOM   1641  HB2 LEU X  40      -9.244 -10.753  -6.464  1.00  0.00      LIGB    
ATOM   1642  CG  LEU X  40      -7.576 -11.279  -7.708  1.00  0.00      LIGB    
ATOM   1643  HG  LEU X  40      -6.506 -11.513  -7.525  1.00  0.00      LIGB    
ATOM   1644  CD1 LEU X  40      -8.220 -12.363  -8.566  1.00  0.00      LIGB    
ATOM   1645 HD11 LEU X  40      -7.902 -13.344  -8.152  1.00  0.00      LIGB    
ATOM   1646 HD12 LEU X  40      -7.702 -12.318  -9.548  1.00  0.00      LIGB    
ATOM   1647 HD13 LEU X  40      -9.320 -12.208  -8.556  1.00  0.00      LIGB    
ATOM   1648  CD2 LEU X  40      -7.467  -9.868  -8.316  1.00  0.00      LIGB    
ATOM   1649 HD21 LEU X  40      -7.038  -9.126  -7.609  1.00  0.00      LIGB    
ATOM   1650 HD22 LEU X  40      -8.491  -9.634  -8.678  1.00  0.00      LIGB    
ATOM   1651 HD23 LEU X  40      -6.857  -9.997  -9.235  1.00  0.00      LIGB    
ATOM   1652  C   LEU X  40      -6.860 -12.831  -4.928  1.00  0.00      LIGB    
ATOM   1653  O   LEU X  40      -6.157 -13.654  -5.502  1.00  0.00      LIGB    
ATOM   1654  N   ASN X  41      -6.481 -12.322  -3.702  1.00  0.00      LIGB    
ATOM   1655  HN  ASN X  41      -7.147 -11.690  -3.313  1.00  0.00      LIGB    
ATOM   1656  CA  ASN X  41      -5.249 -12.687  -2.905  1.00  0.00      LIGB    
ATOM   1657  HA  ASN X  41      -4.385 -12.350  -3.458  1.00  0.00      LIGB    
ATOM   1658  CB  ASN X  41      -5.063 -11.859  -1.504  1.00  0.00      LIGB    
ATOM   1659  HB1 ASN X  41      -5.916 -12.231  -0.897  1.00  0.00      LIGB    
ATOM   1660  HB2 ASN X  41      -5.038 -10.769  -1.719  1.00  0.00      LIGB    
ATOM   1661  CG  ASN X  41      -3.764 -12.227  -0.739  1.00  0.00      LIGB    
ATOM   1662  OD1 ASN X  41      -2.674 -11.809  -1.136  1.00  0.00      LIGB    
ATOM   1663  ND2 ASN X  41      -3.951 -12.837   0.475  1.00  0.00      LIGB    
ATOM   1664 HD21 ASN X  41      -4.847 -13.224   0.692  1.00  0.00      LIGB    
ATOM   1665 HD22 ASN X  41      -3.192 -13.040   1.094  1.00  0.00      LIGB    
ATOM   1666  C   ASN X  41      -5.177 -14.214  -2.726  1.00  0.00      LIGB    
ATOM   1667  O   ASN X  41      -4.149 -14.797  -3.050  1.00  0.00      LIGB    
ATOM   1668  N   ASP X  42      -6.275 -14.859  -2.235  1.00  0.00      LIGB    
ATOM   1669  HN  ASP X  42      -7.070 -14.340  -1.930  1.00  0.00      LIGB    
ATOM   1670  CA  ASP X  42      -6.380 -16.284  -2.154  1.00  0.00      LIGB    
ATOM   1671  HA  ASP X  42      -5.648 -16.594  -1.423  1.00  0.00      LIGB    
ATOM   1672  CB  ASP X  42      -7.780 -16.722  -1.834  1.00  0.00      LIGB    
ATOM   1673  HB1 ASP X  42      -8.021 -17.785  -2.049  1.00  0.00      LIGB    
ATOM   1674  HB2 ASP X  42      -8.505 -16.163  -2.464  1.00  0.00      LIGB    
ATOM   1675  CG  ASP X  42      -7.985 -16.563  -0.408  1.00  0.00      LIGB    
ATOM   1676  OD1 ASP X  42      -7.085 -16.356   0.438  1.00  0.00      LIGB    
ATOM   1677  OD2 ASP X  42      -9.181 -16.653   0.023  1.00  0.00      LIGB    
ATOM   1678  C   ASP X  42      -6.149 -17.068  -3.461  1.00  0.00      LIGB    
ATOM   1679  O   ASP X  42      -5.688 -18.207  -3.461  1.00  0.00      LIGB    
ATOM   1680  N   ALA X  43      -6.500 -16.493  -4.633  1.00  0.00      LIGB    
ATOM   1681  HN  ALA X  43      -6.975 -15.620  -4.713  1.00  0.00      LIGB    
ATOM   1682  CA  ALA X  43      -6.387 -17.103  -5.919  1.00  0.00      LIGB    
ATOM   1683  HA  ALA X  43      -6.655 -18.140  -5.780  1.00  0.00      LIGB    
ATOM   1684  CB  ALA X  43      -7.366 -16.567  -6.928  1.00  0.00      LIGB    
ATOM   1685  HB1 ALA X  43      -8.373 -16.530  -6.460  1.00  0.00      LIGB    
ATOM   1686  HB2 ALA X  43      -7.364 -17.241  -7.812  1.00  0.00      LIGB    
ATOM   1687  HB3 ALA X  43      -7.168 -15.507  -7.196  1.00  0.00      LIGB    
ATOM   1688  C   ALA X  43      -4.968 -16.966  -6.489  1.00  0.00      LIGB    
ATOM   1689  O   ALA X  43      -4.374 -17.906  -7.052  1.00  0.00      LIGB    
ATOM   1690  N   GLN X  44      -4.305 -15.753  -6.305  1.00  0.00      LIGB    
ATOM   1691  HN  GLN X  44      -4.782 -14.998  -5.861  1.00  0.00      LIGB    
ATOM   1692  CA  GLN X  44      -2.797 -15.596  -6.402  1.00  0.00      LIGB    
ATOM   1693  HA  GLN X  44      -2.539 -15.834  -7.424  1.00  0.00      LIGB    
ATOM   1694  CB  GLN X  44      -2.247 -14.208  -5.925  1.00  0.00      LIGB    
ATOM   1695  HB1 GLN X  44      -1.155 -14.226  -5.720  1.00  0.00      LIGB    
ATOM   1696  HB2 GLN X  44      -2.830 -14.034  -4.996  1.00  0.00      LIGB    
ATOM   1697  CG  GLN X  44      -2.663 -13.091  -6.876  1.00  0.00      LIGB    
ATOM   1698  HG1 GLN X  44      -2.100 -12.164  -6.640  1.00  0.00      LIGB    
ATOM   1699  HG2 GLN X  44      -3.747 -12.893  -6.733  1.00  0.00      LIGB    
ATOM   1700  CD  GLN X  44      -2.466 -13.424  -8.352  1.00  0.00      LIGB    
ATOM   1701  OE1 GLN X  44      -3.489 -13.392  -9.096  1.00  0.00      LIGB    
ATOM   1702  NE2 GLN X  44      -1.189 -13.634  -8.727  1.00  0.00      LIGB    
ATOM   1703 HE21 GLN X  44      -1.021 -14.001  -9.642  1.00  0.00      LIGB    
ATOM   1704 HE22 GLN X  44      -0.514 -13.438  -8.016  1.00  0.00      LIGB    
ATOM   1705  C   GLN X  44      -1.966 -16.598  -5.587  1.00  0.00      LIGB    
ATOM   1706  O   GLN X  44      -0.904 -17.051  -6.115  1.00  0.00      LIGB    
ATOM   1707  N   ALA X  45      -2.290 -16.959  -4.318  1.00  0.00      LIGB    
ATOM   1708  HN  ALA X  45      -3.125 -16.567  -3.940  1.00  0.00      LIGB    
ATOM   1709  CA  ALA X  45      -1.643 -17.926  -3.535  1.00  0.00      LIGB    
ATOM   1710  HA  ALA X  45      -0.567 -17.840  -3.498  1.00  0.00      LIGB    
ATOM   1711  CB  ALA X  45      -2.058 -17.791  -1.983  1.00  0.00      LIGB    
ATOM   1712  HB1 ALA X  45      -1.418 -18.360  -1.276  1.00  0.00      LIGB    
ATOM   1713  HB2 ALA X  45      -3.121 -18.099  -1.882  1.00  0.00      LIGB    
ATOM   1714  HB3 ALA X  45      -2.008 -16.718  -1.697  1.00  0.00      LIGB    
ATOM   1715  C   ALA X  45      -1.901 -19.342  -4.077  1.00  0.00      LIGB    
ATOM   1716  O   ALA X  45      -1.102 -20.299  -3.896  1.00  0.00      LIGB    
ATOM   1717  NT  ALA X  45      -3.114 -19.590  -4.700  1.00  0.00      LIGB    
ATOM   1718  HT1 ALA X  45      -3.748 -18.864  -4.967  1.00  0.00      LIGB    
ATOM   1719  HT2 ALA X  45      -3.410 -20.541  -4.789  1.00  0.00      LIGB    
END
ATOM      1  CAY LYS X   1      15.154  -4.406   5.017  1.00  0.00      PROA    
ATOM      2  HY1 LYS X   1      14.628  -4.644   4.068  1.00  0.00      PROA    
ATOM      3  HY2 LYS X   1      16.240  -4.639   5.041  1.00  0.00      PROA    
ATOM      4  HY3 LYS X   1      15.099  -3.308   5.172  1.00  0.00      PROA    
ATOM      5  CY  LYS X   1      14.449  -5.135   6.131  1.00  0.00      PROA    
ATOM      6  OY  LYS X   1      14.144  -4.586   7.162  1.00  0.00      PROA    
ATOM      7  N   LYS X   1      14.284  -6.408   5.798  1.00  0.00      PROA    
ATOM      8  HN  LYS X   1      14.945  -6.682   5.105  1.00  0.00      PROA    
ATOM      9  CA  LYS X   1      13.405  -7.362   6.498  1.00  0.00      PROA    
ATOM     10  HA  LYS X   1      13.624  -8.357   6.139  1.00  0.00      PROA    
ATOM     11  CB  LYS X   1      13.766  -7.478   8.028  1.00  0.00      PROA    
ATOM     12  HB1 LYS X   1      13.557  -6.504   8.519  1.00  0.00      PROA    
ATOM     13  HB2 LYS X   1      14.871  -7.581   7.984  1.00  0.00      PROA    
ATOM     14  CG  LYS X   1      13.073  -8.677   8.656  1.00  0.00      PROA    
ATOM     15  HG1 LYS X   1      13.207  -9.549   7.980  1.00  0.00      PROA    
ATOM     16  HG2 LYS X   1      12.005  -8.438   8.843  1.00  0.00      PROA    
ATOM     17  CD  LYS X   1      13.710  -9.103  10.012  1.00  0.00      PROA    
ATOM     18  HD1 LYS X   1      13.422  -8.195  10.584  1.00  0.00      PROA    
ATOM     19  HD2 LYS X   1      14.817  -9.179   9.972  1.00  0.00      PROA    
ATOM     20  CE  LYS X   1      13.083 -10.395  10.547  1.00  0.00      PROA    
ATOM     21  HE1 LYS X   1      13.583 -10.694  11.493  1.00  0.00      PROA    
ATOM     22  HE2 LYS X   1      13.332 -11.272   9.911  1.00  0.00      PROA    
ATOM     23  NZ  LYS X   1      11.672 -10.147  10.722  1.00  0.00      PROA    
ATOM     24  HZ1 LYS X   1      11.175 -10.808  11.353  1.00  0.00      PROA    
ATOM     25  HZ2 LYS X   1      11.109 -10.124   9.848  1.00  0.00      PROA    
ATOM     26  HZ3 LYS X   1      11.638  -9.226  11.205  1.00  0.00      PROA    
ATOM     27  C   LYS X   1      11.910  -7.165   6.241  1.00  0.00      PROA    
ATOM     28  O   LYS X   1      11.290  -6.194   6.663  1.00  0.00      PROA    
ATOM     29  N   ASP X   2      11.294  -8.191   5.572  1.00 50.00      PROA    
ATOM     30  HN  ASP X   2      11.868  -8.906   5.181  1.00  0.00      PROA    
ATOM     31  CA  ASP X   2       9.841  -8.431   5.561  1.00 50.00      PROA    
ATOM     32  HA  ASP X   2       9.696  -9.345   5.004  1.00  0.00      PROA    
ATOM     33  CB  ASP X   2       9.260  -8.587   7.012  1.00 50.00      PROA    
ATOM     34  HB1 ASP X   2       8.150  -8.597   7.069  1.00  0.00      PROA    
ATOM     35  HB2 ASP X   2       9.608  -7.771   7.681  1.00  0.00      PROA    
ATOM     36  CG  ASP X   2       9.753  -9.868   7.707  1.00 50.00      PROA    
ATOM     37  OD1 ASP X   2      10.097 -10.859   7.032  1.00 50.00      PROA    
ATOM     38  OD2 ASP X   2       9.764  -9.913   8.980  1.00 50.00      PROA    
ATOM     39  C   ASP X   2       8.897  -7.345   4.914  1.00 50.00      PROA    
ATOM     40  O   ASP X   2       7.860  -6.903   5.385  1.00 50.00      PROA    
ATOM     41  N   PHE X   3       9.288  -6.792   3.756  1.00 30.00      PROA    
ATOM     42  HN  PHE X   3      10.056  -7.150   3.229  1.00  0.00      PROA    
ATOM     43  CA  PHE X   3       8.533  -5.799   3.070  1.00 30.00      PROA    
ATOM     44  HA  PHE X   3       8.176  -5.042   3.752  1.00  0.00      PROA    
ATOM     45  CB  PHE X   3       9.309  -5.064   2.000  1.00 30.00      PROA    
ATOM     46  HB1 PHE X   3       8.579  -4.827   1.197  1.00  0.00      PROA    
ATOM     47  HB2 PHE X   3      10.135  -5.688   1.596  1.00  0.00      PROA    
ATOM     48  CG  PHE X   3      10.033  -3.832   2.614  1.00 30.00      PROA    
ATOM     49  CD1 PHE X   3      11.110  -4.005   3.529  1.00 30.00      PROA    
ATOM     50  HD1 PHE X   3      11.380  -5.019   3.786  1.00  0.00      PROA    
ATOM     51  CE1 PHE X   3      11.731  -2.885   4.147  1.00 30.00      PROA    
ATOM     52  HE1 PHE X   3      12.454  -3.070   4.928  1.00  0.00      PROA    
ATOM     53  CZ  PHE X   3      11.369  -1.595   3.821  1.00 30.00      PROA    
ATOM     54  HZ  PHE X   3      11.817  -0.749   4.321  1.00  0.00      PROA    
ATOM     55  CD2 PHE X   3       9.640  -2.514   2.320  1.00 30.00      PROA    
ATOM     56  HD2 PHE X   3       8.843  -2.377   1.604  1.00  0.00      PROA    
ATOM     57  CE2 PHE X   3      10.424  -1.415   2.818  1.00 30.00      PROA    
ATOM     58  HE2 PHE X   3      10.186  -0.448   2.400  1.00  0.00      PROA    
ATOM     59  C   PHE X   3       7.206  -6.375   2.490  1.00 30.00      PROA    
ATOM     60  O   PHE X   3       7.156  -7.417   1.785  1.00 30.00      PROA    
ATOM     61  N   ILE X   4       6.073  -5.752   2.901  1.00  0.00      PROA    
ATOM     62  HN  ILE X   4       6.222  -5.080   3.623  1.00  0.00      PROA    
ATOM     63  CA  ILE X   4       4.735  -6.390   2.707  1.00  0.00      PROA    
ATOM     64  HA  ILE X   4       4.771  -6.978   1.802  1.00  0.00      PROA    
ATOM     65  CB  ILE X   4       4.154  -7.250   3.926  1.00  0.00      PROA    
ATOM     66  HB  ILE X   4       4.382  -6.639   4.826  1.00  0.00      PROA    
ATOM     67  CG2 ILE X   4       2.590  -7.224   3.776  1.00  0.00      PROA    
ATOM     68 HG21 ILE X   4       2.192  -7.584   2.803  1.00  0.00      PROA    
ATOM     69 HG22 ILE X   4       2.167  -6.231   4.040  1.00  0.00      PROA    
ATOM     70 HG23 ILE X   4       2.014  -7.848   4.493  1.00  0.00      PROA    
ATOM     71  CG1 ILE X   4       4.756  -8.649   4.090  1.00  0.00      PROA    
ATOM     72 HG11 ILE X   4       5.777  -8.385   4.438  1.00  0.00      PROA    
ATOM     73 HG12 ILE X   4       4.828  -9.222   3.141  1.00  0.00      PROA    
ATOM     74  CD  ILE X   4       4.132  -9.553   5.174  1.00  0.00      PROA    
ATOM     75  HD1 ILE X   4       3.179  -9.993   4.812  1.00  0.00      PROA    
ATOM     76  HD2 ILE X   4       3.894  -9.000   6.108  1.00  0.00      PROA    
ATOM     77  HD3 ILE X   4       4.892 -10.340   5.368  1.00  0.00      PROA    
ATOM     78  C   ILE X   4       3.777  -5.247   2.371  1.00  0.00      PROA    
ATOM     79  O   ILE X   4       3.569  -4.330   3.146  1.00  0.00      PROA    
ATOM     80  N   ALA X   5       3.148  -5.279   1.178  1.00  0.00      PROA    
ATOM     81  HN  ALA X   5       3.411  -5.985   0.525  1.00  0.00      PROA    
ATOM     82  CA  ALA X   5       2.177  -4.367   0.656  1.00  0.00      PROA    
ATOM     83  HA  ALA X   5       2.552  -3.386   0.907  1.00  0.00      PROA    
ATOM     84  CB  ALA X   5       1.937  -4.558  -0.811  1.00  0.00      PROA    
ATOM     85  HB1 ALA X   5       1.467  -3.666  -1.277  1.00  0.00      PROA    
ATOM     86  HB2 ALA X   5       1.354  -5.473  -1.051  1.00  0.00      PROA    
ATOM     87  HB3 ALA X   5       2.909  -4.726  -1.321  1.00  0.00      PROA    
ATOM     88  C   ALA X   5       0.852  -4.556   1.453  1.00  0.00      PROA    
ATOM     89  O   ALA X   5       0.487  -5.598   1.936  1.00  0.00      PROA    
ATOM     90  N   THR X   6       0.203  -3.462   1.785  1.00  0.00      PROA    
ATOM     91  HN  THR X   6       0.562  -2.564   1.541  1.00  0.00      PROA    
ATOM     92  CA  THR X   6      -0.876  -3.408   2.654  1.00  0.00      PROA    
ATOM     93  HA  THR X   6      -1.437  -4.326   2.559  1.00  0.00      PROA    
ATOM     94  CB  THR X   6      -0.417  -3.387   4.091  1.00  0.00      PROA    
ATOM     95  HB  THR X   6       0.123  -4.336   4.294  1.00  0.00      PROA    
ATOM     96  OG1 THR X   6      -1.430  -3.202   5.096  1.00  0.00      PROA    
ATOM     97  HG1 THR X   6      -2.071  -3.873   4.850  1.00  0.00      PROA    
ATOM     98  CG2 THR X   6       0.682  -2.272   4.310  1.00  0.00      PROA    
ATOM     99 HG21 THR X   6       1.172  -2.429   5.295  1.00  0.00      PROA    
ATOM    100 HG22 THR X   6       0.356  -1.222   4.156  1.00  0.00      PROA    
ATOM    101 HG23 THR X   6       1.550  -2.491   3.653  1.00  0.00      PROA    
ATOM    102  C   THR X   6      -2.005  -2.350   2.266  1.00  0.00      PROA    
ATOM    103  O   THR X   6      -1.849  -1.458   1.392  1.00  0.00      PROA    
ATOM    104  N   LEU X   7      -3.179  -2.540   2.856  1.00  0.00      PROA    
ATOM    105  HN  LEU X   7      -3.387  -3.206   3.568  1.00  0.00      PROA    
ATOM    106  CA  LEU X   7      -4.359  -1.669   2.762  1.00  0.00      PROA    
ATOM    107  HA  LEU X   7      -4.101  -0.701   2.359  1.00  0.00      PROA    
ATOM    108  CB  LEU X   7      -5.469  -2.357   1.893  1.00  0.00      PROA    
ATOM    109  HB1 LEU X   7      -5.563  -3.323   2.434  1.00  0.00      PROA    
ATOM    110  HB2 LEU X   7      -5.219  -2.447   0.814  1.00  0.00      PROA    
ATOM    111  CG  LEU X   7      -6.907  -1.718   1.827  1.00  0.00      PROA    
ATOM    112  HG  LEU X   7      -7.306  -1.701   2.863  1.00  0.00      PROA    
ATOM    113  CD1 LEU X   7      -6.949  -0.279   1.257  1.00  0.00      PROA    
ATOM    114 HD11 LEU X   7      -6.396  -0.194   0.297  1.00  0.00      PROA    
ATOM    115 HD12 LEU X   7      -6.550   0.466   1.979  1.00  0.00      PROA    
ATOM    116 HD13 LEU X   7      -7.982   0.032   0.990  1.00  0.00      PROA    
ATOM    117  CD2 LEU X   7      -7.803  -2.728   0.977  1.00  0.00      PROA    
ATOM    118 HD21 LEU X   7      -7.605  -3.694   1.490  1.00  0.00      PROA    
ATOM    119 HD22 LEU X   7      -7.378  -2.789  -0.047  1.00  0.00      PROA    
ATOM    120 HD23 LEU X   7      -8.845  -2.361   0.865  1.00  0.00      PROA    
ATOM    121  C   LEU X   7      -4.704  -1.342   4.202  1.00  0.00      PROA    
ATOM    122  O   LEU X   7      -4.817  -2.211   5.024  1.00  0.00      PROA    
ATOM    123  N   GLY X   8      -4.813  -0.025   4.492  1.00  0.00      PROA    
ATOM    124  HN  GLY X   8      -4.533   0.634   3.798  1.00  0.00      PROA    
ATOM    125  CA  GLY X   8      -5.154   0.420   5.882  1.00  0.00      PROA    
ATOM    126  HA1 GLY X   8      -4.220   0.525   6.413  1.00  0.00      PROA    
ATOM    127  HA2 GLY X   8      -5.866  -0.195   6.413  1.00  0.00      PROA    
ATOM    128  C   GLY X   8      -5.914   1.681   5.928  1.00  0.00      PROA    
ATOM    129  O   GLY X   8      -6.619   1.964   4.987  1.00  0.00      PROA    
ATOM    130  N   LYS X   9      -5.800   2.473   7.037  1.00 20.00      PROA    
ATOM    131  HN  LYS X   9      -4.961   2.272   7.538  1.00  0.00      PROA    
ATOM    132  CA  LYS X   9      -6.660   3.659   7.244  1.00 20.00      PROA    
ATOM    133  HA  LYS X   9      -7.012   3.904   6.253  1.00  0.00      PROA    
ATOM    134  CB  LYS X   9      -7.846   3.345   8.103  1.00 20.00      PROA    
ATOM    135  HB1 LYS X   9      -8.212   4.240   8.650  1.00  0.00      PROA    
ATOM    136  HB2 LYS X   9      -7.615   2.616   8.909  1.00  0.00      PROA    
ATOM    137  CG  LYS X   9      -9.073   2.629   7.355  1.00 20.00      PROA    
ATOM    138  HG1 LYS X   9      -8.807   1.581   7.103  1.00  0.00      PROA    
ATOM    139  HG2 LYS X   9      -9.175   3.153   6.380  1.00  0.00      PROA    
ATOM    140  CD  LYS X   9     -10.293   2.665   8.180  1.00 20.00      PROA    
ATOM    141  HD1 LYS X   9     -10.467   3.718   8.487  1.00  0.00      PROA    
ATOM    142  HD2 LYS X   9     -10.082   2.130   9.130  1.00  0.00      PROA    
ATOM    143  CE  LYS X   9     -11.676   2.108   7.627  1.00 20.00      PROA    
ATOM    144  HE1 LYS X   9     -12.434   2.293   8.417  1.00  0.00      PROA    
ATOM    145  HE2 LYS X   9     -11.708   1.084   7.197  1.00  0.00      PROA    
ATOM    146  NZ  LYS X   9     -12.169   2.985   6.482  1.00 20.00      PROA    
ATOM    147  HZ1 LYS X   9     -13.160   2.820   6.213  1.00  0.00      PROA    
ATOM    148  HZ2 LYS X   9     -11.570   2.782   5.655  1.00  0.00      PROA    
ATOM    149  HZ3 LYS X   9     -12.102   3.983   6.766  1.00  0.00      PROA    
ATOM    150  C   LYS X   9      -5.936   4.882   7.785  1.00 20.00      PROA    
ATOM    151  O   LYS X   9      -5.236   4.811   8.759  1.00 20.00      PROA    
ATOM    152  N   LEU X  10      -6.089   6.130   7.174  1.00 40.00      PROA    
ATOM    153  HN  LEU X  10      -6.578   6.120   6.306  1.00  0.00      PROA    
ATOM    154  CA  LEU X  10      -5.676   7.402   7.791  1.00 40.00      PROA    
ATOM    155  HA  LEU X  10      -4.729   7.266   8.292  1.00  0.00      PROA    
ATOM    156  CB  LEU X  10      -5.574   8.471   6.743  1.00 40.00      PROA    
ATOM    157  HB1 LEU X  10      -5.112   9.352   7.240  1.00  0.00      PROA    
ATOM    158  HB2 LEU X  10      -6.573   8.642   6.290  1.00  0.00      PROA    
ATOM    159  CG  LEU X  10      -4.525   8.154   5.595  1.00 40.00      PROA    
ATOM    160  HG  LEU X  10      -4.928   7.316   4.987  1.00  0.00      PROA    
ATOM    161  CD1 LEU X  10      -4.478   9.299   4.615  1.00 40.00      PROA    
ATOM    162 HD11 LEU X  10      -4.042  10.212   5.074  1.00  0.00      PROA    
ATOM    163 HD12 LEU X  10      -5.491   9.513   4.212  1.00  0.00      PROA    
ATOM    164 HD13 LEU X  10      -3.811   8.990   3.781  1.00  0.00      PROA    
ATOM    165  CD2 LEU X  10      -3.111   7.807   6.147  1.00 40.00      PROA    
ATOM    166 HD21 LEU X  10      -2.421   7.572   5.309  1.00  0.00      PROA    
ATOM    167 HD22 LEU X  10      -3.304   6.926   6.795  1.00  0.00      PROA    
ATOM    168 HD23 LEU X  10      -2.751   8.665   6.755  1.00  0.00      PROA    
ATOM    169  C   LEU X  10      -6.714   7.706   8.887  1.00 40.00      PROA    
ATOM    170  O   LEU X  10      -7.862   7.931   8.545  1.00 40.00      PROA    
ATOM    171  N   SER X  11      -6.392   7.756  10.235  1.00 70.00      PROA    
ATOM    172  HN  SER X  11      -5.500   7.433  10.540  1.00  0.00      PROA    
ATOM    173  CA  SER X  11      -7.215   8.209  11.316  1.00 70.00      PROA    
ATOM    174  HA  SER X  11      -6.433   8.501  12.000  1.00  0.00      PROA    
ATOM    175  CB  SER X  11      -8.126   9.497  11.046  1.00 70.00      PROA    
ATOM    176  HB1 SER X  11      -9.080   9.232  10.542  1.00  0.00      PROA    
ATOM    177  HB2 SER X  11      -7.577  10.192  10.376  1.00  0.00      PROA    
ATOM    178  OG  SER X  11      -8.408  10.091  12.274  1.00 70.00      PROA    
ATOM    179  HG1 SER X  11      -9.045   9.478  12.648  1.00  0.00      PROA    
ATOM    180  C   SER X  11      -7.999   7.032  12.008  1.00 70.00      PROA    
ATOM    181  O   SER X  11      -9.108   7.228  12.465  1.00 70.00      PROA    
ATOM    182  N   GLY X  12      -7.525   5.778  12.159  1.00 70.00      PROA    
ATOM    183  HN  GLY X  12      -6.615   5.551  11.821  1.00  0.00      PROA    
ATOM    184  CA  GLY X  12      -8.116   4.698  12.959  1.00 70.00      PROA    
ATOM    185  HA1 GLY X  12      -8.489   5.104  13.888  1.00  0.00      PROA    
ATOM    186  HA2 GLY X  12      -7.391   3.901  13.028  1.00  0.00      PROA    
ATOM    187  C   GLY X  12      -9.337   4.048  12.261  1.00 70.00      PROA    
ATOM    188  O   GLY X  12      -9.413   4.024  11.058  1.00 70.00      PROA    
ATOM    189  N   LEU X  13     -10.271   3.447  13.058  1.00 60.00      PROA    
ATOM    190  HN  LEU X  13     -10.130   3.525  14.042  1.00  0.00      PROA    
ATOM    191  CA  LEU X  13     -11.429   2.709  12.600  1.00 60.00      PROA    
ATOM    192  HA  LEU X  13     -11.048   1.859  12.053  1.00  0.00      PROA    
ATOM    193  CB  LEU X  13     -12.169   2.212  13.772  1.00 60.00      PROA    
ATOM    194  HB1 LEU X  13     -13.127   1.683  13.582  1.00  0.00      PROA    
ATOM    195  HB2 LEU X  13     -12.452   3.123  14.341  1.00  0.00      PROA    
ATOM    196  CG  LEU X  13     -11.462   1.122  14.541  1.00 60.00      PROA    
ATOM    197  HG  LEU X  13     -10.478   1.506  14.886  1.00  0.00      PROA    
ATOM    198  CD1 LEU X  13     -12.239   0.650  15.763  1.00 60.00      PROA    
ATOM    199 HD11 LEU X  13     -13.192   0.170  15.457  1.00  0.00      PROA    
ATOM    200 HD12 LEU X  13     -12.436   1.614  16.279  1.00  0.00      PROA    
ATOM    201 HD13 LEU X  13     -11.593   0.030  16.422  1.00  0.00      PROA    
ATOM    202  CD2 LEU X  13     -11.230  -0.143  13.715  1.00 60.00      PROA    
ATOM    203 HD21 LEU X  13     -10.284  -0.570  14.111  1.00  0.00      PROA    
ATOM    204 HD22 LEU X  13     -11.066  -0.139  12.617  1.00  0.00      PROA    
ATOM    205 HD23 LEU X  13     -12.065  -0.876  13.693  1.00  0.00      PROA    
ATOM    206  C   LEU X  13     -12.339   3.410  11.616  1.00 60.00      PROA    
ATOM    207  O   LEU X  13     -12.930   2.779  10.690  1.00 60.00      PROA    
ATOM    208  N   HSD X  14     -12.573   4.755  11.746  1.00 50.00      PROA    
ATOM    209  HN  HSD X  14     -12.017   5.180  12.455  1.00  0.00      PROA    
ATOM    210  CA  HSD X  14     -13.547   5.503  10.990  1.00 50.00      PROA    
ATOM    211  HA  HSD X  14     -14.251   4.822  10.536  1.00  0.00      PROA    
ATOM    212  CB  HSD X  14     -14.315   6.456  11.890  1.00 50.00      PROA    
ATOM    213  HB1 HSD X  14     -14.848   7.243  11.314  1.00  0.00      PROA    
ATOM    214  HB2 HSD X  14     -13.687   7.080  12.562  1.00  0.00      PROA    
ATOM    215  ND1 HSD X  14     -16.706   5.670  12.352  1.00 50.00      PROA    
ATOM    216  HD1 HSD X  14     -17.138   6.072  11.545  1.00  0.00      PROA    
ATOM    217  CG  HSD X  14     -15.317   5.733  12.701  1.00 50.00      PROA    
ATOM    218  CE1 HSD X  14     -17.368   5.084  13.402  1.00 50.00      PROA    
ATOM    219  HE1 HSD X  14     -18.391   4.710  13.444  1.00  0.00      PROA    
ATOM    220  NE2 HSD X  14     -16.528   4.731  14.351  1.00 50.00      PROA    
ATOM    221  CD2 HSD X  14     -15.269   5.094  13.905  1.00 50.00      PROA    
ATOM    222  HD2 HSD X  14     -14.511   4.968  14.668  1.00  0.00      PROA    
ATOM    223  C   HSD X  14     -12.824   6.276   9.914  1.00 50.00      PROA    
ATOM    224  O   HSD X  14     -13.472   7.053   9.200  1.00 50.00      PROA    
ATOM    225  N   GLY X  15     -11.486   6.082   9.865  1.00 10.00      PROA    
ATOM    226  HN  GLY X  15     -11.094   5.409  10.486  1.00  0.00      PROA    
ATOM    227  CA  GLY X  15     -10.609   6.708   8.879  1.00 10.00      PROA    
ATOM    228  HA1 GLY X  15      -9.604   6.362   9.066  1.00  0.00      PROA    
ATOM    229  HA2 GLY X  15     -10.702   7.776   9.016  1.00  0.00      PROA    
ATOM    230  C   GLY X  15     -10.818   6.415   7.476  1.00 10.00      PROA    
ATOM    231  O   GLY X  15     -11.631   5.530   7.109  1.00 10.00      PROA    
ATOM    232  N   GLN X  16     -10.126   7.208   6.643  1.00  0.00      PROA    
ATOM    233  HN  GLN X  16      -9.520   7.907   7.016  1.00  0.00      PROA    
ATOM    234  CA  GLN X  16     -10.105   7.208   5.195  1.00  0.00      PROA    
ATOM    235  HA  GLN X  16     -11.104   7.032   4.823  1.00  0.00      PROA    
ATOM    236  CB  GLN X  16      -9.442   8.534   4.839  1.00  0.00      PROA    
ATOM    237  HB1 GLN X  16      -9.662   8.845   3.796  1.00  0.00      PROA    
ATOM    238  HB2 GLN X  16      -8.340   8.452   4.956  1.00  0.00      PROA    
ATOM    239  CG  GLN X  16      -9.964   9.711   5.680  1.00  0.00      PROA    
ATOM    240  HG1 GLN X  16      -9.516  10.624   5.234  1.00  0.00      PROA    
ATOM    241  HG2 GLN X  16      -9.583   9.650   6.722  1.00  0.00      PROA    
ATOM    242  CD  GLN X  16     -11.501   9.802   5.604  1.00  0.00      PROA    
ATOM    243  OE1 GLN X  16     -12.122   9.042   4.872  1.00  0.00      PROA    
ATOM    244  NE2 GLN X  16     -12.095  10.780   6.369  1.00  0.00      PROA    
ATOM    245 HE21 GLN X  16     -11.489  11.191   7.051  1.00  0.00      PROA    
ATOM    246 HE22 GLN X  16     -13.067  10.965   6.222  1.00  0.00      PROA    
ATOM    247  C   GLN X  16      -9.143   6.084   4.759  1.00  0.00      PROA    
ATOM    248  O   GLN X  16      -7.968   6.051   5.074  1.00  0.00      PROA    
ATOM    249  N   ASP X  17      -9.643   5.172   3.949  1.00 10.00      PROA    
ATOM    250  HN  ASP X  17     -10.598   5.146   3.663  1.00  0.00      PROA    
ATOM    251  CA  ASP X  17      -8.767   4.080   3.442  1.00 10.00      PROA    
ATOM    252  HA  ASP X  17      -8.349   3.583   4.306  1.00  0.00      PROA    
ATOM    253  CB  ASP X  17      -9.655   3.086   2.579  1.00 10.00      PROA    
ATOM    254  HB1 ASP X  17      -9.054   2.202   2.276  1.00  0.00      PROA    
ATOM    255  HB2 ASP X  17      -9.936   3.596   1.633  1.00  0.00      PROA    
ATOM    256  CG  ASP X  17     -10.833   2.464   3.334  1.00 10.00      PROA    
ATOM    257  OD1 ASP X  17     -11.981   2.378   2.877  1.00 10.00      PROA    
ATOM    258  OD2 ASP X  17     -10.521   2.026   4.472  1.00 10.00      PROA    
ATOM    259  C   ASP X  17      -7.710   4.580   2.477  1.00 10.00      PROA    
ATOM    260  O   ASP X  17      -7.962   5.395   1.559  1.00 10.00      PROA    
ATOM    261  N   LEU X  18      -6.469   4.072   2.803  1.00  0.00      PROA    
ATOM    262  HN  LEU X  18      -6.389   3.378   3.515  1.00  0.00      PROA    
ATOM    263  CA  LEU X  18      -5.252   4.248   1.975  1.00  0.00      PROA    
ATOM    264  HA  LEU X  18      -5.487   4.504   0.953  1.00  0.00      PROA    
ATOM    265  CB  LEU X  18      -4.505   5.517   2.319  1.00  0.00      PROA    
ATOM    266  HB1 LEU X  18      -3.903   5.370   3.242  1.00  0.00      PROA    
ATOM    267  HB2 LEU X  18      -5.251   6.319   2.503  1.00  0.00      PROA    
ATOM    268  CG  LEU X  18      -3.403   5.913   1.276  1.00  0.00      PROA    
ATOM    269  HG  LEU X  18      -2.612   5.137   1.206  1.00  0.00      PROA    
ATOM    270  CD1 LEU X  18      -3.930   6.191  -0.229  1.00  0.00      PROA    
ATOM    271 HD11 LEU X  18      -3.072   6.393  -0.905  1.00  0.00      PROA    
ATOM    272 HD12 LEU X  18      -4.599   7.077  -0.262  1.00  0.00      PROA    
ATOM    273 HD13 LEU X  18      -4.532   5.282  -0.445  1.00  0.00      PROA    
ATOM    274  CD2 LEU X  18      -2.600   7.233   1.654  1.00  0.00      PROA    
ATOM    275 HD21 LEU X  18      -1.655   7.212   1.070  1.00  0.00      PROA    
ATOM    276 HD22 LEU X  18      -2.388   7.342   2.739  1.00  0.00      PROA    
ATOM    277 HD23 LEU X  18      -3.139   8.168   1.390  1.00  0.00      PROA    
ATOM    278  C   LEU X  18      -4.332   3.021   1.970  1.00  0.00      PROA    
ATOM    279  O   LEU X  18      -4.268   2.315   2.994  1.00  0.00      PROA    
ATOM    280  N   PHE X  19      -3.640   2.670   0.843  1.00  0.00      PROA    
ATOM    281  HN  PHE X  19      -3.944   3.143   0.020  1.00  0.00      PROA    
ATOM    282  CA  PHE X  19      -2.679   1.580   0.627  1.00  0.00      PROA    
ATOM    283  HA  PHE X  19      -2.975   0.785   1.295  1.00  0.00      PROA    
ATOM    284  CB  PHE X  19      -2.670   1.087  -0.837  1.00  0.00      PROA    
ATOM    285  HB1 PHE X  19      -2.040   0.173  -0.880  1.00  0.00      PROA    
ATOM    286  HB2 PHE X  19      -2.443   1.807  -1.652  1.00  0.00      PROA    
ATOM    287  CG  PHE X  19      -3.965   0.502  -1.284  1.00  0.00      PROA    
ATOM    288  CD1 PHE X  19      -4.996   1.465  -1.629  1.00  0.00      PROA    
ATOM    289  HD1 PHE X  19      -4.758   2.518  -1.599  1.00  0.00      PROA    
ATOM    290  CE1 PHE X  19      -6.174   1.000  -2.211  1.00  0.00      PROA    
ATOM    291  HE1 PHE X  19      -7.017   1.652  -2.387  1.00  0.00      PROA    
ATOM    292  CZ  PHE X  19      -6.466  -0.350  -2.346  1.00  0.00      PROA    
ATOM    293  HZ  PHE X  19      -7.502  -0.565  -2.563  1.00  0.00      PROA    
ATOM    294  CD2 PHE X  19      -4.291  -0.841  -1.475  1.00  0.00      PROA    
ATOM    295  HD2 PHE X  19      -3.501  -1.561  -1.323  1.00  0.00      PROA    
ATOM    296  CE2 PHE X  19      -5.536  -1.298  -2.051  1.00  0.00      PROA    
ATOM    297  HE2 PHE X  19      -5.757  -2.350  -2.155  1.00  0.00      PROA    
ATOM    298  C   PHE X  19      -1.217   1.977   0.979  1.00  0.00      PROA    
ATOM    299  O   PHE X  19      -0.817   3.100   0.721  1.00  0.00      PROA    
ATOM    300  N   GLY X  20      -0.449   1.066   1.672  1.00  0.00      PROA    
ATOM    301  HN  GLY X  20      -0.636   0.086   1.657  1.00  0.00      PROA    
ATOM    302  CA  GLY X  20       0.777   1.424   2.404  1.00  0.00      PROA    
ATOM    303  HA1 GLY X  20       0.410   1.375   3.419  1.00  0.00      PROA    
ATOM    304  HA2 GLY X  20       1.141   2.394   2.099  1.00  0.00      PROA    
ATOM    305  C   GLY X  20       1.773   0.270   2.243  1.00  0.00      PROA    
ATOM    306  O   GLY X  20       1.367  -0.720   1.629  1.00  0.00      PROA    
ATOM    307  N   ILE X  21       2.910   0.353   2.901  1.00  0.00      PROA    
ATOM    308  HN  ILE X  21       3.241   1.066   3.514  1.00  0.00      PROA    
ATOM    309  CA  ILE X  21       3.871  -0.725   2.799  1.00  0.00      PROA    
ATOM    310  HA  ILE X  21       3.456  -1.619   2.357  1.00  0.00      PROA    
ATOM    311  CB  ILE X  21       5.100  -0.301   1.933  1.00  0.00      PROA    
ATOM    312  HB  ILE X  21       4.814  -0.019   0.897  1.00  0.00      PROA    
ATOM    313  CG2 ILE X  21       5.864   0.980   2.475  1.00  0.00      PROA    
ATOM    314 HG21 ILE X  21       6.842   1.064   1.953  1.00  0.00      PROA    
ATOM    315 HG22 ILE X  21       5.889   0.932   3.584  1.00  0.00      PROA    
ATOM    316 HG23 ILE X  21       5.270   1.883   2.220  1.00  0.00      PROA    
ATOM    317  CG1 ILE X  21       6.014  -1.566   1.589  1.00  0.00      PROA    
ATOM    318 HG11 ILE X  21       6.505  -1.969   2.501  1.00  0.00      PROA    
ATOM    319 HG12 ILE X  21       6.907  -1.229   1.020  1.00  0.00      PROA    
ATOM    320  CD  ILE X  21       5.416  -2.561   0.565  1.00  0.00      PROA    
ATOM    321  HD1 ILE X  21       6.078  -3.379   0.209  1.00  0.00      PROA    
ATOM    322  HD2 ILE X  21       5.172  -1.875  -0.275  1.00  0.00      PROA    
ATOM    323  HD3 ILE X  21       4.521  -3.101   0.940  1.00  0.00      PROA    
ATOM    324  C   ILE X  21       4.171  -0.979   4.256  1.00  0.00      PROA    
ATOM    325  O   ILE X  21       4.102  -0.116   5.119  1.00  0.00      PROA    
ATOM    326  N   TRP X  22       4.466  -2.259   4.630  1.00  0.00      PROA    
ATOM    327  HN  TRP X  22       4.340  -3.003   3.978  1.00  0.00      PROA    
ATOM    328  CA  TRP X  22       4.762  -2.623   5.942  1.00  0.00      PROA    
ATOM    329  HA  TRP X  22       4.749  -1.758   6.588  1.00  0.00      PROA    
ATOM    330  CB  TRP X  22       3.632  -3.561   6.371  1.00  0.00      PROA    
ATOM    331  HB1 TRP X  22       3.516  -4.430   5.689  1.00  0.00      PROA    
ATOM    332  HB2 TRP X  22       2.661  -3.023   6.413  1.00  0.00      PROA    
ATOM    333  CG  TRP X  22       3.762  -4.115   7.721  1.00  0.00      PROA    
ATOM    334  CD1 TRP X  22       3.220  -3.586   8.889  1.00  0.00      PROA    
ATOM    335  HD1 TRP X  22       2.608  -2.696   8.889  1.00  0.00      PROA    
ATOM    336  NE1 TRP X  22       3.567  -4.406   9.954  1.00  0.00      PROA    
ATOM    337  HE1 TRP X  22       3.691  -4.187  10.896  1.00  0.00      PROA    
ATOM    338  CE2 TRP X  22       4.240  -5.553   9.460  1.00  0.00      PROA    
ATOM    339  CD2 TRP X  22       4.457  -5.352   8.036  1.00  0.00      PROA    
ATOM    340  CE3 TRP X  22       5.298  -6.293   7.350  1.00  0.00      PROA    
ATOM    341  HE3 TRP X  22       5.538  -6.174   6.304  1.00  0.00      PROA    
ATOM    342  CZ3 TRP X  22       5.584  -7.547   7.954  1.00  0.00      PROA    
ATOM    343  HZ3 TRP X  22       5.993  -8.359   7.372  1.00  0.00      PROA    
ATOM    344  CZ2 TRP X  22       4.675  -6.715  10.079  1.00  0.00      PROA    
ATOM    345  HZ2 TRP X  22       4.555  -6.872  11.141  1.00  0.00      PROA    
ATOM    346  CH2 TRP X  22       5.449  -7.596   9.297  1.00  0.00      PROA    
ATOM    347  HH2 TRP X  22       5.909  -8.507   9.652  1.00  0.00      PROA    
ATOM    348  C   TRP X  22       6.053  -3.417   5.953  1.00  0.00      PROA    
ATOM    349  O   TRP X  22       6.505  -3.986   4.922  1.00  0.00      PROA    
ATOM    350  N   SER X  23       6.803  -3.476   7.066  1.00  0.00      PROA    
ATOM    351  HN  SER X  23       6.480  -2.954   7.852  1.00  0.00      PROA    
ATOM    352  CA  SER X  23       8.132  -4.162   7.057  1.00  0.00      PROA    
ATOM    353  HA  SER X  23       7.952  -5.143   6.642  1.00  0.00      PROA    
ATOM    354  CB  SER X  23       9.233  -3.379   6.323  1.00  0.00      PROA    
ATOM    355  HB1 SER X  23       8.990  -3.222   5.251  1.00  0.00      PROA    
ATOM    356  HB2 SER X  23      10.203  -3.911   6.223  1.00  0.00      PROA    
ATOM    357  OG  SER X  23       9.390  -2.108   6.943  1.00  0.00      PROA    
ATOM    358  HG1 SER X  23       8.546  -1.655   6.873  1.00  0.00      PROA    
ATOM    359  C   SER X  23       8.488  -4.382   8.580  1.00  0.00      PROA    
ATOM    360  O   SER X  23       7.923  -3.838   9.516  1.00  0.00      PROA    
ATOM    361  N   LYS X  24       9.454  -5.246   8.756  1.00  0.00      PROA    
ATOM    362  HN  LYS X  24      10.017  -5.578   8.004  1.00  0.00      PROA    
ATOM    363  CA  LYS X  24       9.890  -5.758  10.022  1.00  0.00      PROA    
ATOM    364  HA  LYS X  24      10.564  -6.549   9.724  1.00  0.00      PROA    
ATOM    365  CB  LYS X  24      10.756  -4.615  10.758  1.00  0.00      PROA    
ATOM    366  HB1 LYS X  24      11.102  -5.107  11.692  1.00  0.00      PROA    
ATOM    367  HB2 LYS X  24      10.139  -3.761  11.110  1.00  0.00      PROA    
ATOM    368  CG  LYS X  24      11.996  -4.080  10.074  1.00  0.00      PROA    
ATOM    369  HG1 LYS X  24      12.474  -4.965   9.601  1.00  0.00      PROA    
ATOM    370  HG2 LYS X  24      12.597  -3.867  10.983  1.00  0.00      PROA    
ATOM    371  CD  LYS X  24      11.972  -2.906   9.049  1.00  0.00      PROA    
ATOM    372  HD1 LYS X  24      11.480  -3.282   8.126  1.00  0.00      PROA    
ATOM    373  HD2 LYS X  24      13.031  -2.724   8.767  1.00  0.00      PROA    
ATOM    374  CE  LYS X  24      11.147  -1.629   9.407  1.00  0.00      PROA    
ATOM    375  HE1 LYS X  24      11.585  -1.281  10.367  1.00  0.00      PROA    
ATOM    376  HE2 LYS X  24      10.120  -1.943   9.689  1.00  0.00      PROA    
ATOM    377  NZ  LYS X  24      11.110  -0.675   8.333  1.00  0.00      PROA    
ATOM    378  HZ1 LYS X  24      12.072  -0.567   7.952  1.00  0.00      PROA    
ATOM    379  HZ2 LYS X  24      10.661   0.198   8.674  1.00  0.00      PROA    
ATOM    380  HZ3 LYS X  24      10.747  -1.060   7.438  1.00  0.00      PROA    
ATOM    381  C   LYS X  24       8.772  -6.331  10.880  1.00  0.00      PROA    
ATOM    382  O   LYS X  24       8.132  -5.756  11.801  1.00  0.00      PROA    
ATOM    383  NT  LYS X  24       8.426  -7.669  10.619  1.00  0.00      PROA    
ATOM    384  HT1 LYS X  24       7.754  -8.055  11.250  1.00  0.00      PROA    
ATOM    385  HT2 LYS X  24       8.828  -8.293   9.949  1.00  0.00      PROA    
ATOM    386  CAY ALA X   1      -2.070  -0.729  13.618  1.00  0.00      LIGA    
ATOM    387  HY1 ALA X   1      -1.898   0.003  14.436  1.00  0.00      LIGA    
ATOM    388  HY2 ALA X   1      -3.156  -0.962  13.599  1.00  0.00      LIGA    
ATOM    389  HY3 ALA X   1      -1.871  -0.228  12.646  1.00  0.00      LIGA    
ATOM    390  CY  ALA X   1      -1.215  -1.862  13.694  1.00  0.00      LIGA    
ATOM    391  OY  ALA X   1      -0.401  -2.151  12.770  1.00  0.00      LIGA    
ATOM    392  N   ALA X   1      -1.347  -2.562  14.804  1.00  0.00      LIGA    
ATOM    393  HN  ALA X   1      -2.096  -2.393  15.441  1.00  0.00      LIGA    
ATOM    394  CA  ALA X   1      -0.434  -3.661  15.219  1.00  0.00      LIGA    
ATOM    395  HA  ALA X   1      -0.504  -3.742  16.294  1.00  0.00      LIGA    
ATOM    396  CB  ALA X   1      -0.967  -4.984  14.691  1.00  0.00      LIGA    
ATOM    397  HB1 ALA X   1      -2.053  -5.153  14.857  1.00  0.00      LIGA    
ATOM    398  HB2 ALA X   1      -0.408  -5.785  15.220  1.00  0.00      LIGA    
ATOM    399  HB3 ALA X   1      -0.831  -5.053  13.590  1.00  0.00      LIGA    
ATOM    400  C   ALA X   1       1.085  -3.433  15.091  1.00  0.00      LIGA    
ATOM    401  O   ALA X   1       1.681  -2.351  14.997  1.00  0.00      LIGA    
ATOM    402  N   GLY X   2       1.845  -4.556  15.176  1.00  0.00      LIGA    
ATOM    403  HN  GLY X   2       1.457  -5.472  15.105  1.00  0.00      LIGA    
ATOM    404  CA  GLY X   2       3.240  -4.681  15.130  1.00  0.00      LIGA    
ATOM    405  HA1 GLY X   2       3.452  -5.713  15.366  1.00  0.00      LIGA    
ATOM    406  HA2 GLY X   2       3.657  -4.112  15.949  1.00  0.00      LIGA    
ATOM    407  C   GLY X   2       3.925  -4.402  13.802  1.00  0.00      LIGA    
ATOM    408  O   GLY X   2       3.408  -4.285  12.720  1.00  0.00      LIGA    
ATOM    409  N   GLY X   3       5.301  -4.200  13.921  1.00  0.00      LIGA    
ATOM    410  HN  GLY X   3       5.793  -4.425  14.758  1.00  0.00      LIGA    
ATOM    411  CA  GLY X   3       6.214  -3.708  12.843  1.00  0.00      LIGA    
ATOM    412  HA1 GLY X   3       5.943  -4.157  11.899  1.00  0.00      LIGA    
ATOM    413  HA2 GLY X   3       7.268  -3.730  13.075  1.00  0.00      LIGA    
ATOM    414  C   GLY X   3       6.079  -2.252  12.456  1.00  0.00      LIGA    
ATOM    415  O   GLY X   3       5.577  -1.404  13.220  1.00  0.00      LIGA    
ATOM    416  N   GLU X   4       6.546  -1.863  11.265  1.00  0.00      LIGA    
ATOM    417  HN  GLU X   4       7.027  -2.454  10.621  1.00  0.00      LIGA    
ATOM    418  CA  GLU X   4       6.420  -0.462  10.789  1.00  0.00      LIGA    
ATOM    419  HA  GLU X   4       5.950   0.167  11.530  1.00  0.00      LIGA    
ATOM    420  CB  GLU X   4       7.768   0.178  10.453  1.00  0.00      LIGA    
ATOM    421  HB1 GLU X   4       8.155  -0.331   9.545  1.00  0.00      LIGA    
ATOM    422  HB2 GLU X   4       8.506   0.128  11.282  1.00  0.00      LIGA    
ATOM    423  CG  GLU X   4       7.736   1.703  10.021  1.00  0.00      LIGA    
ATOM    424  HG1 GLU X   4       7.416   2.442  10.786  1.00  0.00      LIGA    
ATOM    425  HG2 GLU X   4       7.013   1.899   9.201  1.00  0.00      LIGA    
ATOM    426  CD  GLU X   4       9.072   2.130   9.498  1.00  0.00      LIGA    
ATOM    427  OE1 GLU X   4       9.652   3.223   9.938  1.00  0.00      LIGA    
ATOM    428  OE2 GLU X   4       9.610   1.487   8.534  1.00  0.00      LIGA    
ATOM    429  C   GLU X   4       5.585  -0.426   9.517  1.00  0.00      LIGA    
ATOM    430  O   GLU X   4       5.833  -1.086   8.550  1.00  0.00      LIGA    
ATOM    431  N   ILE X   5       4.490   0.362   9.532  1.00  0.00      LIGA    
ATOM    432  HN  ILE X   5       4.213   0.690  10.432  1.00  0.00      LIGA    
ATOM    433  CA  ILE X   5       3.693   0.620   8.374  1.00  0.00      LIGA    
ATOM    434  HA  ILE X   5       4.052  -0.006   7.570  1.00  0.00      LIGA    
ATOM    435  CB  ILE X   5       2.225   0.252   8.491  1.00  0.00      LIGA    
ATOM    436  HB  ILE X   5       2.274  -0.850   8.628  1.00  0.00      LIGA    
ATOM    437  CG2 ILE X   5       1.477   0.775   9.683  1.00  0.00      LIGA    
ATOM    438 HG21 ILE X   5       1.333   1.828   9.359  1.00  0.00      LIGA    
ATOM    439 HG22 ILE X   5       2.173   0.817  10.549  1.00  0.00      LIGA    
ATOM    440 HG23 ILE X   5       0.443   0.432   9.898  1.00  0.00      LIGA    
ATOM    441  CG1 ILE X   5       1.385   0.377   7.189  1.00  0.00      LIGA    
ATOM    442 HG11 ILE X   5       2.055   0.122   6.339  1.00  0.00      LIGA    
ATOM    443 HG12 ILE X   5       1.011   1.423   7.173  1.00  0.00      LIGA    
ATOM    444  CD  ILE X   5       0.113  -0.575   7.071  1.00  0.00      LIGA    
ATOM    445  HD1 ILE X   5      -0.534  -0.415   6.181  1.00  0.00      LIGA    
ATOM    446  HD2 ILE X   5      -0.509  -0.372   7.969  1.00  0.00      LIGA    
ATOM    447  HD3 ILE X   5       0.316  -1.657   7.220  1.00  0.00      LIGA    
ATOM    448  C   ILE X   5       3.753   2.008   7.909  1.00  0.00      LIGA    
ATOM    449  O   ILE X   5       3.766   2.944   8.797  1.00  0.00      LIGA    
ATOM    450  N   VAL X   6       4.073   2.281   6.606  1.00  0.00      LIGA    
ATOM    451  HN  VAL X   6       4.238   1.543   5.956  1.00  0.00      LIGA    
ATOM    452  CA  VAL X   6       4.164   3.671   6.155  1.00  0.00      LIGA    
ATOM    453  HA  VAL X   6       3.897   4.336   6.963  1.00  0.00      LIGA    
ATOM    454  CB  VAL X   6       5.549   4.050   5.639  1.00  0.00      LIGA    
ATOM    455  HB  VAL X   6       5.885   3.317   4.875  1.00  0.00      LIGA    
ATOM    456  CG1 VAL X   6       5.572   5.517   5.035  1.00  0.00      LIGA    
ATOM    457 HG11 VAL X   6       6.623   5.842   4.879  1.00  0.00      LIGA    
ATOM    458 HG12 VAL X   6       5.135   6.225   5.771  1.00  0.00      LIGA    
ATOM    459 HG13 VAL X   6       4.963   5.515   4.105  1.00  0.00      LIGA    
ATOM    460  CG2 VAL X   6       6.611   4.111   6.802  1.00  0.00      LIGA    
ATOM    461 HG21 VAL X   6       6.168   4.712   7.625  1.00  0.00      LIGA    
ATOM    462 HG22 VAL X   6       7.594   4.377   6.360  1.00  0.00      LIGA    
ATOM    463 HG23 VAL X   6       6.725   3.101   7.252  1.00  0.00      LIGA    
ATOM    464  C   VAL X   6       3.142   3.821   5.042  1.00  0.00      LIGA    
ATOM    465  O   VAL X   6       3.095   3.082   4.048  1.00  0.00      LIGA    
ATOM    466  N   TYR X   7       2.272   4.888   5.156  1.00  0.00      LIGA    
ATOM    467  HN  TYR X   7       2.323   5.372   6.026  1.00  0.00      LIGA    
ATOM    468  CA  TYR X   7       1.465   5.411   4.086  1.00  0.00      LIGA    
ATOM    469  HA  TYR X   7       1.347   4.621   3.359  1.00  0.00      LIGA    
ATOM    470  CB  TYR X   7       0.020   5.920   4.530  1.00  0.00      LIGA    
ATOM    471  HB1 TYR X   7      -0.662   6.124   3.677  1.00  0.00      LIGA    
ATOM    472  HB2 TYR X   7       0.121   6.826   5.164  1.00  0.00      LIGA    
ATOM    473  CG  TYR X   7      -0.640   4.820   5.346  1.00  0.00      LIGA    
ATOM    474  CD1 TYR X   7      -0.565   4.963   6.776  1.00  0.00      LIGA    
ATOM    475  HD1 TYR X   7       0.077   5.744   7.155  1.00  0.00      LIGA    
ATOM    476  CE1 TYR X   7      -1.463   4.182   7.608  1.00  0.00      LIGA    
ATOM    477  HE1 TYR X   7      -1.437   4.330   8.678  1.00  0.00      LIGA    
ATOM    478  CZ  TYR X   7      -2.160   3.177   6.974  1.00  0.00      LIGA    
ATOM    479  OH  TYR X   7      -2.938   2.246   7.738  1.00  0.00      LIGA    
ATOM    480  HH  TYR X   7      -2.704   2.308   8.666  1.00  0.00      LIGA    
ATOM    481  CD2 TYR X   7      -1.429   3.860   4.807  1.00  0.00      LIGA    
ATOM    482  HD2 TYR X   7      -1.635   3.763   3.751  1.00  0.00      LIGA    
ATOM    483  CE2 TYR X   7      -2.191   3.007   5.634  1.00  0.00      LIGA    
ATOM    484  HE2 TYR X   7      -2.920   2.295   5.277  1.00  0.00      LIGA    
ATOM    485  C   TYR X   7       2.152   6.561   3.332  1.00  0.00      LIGA    
ATOM    486  O   TYR X   7       2.870   7.330   3.994  1.00  0.00      LIGA    
ATOM    487  N   LEU X   8       1.767   6.838   2.127  1.00  0.00      LIGA    
ATOM    488  HN  LEU X   8       1.101   6.294   1.622  1.00  0.00      LIGA    
ATOM    489  CA  LEU X   8       2.275   8.067   1.489  1.00  0.00      LIGA    
ATOM    490  HA  LEU X   8       2.806   8.789   2.091  1.00  0.00      LIGA    
ATOM    491  CB  LEU X   8       3.254   7.507   0.369  1.00  0.00      LIGA    
ATOM    492  HB1 LEU X   8       3.596   8.243  -0.391  1.00  0.00      LIGA    
ATOM    493  HB2 LEU X   8       2.718   6.752  -0.245  1.00  0.00      LIGA    
ATOM    494  CG  LEU X   8       4.478   6.657   0.894  1.00  0.00      LIGA    
ATOM    495  HG  LEU X   8       4.094   5.856   1.560  1.00  0.00      LIGA    
ATOM    496  CD1 LEU X   8       5.158   5.877  -0.227  1.00  0.00      LIGA    
ATOM    497 HD11 LEU X   8       5.903   5.117   0.093  1.00  0.00      LIGA    
ATOM    498 HD12 LEU X   8       5.853   6.528  -0.800  1.00  0.00      LIGA    
ATOM    499 HD13 LEU X   8       4.427   5.390  -0.908  1.00  0.00      LIGA    
ATOM    500  CD2 LEU X   8       5.600   7.387   1.616  1.00  0.00      LIGA    
ATOM    501 HD21 LEU X   8       5.105   7.820   2.511  1.00  0.00      LIGA    
ATOM    502 HD22 LEU X   8       5.971   8.300   1.103  1.00  0.00      LIGA    
ATOM    503 HD23 LEU X   8       6.429   6.745   1.984  1.00  0.00      LIGA    
ATOM    504  C   LEU X   8       1.056   8.743   0.970  1.00  0.00      LIGA    
ATOM    505  O   LEU X   8       0.495   8.374  -0.084  1.00  0.00      LIGA    
ATOM    506  N   PRO X   9       0.441   9.813   1.555  1.00  0.00      LIGA    
ATOM    507  CD  PRO X   9       0.518  10.047   2.998  1.00  0.00      LIGA    
ATOM    508  HD1 PRO X   9       1.032  11.014   3.186  1.00  0.00      LIGA    
ATOM    509  HD2 PRO X   9       0.933   9.365   3.771  1.00  0.00      LIGA    
ATOM    510  CA  PRO X   9      -0.700  10.480   0.939  1.00  0.00      LIGA    
ATOM    511  HA  PRO X   9      -1.364   9.782   0.450  1.00  0.00      LIGA    
ATOM    512  CB  PRO X   9      -1.427  11.130   2.155  1.00  0.00      LIGA    
ATOM    513  HB1 PRO X   9      -2.533  11.080   2.066  1.00  0.00      LIGA    
ATOM    514  HB2 PRO X   9      -1.103  12.178   2.330  1.00  0.00      LIGA    
ATOM    515  CG  PRO X   9      -0.940  10.324   3.350  1.00  0.00      LIGA    
ATOM    516  HG1 PRO X   9      -1.188  10.820   4.313  1.00  0.00      LIGA    
ATOM    517  HG2 PRO X   9      -1.585   9.420   3.320  1.00  0.00      LIGA    
ATOM    518  C   PRO X   9      -0.486  11.458  -0.105  1.00  0.00      LIGA    
ATOM    519  O   PRO X   9      -1.462  11.936  -0.665  1.00  0.00      LIGA    
ATOM    520  N   ASN X  10       0.810  11.783  -0.449  1.00  0.00      LIGA    
ATOM    521  HN  ASN X  10       1.527  11.357   0.099  1.00  0.00      LIGA    
ATOM    522  CA  ASN X  10       1.180  12.822  -1.328  1.00  0.00      LIGA    
ATOM    523  HA  ASN X  10       0.325  13.420  -1.607  1.00  0.00      LIGA    
ATOM    524  CB  ASN X  10       2.179  13.843  -0.611  1.00  0.00      LIGA    
ATOM    525  HB1 ASN X  10       2.264  14.757  -1.236  1.00  0.00      LIGA    
ATOM    526  HB2 ASN X  10       3.203  13.415  -0.556  1.00  0.00      LIGA    
ATOM    527  CG  ASN X  10       1.713  14.235   0.859  1.00  0.00      LIGA    
ATOM    528  OD1 ASN X  10       0.672  14.805   1.051  1.00  0.00      LIGA    
ATOM    529  ND2 ASN X  10       2.652  13.961   1.885  1.00  0.00      LIGA    
ATOM    530 HD21 ASN X  10       2.335  14.179   2.808  1.00  0.00      LIGA    
ATOM    531 HD22 ASN X  10       3.613  13.765   1.686  1.00  0.00      LIGA    
ATOM    532  C   ASN X  10       1.780  12.204  -2.649  1.00  0.00      LIGA    
ATOM    533  O   ASN X  10       2.136  12.909  -3.610  1.00  0.00      LIGA    
ATOM    534  N   LEU X  11       1.781  10.852  -2.728  1.00  0.00      LIGA    
ATOM    535  HN  LEU X  11       1.574  10.351  -1.890  1.00  0.00      LIGA    
ATOM    536  CA  LEU X  11       2.241  10.181  -3.927  1.00  0.00      LIGA    
ATOM    537  HA  LEU X  11       2.626  10.891  -4.644  1.00  0.00      LIGA    
ATOM    538  CB  LEU X  11       3.178   8.925  -3.757  1.00  0.00      LIGA    
ATOM    539  HB1 LEU X  11       3.266   8.497  -4.778  1.00  0.00      LIGA    
ATOM    540  HB2 LEU X  11       2.613   8.229  -3.099  1.00  0.00      LIGA    
ATOM    541  CG  LEU X  11       4.563   9.156  -3.033  1.00  0.00      LIGA    
ATOM    542  HG  LEU X  11       4.603   9.295  -1.932  1.00  0.00      LIGA    
ATOM    543  CD1 LEU X  11       5.518   7.980  -3.404  1.00  0.00      LIGA    
ATOM    544 HD11 LEU X  11       5.083   7.024  -3.044  1.00  0.00      LIGA    
ATOM    545 HD12 LEU X  11       6.467   8.112  -2.841  1.00  0.00      LIGA    
ATOM    546 HD13 LEU X  11       5.890   7.991  -4.451  1.00  0.00      LIGA    
ATOM    547  CD2 LEU X  11       5.117  10.390  -3.725  1.00  0.00      LIGA    
ATOM    548 HD21 LEU X  11       5.354  10.424  -4.810  1.00  0.00      LIGA    
ATOM    549 HD22 LEU X  11       6.121  10.566  -3.283  1.00  0.00      LIGA    
ATOM    550 HD23 LEU X  11       4.522  11.302  -3.504  1.00  0.00      LIGA    
ATOM    551  C   LEU X  11       0.965   9.619  -4.605  1.00  0.00      LIGA    
ATOM    552  O   LEU X  11       0.305   8.754  -4.124  1.00  0.00      LIGA    
ATOM    553  N   ASN X  12       0.658  10.212  -5.807  1.00  0.00      LIGA    
ATOM    554  HN  ASN X  12       1.258  10.838  -6.298  1.00  0.00      LIGA    
ATOM    555  CA  ASN X  12      -0.512   9.846  -6.636  1.00  0.00      LIGA    
ATOM    556  HA  ASN X  12      -1.416   9.932  -6.052  1.00  0.00      LIGA    
ATOM    557  CB  ASN X  12      -0.460  10.735  -7.906  1.00  0.00      LIGA    
ATOM    558  HB1 ASN X  12      -1.196  10.472  -8.697  1.00  0.00      LIGA    
ATOM    559  HB2 ASN X  12       0.565  10.739  -8.335  1.00  0.00      LIGA    
ATOM    560  CG  ASN X  12      -0.767  12.247  -7.540  1.00  0.00      LIGA    
ATOM    561  OD1 ASN X  12      -1.390  12.520  -6.533  1.00  0.00      LIGA    
ATOM    562  ND2 ASN X  12      -0.359  13.265  -8.376  1.00  0.00      LIGA    
ATOM    563 HD21 ASN X  12      -1.007  14.026  -8.353  1.00  0.00      LIGA    
ATOM    564 HD22 ASN X  12       0.193  13.155  -9.202  1.00  0.00      LIGA    
ATOM    565  C   ASN X  12      -0.544   8.377  -6.989  1.00  0.00      LIGA    
ATOM    566  O   ASN X  12       0.460   7.763  -6.933  1.00  0.00      LIGA    
ATOM    567  N   PRO X  13      -1.689   7.812  -7.408  1.00  0.00      LIGA    
ATOM    568  CD  PRO X  13      -2.970   8.508  -7.206  1.00  0.00      LIGA    
ATOM    569  HD1 PRO X  13      -2.978   9.479  -7.746  1.00  0.00      LIGA    
ATOM    570  HD2 PRO X  13      -3.136   8.697  -6.124  1.00  0.00      LIGA    
ATOM    571  CA  PRO X  13      -1.827   6.525  -8.003  1.00  0.00      LIGA    
ATOM    572  HA  PRO X  13      -1.771   5.857  -7.156  1.00  0.00      LIGA    
ATOM    573  CB  PRO X  13      -3.224   6.673  -8.705  1.00  0.00      LIGA    
ATOM    574  HB1 PRO X  13      -3.682   5.670  -8.845  1.00  0.00      LIGA    
ATOM    575  HB2 PRO X  13      -3.159   7.234  -9.661  1.00  0.00      LIGA    
ATOM    576  CG  PRO X  13      -3.970   7.533  -7.718  1.00  0.00      LIGA    
ATOM    577  HG1 PRO X  13      -4.841   7.968  -8.254  1.00  0.00      LIGA    
ATOM    578  HG2 PRO X  13      -4.420   6.922  -6.906  1.00  0.00      LIGA    
ATOM    579  C   PRO X  13      -0.722   5.958  -8.955  1.00  0.00      LIGA    
ATOM    580  O   PRO X  13      -0.121   4.921  -8.650  1.00  0.00      LIGA    
ATOM    581  N   ASP X  14      -0.356   6.631 -10.014  1.00  0.00      LIGA    
ATOM    582  HN  ASP X  14      -0.950   7.385 -10.285  1.00  0.00      LIGA    
ATOM    583  CA  ASP X  14       0.755   6.226 -10.793  1.00  0.00      LIGA    
ATOM    584  HA  ASP X  14       0.657   5.180 -11.043  1.00  0.00      LIGA    
ATOM    585  CB  ASP X  14       0.822   7.105 -12.055  1.00  0.00      LIGA    
ATOM    586  HB1 ASP X  14       1.658   6.864 -12.747  1.00  0.00      LIGA    
ATOM    587  HB2 ASP X  14       1.108   8.152 -11.817  1.00  0.00      LIGA    
ATOM    588  CG  ASP X  14      -0.450   7.121 -12.817  1.00  0.00      LIGA    
ATOM    589  OD1 ASP X  14      -1.177   6.054 -12.883  1.00  0.00      LIGA    
ATOM    590  OD2 ASP X  14      -0.696   8.147 -13.484  1.00  0.00      LIGA    
ATOM    591  C   ASP X  14       2.087   6.259 -10.074  1.00  0.00      LIGA    
ATOM    592  O   ASP X  14       3.000   5.487 -10.224  1.00  0.00      LIGA    
ATOM    593  N   GLN X  15       2.249   7.338  -9.328  1.00  0.00      LIGA    
ATOM    594  HN  GLN X  15       1.495   7.989  -9.375  1.00  0.00      LIGA    
ATOM    595  CA  GLN X  15       3.497   7.584  -8.555  1.00  0.00      LIGA    
ATOM    596  HA  GLN X  15       4.178   7.571  -9.393  1.00  0.00      LIGA    
ATOM    597  CB  GLN X  15       3.391   8.987  -7.840  1.00  0.00      LIGA    
ATOM    598  HB1 GLN X  15       2.688   8.926  -6.982  1.00  0.00      LIGA    
ATOM    599  HB2 GLN X  15       2.977   9.659  -8.622  1.00  0.00      LIGA    
ATOM    600  CG  GLN X  15       4.773   9.614  -7.426  1.00  0.00      LIGA    
ATOM    601  HG1 GLN X  15       5.318   9.089  -6.612  1.00  0.00      LIGA    
ATOM    602  HG2 GLN X  15       4.683  10.634  -6.995  1.00  0.00      LIGA    
ATOM    603  CD  GLN X  15       5.764   9.426  -8.618  1.00  0.00      LIGA    
ATOM    604  OE1 GLN X  15       6.731   8.644  -8.495  1.00  0.00      LIGA    
ATOM    605  NE2 GLN X  15       5.559  10.127  -9.758  1.00  0.00      LIGA    
ATOM    606 HE21 GLN X  15       6.233  10.137 -10.497  1.00  0.00      LIGA    
ATOM    607 HE22 GLN X  15       4.829  10.810  -9.755  1.00  0.00      LIGA    
ATOM    608  C   GLN X  15       3.724   6.504  -7.484  1.00  0.00      LIGA    
ATOM    609  O   GLN X  15       4.853   6.102  -7.201  1.00  0.00      LIGA    
ATOM    610  N   LEU X  16       2.659   6.158  -6.763  1.00  0.00      LIGA    
ATOM    611  HN  LEU X  16       1.756   6.446  -7.071  1.00  0.00      LIGA    
ATOM    612  CA  LEU X  16       2.710   5.078  -5.828  1.00  0.00      LIGA    
ATOM    613  HA  LEU X  16       3.468   5.346  -5.107  1.00  0.00      LIGA    
ATOM    614  CB  LEU X  16       1.521   5.188  -4.909  1.00  0.00      LIGA    
ATOM    615  HB1 LEU X  16       0.764   4.976  -5.694  1.00  0.00      LIGA    
ATOM    616  HB2 LEU X  16       1.387   6.247  -4.600  1.00  0.00      LIGA    
ATOM    617  CG  LEU X  16       1.413   4.240  -3.663  1.00  0.00      LIGA    
ATOM    618  HG  LEU X  16       1.520   3.159  -3.896  1.00  0.00      LIGA    
ATOM    619  CD1 LEU X  16       2.463   4.650  -2.549  1.00  0.00      LIGA    
ATOM    620 HD11 LEU X  16       3.502   4.330  -2.781  1.00  0.00      LIGA    
ATOM    621 HD12 LEU X  16       2.154   4.121  -1.623  1.00  0.00      LIGA    
ATOM    622 HD13 LEU X  16       2.481   5.734  -2.308  1.00  0.00      LIGA    
ATOM    623  CD2 LEU X  16      -0.021   4.346  -3.199  1.00  0.00      LIGA    
ATOM    624 HD21 LEU X  16      -0.208   3.722  -2.299  1.00  0.00      LIGA    
ATOM    625 HD22 LEU X  16      -0.846   4.066  -3.889  1.00  0.00      LIGA    
ATOM    626 HD23 LEU X  16      -0.232   5.427  -3.052  1.00  0.00      LIGA    
ATOM    627  C   LEU X  16       2.902   3.742  -6.508  1.00  0.00      LIGA    
ATOM    628  O   LEU X  16       3.588   2.826  -6.047  1.00  0.00      LIGA    
ATOM    629  N   CYS X  17       2.288   3.585  -7.675  1.00  0.00      LIGA    
ATOM    630  HN  CYS X  17       1.640   4.213  -8.099  1.00  0.00      LIGA    
ATOM    631  CA  CYS X  17       2.551   2.452  -8.547  1.00  0.00      LIGA    
ATOM    632  HA  CYS X  17       2.269   1.647  -7.884  1.00  0.00      LIGA    
ATOM    633  CB  CYS X  17       1.709   2.587  -9.819  1.00  0.00      LIGA    
ATOM    634  HB1 CYS X  17       2.139   3.079 -10.717  1.00  0.00      LIGA    
ATOM    635  HB2 CYS X  17       0.720   3.053  -9.624  1.00  0.00      LIGA    
ATOM    636  SG  CYS X  17       1.069   1.067 -10.462  1.00  0.00      LIGA    
ATOM    637  C   CYS X  17       4.028   2.249  -8.903  1.00  0.00      LIGA    
ATOM    638  O   CYS X  17       4.620   1.157  -8.755  1.00  0.00      LIGA    
ATOM    639  N   ALA X  18       4.736   3.410  -9.127  1.00  0.00      LIGA    
ATOM    640  HN  ALA X  18       4.253   4.245  -9.378  1.00  0.00      LIGA    
ATOM    641  CA  ALA X  18       6.198   3.329  -9.267  1.00  0.00      LIGA    
ATOM    642  HA  ALA X  18       6.480   2.722 -10.115  1.00  0.00      LIGA    
ATOM    643  CB  ALA X  18       6.962   4.662  -9.464  1.00  0.00      LIGA    
ATOM    644  HB1 ALA X  18       6.543   5.088 -10.401  1.00  0.00      LIGA    
ATOM    645  HB2 ALA X  18       8.049   4.440  -9.531  1.00  0.00      LIGA    
ATOM    646  HB3 ALA X  18       6.797   5.412  -8.662  1.00  0.00      LIGA    
ATOM    647  C   ALA X  18       6.965   2.824  -8.019  1.00  0.00      LIGA    
ATOM    648  O   ALA X  18       7.707   1.843  -8.021  1.00  0.00      LIGA    
ATOM    649  N   PHE X  19       6.613   3.314  -6.801  1.00  0.00      LIGA    
ATOM    650  HN  PHE X  19       5.794   3.880  -6.744  1.00  0.00      LIGA    
ATOM    651  CA  PHE X  19       7.148   2.699  -5.544  1.00  0.00      LIGA    
ATOM    652  HA  PHE X  19       8.222   2.760  -5.639  1.00  0.00      LIGA    
ATOM    653  CB  PHE X  19       6.836   3.597  -4.254  1.00  0.00      LIGA    
ATOM    654  HB1 PHE X  19       5.747   3.810  -4.208  1.00  0.00      LIGA    
ATOM    655  HB2 PHE X  19       7.496   4.483  -4.370  1.00  0.00      LIGA    
ATOM    656  CG  PHE X  19       7.165   2.996  -2.963  1.00  0.00      LIGA    
ATOM    657  CD1 PHE X  19       8.519   2.962  -2.597  1.00  0.00      LIGA    
ATOM    658  HD1 PHE X  19       9.297   3.330  -3.249  1.00  0.00      LIGA    
ATOM    659  CE1 PHE X  19       8.879   2.260  -1.428  1.00  0.00      LIGA    
ATOM    660  HE1 PHE X  19       9.949   2.195  -1.300  1.00  0.00      LIGA    
ATOM    661  CZ  PHE X  19       7.886   1.810  -0.568  1.00  0.00      LIGA    
ATOM    662  HZ  PHE X  19       8.211   1.424   0.388  1.00  0.00      LIGA    
ATOM    663  CD2 PHE X  19       6.159   2.548  -2.083  1.00  0.00      LIGA    
ATOM    664  HD2 PHE X  19       5.115   2.538  -2.361  1.00  0.00      LIGA    
ATOM    665  CE2 PHE X  19       6.517   2.038  -0.815  1.00  0.00      LIGA    
ATOM    666  HE2 PHE X  19       5.758   1.758  -0.101  1.00  0.00      LIGA    
ATOM    667  C   PHE X  19       6.798   1.270  -5.336  1.00  0.00      LIGA    
ATOM    668  O   PHE X  19       7.692   0.472  -5.101  1.00  0.00      LIGA    
ATOM    669  N   PHE X  20       5.572   0.861  -5.559  1.00  0.00      LIGA    
ATOM    670  HN  PHE X  20       4.911   1.503  -5.938  1.00  0.00      LIGA    
ATOM    671  CA  PHE X  20       5.141  -0.522  -5.395  1.00  0.00      LIGA    
ATOM    672  HA  PHE X  20       5.453  -0.749  -4.386  1.00  0.00      LIGA    
ATOM    673  CB  PHE X  20       3.659  -0.755  -5.659  1.00  0.00      LIGA    
ATOM    674  HB1 PHE X  20       3.355  -1.821  -5.741  1.00  0.00      LIGA    
ATOM    675  HB2 PHE X  20       3.428  -0.295  -6.644  1.00  0.00      LIGA    
ATOM    676  CG  PHE X  20       2.664  -0.182  -4.716  1.00  0.00      LIGA    
ATOM    677  CD1 PHE X  20       3.048   0.287  -3.453  1.00  0.00      LIGA    
ATOM    678  HD1 PHE X  20       4.055   0.182  -3.075  1.00  0.00      LIGA    
ATOM    679  CE1 PHE X  20       2.037   0.740  -2.550  1.00  0.00      LIGA    
ATOM    680  HE1 PHE X  20       2.224   0.883  -1.496  1.00  0.00      LIGA    
ATOM    681  CZ  PHE X  20       0.697   0.797  -3.027  1.00  0.00      LIGA    
ATOM    682  HZ  PHE X  20      -0.040   1.324  -2.440  1.00  0.00      LIGA    
ATOM    683  CD2 PHE X  20       1.358  -0.014  -5.132  1.00  0.00      LIGA    
ATOM    684  HD2 PHE X  20       1.020  -0.268  -6.126  1.00  0.00      LIGA    
ATOM    685  CE2 PHE X  20       0.383   0.520  -4.317  1.00  0.00      LIGA    
ATOM    686  HE2 PHE X  20      -0.600   0.582  -4.759  1.00  0.00      LIGA    
ATOM    687  C   PHE X  20       5.905  -1.433  -6.370  1.00  0.00      LIGA    
ATOM    688  O   PHE X  20       6.395  -2.471  -5.916  1.00  0.00      LIGA    
ATOM    689  N   HSD X  21       6.112  -1.071  -7.605  1.00  0.00      LIGA    
ATOM    690  HN  HSD X  21       5.559  -0.280  -7.854  1.00  0.00      LIGA    
ATOM    691  CA  HSD X  21       6.945  -1.807  -8.587  1.00  0.00      LIGA    
ATOM    692  HA  HSD X  21       6.517  -2.792  -8.695  1.00  0.00      LIGA    
ATOM    693  CB  HSD X  21       6.853  -1.142  -9.940  1.00  0.00      LIGA    
ATOM    694  HB1 HSD X  21       7.649  -1.425 -10.660  1.00  0.00      LIGA    
ATOM    695  HB2 HSD X  21       6.875  -0.031  -9.948  1.00  0.00      LIGA    
ATOM    696  ND1 HSD X  21       4.336  -0.982 -10.547  1.00  0.00      LIGA    
ATOM    697  HD1 HSD X  21       4.123  -0.258  -9.891  1.00  0.00      LIGA    
ATOM    698  CG  HSD X  21       5.569  -1.612 -10.631  1.00  0.00      LIGA    
ATOM    699  CE1 HSD X  21       3.563  -1.537 -11.507  1.00  0.00      LIGA    
ATOM    700  HE1 HSD X  21       2.491  -1.373 -11.615  1.00  0.00      LIGA    
ATOM    701  NE2 HSD X  21       4.208  -2.459 -12.144  1.00  0.00      LIGA    
ATOM    702  CD2 HSD X  21       5.479  -2.510 -11.665  1.00  0.00      LIGA    
ATOM    703  HD2 HSD X  21       6.300  -3.113 -12.033  1.00  0.00      LIGA    
ATOM    704  C   HSD X  21       8.359  -1.943  -8.196  1.00  0.00      LIGA    
ATOM    705  O   HSD X  21       8.926  -3.016  -8.360  1.00  0.00      LIGA    
ATOM    706  N   SER X  22       8.950  -0.860  -7.677  1.00  0.00      LIGA    
ATOM    707  HN  SER X  22       8.435  -0.035  -7.459  1.00  0.00      LIGA    
ATOM    708  CA  SER X  22      10.305  -0.752  -7.237  1.00  0.00      LIGA    
ATOM    709  HA  SER X  22      10.891  -1.133  -8.061  1.00  0.00      LIGA    
ATOM    710  CB  SER X  22      10.693   0.730  -6.879  1.00  0.00      LIGA    
ATOM    711  HB1 SER X  22      11.795   0.743  -6.739  1.00  0.00      LIGA    
ATOM    712  HB2 SER X  22      10.101   1.049  -5.995  1.00  0.00      LIGA    
ATOM    713  OG  SER X  22      10.451   1.638  -7.986  1.00  0.00      LIGA    
ATOM    714  HG1 SER X  22       9.529   1.760  -8.222  1.00  0.00      LIGA    
ATOM    715  C   SER X  22      10.604  -1.778  -6.069  1.00  0.00      LIGA    
ATOM    716  O   SER X  22      11.586  -2.518  -6.115  1.00  0.00      LIGA    
ATOM    717  N   VAL X  23       9.719  -1.872  -5.068  1.00  0.00      LIGA    
ATOM    718  HN  VAL X  23       8.932  -1.262  -5.111  1.00  0.00      LIGA    
ATOM    719  CA  VAL X  23       9.939  -2.654  -3.850  1.00  0.00      LIGA    
ATOM    720  HA  VAL X  23      10.942  -2.637  -3.449  1.00  0.00      LIGA    
ATOM    721  CB  VAL X  23       9.100  -2.125  -2.673  1.00  0.00      LIGA    
ATOM    722  HB  VAL X  23       8.055  -2.096  -3.051  1.00  0.00      LIGA    
ATOM    723  CG1 VAL X  23       8.980  -3.148  -1.521  1.00  0.00      LIGA    
ATOM    724 HG11 VAL X  23       8.588  -2.641  -0.614  1.00  0.00      LIGA    
ATOM    725 HG12 VAL X  23      10.016  -3.434  -1.242  1.00  0.00      LIGA    
ATOM    726 HG13 VAL X  23       8.339  -4.010  -1.807  1.00  0.00      LIGA    
ATOM    727  CG2 VAL X  23       9.617  -0.734  -2.318  1.00  0.00      LIGA    
ATOM    728 HG21 VAL X  23       9.222  -0.453  -1.319  1.00  0.00      LIGA    
ATOM    729 HG22 VAL X  23       9.172   0.007  -3.016  1.00  0.00      LIGA    
ATOM    730 HG23 VAL X  23      10.715  -0.570  -2.261  1.00  0.00      LIGA    
ATOM    731  C   VAL X  23       9.679  -4.106  -4.148  1.00  0.00      LIGA    
ATOM    732  O   VAL X  23      10.315  -5.018  -3.576  1.00  0.00      LIGA    
ATOM    733  N   HSD X  24       8.756  -4.400  -5.099  1.00  0.00      LIGA    
ATOM    734  HN  HSD X  24       8.276  -3.588  -5.420  1.00  0.00      LIGA    
ATOM    735  CA  HSD X  24       8.376  -5.715  -5.609  1.00  0.00      LIGA    
ATOM    736  HA  HSD X  24       8.367  -6.361  -4.744  1.00  0.00      LIGA    
ATOM    737  CB  HSD X  24       6.994  -5.745  -6.245  1.00  0.00      LIGA    
ATOM    738  HB1 HSD X  24       6.808  -6.783  -6.594  1.00  0.00      LIGA    
ATOM    739  HB2 HSD X  24       6.891  -5.015  -7.076  1.00  0.00      LIGA    
ATOM    740  ND1 HSD X  24       5.034  -6.620  -4.846  1.00  0.00      LIGA    
ATOM    741  HD1 HSD X  24       5.011  -7.481  -5.354  1.00  0.00      LIGA    
ATOM    742  CG  HSD X  24       5.934  -5.619  -5.151  1.00  0.00      LIGA    
ATOM    743  CE1 HSD X  24       4.458  -6.217  -3.689  1.00  0.00      LIGA    
ATOM    744  HE1 HSD X  24       3.653  -6.747  -3.180  1.00  0.00      LIGA    
ATOM    745  NE2 HSD X  24       4.890  -5.018  -3.280  1.00  0.00      LIGA    
ATOM    746  CD2 HSD X  24       5.809  -4.662  -4.173  1.00  0.00      LIGA    
ATOM    747  HD2 HSD X  24       6.415  -3.779  -4.011  1.00  0.00      LIGA    
ATOM    748  C   HSD X  24       9.468  -6.248  -6.465  1.00  0.00      LIGA    
ATOM    749  O   HSD X  24       9.848  -7.422  -6.420  1.00  0.00      LIGA    
ATOM    750  N   ASP X  25      10.132  -5.450  -7.356  1.00  0.00      LIGA    
ATOM    751  HN  ASP X  25       9.877  -4.500  -7.519  1.00  0.00      LIGA    
ATOM    752  CA  ASP X  25      11.292  -5.831  -8.133  1.00  0.00      LIGA    
ATOM    753  HA  ASP X  25      11.079  -6.642  -8.814  1.00  0.00      LIGA    
ATOM    754  CB  ASP X  25      11.689  -4.628  -9.075  1.00  0.00      LIGA    
ATOM    755  HB1 ASP X  25      11.841  -3.804  -8.346  1.00  0.00      LIGA    
ATOM    756  HB2 ASP X  25      10.701  -4.439  -9.547  1.00  0.00      LIGA    
ATOM    757  CG  ASP X  25      12.860  -4.690 -10.121  1.00  0.00      LIGA    
ATOM    758  OD1 ASP X  25      13.169  -5.791 -10.626  1.00  0.00      LIGA    
ATOM    759  OD2 ASP X  25      13.285  -3.603 -10.528  1.00  0.00      LIGA    
ATOM    760  C   ASP X  25      12.560  -6.196  -7.379  1.00  0.00      LIGA    
ATOM    761  O   ASP X  25      13.268  -7.116  -7.688  1.00  0.00      LIGA    
ATOM    762  N   ASP X  26      12.921  -5.489  -6.277  1.00  0.00      LIGA    
ATOM    763  HN  ASP X  26      12.457  -4.617  -6.144  1.00  0.00      LIGA    
ATOM    764  CA  ASP X  26      14.173  -5.732  -5.547  1.00  0.00      LIGA    
ATOM    765  HA  ASP X  26      14.556  -6.714  -5.783  1.00  0.00      LIGA    
ATOM    766  CB  ASP X  26      15.165  -4.625  -6.085  1.00  0.00      LIGA    
ATOM    767  HB1 ASP X  26      14.988  -3.713  -5.475  1.00  0.00      LIGA    
ATOM    768  HB2 ASP X  26      15.140  -4.428  -7.178  1.00  0.00      LIGA    
ATOM    769  CG  ASP X  26      16.682  -5.013  -5.762  1.00  0.00      LIGA    
ATOM    770  OD1 ASP X  26      16.886  -5.817  -4.823  1.00  0.00      LIGA    
ATOM    771  OD2 ASP X  26      17.559  -4.288  -6.339  1.00  0.00      LIGA    
ATOM    772  C   ASP X  26      13.955  -5.716  -4.010  1.00  0.00      LIGA    
ATOM    773  O   ASP X  26      13.971  -4.689  -3.376  1.00  0.00      LIGA    
ATOM    774  N   PRO X  27      13.938  -6.891  -3.330  1.00  0.00      LIGA    
ATOM    775  CD  PRO X  27      13.391  -8.187  -3.938  1.00  0.00      LIGA    
ATOM    776  HD1 PRO X  27      14.272  -8.801  -4.225  1.00  0.00      LIGA    
ATOM    777  HD2 PRO X  27      12.731  -7.988  -4.810  1.00  0.00      LIGA    
ATOM    778  CA  PRO X  27      13.744  -6.861  -1.890  1.00  0.00      LIGA    
ATOM    779  HA  PRO X  27      13.010  -6.090  -1.709  1.00  0.00      LIGA    
ATOM    780  CB  PRO X  27      13.305  -8.303  -1.499  1.00  0.00      LIGA    
ATOM    781  HB1 PRO X  27      12.570  -8.258  -0.667  1.00  0.00      LIGA    
ATOM    782  HB2 PRO X  27      14.167  -9.000  -1.415  1.00  0.00      LIGA    
ATOM    783  CG  PRO X  27      12.581  -8.788  -2.719  1.00  0.00      LIGA    
ATOM    784  HG1 PRO X  27      12.493  -9.895  -2.749  1.00  0.00      LIGA    
ATOM    785  HG2 PRO X  27      11.636  -8.205  -2.709  1.00  0.00      LIGA    
ATOM    786  C   PRO X  27      15.011  -6.490  -1.166  1.00  0.00      LIGA    
ATOM    787  O   PRO X  27      14.980  -5.976  -0.009  1.00  0.00      LIGA    
ATOM    788  N   SER X  28      16.214  -6.684  -1.812  1.00  0.00      LIGA    
ATOM    789  HN  SER X  28      16.227  -6.976  -2.765  1.00  0.00      LIGA    
ATOM    790  CA  SER X  28      17.491  -6.242  -1.236  1.00  0.00      LIGA    
ATOM    791  HA  SER X  28      17.518  -6.703  -0.260  1.00  0.00      LIGA    
ATOM    792  CB  SER X  28      18.686  -6.864  -1.999  1.00  0.00      LIGA    
ATOM    793  HB1 SER X  28      18.492  -7.911  -2.317  1.00  0.00      LIGA    
ATOM    794  HB2 SER X  28      19.610  -6.942  -1.387  1.00  0.00      LIGA    
ATOM    795  OG  SER X  28      19.026  -6.104  -3.185  1.00  0.00      LIGA    
ATOM    796  HG1 SER X  28      18.263  -6.193  -3.761  1.00  0.00      LIGA    
ATOM    797  C   SER X  28      17.572  -4.706  -1.096  1.00  0.00      LIGA    
ATOM    798  O   SER X  28      18.094  -4.196  -0.095  1.00  0.00      LIGA    
ATOM    799  N   GLN X  29      16.918  -4.003  -2.061  1.00  0.00      LIGA    
ATOM    800  HN  GLN X  29      16.516  -4.565  -2.780  1.00  0.00      LIGA    
ATOM    801  CA  GLN X  29      16.784  -2.569  -2.173  1.00  0.00      LIGA    
ATOM    802  HA  GLN X  29      17.474  -2.157  -1.452  1.00  0.00      LIGA    
ATOM    803  CB  GLN X  29      17.157  -2.204  -3.612  1.00  0.00      LIGA    
ATOM    804  HB1 GLN X  29      16.670  -1.274  -3.978  1.00  0.00      LIGA    
ATOM    805  HB2 GLN X  29      16.875  -3.047  -4.279  1.00  0.00      LIGA    
ATOM    806  CG  GLN X  29      18.661  -2.200  -3.962  1.00  0.00      LIGA    
ATOM    807  HG1 GLN X  29      18.801  -2.120  -5.062  1.00  0.00      LIGA    
ATOM    808  HG2 GLN X  29      19.183  -3.074  -3.518  1.00  0.00      LIGA    
ATOM    809  CD  GLN X  29      19.290  -0.898  -3.511  1.00  0.00      LIGA    
ATOM    810  OE1 GLN X  29      19.671  -0.059  -4.386  1.00  0.00      LIGA    
ATOM    811  NE2 GLN X  29      19.623  -0.774  -2.229  1.00  0.00      LIGA    
ATOM    812 HE21 GLN X  29      20.207   0.003  -1.993  1.00  0.00      LIGA    
ATOM    813 HE22 GLN X  29      19.666  -1.597  -1.663  1.00  0.00      LIGA    
ATOM    814  C   GLN X  29      15.510  -1.905  -1.616  1.00  0.00      LIGA    
ATOM    815  O   GLN X  29      15.431  -0.710  -1.802  1.00  0.00      LIGA    
ATOM    816  N   SER X  30      14.574  -2.688  -1.020  1.00  0.00      LIGA    
ATOM    817  HN  SER X  30      14.732  -3.664  -0.889  1.00  0.00      LIGA    
ATOM    818  CA  SER X  30      13.304  -2.235  -0.542  1.00  0.00      LIGA    
ATOM    819  HA  SER X  30      12.822  -1.918  -1.455  1.00  0.00      LIGA    
ATOM    820  CB  SER X  30      12.299  -3.360  -0.052  1.00  0.00      LIGA    
ATOM    821  HB1 SER X  30      12.212  -4.081  -0.893  1.00  0.00      LIGA    
ATOM    822  HB2 SER X  30      11.287  -2.950   0.152  1.00  0.00      LIGA    
ATOM    823  OG  SER X  30      12.882  -4.079   0.999  1.00  0.00      LIGA    
ATOM    824  HG1 SER X  30      12.759  -3.655   1.852  1.00  0.00      LIGA    
ATOM    825  C   SER X  30      13.295  -1.109   0.527  1.00  0.00      LIGA    
ATOM    826  O   SER X  30      12.560  -0.055   0.440  1.00  0.00      LIGA    
ATOM    827  N   ALA X  31      14.124  -1.247   1.598  1.00  0.00      LIGA    
ATOM    828  HN  ALA X  31      14.814  -1.964   1.529  1.00  0.00      LIGA    
ATOM    829  CA  ALA X  31      14.385  -0.157   2.554  1.00  0.00      LIGA    
ATOM    830  HA  ALA X  31      13.452   0.194   2.969  1.00  0.00      LIGA    
ATOM    831  CB  ALA X  31      15.065  -0.604   3.824  1.00  0.00      LIGA    
ATOM    832  HB1 ALA X  31      16.132  -0.867   3.663  1.00  0.00      LIGA    
ATOM    833  HB2 ALA X  31      14.590  -1.573   4.085  1.00  0.00      LIGA    
ATOM    834  HB3 ALA X  31      14.978   0.147   4.638  1.00  0.00      LIGA    
ATOM    835  C   ALA X  31      15.063   1.116   1.990  1.00  0.00      LIGA    
ATOM    836  O   ALA X  31      14.755   2.217   2.439  1.00  0.00      LIGA    
ATOM    837  N   ASN X  32      16.082   0.984   1.096  1.00  0.00      LIGA    
ATOM    838  HN  ASN X  32      16.353   0.050   0.878  1.00  0.00      LIGA    
ATOM    839  CA  ASN X  32      16.675   2.102   0.341  1.00  0.00      LIGA    
ATOM    840  HA  ASN X  32      17.013   2.798   1.096  1.00  0.00      LIGA    
ATOM    841  CB  ASN X  32      17.909   1.591  -0.479  1.00  0.00      LIGA    
ATOM    842  HB1 ASN X  32      17.519   0.785  -1.136  1.00  0.00      LIGA    
ATOM    843  HB2 ASN X  32      18.642   1.111   0.204  1.00  0.00      LIGA    
ATOM    844  CG  ASN X  32      18.597   2.633  -1.450  1.00  0.00      LIGA    
ATOM    845  OD1 ASN X  32      18.950   3.691  -0.971  1.00  0.00      LIGA    
ATOM    846  ND2 ASN X  32      18.807   2.366  -2.730  1.00  0.00      LIGA    
ATOM    847 HD21 ASN X  32      18.757   1.439  -3.102  1.00  0.00      LIGA    
ATOM    848 HD22 ASN X  32      19.299   3.083  -3.223  1.00  0.00      LIGA    
ATOM    849  C   ASN X  32      15.642   2.797  -0.522  1.00  0.00      LIGA    
ATOM    850  O   ASN X  32      15.502   3.956  -0.511  1.00  0.00      LIGA    
ATOM    851  N   LEU X  33      14.774   2.031  -1.226  1.00  0.00      LIGA    
ATOM    852  HN  LEU X  33      14.943   1.053  -1.319  1.00  0.00      LIGA    
ATOM    853  CA  LEU X  33      13.661   2.531  -2.074  1.00  0.00      LIGA    
ATOM    854  HA  LEU X  33      14.138   3.286  -2.682  1.00  0.00      LIGA    
ATOM    855  CB  LEU X  33      13.092   1.479  -3.018  1.00  0.00      LIGA    
ATOM    856  HB1 LEU X  33      12.150   1.808  -3.507  1.00  0.00      LIGA    
ATOM    857  HB2 LEU X  33      12.811   0.573  -2.440  1.00  0.00      LIGA    
ATOM    858  CG  LEU X  33      14.135   1.031  -4.004  1.00  0.00      LIGA    
ATOM    859  HG  LEU X  33      15.120   0.905  -3.506  1.00  0.00      LIGA    
ATOM    860  CD1 LEU X  33      13.902  -0.244  -4.678  1.00  0.00      LIGA    
ATOM    861 HD11 LEU X  33      14.773  -0.657  -5.229  1.00  0.00      LIGA    
ATOM    862 HD12 LEU X  33      13.039  -0.033  -5.346  1.00  0.00      LIGA    
ATOM    863 HD13 LEU X  33      13.679  -1.009  -3.903  1.00  0.00      LIGA    
ATOM    864  CD2 LEU X  33      14.477   2.028  -5.141  1.00  0.00      LIGA    
ATOM    865 HD21 LEU X  33      15.478   1.758  -5.539  1.00  0.00      LIGA    
ATOM    866 HD22 LEU X  33      14.525   3.106  -4.877  1.00  0.00      LIGA    
ATOM    867 HD23 LEU X  33      13.793   1.967  -6.015  1.00  0.00      LIGA    
ATOM    868  C   LEU X  33      12.600   3.244  -1.270  1.00  0.00      LIGA    
ATOM    869  O   LEU X  33      11.985   4.263  -1.697  1.00  0.00      LIGA    
ATOM    870  N   LEU X  34      12.291   2.798  -0.043  1.00  0.00      LIGA    
ATOM    871  HN  LEU X  34      12.743   1.957   0.244  1.00  0.00      LIGA    
ATOM    872  CA  LEU X  34      11.421   3.431   0.964  1.00  0.00      LIGA    
ATOM    873  HA  LEU X  34      10.445   3.590   0.529  1.00  0.00      LIGA    
ATOM    874  CB  LEU X  34      11.234   2.484   2.283  1.00  0.00      LIGA    
ATOM    875  HB1 LEU X  34      12.220   2.385   2.785  1.00  0.00      LIGA    
ATOM    876  HB2 LEU X  34      10.896   1.478   1.954  1.00  0.00      LIGA    
ATOM    877  CG  LEU X  34      10.272   3.068   3.380  1.00  0.00      LIGA    
ATOM    878  HG  LEU X  34      10.792   3.944   3.823  1.00  0.00      LIGA    
ATOM    879  CD1 LEU X  34       8.954   3.570   2.801  1.00  0.00      LIGA    
ATOM    880 HD11 LEU X  34       9.152   4.334   2.019  1.00  0.00      LIGA    
ATOM    881 HD12 LEU X  34       8.308   3.948   3.622  1.00  0.00      LIGA    
ATOM    882 HD13 LEU X  34       8.326   2.813   2.286  1.00  0.00      LIGA    
ATOM    883  CD2 LEU X  34       9.929   2.116   4.521  1.00  0.00      LIGA    
ATOM    884 HD21 LEU X  34       9.318   1.318   4.048  1.00  0.00      LIGA    
ATOM    885 HD22 LEU X  34       9.345   2.663   5.293  1.00  0.00      LIGA    
ATOM    886 HD23 LEU X  34      10.798   1.622   5.005  1.00  0.00      LIGA    
ATOM    887  C   LEU X  34      12.020   4.699   1.467  1.00  0.00      LIGA    
ATOM    888  O   LEU X  34      11.348   5.730   1.432  1.00  0.00      LIGA    
ATOM    889  N   ALA X  35      13.327   4.712   1.794  1.00  0.00      LIGA    
ATOM    890  HN  ALA X  35      13.888   3.908   1.609  1.00  0.00      LIGA    
ATOM    891  CA  ALA X  35      14.019   5.999   2.171  1.00  0.00      LIGA    
ATOM    892  HA  ALA X  35      13.569   6.361   3.083  1.00  0.00      LIGA    
ATOM    893  CB  ALA X  35      15.493   5.870   2.429  1.00  0.00      LIGA    
ATOM    894  HB1 ALA X  35      15.841   6.768   2.982  1.00  0.00      LIGA    
ATOM    895  HB2 ALA X  35      16.173   5.675   1.572  1.00  0.00      LIGA    
ATOM    896  HB3 ALA X  35      15.609   5.012   3.125  1.00  0.00      LIGA    
ATOM    897  C   ALA X  35      13.809   7.109   1.114  1.00  0.00      LIGA    
ATOM    898  O   ALA X  35      13.491   8.257   1.380  1.00  0.00      LIGA    
ATOM    899  N   GLU X  36      13.924   6.772  -0.222  1.00  0.00      LIGA    
ATOM    900  HN  GLU X  36      14.198   5.818  -0.322  1.00  0.00      LIGA    
ATOM    901  CA  GLU X  36      13.759   7.659  -1.310  1.00  0.00      LIGA    
ATOM    902  HA  GLU X  36      14.307   8.582  -1.193  1.00  0.00      LIGA    
ATOM    903  CB  GLU X  36      14.166   7.013  -2.673  1.00  0.00      LIGA    
ATOM    904  HB1 GLU X  36      13.781   7.534  -3.575  1.00  0.00      LIGA    
ATOM    905  HB2 GLU X  36      13.667   6.022  -2.724  1.00  0.00      LIGA    
ATOM    906  CG  GLU X  36      15.665   6.737  -2.933  1.00  0.00      LIGA    
ATOM    907  HG1 GLU X  36      15.724   5.938  -3.703  1.00  0.00      LIGA    
ATOM    908  HG2 GLU X  36      16.056   6.354  -1.966  1.00  0.00      LIGA    
ATOM    909  CD  GLU X  36      16.418   7.912  -3.493  1.00  0.00      LIGA    
ATOM    910  OE1 GLU X  36      17.075   7.793  -4.601  1.00  0.00      LIGA    
ATOM    911  OE2 GLU X  36      16.340   8.972  -2.909  1.00  0.00      LIGA    
ATOM    912  C   GLU X  36      12.317   8.112  -1.469  1.00  0.00      LIGA    
ATOM    913  O   GLU X  36      12.001   9.303  -1.682  1.00  0.00      LIGA    
ATOM    914  N   ALA X  37      11.327   7.166  -1.419  1.00  0.00      LIGA    
ATOM    915  HN  ALA X  37      11.569   6.217  -1.231  1.00  0.00      LIGA    
ATOM    916  CA  ALA X  37       9.866   7.418  -1.655  1.00  0.00      LIGA    
ATOM    917  HA  ALA X  37       9.755   7.749  -2.677  1.00  0.00      LIGA    
ATOM    918  CB  ALA X  37       9.040   6.163  -1.464  1.00  0.00      LIGA    
ATOM    919  HB1 ALA X  37       9.144   5.912  -0.386  1.00  0.00      LIGA    
ATOM    920  HB2 ALA X  37       9.471   5.271  -1.967  1.00  0.00      LIGA    
ATOM    921  HB3 ALA X  37       7.991   6.292  -1.807  1.00  0.00      LIGA    
ATOM    922  C   ALA X  37       9.235   8.435  -0.649  1.00  0.00      LIGA    
ATOM    923  O   ALA X  37       8.470   9.391  -0.856  1.00  0.00      LIGA    
ATOM    924  N   LYS X  38       9.717   8.247   0.570  1.00  0.00      LIGA    
ATOM    925  HN  LYS X  38      10.333   7.477   0.717  1.00  0.00      LIGA    
ATOM    926  CA  LYS X  38       9.489   9.147   1.614  1.00  0.00      LIGA    
ATOM    927  HA  LYS X  38       8.409   9.171   1.628  1.00  0.00      LIGA    
ATOM    928  CB  LYS X  38       9.778   8.605   2.998  1.00  0.00      LIGA    
ATOM    929  HB1 LYS X  38       9.574   9.429   3.714  1.00  0.00      LIGA    
ATOM    930  HB2 LYS X  38      10.877   8.463   2.926  1.00  0.00      LIGA    
ATOM    931  CG  LYS X  38       9.005   7.458   3.539  1.00  0.00      LIGA    
ATOM    932  HG1 LYS X  38       8.734   6.688   2.786  1.00  0.00      LIGA    
ATOM    933  HG2 LYS X  38       8.044   7.934   3.830  1.00  0.00      LIGA    
ATOM    934  CD  LYS X  38       9.586   6.805   4.785  1.00  0.00      LIGA    
ATOM    935  HD1 LYS X  38      10.613   6.535   4.456  1.00  0.00      LIGA    
ATOM    936  HD2 LYS X  38       9.067   5.852   5.024  1.00  0.00      LIGA    
ATOM    937  CE  LYS X  38       9.578   7.776   5.916  1.00  0.00      LIGA    
ATOM    938  HE1 LYS X  38       8.518   7.814   6.247  1.00  0.00      LIGA    
ATOM    939  HE2 LYS X  38       9.897   8.797   5.617  1.00  0.00      LIGA    
ATOM    940  NZ  LYS X  38      10.433   7.327   6.972  1.00  0.00      LIGA    
ATOM    941  HZ1 LYS X  38      11.404   7.193   6.624  1.00  0.00      LIGA    
ATOM    942  HZ2 LYS X  38      10.042   6.414   7.282  1.00  0.00      LIGA    
ATOM    943  HZ3 LYS X  38      10.410   7.958   7.798  1.00  0.00      LIGA    
ATOM    944  C   LYS X  38       9.953  10.623   1.395  1.00  0.00      LIGA    
ATOM    945  O   LYS X  38       9.218  11.573   1.617  1.00  0.00      LIGA    
ATOM    946  N   LYS X  39      11.177  10.819   0.852  1.00  0.00      LIGA    
ATOM    947  HN  LYS X  39      11.891  10.159   0.629  1.00  0.00      LIGA    
ATOM    948  CA  LYS X  39      11.626  12.125   0.450  1.00  0.00      LIGA    
ATOM    949  HA  LYS X  39      11.413  12.805   1.262  1.00  0.00      LIGA    
ATOM    950  CB  LYS X  39      13.156  12.269   0.105  1.00  0.00      LIGA    
ATOM    951  HB1 LYS X  39      13.324  13.254  -0.380  1.00  0.00      LIGA    
ATOM    952  HB2 LYS X  39      13.466  11.485  -0.619  1.00  0.00      LIGA    
ATOM    953  CG  LYS X  39      14.050  12.120   1.338  1.00  0.00      LIGA    
ATOM    954  HG1 LYS X  39      13.776  11.297   2.033  1.00  0.00      LIGA    
ATOM    955  HG2 LYS X  39      13.982  13.094   1.868  1.00  0.00      LIGA    
ATOM    956  CD  LYS X  39      15.484  11.753   0.868  1.00  0.00      LIGA    
ATOM    957  HD1 LYS X  39      15.957  12.577   0.293  1.00  0.00      LIGA    
ATOM    958  HD2 LYS X  39      15.483  10.859   0.209  1.00  0.00      LIGA    
ATOM    959  CE  LYS X  39      16.349  11.393   2.079  1.00  0.00      LIGA    
ATOM    960  HE1 LYS X  39      15.715  10.929   2.863  1.00  0.00      LIGA    
ATOM    961  HE2 LYS X  39      16.829  12.304   2.496  1.00  0.00      LIGA    
ATOM    962  NZ  LYS X  39      17.422  10.490   1.637  1.00  0.00      LIGA    
ATOM    963  HZ1 LYS X  39      17.111   9.825   0.901  1.00  0.00      LIGA    
ATOM    964  HZ2 LYS X  39      17.986  10.048   2.391  1.00  0.00      LIGA    
ATOM    965  HZ3 LYS X  39      18.118  11.028   1.082  1.00  0.00      LIGA    
ATOM    966  C   LYS X  39      10.835  12.709  -0.743  1.00  0.00      LIGA    
ATOM    967  O   LYS X  39      10.537  13.890  -0.683  1.00  0.00      LIGA    
ATOM    968  N   LEU X  40      10.412  11.943  -1.749  1.00  0.00      LIGA    
ATOM    969  HN  LEU X  40      10.618  10.976  -1.880  1.00  0.00      LIGA    
ATOM    970  CA  LEU X  40       9.393  12.343  -2.747  1.00  0.00      LIGA    
ATOM    971  HA  LEU X  40       9.701  13.226  -3.286  1.00  0.00      LIGA    
ATOM    972  CB  LEU X  40       9.105  11.218  -3.831  1.00  0.00      LIGA    
ATOM    973  HB1 LEU X  40       8.667  10.317  -3.350  1.00  0.00      LIGA    
ATOM    974  HB2 LEU X  40      10.052  10.864  -4.290  1.00  0.00      LIGA    
ATOM    975  CG  LEU X  40       8.315  11.830  -5.001  1.00  0.00      LIGA    
ATOM    976  HG  LEU X  40       7.414  12.245  -4.501  1.00  0.00      LIGA    
ATOM    977  CD1 LEU X  40       9.251  12.874  -5.703  1.00  0.00      LIGA    
ATOM    978 HD11 LEU X  40       9.601  13.780  -5.163  1.00  0.00      LIGA    
ATOM    979 HD12 LEU X  40       8.769  13.232  -6.638  1.00  0.00      LIGA    
ATOM    980 HD13 LEU X  40      10.140  12.329  -6.085  1.00  0.00      LIGA    
ATOM    981  CD2 LEU X  40       7.983  10.793  -6.118  1.00  0.00      LIGA    
ATOM    982 HD21 LEU X  40       8.934  10.398  -6.534  1.00  0.00      LIGA    
ATOM    983 HD22 LEU X  40       7.432  11.188  -6.999  1.00  0.00      LIGA    
ATOM    984 HD23 LEU X  40       7.399   9.890  -5.840  1.00  0.00      LIGA    
ATOM    985  C   LEU X  40       8.028  12.708  -2.127  1.00  0.00      LIGA    
ATOM    986  O   LEU X  40       7.472  13.673  -2.455  1.00  0.00      LIGA    
ATOM    987  N   ASN X  41       7.541  11.922  -1.196  1.00  0.00      LIGA    
ATOM    988  HN  ASN X  41       8.053  11.135  -0.859  1.00  0.00      LIGA    
ATOM    989  CA  ASN X  41       6.249  12.259  -0.539  1.00  0.00      LIGA    
ATOM    990  HA  ASN X  41       5.512  12.444  -1.306  1.00  0.00      LIGA    
ATOM    991  CB  ASN X  41       5.873  10.980   0.324  1.00  0.00      LIGA    
ATOM    992  HB1 ASN X  41       6.713  10.794   1.026  1.00  0.00      LIGA    
ATOM    993  HB2 ASN X  41       5.897  10.187  -0.453  1.00  0.00      LIGA    
ATOM    994  CG  ASN X  41       4.466  10.987   1.003  1.00  0.00      LIGA    
ATOM    995  OD1 ASN X  41       3.412  10.691   0.407  1.00  0.00      LIGA    
ATOM    996  ND2 ASN X  41       4.400  11.192   2.297  1.00  0.00      LIGA    
ATOM    997 HD21 ASN X  41       5.191  11.138   2.906  1.00  0.00      LIGA    
ATOM    998 HD22 ASN X  41       3.459  11.210   2.636  1.00  0.00      LIGA    
ATOM    999  C   ASN X  41       6.187  13.503   0.300  1.00  0.00      LIGA    
ATOM   1000  O   ASN X  41       5.164  14.180   0.189  1.00  0.00      LIGA    
ATOM   1001  N   ASP X  42       7.253  13.906   1.100  1.00  0.00      LIGA    
ATOM   1002  HN  ASP X  42       7.981  13.261   1.322  1.00  0.00      LIGA    
ATOM   1003  CA  ASP X  42       7.421  15.220   1.668  1.00  0.00      LIGA    
ATOM   1004  HA  ASP X  42       6.557  15.447   2.275  1.00  0.00      LIGA    
ATOM   1005  CB  ASP X  42       8.443  15.150   2.738  1.00  0.00      LIGA    
ATOM   1006  HB1 ASP X  42       8.727  16.140   3.153  1.00  0.00      LIGA    
ATOM   1007  HB2 ASP X  42       9.348  14.894   2.146  1.00  0.00      LIGA    
ATOM   1008  CG  ASP X  42       8.104  14.215   3.917  1.00  0.00      LIGA    
ATOM   1009  OD1 ASP X  42       9.083  13.865   4.619  1.00  0.00      LIGA    
ATOM   1010  OD2 ASP X  42       6.915  13.959   4.287  1.00  0.00      LIGA    
ATOM   1011  C   ASP X  42       7.528  16.364   0.700  1.00  0.00      LIGA    
ATOM   1012  O   ASP X  42       7.028  17.470   1.044  1.00  0.00      LIGA    
ATOM   1013  N   ALA X  43       8.200  16.183  -0.409  1.00  0.00      LIGA    
ATOM   1014  HN  ALA X  43       8.775  15.444  -0.751  1.00  0.00      LIGA    
ATOM   1015  CA  ALA X  43       8.436  17.315  -1.331  1.00  0.00      LIGA    
ATOM   1016  HA  ALA X  43       8.640  18.182  -0.720  1.00  0.00      LIGA    
ATOM   1017  CB  ALA X  43       9.636  16.911  -2.184  1.00  0.00      LIGA    
ATOM   1018  HB1 ALA X  43       9.841  17.669  -2.969  1.00  0.00      LIGA    
ATOM   1019  HB2 ALA X  43       9.405  15.969  -2.724  1.00  0.00      LIGA    
ATOM   1020  HB3 ALA X  43      10.532  16.857  -1.528  1.00  0.00      LIGA    
ATOM   1021  C   ALA X  43       7.125  17.485  -2.194  1.00  0.00      LIGA    
ATOM   1022  O   ALA X  43       6.839  18.603  -2.702  1.00  0.00      LIGA    
ATOM   1023  N   GLN X  44       6.280  16.450  -2.357  1.00  0.00      LIGA    
ATOM   1024  HN  GLN X  44       6.531  15.537  -2.044  1.00  0.00      LIGA    
ATOM   1025  CA  GLN X  44       4.964  16.557  -3.039  1.00  0.00      LIGA    
ATOM   1026  HA  GLN X  44       4.836  17.197  -3.899  1.00  0.00      LIGA    
ATOM   1027  CB  GLN X  44       4.420  15.122  -3.427  1.00  0.00      LIGA    
ATOM   1028  HB1 GLN X  44       3.336  15.211  -3.651  1.00  0.00      LIGA    
ATOM   1029  HB2 GLN X  44       4.630  14.435  -2.579  1.00  0.00      LIGA    
ATOM   1030  CG  GLN X  44       5.103  14.375  -4.580  1.00  0.00      LIGA    
ATOM   1031  HG1 GLN X  44       4.327  13.710  -5.017  1.00  0.00      LIGA    
ATOM   1032  HG2 GLN X  44       5.999  13.825  -4.220  1.00  0.00      LIGA    
ATOM   1033  CD  GLN X  44       5.580  15.284  -5.698  1.00  0.00      LIGA    
ATOM   1034  OE1 GLN X  44       4.894  16.174  -6.169  1.00  0.00      LIGA    
ATOM   1035  NE2 GLN X  44       6.823  15.035  -6.201  1.00  0.00      LIGA    
ATOM   1036 HE21 GLN X  44       7.190  15.346  -7.078  1.00  0.00      LIGA    
ATOM   1037 HE22 GLN X  44       7.396  14.403  -5.679  1.00  0.00      LIGA    
ATOM   1038  C   GLN X  44       4.019  17.237  -2.084  1.00  0.00      LIGA    
ATOM   1039  O   GLN X  44       3.043  17.861  -2.511  1.00  0.00      LIGA    
ATOM   1040  N   ALA X  45       4.268  17.211  -0.713  1.00  0.00      LIGA    
ATOM   1041  HN  ALA X  45       5.095  16.789  -0.350  1.00  0.00      LIGA    
ATOM   1042  CA  ALA X  45       3.457  17.974   0.261  1.00  0.00      LIGA    
ATOM   1043  HA  ALA X  45       2.455  17.956  -0.141  1.00  0.00      LIGA    
ATOM   1044  CB  ALA X  45       3.487  17.449   1.638  1.00  0.00      LIGA    
ATOM   1045  HB1 ALA X  45       2.955  16.474   1.677  1.00  0.00      LIGA    
ATOM   1046  HB2 ALA X  45       3.009  18.127   2.376  1.00  0.00      LIGA    
ATOM   1047  HB3 ALA X  45       4.541  17.297   1.953  1.00  0.00      LIGA    
ATOM   1048  C   ALA X  45       3.747  19.511   0.382  1.00  0.00      LIGA    
ATOM   1049  O   ALA X  45       2.887  20.361   0.099  1.00  0.00      LIGA    
ATOM   1050  NT  ALA X  45       4.983  19.888   0.651  1.00  0.00      LIGA    
ATOM   1051  HT1 ALA X  45       5.813  19.348   0.515  1.00  0.00      LIGA    
ATOM   1052  HT2 ALA X  45       5.064  20.868   0.835  1.00  0.00      LIGA    
ATOM   1053  CAY ALA X   1      -8.749   2.193  17.560  1.00  0.00      LIGB    
ATOM   1054  HY1 ALA X   1      -9.474   2.767  18.176  1.00  0.00      LIGB    
ATOM   1055  HY2 ALA X   1      -8.021   1.909  18.350  1.00  0.00      LIGB    
ATOM   1056  HY3 ALA X   1      -9.165   1.347  16.973  1.00  0.00      LIGB    
ATOM   1057  CY  ALA X   1      -8.181   3.145  16.622  1.00  0.00      LIGB    
ATOM   1058  OY  ALA X   1      -8.462   3.111  15.433  1.00  0.00      LIGB    
ATOM   1059  N   ALA X   1      -7.324   4.032  17.111  1.00  0.00      LIGB    
ATOM   1060  HN  ALA X   1      -7.015   3.908  18.051  1.00  0.00      LIGB    
ATOM   1061  CA  ALA X   1      -6.663   5.067  16.406  1.00  0.00      LIGB    
ATOM   1062  HA  ALA X   1      -7.417   5.630  15.877  1.00  0.00      LIGB    
ATOM   1063  CB  ALA X   1      -5.986   5.935  17.412  1.00  0.00      LIGB    
ATOM   1064  HB1 ALA X   1      -6.756   6.305  18.121  1.00  0.00      LIGB    
ATOM   1065  HB2 ALA X   1      -5.498   6.831  16.973  1.00  0.00      LIGB    
ATOM   1066  HB3 ALA X   1      -5.296   5.370  18.074  1.00  0.00      LIGB    
ATOM   1067  C   ALA X   1      -5.570   4.477  15.508  1.00  0.00      LIGB    
ATOM   1068  O   ALA X   1      -5.123   5.129  14.577  1.00  0.00      LIGB    
ATOM   1069  N   GLY X   2      -5.120   3.192  15.652  1.00  0.00      LIGB    
ATOM   1070  HN  GLY X   2      -5.376   2.717  16.490  1.00  0.00      LIGB    
ATOM   1071  CA  GLY X   2      -4.284   2.428  14.740  1.00  0.00      LIGB    
ATOM   1072  HA1 GLY X   2      -4.027   1.487  15.205  1.00  0.00      LIGB    
ATOM   1073  HA2 GLY X   2      -3.342   2.919  14.546  1.00  0.00      LIGB    
ATOM   1074  C   GLY X   2      -4.902   2.053  13.445  1.00  0.00      LIGB    
ATOM   1075  O   GLY X   2      -4.241   1.959  12.430  1.00  0.00      LIGB    
ATOM   1076  N   GLY X   3      -6.215   1.752  13.528  1.00  0.00      LIGB    
ATOM   1077  HN  GLY X   3      -6.686   2.064  14.349  1.00  0.00      LIGB    
ATOM   1078  CA  GLY X   3      -7.139   1.218  12.539  1.00  0.00      LIGB    
ATOM   1079  HA1 GLY X   3      -6.990   1.865  11.686  1.00  0.00      LIGB    
ATOM   1080  HA2 GLY X   3      -8.174   1.331  12.827  1.00  0.00      LIGB    
ATOM   1081  C   GLY X   3      -6.844  -0.209  12.078  1.00  0.00      LIGB    
ATOM   1082  O   GLY X   3      -5.773  -0.788  12.364  1.00  0.00      LIGB    
ATOM   1083  N   GLU X   4      -7.803  -0.888  11.334  1.00  0.00      LIGB    
ATOM   1084  HN  GLU X   4      -8.482  -0.359  10.832  1.00  0.00      LIGB    
ATOM   1085  CA  GLU X   4      -7.598  -2.256  10.877  1.00  0.00      LIGB    
ATOM   1086  HA  GLU X   4      -7.106  -2.792  11.675  1.00  0.00      LIGB    
ATOM   1087  CB  GLU X   4      -8.908  -2.983  10.605  1.00  0.00      LIGB    
ATOM   1088  HB1 GLU X   4      -9.459  -2.486   9.777  1.00  0.00      LIGB    
ATOM   1089  HB2 GLU X   4      -9.527  -2.942  11.527  1.00  0.00      LIGB    
ATOM   1090  CG  GLU X   4      -8.545  -4.377  10.067  1.00  0.00      LIGB    
ATOM   1091  HG1 GLU X   4      -7.754  -4.854  10.684  1.00  0.00      LIGB    
ATOM   1092  HG2 GLU X   4      -8.211  -4.322   9.009  1.00  0.00      LIGB    
ATOM   1093  CD  GLU X   4      -9.766  -5.202  10.040  1.00  0.00      LIGB    
ATOM   1094  OE1 GLU X   4     -10.121  -5.690  11.138  1.00  0.00      LIGB    
ATOM   1095  OE2 GLU X   4     -10.265  -5.493   8.949  1.00  0.00      LIGB    
ATOM   1096  C   GLU X   4      -6.591  -2.419   9.710  1.00  0.00      LIGB    
ATOM   1097  O   GLU X   4      -6.884  -1.919   8.639  1.00  0.00      LIGB    
ATOM   1098  N   ILE X   5      -5.459  -3.183   9.898  1.00  0.00      LIGB    
ATOM   1099  HN  ILE X   5      -5.291  -3.590  10.792  1.00  0.00      LIGB    
ATOM   1100  CA  ILE X   5      -4.471  -3.397   8.876  1.00  0.00      LIGB    
ATOM   1101  HA  ILE X   5      -4.465  -2.598   8.149  1.00  0.00      LIGB    
ATOM   1102  CB  ILE X   5      -3.042  -3.571   9.393  1.00  0.00      LIGB    
ATOM   1103  HB  ILE X   5      -2.984  -4.482  10.026  1.00  0.00      LIGB    
ATOM   1104  CG2 ILE X   5      -1.990  -3.832   8.275  1.00  0.00      LIGB    
ATOM   1105 HG21 ILE X   5      -2.258  -4.775   7.753  1.00  0.00      LIGB    
ATOM   1106 HG22 ILE X   5      -0.966  -3.954   8.688  1.00  0.00      LIGB    
ATOM   1107 HG23 ILE X   5      -1.944  -2.925   7.636  1.00  0.00      LIGB    
ATOM   1108  CG1 ILE X   5      -2.616  -2.364  10.256  1.00  0.00      LIGB    
ATOM   1109 HG11 ILE X   5      -1.632  -2.409  10.770  1.00  0.00      LIGB    
ATOM   1110 HG12 ILE X   5      -3.260  -2.470  11.155  1.00  0.00      LIGB    
ATOM   1111  CD  ILE X   5      -2.814  -1.033   9.533  1.00  0.00      LIGB    
ATOM   1112  HD1 ILE X   5      -3.901  -0.864   9.378  1.00  0.00      LIGB    
ATOM   1113  HD2 ILE X   5      -2.333  -1.088   8.533  1.00  0.00      LIGB    
ATOM   1114  HD3 ILE X   5      -2.374  -0.223  10.152  1.00  0.00      LIGB    
ATOM   1115  C   ILE X   5      -4.830  -4.708   8.163  1.00  0.00      LIGB    
ATOM   1116  O   ILE X   5      -5.032  -5.782   8.737  1.00  0.00      LIGB    
ATOM   1117  N   VAL X   6      -5.068  -4.545   6.817  1.00  0.00      LIGB    
ATOM   1118  HN  VAL X   6      -5.082  -3.615   6.458  1.00  0.00      LIGB    
ATOM   1119  CA  VAL X   6      -5.309  -5.619   5.911  1.00  0.00      LIGB    
ATOM   1120  HA  VAL X   6      -5.568  -6.535   6.421  1.00  0.00      LIGB    
ATOM   1121  CB  VAL X   6      -6.521  -5.287   4.996  1.00  0.00      LIGB    
ATOM   1122  HB  VAL X   6      -6.279  -4.352   4.447  1.00  0.00      LIGB    
ATOM   1123  CG1 VAL X   6      -6.735  -6.445   3.910  1.00  0.00      LIGB    
ATOM   1124 HG11 VAL X   6      -5.878  -6.559   3.213  1.00  0.00      LIGB    
ATOM   1125 HG12 VAL X   6      -7.738  -6.438   3.433  1.00  0.00      LIGB    
ATOM   1126 HG13 VAL X   6      -6.772  -7.401   4.474  1.00  0.00      LIGB    
ATOM   1127  CG2 VAL X   6      -7.726  -4.965   5.938  1.00  0.00      LIGB    
ATOM   1128 HG21 VAL X   6      -7.578  -3.868   6.032  1.00  0.00      LIGB    
ATOM   1129 HG22 VAL X   6      -7.724  -5.451   6.937  1.00  0.00      LIGB    
ATOM   1130 HG23 VAL X   6      -8.662  -5.238   5.405  1.00  0.00      LIGB    
ATOM   1131  C   VAL X   6      -4.003  -5.823   5.118  1.00  0.00      LIGB    
ATOM   1132  O   VAL X   6      -3.528  -4.928   4.408  1.00  0.00      LIGB    
ATOM   1133  N   TYR X   7      -3.258  -6.955   5.396  1.00  0.00      LIGB    
ATOM   1134  HN  TYR X   7      -3.513  -7.464   6.215  1.00  0.00      LIGB    
ATOM   1135  CA  TYR X   7      -2.077  -7.316   4.705  1.00  0.00      LIGB    
ATOM   1136  HA  TYR X   7      -1.513  -6.408   4.549  1.00  0.00      LIGB    
ATOM   1137  CB  TYR X   7      -1.268  -8.273   5.643  1.00  0.00      LIGB    
ATOM   1138  HB1 TYR X   7      -0.290  -8.527   5.181  1.00  0.00      LIGB    
ATOM   1139  HB2 TYR X   7      -1.898  -9.174   5.802  1.00  0.00      LIGB    
ATOM   1140  CG  TYR X   7      -0.954  -7.559   6.903  1.00  0.00      LIGB    
ATOM   1141  CD1 TYR X   7       0.040  -6.494   6.860  1.00  0.00      LIGB    
ATOM   1142  HD1 TYR X   7       0.558  -6.281   5.937  1.00  0.00      LIGB    
ATOM   1143  CE1 TYR X   7       0.620  -6.045   8.027  1.00  0.00      LIGB    
ATOM   1144  HE1 TYR X   7       1.464  -5.371   8.009  1.00  0.00      LIGB    
ATOM   1145  CZ  TYR X   7       0.134  -6.534   9.345  1.00  0.00      LIGB    
ATOM   1146  OH  TYR X   7       0.634  -6.016  10.583  1.00  0.00      LIGB    
ATOM   1147  HH  TYR X   7       1.423  -5.530  10.332  1.00  0.00      LIGB    
ATOM   1148  CD2 TYR X   7      -1.432  -7.968   8.145  1.00  0.00      LIGB    
ATOM   1149  HD2 TYR X   7      -2.203  -8.711   8.278  1.00  0.00      LIGB    
ATOM   1150  CE2 TYR X   7      -0.913  -7.433   9.353  1.00  0.00      LIGB    
ATOM   1151  HE2 TYR X   7      -1.292  -7.868  10.266  1.00  0.00      LIGB    
ATOM   1152  C   TYR X   7      -2.435  -7.951   3.371  1.00  0.00      LIGB    
ATOM   1153  O   TYR X   7      -3.398  -8.689   3.303  1.00  0.00      LIGB    
ATOM   1154  N   LEU X   8      -1.724  -7.709   2.257  1.00  0.00      LIGB    
ATOM   1155  HN  LEU X   8      -0.992  -7.038   2.159  1.00  0.00      LIGB    
ATOM   1156  CA  LEU X   8      -2.037  -8.375   0.971  1.00  0.00      LIGB    
ATOM   1157  HA  LEU X   8      -2.678  -9.238   1.084  1.00  0.00      LIGB    
ATOM   1158  CB  LEU X   8      -2.733  -7.287   0.024  1.00  0.00      LIGB    
ATOM   1159  HB1 LEU X   8      -2.994  -7.667  -0.988  1.00  0.00      LIGB    
ATOM   1160  HB2 LEU X   8      -1.990  -6.462   0.030  1.00  0.00      LIGB    
ATOM   1161  CG  LEU X   8      -4.090  -6.764   0.411  1.00  0.00      LIGB    
ATOM   1162  HG  LEU X   8      -4.065  -6.621   1.513  1.00  0.00      LIGB    
ATOM   1163  CD1 LEU X   8      -4.305  -5.443  -0.370  1.00  0.00      LIGB    
ATOM   1164 HD11 LEU X   8      -5.259  -4.984  -0.032  1.00  0.00      LIGB    
ATOM   1165 HD12 LEU X   8      -4.257  -5.777  -1.429  1.00  0.00      LIGB    
ATOM   1166 HD13 LEU X   8      -3.489  -4.753  -0.066  1.00  0.00      LIGB    
ATOM   1167  CD2 LEU X   8      -5.266  -7.730   0.212  1.00  0.00      LIGB    
ATOM   1168 HD21 LEU X   8      -6.088  -7.100   0.615  1.00  0.00      LIGB    
ATOM   1169 HD22 LEU X   8      -5.184  -8.714   0.722  1.00  0.00      LIGB    
ATOM   1170 HD23 LEU X   8      -5.449  -7.970  -0.857  1.00  0.00      LIGB    
ATOM   1171  C   LEU X   8      -0.731  -8.890   0.309  1.00  0.00      LIGB    
ATOM   1172  O   LEU X   8      -0.328  -8.320  -0.712  1.00  0.00      LIGB    
ATOM   1173  N   PRO X   9      -0.002  -9.848   1.009  1.00  0.00      LIGB    
ATOM   1174  CD  PRO X   9      -0.465 -10.574   2.233  1.00  0.00      LIGB    
ATOM   1175  HD1 PRO X   9      -1.484 -11.006   2.140  1.00  0.00      LIGB    
ATOM   1176  HD2 PRO X   9      -0.364  -9.841   3.062  1.00  0.00      LIGB    
ATOM   1177  CA  PRO X   9       1.307 -10.252   0.568  1.00  0.00      LIGB    
ATOM   1178  HA  PRO X   9       1.926  -9.404   0.316  1.00  0.00      LIGB    
ATOM   1179  CB  PRO X   9       1.884 -11.087   1.761  1.00  0.00      LIGB    
ATOM   1180  HB1 PRO X   9       2.592 -10.449   2.330  1.00  0.00      LIGB    
ATOM   1181  HB2 PRO X   9       2.613 -11.815   1.345  1.00  0.00      LIGB    
ATOM   1182  CG  PRO X   9       0.638 -11.695   2.447  1.00  0.00      LIGB    
ATOM   1183  HG1 PRO X   9       0.405 -12.614   1.867  1.00  0.00      LIGB    
ATOM   1184  HG2 PRO X   9       0.818 -12.061   3.481  1.00  0.00      LIGB    
ATOM   1185  C   PRO X   9       1.402 -11.027  -0.748  1.00  0.00      LIGB    
ATOM   1186  O   PRO X   9       2.507 -11.088  -1.272  1.00  0.00      LIGB    
ATOM   1187  N   ASN X  10       0.333 -11.545  -1.350  1.00  0.00      LIGB    
ATOM   1188  HN  ASN X  10      -0.518 -11.412  -0.847  1.00  0.00      LIGB    
ATOM   1189  CA  ASN X  10       0.318 -12.346  -2.534  1.00  0.00      LIGB    
ATOM   1190  HA  ASN X  10       1.309 -12.718  -2.750  1.00  0.00      LIGB    
ATOM   1191  CB  ASN X  10      -0.626 -13.507  -2.178  1.00  0.00      LIGB    
ATOM   1192  HB1 ASN X  10      -0.485 -14.288  -2.955  1.00  0.00      LIGB    
ATOM   1193  HB2 ASN X  10      -1.706 -13.253  -2.128  1.00  0.00      LIGB    
ATOM   1194  CG  ASN X  10      -0.280 -14.160  -0.826  1.00  0.00      LIGB    
ATOM   1195  OD1 ASN X  10      -1.147 -14.091   0.040  1.00  0.00      LIGB    
ATOM   1196  ND2 ASN X  10       0.931 -14.720  -0.716  1.00  0.00      LIGB    
ATOM   1197 HD21 ASN X  10       1.189 -15.319   0.042  1.00  0.00      LIGB    
ATOM   1198 HD22 ASN X  10       1.502 -14.606  -1.528  1.00  0.00      LIGB    
ATOM   1199  C   ASN X  10      -0.176 -11.538  -3.765  1.00  0.00      LIGB    
ATOM   1200  O   ASN X  10      -0.023 -11.926  -4.952  1.00  0.00      LIGB    
ATOM   1201  N   LEU X  11      -0.642 -10.271  -3.597  1.00  0.00      LIGB    
ATOM   1202  HN  LEU X  11      -0.922  -9.966  -2.689  1.00  0.00      LIGB    
ATOM   1203  CA  LEU X  11      -0.916  -9.419  -4.771  1.00  0.00      LIGB    
ATOM   1204  HA  LEU X  11      -1.440  -9.889  -5.591  1.00  0.00      LIGB    
ATOM   1205  CB  LEU X  11      -1.750  -8.149  -4.348  1.00  0.00      LIGB    
ATOM   1206  HB1 LEU X  11      -1.728  -7.398  -5.166  1.00  0.00      LIGB    
ATOM   1207  HB2 LEU X  11      -1.212  -7.654  -3.511  1.00  0.00      LIGB    
ATOM   1208  CG  LEU X  11      -3.166  -8.477  -3.991  1.00  0.00      LIGB    
ATOM   1209  HG  LEU X  11      -2.945  -9.140  -3.127  1.00  0.00      LIGB    
ATOM   1210  CD1 LEU X  11      -3.871  -7.185  -3.697  1.00  0.00      LIGB    
ATOM   1211 HD11 LEU X  11      -3.285  -6.597  -2.959  1.00  0.00      LIGB    
ATOM   1212 HD12 LEU X  11      -4.911  -7.316  -3.329  1.00  0.00      LIGB    
ATOM   1213 HD13 LEU X  11      -3.918  -6.536  -4.598  1.00  0.00      LIGB    
ATOM   1214  CD2 LEU X  11      -3.919  -9.033  -5.205  1.00  0.00      LIGB    
ATOM   1215 HD21 LEU X  11      -4.976  -9.182  -4.898  1.00  0.00      LIGB    
ATOM   1216 HD22 LEU X  11      -3.534 -10.056  -5.403  1.00  0.00      LIGB    
ATOM   1217 HD23 LEU X  11      -3.900  -8.393  -6.114  1.00  0.00      LIGB    
ATOM   1218  C   LEU X  11       0.369  -8.975  -5.447  1.00  0.00      LIGB    
ATOM   1219  O   LEU X  11       1.460  -8.878  -4.938  1.00  0.00      LIGB    
ATOM   1220  N   ASN X  12       0.222  -8.690  -6.748  1.00  0.00      LIGB    
ATOM   1221  HN  ASN X  12      -0.644  -8.855  -7.214  1.00  0.00      LIGB    
ATOM   1222  CA  ASN X  12       1.238  -8.134  -7.587  1.00  0.00      LIGB    
ATOM   1223  HA  ASN X  12       2.154  -8.546  -7.192  1.00  0.00      LIGB    
ATOM   1224  CB  ASN X  12       1.035  -8.657  -9.052  1.00  0.00      LIGB    
ATOM   1225  HB1 ASN X  12       1.719  -8.331  -9.865  1.00  0.00      LIGB    
ATOM   1226  HB2 ASN X  12      -0.023  -8.385  -9.257  1.00  0.00      LIGB    
ATOM   1227  CG  ASN X  12       1.081 -10.188  -9.277  1.00  0.00      LIGB    
ATOM   1228  OD1 ASN X  12       1.778 -10.827  -8.525  1.00  0.00      LIGB    
ATOM   1229  ND2 ASN X  12       0.431 -10.738 -10.328  1.00  0.00      LIGB    
ATOM   1230 HD21 ASN X  12       0.732 -11.673 -10.519  1.00  0.00      LIGB    
ATOM   1231 HD22 ASN X  12      -0.084 -10.074 -10.870  1.00  0.00      LIGB    
ATOM   1232  C   ASN X  12       1.112  -6.648  -7.574  1.00  0.00      LIGB    
ATOM   1233  O   ASN X  12       0.029  -6.144  -7.264  1.00  0.00      LIGB    
ATOM   1234  N   PRO X  13       2.228  -5.880  -7.742  1.00  0.00      LIGB    
ATOM   1235  CD  PRO X  13       3.482  -6.296  -8.362  1.00  0.00      LIGB    
ATOM   1236  HD1 PRO X  13       3.322  -7.019  -9.190  1.00  0.00      LIGB    
ATOM   1237  HD2 PRO X  13       3.989  -6.956  -7.625  1.00  0.00      LIGB    
ATOM   1238  CA  PRO X  13       2.156  -4.414  -7.617  1.00  0.00      LIGB    
ATOM   1239  HA  PRO X  13       1.883  -4.147  -6.607  1.00  0.00      LIGB    
ATOM   1240  CB  PRO X  13       3.589  -3.949  -7.867  1.00  0.00      LIGB    
ATOM   1241  HB1 PRO X  13       4.194  -4.138  -6.954  1.00  0.00      LIGB    
ATOM   1242  HB2 PRO X  13       3.712  -2.895  -8.198  1.00  0.00      LIGB    
ATOM   1243  CG  PRO X  13       4.257  -4.957  -8.815  1.00  0.00      LIGB    
ATOM   1244  HG1 PRO X  13       4.115  -4.813  -9.908  1.00  0.00      LIGB    
ATOM   1245  HG2 PRO X  13       5.352  -4.924  -8.630  1.00  0.00      LIGB    
ATOM   1246  C   PRO X  13       1.162  -3.699  -8.529  1.00  0.00      LIGB    
ATOM   1247  O   PRO X  13       0.573  -2.692  -8.105  1.00  0.00      LIGB    
ATOM   1248  N   ASP X  14       1.058  -4.155  -9.805  1.00  0.00      LIGB    
ATOM   1249  HN  ASP X  14       1.588  -4.898 -10.207  1.00  0.00      LIGB    
ATOM   1250  CA  ASP X  14       0.128  -3.654 -10.801  1.00  0.00      LIGB    
ATOM   1251  HA  ASP X  14       0.301  -2.588 -10.810  1.00  0.00      LIGB    
ATOM   1252  CB  ASP X  14       0.429  -4.241 -12.254  1.00  0.00      LIGB    
ATOM   1253  HB1 ASP X  14       1.430  -3.859 -12.548  1.00  0.00      LIGB    
ATOM   1254  HB2 ASP X  14      -0.333  -3.820 -12.944  1.00  0.00      LIGB    
ATOM   1255  CG  ASP X  14       0.468  -5.733 -12.508  1.00  0.00      LIGB    
ATOM   1256  OD1 ASP X  14       0.609  -6.513 -11.536  1.00  0.00      LIGB    
ATOM   1257  OD2 ASP X  14       0.296  -6.122 -13.663  1.00  0.00      LIGB    
ATOM   1258  C   ASP X  14      -1.373  -3.902 -10.421  1.00  0.00      LIGB    
ATOM   1259  O   ASP X  14      -2.240  -3.035 -10.423  1.00  0.00      LIGB    
ATOM   1260  N   GLN X  15      -1.605  -5.165  -9.922  1.00  0.00      LIGB    
ATOM   1261  HN  GLN X  15      -0.845  -5.808  -9.864  1.00  0.00      LIGB    
ATOM   1262  CA  GLN X  15      -2.830  -5.500  -9.171  1.00  0.00      LIGB    
ATOM   1263  HA  GLN X  15      -3.542  -5.390  -9.976  1.00  0.00      LIGB    
ATOM   1264  CB  GLN X  15      -2.757  -6.997  -8.681  1.00  0.00      LIGB    
ATOM   1265  HB1 GLN X  15      -3.600  -7.170  -7.978  1.00  0.00      LIGB    
ATOM   1266  HB2 GLN X  15      -1.835  -7.104  -8.070  1.00  0.00      LIGB    
ATOM   1267  CG  GLN X  15      -2.870  -8.068  -9.851  1.00  0.00      LIGB    
ATOM   1268  HG1 GLN X  15      -2.208  -7.864 -10.720  1.00  0.00      LIGB    
ATOM   1269  HG2 GLN X  15      -3.877  -8.089 -10.320  1.00  0.00      LIGB    
ATOM   1270  CD  GLN X  15      -2.527  -9.446  -9.396  1.00  0.00      LIGB    
ATOM   1271  OE1 GLN X  15      -1.972  -9.711  -8.366  1.00  0.00      LIGB    
ATOM   1272  NE2 GLN X  15      -2.824 -10.519 -10.164  1.00  0.00      LIGB    
ATOM   1273 HE21 GLN X  15      -2.611 -11.446  -9.856  1.00  0.00      LIGB    
ATOM   1274 HE22 GLN X  15      -2.948 -10.303 -11.133  1.00  0.00      LIGB    
ATOM   1275  C   GLN X  15      -3.240  -4.594  -8.033  1.00  0.00      LIGB    
ATOM   1276  O   GLN X  15      -4.382  -4.093  -7.877  1.00  0.00      LIGB    
ATOM   1277  N   LEU X  16      -2.294  -4.303  -7.148  1.00  0.00      LIGB    
ATOM   1278  HN  LEU X  16      -1.359  -4.623  -7.279  1.00  0.00      LIGB    
ATOM   1279  CA  LEU X  16      -2.432  -3.269  -6.102  1.00  0.00      LIGB    
ATOM   1280  HA  LEU X  16      -3.208  -3.613  -5.434  1.00  0.00      LIGB    
ATOM   1281  CB  LEU X  16      -1.167  -3.256  -5.295  1.00  0.00      LIGB    
ATOM   1282  HB1 LEU X  16      -1.013  -2.304  -4.742  1.00  0.00      LIGB    
ATOM   1283  HB2 LEU X  16      -0.279  -3.207  -5.961  1.00  0.00      LIGB    
ATOM   1284  CG  LEU X  16      -1.060  -4.431  -4.409  1.00  0.00      LIGB    
ATOM   1285  HG  LEU X  16      -1.630  -5.308  -4.783  1.00  0.00      LIGB    
ATOM   1286  CD1 LEU X  16       0.395  -4.733  -4.056  1.00  0.00      LIGB    
ATOM   1287 HD11 LEU X  16       1.013  -3.925  -3.610  1.00  0.00      LIGB    
ATOM   1288 HD12 LEU X  16       1.053  -5.163  -4.841  1.00  0.00      LIGB    
ATOM   1289 HD13 LEU X  16       0.423  -5.534  -3.287  1.00  0.00      LIGB    
ATOM   1290  CD2 LEU X  16      -1.797  -4.087  -3.056  1.00  0.00      LIGB    
ATOM   1291 HD21 LEU X  16      -2.835  -3.807  -3.336  1.00  0.00      LIGB    
ATOM   1292 HD22 LEU X  16      -1.274  -3.251  -2.545  1.00  0.00      LIGB    
ATOM   1293 HD23 LEU X  16      -1.794  -4.938  -2.342  1.00  0.00      LIGB    
ATOM   1294  C   LEU X  16      -2.930  -1.971  -6.586  1.00  0.00      LIGB    
ATOM   1295  O   LEU X  16      -3.890  -1.353  -6.091  1.00  0.00      LIGB    
ATOM   1296  N   CYS X  17      -2.188  -1.501  -7.650  1.00  0.00      LIGB    
ATOM   1297  HN  CYS X  17      -1.485  -2.175  -7.863  1.00  0.00      LIGB    
ATOM   1298  CA  CYS X  17      -2.494  -0.276  -8.421  1.00  0.00      LIGB    
ATOM   1299  HA  CYS X  17      -2.347   0.526  -7.712  1.00  0.00      LIGB    
ATOM   1300  CB  CYS X  17      -1.437   0.064  -9.469  1.00  0.00      LIGB    
ATOM   1301  HB1 CYS X  17      -1.650   0.992 -10.043  1.00  0.00      LIGB    
ATOM   1302  HB2 CYS X  17      -1.499  -0.755 -10.216  1.00  0.00      LIGB    
ATOM   1303  SG  CYS X  17       0.293   0.128  -8.869  1.00  0.00      LIGB    
ATOM   1304  C   CYS X  17      -3.927  -0.073  -8.959  1.00  0.00      LIGB    
ATOM   1305  O   CYS X  17      -4.424   1.031  -8.836  1.00  0.00      LIGB    
ATOM   1306  N   ALA X  18      -4.446  -1.117  -9.619  1.00  0.00      LIGB    
ATOM   1307  HN  ALA X  18      -3.865  -1.911  -9.781  1.00  0.00      LIGB    
ATOM   1308  CA  ALA X  18      -5.792  -1.251 -10.301  1.00  0.00      LIGB    
ATOM   1309  HA  ALA X  18      -5.876  -0.473 -11.045  1.00  0.00      LIGB    
ATOM   1310  CB  ALA X  18      -5.950  -2.564 -10.985  1.00  0.00      LIGB    
ATOM   1311  HB1 ALA X  18      -5.977  -3.347 -10.197  1.00  0.00      LIGB    
ATOM   1312  HB2 ALA X  18      -5.080  -2.736 -11.655  1.00  0.00      LIGB    
ATOM   1313  HB3 ALA X  18      -6.906  -2.527 -11.550  1.00  0.00      LIGB    
ATOM   1314  C   ALA X  18      -6.798  -1.079  -9.194  1.00  0.00      LIGB    
ATOM   1315  O   ALA X  18      -7.804  -0.430  -9.433  1.00  0.00      LIGB    
ATOM   1316  N   PHE X  19      -6.630  -1.629  -7.962  1.00  0.00      LIGB    
ATOM   1317  HN  PHE X  19      -5.836  -2.180  -7.716  1.00  0.00      LIGB    
ATOM   1318  CA  PHE X  19      -7.578  -1.324  -6.852  1.00  0.00      LIGB    
ATOM   1319  HA  PHE X  19      -8.606  -1.429  -7.167  1.00  0.00      LIGB    
ATOM   1320  CB  PHE X  19      -7.315  -2.227  -5.553  1.00  0.00      LIGB    
ATOM   1321  HB1 PHE X  19      -7.862  -1.832  -4.670  1.00  0.00      LIGB    
ATOM   1322  HB2 PHE X  19      -6.220  -2.252  -5.366  1.00  0.00      LIGB    
ATOM   1323  CG  PHE X  19      -7.684  -3.662  -5.827  1.00  0.00      LIGB    
ATOM   1324  CD1 PHE X  19      -6.633  -4.544  -5.862  1.00  0.00      LIGB    
ATOM   1325  HD1 PHE X  19      -5.626  -4.277  -5.577  1.00  0.00      LIGB    
ATOM   1326  CE1 PHE X  19      -6.842  -5.915  -6.146  1.00  0.00      LIGB    
ATOM   1327  HE1 PHE X  19      -5.973  -6.538  -5.993  1.00  0.00      LIGB    
ATOM   1328  CZ  PHE X  19      -8.082  -6.347  -6.631  1.00  0.00      LIGB    
ATOM   1329  HZ  PHE X  19      -8.220  -7.403  -6.808  1.00  0.00      LIGB    
ATOM   1330  CD2 PHE X  19      -8.938  -4.065  -6.233  1.00  0.00      LIGB    
ATOM   1331  HD2 PHE X  19      -9.720  -3.320  -6.195  1.00  0.00      LIGB    
ATOM   1332  CE2 PHE X  19      -9.109  -5.400  -6.710  1.00  0.00      LIGB    
ATOM   1333  HE2 PHE X  19     -10.087  -5.566  -7.137  1.00  0.00      LIGB    
ATOM   1334  C   PHE X  19      -7.523   0.091  -6.464  1.00  0.00      LIGB    
ATOM   1335  O   PHE X  19      -8.555   0.777  -6.319  1.00  0.00      LIGB    
ATOM   1336  N   PHE X  20      -6.320   0.600  -6.277  1.00  0.00      LIGB    
ATOM   1337  HN  PHE X  20      -5.548  -0.024  -6.368  1.00  0.00      LIGB    
ATOM   1338  CA  PHE X  20      -6.127   1.949  -5.824  1.00  0.00      LIGB    
ATOM   1339  HA  PHE X  20      -6.734   2.065  -4.938  1.00  0.00      LIGB    
ATOM   1340  CB  PHE X  20      -4.691   2.340  -5.291  1.00  0.00      LIGB    
ATOM   1341  HB1 PHE X  20      -4.111   2.320  -6.238  1.00  0.00      LIGB    
ATOM   1342  HB2 PHE X  20      -4.333   1.524  -4.628  1.00  0.00      LIGB    
ATOM   1343  CG  PHE X  20      -4.419   3.747  -4.692  1.00  0.00      LIGB    
ATOM   1344  CD1 PHE X  20      -3.228   4.378  -5.033  1.00  0.00      LIGB    
ATOM   1345  HD1 PHE X  20      -2.523   3.746  -5.552  1.00  0.00      LIGB    
ATOM   1346  CE1 PHE X  20      -2.879   5.670  -4.706  1.00  0.00      LIGB    
ATOM   1347  HE1 PHE X  20      -1.868   6.036  -4.807  1.00  0.00      LIGB    
ATOM   1348  CZ  PHE X  20      -3.849   6.438  -4.004  1.00  0.00      LIGB    
ATOM   1349  HZ  PHE X  20      -3.592   7.435  -3.680  1.00  0.00      LIGB    
ATOM   1350  CD2 PHE X  20      -5.406   4.556  -4.132  1.00  0.00      LIGB    
ATOM   1351  HD2 PHE X  20      -6.410   4.165  -4.057  1.00  0.00      LIGB    
ATOM   1352  CE2 PHE X  20      -5.103   5.886  -3.755  1.00  0.00      LIGB    
ATOM   1353  HE2 PHE X  20      -5.902   6.543  -3.443  1.00  0.00      LIGB    
ATOM   1354  C   PHE X  20      -6.689   2.909  -6.837  1.00  0.00      LIGB    
ATOM   1355  O   PHE X  20      -7.238   3.955  -6.473  1.00  0.00      LIGB    
ATOM   1356  N   HSD X  21      -6.518   2.632  -8.113  1.00  0.00      LIGB    
ATOM   1357  HN  HSD X  21      -6.014   1.820  -8.397  1.00  0.00      LIGB    
ATOM   1358  CA  HSD X  21      -6.993   3.467  -9.186  1.00  0.00      LIGB    
ATOM   1359  HA  HSD X  21      -6.565   4.427  -8.936  1.00  0.00      LIGB    
ATOM   1360  CB  HSD X  21      -6.538   2.783 -10.541  1.00  0.00      LIGB    
ATOM   1361  HB1 HSD X  21      -7.007   1.784 -10.674  1.00  0.00      LIGB    
ATOM   1362  HB2 HSD X  21      -5.428   2.767 -10.570  1.00  0.00      LIGB    
ATOM   1363  ND1 HSD X  21      -6.010   4.585 -12.160  1.00  0.00      LIGB    
ATOM   1364  HD1 HSD X  21      -5.040   4.668 -11.932  1.00  0.00      LIGB    
ATOM   1365  CG  HSD X  21      -6.929   3.648 -11.675  1.00  0.00      LIGB    
ATOM   1366  CE1 HSD X  21      -6.650   5.290 -13.109  1.00  0.00      LIGB    
ATOM   1367  HE1 HSD X  21      -6.300   6.075 -13.778  1.00  0.00      LIGB    
ATOM   1368  NE2 HSD X  21      -7.894   4.877 -13.253  1.00  0.00      LIGB    
ATOM   1369  CD2 HSD X  21      -8.054   3.802 -12.378  1.00  0.00      LIGB    
ATOM   1370  HD2 HSD X  21      -8.931   3.168 -12.340  1.00  0.00      LIGB    
ATOM   1371  C   HSD X  21      -8.478   3.680  -9.212  1.00  0.00      LIGB    
ATOM   1372  O   HSD X  21      -8.942   4.829  -9.396  1.00  0.00      LIGB    
ATOM   1373  N   SER X  22      -9.275   2.646  -8.963  1.00  0.00      LIGB    
ATOM   1374  HN  SER X  22      -8.818   1.763  -9.036  1.00  0.00      LIGB    
ATOM   1375  CA  SER X  22     -10.703   2.645  -8.682  1.00  0.00      LIGB    
ATOM   1376  HA  SER X  22     -11.149   3.238  -9.466  1.00  0.00      LIGB    
ATOM   1377  CB  SER X  22     -11.262   1.200  -8.754  1.00  0.00      LIGB    
ATOM   1378  HB1 SER X  22     -12.300   1.306  -8.373  1.00  0.00      LIGB    
ATOM   1379  HB2 SER X  22     -10.889   0.404  -8.076  1.00  0.00      LIGB    
ATOM   1380  OG  SER X  22     -11.179   0.626 -10.086  1.00  0.00      LIGB    
ATOM   1381  HG1 SER X  22     -11.993   0.901 -10.513  1.00  0.00      LIGB    
ATOM   1382  C   SER X  22     -11.148   3.080  -7.363  1.00  0.00      LIGB    
ATOM   1383  O   SER X  22     -12.174   3.834  -7.210  1.00  0.00      LIGB    
ATOM   1384  N   VAL X  23     -10.330   2.852  -6.328  1.00  0.00      LIGB    
ATOM   1385  HN  VAL X  23      -9.626   2.148  -6.374  1.00  0.00      LIGB    
ATOM   1386  CA  VAL X  23     -10.508   3.431  -4.979  1.00  0.00      LIGB    
ATOM   1387  HA  VAL X  23     -11.466   3.032  -4.680  1.00  0.00      LIGB    
ATOM   1388  CB  VAL X  23      -9.444   3.121  -4.017  1.00  0.00      LIGB    
ATOM   1389  HB  VAL X  23      -8.415   3.219  -4.423  1.00  0.00      LIGB    
ATOM   1390  CG1 VAL X  23      -9.224   4.009  -2.798  1.00  0.00      LIGB    
ATOM   1391 HG11 VAL X  23     -10.194   4.114  -2.267  1.00  0.00      LIGB    
ATOM   1392 HG12 VAL X  23      -8.776   4.994  -3.048  1.00  0.00      LIGB    
ATOM   1393 HG13 VAL X  23      -8.518   3.586  -2.052  1.00  0.00      LIGB    
ATOM   1394  CG2 VAL X  23      -9.690   1.728  -3.438  1.00  0.00      LIGB    
ATOM   1395 HG21 VAL X  23      -9.049   1.624  -2.536  1.00  0.00      LIGB    
ATOM   1396 HG22 VAL X  23      -9.311   0.932  -4.114  1.00  0.00      LIGB    
ATOM   1397 HG23 VAL X  23     -10.766   1.541  -3.239  1.00  0.00      LIGB    
ATOM   1398  C   VAL X  23     -10.519   4.933  -5.128  1.00  0.00      LIGB    
ATOM   1399  O   VAL X  23     -11.321   5.778  -4.585  1.00  0.00      LIGB    
ATOM   1400  N   HSD X  24      -9.709   5.423  -6.047  1.00  0.00      LIGB    
ATOM   1401  HN  HSD X  24      -9.002   4.772  -6.316  1.00  0.00      LIGB    
ATOM   1402  CA  HSD X  24      -9.663   6.790  -6.292  1.00  0.00      LIGB    
ATOM   1403  HA  HSD X  24      -9.657   7.335  -5.360  1.00  0.00      LIGB    
ATOM   1404  CB  HSD X  24      -8.300   7.100  -6.959  1.00  0.00      LIGB    
ATOM   1405  HB1 HSD X  24      -8.187   6.674  -7.979  1.00  0.00      LIGB    
ATOM   1406  HB2 HSD X  24      -7.456   6.772  -6.314  1.00  0.00      LIGB    
ATOM   1407  ND1 HSD X  24      -7.361   9.506  -6.659  1.00  0.00      LIGB    
ATOM   1408  HD1 HSD X  24      -7.302   9.516  -5.661  1.00  0.00      LIGB    
ATOM   1409  CG  HSD X  24      -8.070   8.566  -7.341  1.00  0.00      LIGB    
ATOM   1410  CE1 HSD X  24      -7.154  10.590  -7.465  1.00  0.00      LIGB    
ATOM   1411  HE1 HSD X  24      -6.586  11.469  -7.160  1.00  0.00      LIGB    
ATOM   1412  NE2 HSD X  24      -7.733  10.414  -8.604  1.00  0.00      LIGB    
ATOM   1413  CD2 HSD X  24      -8.230   9.129  -8.620  1.00  0.00      LIGB    
ATOM   1414  HD2 HSD X  24      -8.760   8.897  -9.536  1.00  0.00      LIGB    
ATOM   1415  C   HSD X  24     -10.859   7.377  -7.114  1.00  0.00      LIGB    
ATOM   1416  O   HSD X  24     -11.284   8.461  -6.731  1.00  0.00      LIGB    
ATOM   1417  N   ASP X  25     -11.330   6.668  -8.156  1.00  0.00      LIGB    
ATOM   1418  HN  ASP X  25     -10.949   5.783  -8.412  1.00  0.00      LIGB    
ATOM   1419  CA  ASP X  25     -12.455   7.003  -8.975  1.00  0.00      LIGB    
ATOM   1420  HA  ASP X  25     -12.335   7.938  -9.502  1.00  0.00      LIGB    
ATOM   1421  CB  ASP X  25     -12.509   5.930 -10.051  1.00  0.00      LIGB    
ATOM   1422  HB1 ASP X  25     -12.676   4.921  -9.616  1.00  0.00      LIGB    
ATOM   1423  HB2 ASP X  25     -11.505   5.967 -10.525  1.00  0.00      LIGB    
ATOM   1424  CG  ASP X  25     -13.553   6.241 -11.131  1.00  0.00      LIGB    
ATOM   1425  OD1 ASP X  25     -13.482   7.378 -11.603  1.00  0.00      LIGB    
ATOM   1426  OD2 ASP X  25     -14.290   5.372 -11.598  1.00  0.00      LIGB    
ATOM   1427  C   ASP X  25     -13.789   7.035  -8.171  1.00  0.00      LIGB    
ATOM   1428  O   ASP X  25     -14.513   7.982  -8.308  1.00  0.00      LIGB    
ATOM   1429  N   ASP X  26     -14.034   6.091  -7.202  1.00  0.00      LIGB    
ATOM   1430  HN  ASP X  26     -13.373   5.347  -7.138  1.00  0.00      LIGB    
ATOM   1431  CA  ASP X  26     -15.154   6.153  -6.283  1.00  0.00      LIGB    
ATOM   1432  HA  ASP X  26     -15.612   7.132  -6.282  1.00  0.00      LIGB    
ATOM   1433  CB  ASP X  26     -16.331   5.257  -6.830  1.00  0.00      LIGB    
ATOM   1434  HB1 ASP X  26     -16.099   4.210  -6.540  1.00  0.00      LIGB    
ATOM   1435  HB2 ASP X  26     -16.340   5.276  -7.940  1.00  0.00      LIGB    
ATOM   1436  CG  ASP X  26     -17.705   5.643  -6.312  1.00  0.00      LIGB    
ATOM   1437  OD1 ASP X  26     -17.848   6.006  -5.126  1.00  0.00      LIGB    
ATOM   1438  OD2 ASP X  26     -18.706   5.403  -7.017  1.00  0.00      LIGB    
ATOM   1439  C   ASP X  26     -14.766   5.718  -4.871  1.00  0.00      LIGB    
ATOM   1440  O   ASP X  26     -14.664   4.511  -4.627  1.00  0.00      LIGB    
ATOM   1441  N   PRO X  27     -14.572   6.669  -3.857  1.00  0.00      LIGB    
ATOM   1442  CD  PRO X  27     -14.298   8.074  -4.106  1.00  0.00      LIGB    
ATOM   1443  HD1 PRO X  27     -15.266   8.615  -4.036  1.00  0.00      LIGB    
ATOM   1444  HD2 PRO X  27     -13.867   8.250  -5.115  1.00  0.00      LIGB    
ATOM   1445  CA  PRO X  27     -14.172   6.333  -2.507  1.00  0.00      LIGB    
ATOM   1446  HA  PRO X  27     -13.314   5.689  -2.635  1.00  0.00      LIGB    
ATOM   1447  CB  PRO X  27     -13.837   7.743  -1.869  1.00  0.00      LIGB    
ATOM   1448  HB1 PRO X  27     -13.069   7.645  -1.072  1.00  0.00      LIGB    
ATOM   1449  HB2 PRO X  27     -14.761   8.255  -1.525  1.00  0.00      LIGB    
ATOM   1450  CG  PRO X  27     -13.342   8.569  -3.022  1.00  0.00      LIGB    
ATOM   1451  HG1 PRO X  27     -13.324   9.674  -2.911  1.00  0.00      LIGB    
ATOM   1452  HG2 PRO X  27     -12.292   8.317  -3.284  1.00  0.00      LIGB    
ATOM   1453  C   PRO X  27     -15.267   5.709  -1.698  1.00  0.00      LIGB    
ATOM   1454  O   PRO X  27     -14.906   5.284  -0.612  1.00  0.00      LIGB    
ATOM   1455  N   SER X  28     -16.496   5.564  -2.228  1.00  0.00      LIGB    
ATOM   1456  HN  SER X  28     -16.676   5.782  -3.184  1.00  0.00      LIGB    
ATOM   1457  CA  SER X  28     -17.593   4.822  -1.673  1.00  0.00      LIGB    
ATOM   1458  HA  SER X  28     -17.470   4.579  -0.628  1.00  0.00      LIGB    
ATOM   1459  CB  SER X  28     -18.983   5.643  -1.856  1.00  0.00      LIGB    
ATOM   1460  HB1 SER X  28     -18.679   6.676  -1.581  1.00  0.00      LIGB    
ATOM   1461  HB2 SER X  28     -19.830   5.245  -1.257  1.00  0.00      LIGB    
ATOM   1462  OG  SER X  28     -19.557   5.773  -3.160  1.00  0.00      LIGB    
ATOM   1463  HG1 SER X  28     -18.828   5.978  -3.750  1.00  0.00      LIGB    
ATOM   1464  C   SER X  28     -17.769   3.434  -2.295  1.00  0.00      LIGB    
ATOM   1465  O   SER X  28     -18.695   2.688  -2.029  1.00  0.00      LIGB    
ATOM   1466  N   GLN X  29     -16.791   2.960  -3.086  1.00  0.00      LIGB    
ATOM   1467  HN  GLN X  29     -15.979   3.526  -3.208  1.00  0.00      LIGB    
ATOM   1468  CA  GLN X  29     -16.766   1.514  -3.429  1.00  0.00      LIGB    
ATOM   1469  HA  GLN X  29     -17.631   1.040  -2.988  1.00  0.00      LIGB    
ATOM   1470  CB  GLN X  29     -16.634   1.324  -5.008  1.00  0.00      LIGB    
ATOM   1471  HB1 GLN X  29     -16.260   0.321  -5.304  1.00  0.00      LIGB    
ATOM   1472  HB2 GLN X  29     -15.970   2.120  -5.407  1.00  0.00      LIGB    
ATOM   1473  CG  GLN X  29     -17.994   1.604  -5.669  1.00  0.00      LIGB    
ATOM   1474  HG1 GLN X  29     -17.920   1.492  -6.772  1.00  0.00      LIGB    
ATOM   1475  HG2 GLN X  29     -18.330   2.627  -5.397  1.00  0.00      LIGB    
ATOM   1476  CD  GLN X  29     -19.190   0.624  -5.403  1.00  0.00      LIGB    
ATOM   1477  OE1 GLN X  29     -18.982  -0.438  -4.821  1.00  0.00      LIGB    
ATOM   1478  NE2 GLN X  29     -20.388   1.139  -5.749  1.00  0.00      LIGB    
ATOM   1479 HE21 GLN X  29     -20.399   2.097  -6.037  1.00  0.00      LIGB    
ATOM   1480 HE22 GLN X  29     -21.261   0.657  -5.837  1.00  0.00      LIGB    
ATOM   1481  C   GLN X  29     -15.540   0.926  -2.766  1.00  0.00      LIGB    
ATOM   1482  O   GLN X  29     -15.099  -0.239  -3.033  1.00  0.00      LIGB    
ATOM   1483  N   SER X  30     -14.935   1.586  -1.811  1.00  0.00      LIGB    
ATOM   1484  HN  SER X  30     -15.261   2.484  -1.525  1.00  0.00      LIGB    
ATOM   1485  CA  SER X  30     -13.738   1.146  -1.152  1.00  0.00      LIGB    
ATOM   1486  HA  SER X  30     -13.082   0.957  -1.988  1.00  0.00      LIGB    
ATOM   1487  CB  SER X  30     -13.001   2.215  -0.313  1.00  0.00      LIGB    
ATOM   1488  HB1 SER X  30     -13.742   2.469   0.475  1.00  0.00      LIGB    
ATOM   1489  HB2 SER X  30     -12.775   3.060  -0.998  1.00  0.00      LIGB    
ATOM   1490  OG  SER X  30     -11.718   1.836   0.180  1.00  0.00      LIGB    
ATOM   1491  HG1 SER X  30     -11.749   1.857   1.139  1.00  0.00      LIGB    
ATOM   1492  C   SER X  30     -13.834  -0.205  -0.402  1.00  0.00      LIGB    
ATOM   1493  O   SER X  30     -13.011  -1.062  -0.676  1.00  0.00      LIGB    
ATOM   1494  N   ALA X  31     -14.890  -0.390   0.413  1.00  0.00      LIGB    
ATOM   1495  HN  ALA X  31     -15.436   0.425   0.595  1.00  0.00      LIGB    
ATOM   1496  CA  ALA X  31     -15.074  -1.610   1.088  1.00  0.00      LIGB    
ATOM   1497  HA  ALA X  31     -14.163  -1.841   1.621  1.00  0.00      LIGB    
ATOM   1498  CB  ALA X  31     -16.162  -1.411   2.232  1.00  0.00      LIGB    
ATOM   1499  HB1 ALA X  31     -15.716  -0.773   3.025  1.00  0.00      LIGB    
ATOM   1500  HB2 ALA X  31     -16.450  -2.401   2.647  1.00  0.00      LIGB
[truncated: 992,445 more chars]
